# Supplementary material for: Increased transcriptional elongation and RNA stability of GPCR ligand binding genes unveiled via RNA polymerase II degradation
Source: Nucleic Acids Res. 2024 Jun 6;52(14):8165–83. doi: 10.1093/nar/gkae478 (PMC11317166; doi:10.1093/nar/gkae478)
Supplement: gkae478_Supplemental_Files [file gkae478_supplemental_files.zip]

Archive with 8 entries (8 files):
- Supplementary Figures_corrected.pdf
- Table S1 Whole cell lysate and chromatin-MS.xlsx
- Table S2 Quality control for next-generation sequencing data in this study.xlsx
- Table S3 Differential expressed genes analysis.xlsx
- Table S4 List of Pol II degradation-upregulated genes.xlsx
- Table S5 Published data used in this study.xlsx
- Table S6 RNA stability analysis.xlsx
- Table S7 Oligos used in this study.xlsx
