# Supplementary material for: Increased transcriptional elongation and RNA stability of GPCR ligand binding genes unveiled via RNA polymerase II degradation
Source: Nucleic Acids Res. 2024 Jun 6;52(14):8165–83. doi: 10.1093/nar/gkae478 (PMC11317166; doi:10.1093/nar/gkae478)
Supplement: gkae478_Supplemental_Files [file gkae478_supplemental_files.zip › Table S1 Whole cell lysate and chromatin-MS.xlsx]

## Sheet: RPB1_whole cell lysate-MS
Table S1. Differential proteins identified after RPB1 degradation in whole cell lysate-MS
Uniprot_ID	Gene_name	Description	P_value	Log2(Foldchange)	0h_rep1	0h_rep2	0h_rep3	0h_rep4	0h_rep5	0h_rep6	3h_rep1	3h_rep2	3h_rep3	3h_rep4	3h_rep5	3h_rep6	Regulation
A2A432	Cul4b	Cullin-4B OS=Mus musculus OX=10090 GN=Cul4b PE=1 SV=1	0.100222	-0.232	6.45003e+07	6.12861e+07	6.04237e+07	1.95818e+08	1.82991e+08	1.39961e+08	7.85842e+07	7.39946e+07	8.12035e+07	1.89839e+08	1.58025e+08	1.4912e+08	Unchanged
A2A4P0	Dhx8	ATP-dependent RNA helicase DHX8 OS=Mus musculus OX=10090 GN=Dhx8 PE=2 SV=1	0.670679	0.272	455180	2.23863e+06	4.34135e+06	1.24057e+07	1.72936e+07	9.64117e+06	1.8788e+06	5.78156e+06	4.14121e+06	1.67698e+07	1.57935e+07	1.10418e+07	Unchanged
A2A791	Zmym4	Zinc finger MYM-type protein 4 OS=Mus musculus OX=10090 GN=Zmym4 PE=1 SV=1	0.5161	-0.149	2.62136e+06	4.40104e+06	4.24995e+06	1.88557e+07	1.19104e+07	9.2138e+06	4.27238e+06	5.75205e+06	6.73297e+06	1.40895e+07	1.16053e+07	9.35943e+06	Unchanged
A2A8U2	Tmem201	Transmembrane protein 201 OS=Mus musculus OX=10090 GN=Tmem201 PE=1 SV=1	0.46087	0.509	1.14452e+06	1.14993e+06	1.40131e+06	1.70791e+07	1.74613e+07	1.97593e+07	3.2089e+06	3.10498e+06	4.06918e+06	2.01872e+07	2.41107e+07	2.12145e+07	Unchanged
A2A8Z1	Osbpl9	Oxysterol-binding protein-related protein 9 OS=Mus musculus OX=10090 GN=Osbpl9 PE=1 SV=1	0.609407	-0.282	1.36488e+06	1.45597e+06	1.52047e+06	1.25452e+07	9.40322e+06	7.78532e+06	1775924	888895	2.16251e+06	1.24177e+07	1.01242e+07	9.29188e+06	Unchanged
A2ABV5	Med14	Mediator of RNA polymerase II transcription subunit 14 OS=Mus musculus OX=10090 GN=Med14 PE=1 SV=1	0.755737	0.327	9407.67	11733.8	22011.2	241926	472530	550573	22269.7	39821.7	31724.9	326516	390118	770210	Unchanged
A2ADY9	Ddi2	Protein DDI1 homolog 2 OS=Mus musculus OX=10090 GN=Ddi2 PE=1 SV=1	0.844189	0.169	443503	419347	1.25692e+06	1.20855e+07	9.35355e+06	7.24401e+06	1.45615e+06	397182	2.291e+06	1.17541e+07	1.11627e+07	1.03009e+07	Unchanged
A2AGT5	Ckap5	Cytoskeleton-associated protein 5 OS=Mus musculus OX=10090 GN=Ckap5 PE=1 SV=1	0.934512	0.112	1.82601e+07	2.84217e+07	2.73517e+07	1.85072e+06	2321126	1.91944e+06	2.21405e+07	3.30671e+07	4.0383e+07	3.12613e+06	2.66072e+06	3.51279e+06	Unchanged
A2AI05	Ndor1	NADPH-dependent diflavin oxidoreductase 1 OS=Mus musculus OX=10090 GN=Ndor1 PE=2 SV=1	0.934244	0.0121	331266	431733	394245	1.10725e+06	1.29058e+06	1.00523e+06	618629	604537	599305	1.44585e+06	1.14151e+06	1.06712e+06	Unchanged
A2AIV2	Virma	Protein virilizer homolog OS=Mus musculus OX=10090 GN=Virma PE=1 SV=1	0.778111	-0.185	4.14274e+06	5.89058e+06	5.27986e+06	2.78253e+06	3.20361e+06	2.59625e+06	6.3028e+06	6.29356e+06	8.13715e+06	3.25615e+06	2.48884e+06	2.44889e+06	Unchanged
A2AN08	Ubr4	E3 ubiquitin-protein ligase UBR4 OS=Mus musculus OX=10090 GN=Ubr4 PE=1 SV=1	0.958196	0.052	7.66983e+06	1.32955e+07	1.4738e+07	3.31101e+06	3.73904e+06	2.61899e+06	1.49464e+07	2.29129e+07	2.15255e+07	4.10276e+06	2.58586e+06	3.58429e+06	Unchanged
A2APB8	Tpx2	Targeting protein for Xklp2 OS=Mus musculus OX=10090 GN=Tpx2 PE=1 SV=1	0.992806	-0.00886	1.1116e+06	1.5168e+06	1.42088e+06	3.66732e+07	3.6386e+07	2.90952e+07	2.2589e+06	2.00754e+06	2.18164e+06	3.65561e+07	3.57155e+07	3.2167e+07	Unchanged
A2AQ19	Rtf1	RNA polymerase-associated protein RTF1 homolog OS=Mus musculus OX=10090 GN=Rtf1 PE=1 SV=1	0.434021	-0.617	1.46735e+06	1.41329e+06	1.66156e+06	1.611e+07	1.55324e+07	1.14886e+07	1.18072e+06	731688	1.1601e+06	1.78281e+07	1.37427e+07	1.4353e+07	Unchanged
A2AQ25	Skt	Sickle tail protein OS=Mus musculus OX=10090 GN=Skt PE=1 SV=1	0.299345	-0.182	3.85089e+06	6.83872e+06	6.65022e+06	1.2402e+07	1.29994e+07	1.05652e+07	6.15358e+06	7.7837e+06	8.88063e+06	1.20977e+07	9.89858e+06	1.27238e+07	Unchanged
A2AR02	Ppig	Peptidyl-prolyl cis-trans isomerase G OS=Mus musculus OX=10090 GN=Ppig PE=1 SV=1	0.46541	0.757	427687	217086	196930	1.32313e+07	1.20503e+07	1.02309e+07	1.44055e+06	1.31907e+06	1.20525e+06	1.17033e+07	1.02898e+07	1.16986e+07	Unchanged
A2AUM9	Cep152	Centrosomal protein of 152 kDa OS=Mus musculus OX=10090 GN=Cep152 PE=1 SV=1	0.822642	-0.0492	440498	329112	505397	1064942	1.27124e+06	701941	465075	608500	559311	1.5635e+06	762668	1.39319e+06	Unchanged
A2AWA9	Rabgap1	Rab GTPase-activating protein 1 OS=Mus musculus OX=10090 GN=Rabgap1 PE=1 SV=1	0.557124	0.222	381664	712036	1.2658e+06	1.05002e+06	1.63073e+06	679675	649989	1.85804e+06	874613	2.18482e+06	1.21828e+06	1.66137e+06	Unchanged
A2AWL7	Mga	MAX gene-associated protein OS=Mus musculus OX=10090 GN=Mga PE=2 SV=1	0.993136	0.00577	730804	890953	949497	1.2297e+07	1.24753e+07	7.01041e+06	1.00795e+06	1.60733e+06	1.70363e+06	1.12724e+07	9.06002e+06	1.11979e+07	Unchanged
A2AWP8	Arhgef10l	Rho guanine nucleotide exchange factor 10-like protein OS=Mus musculus OX=10090 GN=Arhgef10l PE=1 SV=1	0.767328	-0.0732	599132	631809	463551	2.46311e+06	2.2927e+06	1.65342e+06	1.58991e+06	690399	990928	1.71031e+06	1.88382e+06	1.59845e+06	Unchanged
A2BDX3	Mocs3	Adenylyltransferase and sulfurtransferase MOCS3 OS=Mus musculus OX=10090 GN=Mocs3 PE=1 SV=1	0.161288	-0.229	3.88836e+06	4.53824e+06	4251565	1.20518e+07	1.16445e+07	1.08804e+07	5727818	6075788	6817774	1.24008e+07	9.63028e+06	7.23026e+06	Unchanged
A2BE28	Las1l	Ribosomal biogenesis protein LAS1L OS=Mus musculus OX=10090 GN=Las1l PE=1 SV=1	0.610285	-0.218	1.39224e+07	1.70707e+07	1.7188e+07	1.19582e+08	1.11448e+08	8.89992e+07	2.19224e+07	1.92852e+07	2.4122e+07	1.0807e+08	9.73556e+07	8.43981e+07	Unchanged
A2BH40	Arid1a	AT-rich interactive domain-containing protein 1A OS=Mus musculus OX=10090 GN=Arid1a PE=1 SV=1	0.6224	0.121	1.01156e+07	1.49586e+07	1.66484e+07	2.58749e+07	1.86909e+07	1.67779e+07	1.72522e+07	2.20218e+07	2.35524e+07	2.26244e+07	2.90689e+07	2.65855e+07	Unchanged
A2TJV2	Palm3	Paralemmin-3 OS=Mus musculus OX=10090 GN=Palm3 PE=1 SV=1	0.68935	-0.382	9.01924e+06	1.38531e+07	1.3971e+07	3.29687e+06	7.24917e+06	5.71829e+06	1.81927e+07	1.97282e+07	2.04456e+07	2.60893e+06	1.96e+06	6.0119e+06	Unchanged
A6H5Y3	Mtr	Methionine synthase OS=Mus musculus OX=10090 GN=Mtr PE=1 SV=1	0.608306	0.327	629152	1.89983e+06	3.40279e+06	2.35439e+07	4.47916e+06	2.7698e+06	1.90089e+06	5.39055e+06	3.77223e+06	2.35215e+07	5.4037e+06	4.37412e+06	Unchanged
A6H611	Mipep	Mitochondrial intermediate peptidase OS=Mus musculus OX=10090 GN=Mipep PE=1 SV=1	0.623299	0.134	422472	460871	355805	2.27007e+06	1.95709e+06	1.07724e+06	583963	681358	794985	2.11677e+06	1.85625e+06	2.15485e+06	Unchanged
A6PWY4	Wdr76	WD repeat-containing protein 76 OS=Mus musculus OX=10090 GN=Wdr76 PE=1 SV=1	0.881778	0.0958	1.41309e+06	1.63277e+06	1.41836e+06	1.72461e+07	1.8468e+07	1.57333e+07	2.61806e+06	2.59795e+06	2.53956e+06	1.96175e+07	1.79983e+07	1.85596e+07	Unchanged
A8C756	Thada	Thyroid adenoma-associated protein homolog OS=Mus musculus OX=10090 GN=Thada PE=1 SV=1	0.882693	-0.253	2.28848e+07	2.79534e+07	2.89337e+07	1.39575e+06	1.51264e+06	1.25338e+06	3.28462e+07	3.83218e+07	4.35072e+07	933183	1.23812e+06	1.25223e+06	Unchanged
B1AQJ2	Usp36	Ubiquitin carboxyl-terminal hydrolase 36 OS=Mus musculus OX=10090 GN=Usp36 PE=1 SV=1	0.891316	-0.293	11200.1	26054.3	87210.1	1.3416e+07	10991557	8.41387e+06	30080.9	55602.4	40369.5	9.41018e+06	6.63732e+06	1.02804e+07	Unchanged
B1AR13	Cisd3	CDGSH iron-sulfur domain-containing protein 3, mitochondrial OS=Mus musculus OX=10090 GN=Cisd3 PE=1 SV=1	0.385308	-0.225	3.60183e+06	3.70601e+06	3.5422e+06	5.2395e+06	3.76058e+06	5.56681e+06	3.97845e+06	4.17766e+06	3.03407e+06	4.82508e+06	6.60666e+06	5.87346e+06	Unchanged
B1AXP6	Tomm5	Mitochondrial import receptor subunit TOM5 homolog OS=Mus musculus OX=10090 GN=Tomm5 PE=3 SV=1	0.3314	0.581	260626	254268	256751	238099	219950	225413	711606	846913	715174	219240	341609	322936	Unchanged
B1AZI6	Thoc2	THO complex subunit 2 OS=Mus musculus OX=10090 GN=Thoc2 PE=1 SV=1	0.921716	-0.0437	2.03438e+07	2.51932e+07	2.7269e+07	2.23835e+07	3.4955e+07	2.15431e+07	3.48401e+07	4.03804e+07	4.25451e+07	2.27702e+07	1.95273e+07	3.42038e+07	Unchanged
B2RQC6	Cad	CAD protein OS=Mus musculus OX=10090 GN=Cad PE=1 SV=1	0.894605	-0.0702	8.10527e+07	1.08281e+08	1.07575e+08	7.35127e+07	9.58966e+07	6.3012e+07	1.28241e+08	1.46499e+08	1.6918e+08	8.44747e+07	6.98622e+07	7.73876e+07	Unchanged
B2RRD7	Brpf1	Peregrin OS=Mus musculus OX=10090 GN=Brpf1 PE=1 SV=1	0.916714	-0.0307	416242	766593	1.25708e+06	2.92799e+06	2.60632e+06	1.24422e+06	789246	1.38239e+06	1.31633e+06	2.65552e+06	1.60423e+06	2.53899e+06	Unchanged
B2RRE7	Otud4	OTU domain-containing protein 4 OS=Mus musculus OX=10090 GN=Otud4 PE=1 SV=1	0.851058	-0.151	1.58554e+07	1.80988e+07	1.92065e+07	5.28821e+06	1.23415e+07	7.3322e+06	2.4425e+07	2.62496e+07	2.61222e+07	7.95485e+06	4.50752e+06	1.08645e+07	Unchanged
B2RX14	Tut4	Terminal uridylyltransferase 4 OS=Mus musculus OX=10090 GN=Tut4 PE=1 SV=2	0.885476	-0.103	3.42605e+06	4.92717e+06	5.38322e+06	2.1804e+06	2.60029e+06	1.75307e+06	4.68818e+06	6.84969e+06	7.40869e+06	2.54443e+06	1.79766e+06	2.50754e+06	Unchanged
B2RXC1	Trappc11	Trafficking protein particle complex subunit 11 OS=Mus musculus OX=10090 GN=Trappc11 PE=1 SV=1	0.857151	-0.206	27372.5	35193.9	48619.7	1.25756e+06	1.35834e+06	893345	30337.9	58471.9	56967.7	1.19843e+06	596687	1.94568e+06	Unchanged
B2RXC6	Polr3a	DNA-directed RNA polymerase subunit OS=Mus musculus OX=10090 GN=Polr3a PE=1 SV=1	0.637689	-0.161	6.36774e+06	9.25796e+06	1.12118e+07	1.24647e+07	1.71361e+07	1.14558e+07	1.05018e+07	1.69173e+07	1.55683e+07	1.13641e+07	9.81153e+06	1.24381e+07	Unchanged
B2RY56	Rbm25	RNA-binding protein 25 OS=Mus musculus OX=10090 GN=Rbm25 PE=1 SV=2	0.0472975	-0.323	3.14972e+07	3.17628e+07	3.32552e+07	9.57003e+07	9.71245e+07	7.25894e+07	3.88448e+07	3.45691e+07	3.45669e+07	9.69122e+07	7.77743e+07	7.77355e+07	Unchanged
B8ZXI1	Qtrt2	Queuine tRNA-ribosyltransferase accessory subunit 2 OS=Mus musculus OX=10090 GN=Qtrt2 PE=1 SV=2	0.948913	-0.0167	1.29974e+06	1.4204e+06	1.31797e+06	6.55387e+06	5.70058e+06	5.47376e+06	2.21506e+06	1985591	2.207e+06	7.65921e+06	5.27532e+06	5.48595e+06	Unchanged
B9EJR8	Dnaaf5	Dynein assembly factor 5, axonemal OS=Mus musculus OX=10090 GN=Dnaaf5 PE=1 SV=1	0.741774	0.0927	2.73948e+06	2.92191e+06	3.71704e+06	1.95837e+07	1.23411e+07	1.21634e+07	5.56389e+06	4.42375e+06	7.0134e+06	1.49556e+07	1.65467e+07	1.39509e+07	Unchanged
C0HKD9	Mfap1b	Microfibrillar-associated protein 1B OS=Mus musculus OX=10090 GN=Mfap1b PE=1 SV=1	0.712564	0.0722	3.84668e+06	4.90788e+06	4.47559e+06	1.2011e+07	6.97959e+06	7.06021e+06	6.99033e+06	4.4691e+06	7.63806e+06	1.42628e+07	8.79464e+06	1.04581e+07	Unchanged
C0HKE4	H2ac8	Histone H2A type 1-E OS=Mus musculus OX=10090 GN=Hist1h2ae PE=1 SV=1	0.794549	0.51	1.45661e+07	2.17417e+07	2.49147e+07	6067401265	5676531511	5943829712	4.98224e+07	6.09329e+07	5.68691e+07	6818697719	7352898992	7224408486	Unchanged
C0HKG5	Rnaset2a	Ribonuclease T2-A OS=Mus musculus OX=10090 GN=Rnaset2a PE=1 SV=1	0.765019	0.0853	859849	1.08769e+06	871544	1.83781e+06	1.21425e+06	1.81992e+06	1.38166e+06	1.48154e+06	2.21198e+06	1.53216e+06	2.478e+06	1.27274e+06	Unchanged
D3YXK1	Samd1	Atherin OS=Mus musculus OX=10090 GN=Samd1 PE=1 SV=1	0.685341	-0.282	1.50174e+06	1.77429e+06	1.61555e+06	682764	752772	913186	1.91391e+06	1.91471e+06	1873423	931500	684764	661245	Unchanged
D3YXK2	Safb	Scaffold attachment factor B1 OS=Mus musculus OX=10090 GN=Safb PE=1 SV=2	0.723386	-0.124	1.28864e+07	1.61702e+07	1.75153e+07	1.67322e+07	2.38617e+07	1.81522e+07	2.03906e+07	2.25378e+07	2.5531e+07	1.7603e+07	1.58701e+07	2.22945e+07	Unchanged
D3YZP9	Ccdc6	Coiled-coil domain-containing protein 6 OS=Mus musculus OX=10090 GN=Ccdc6 PE=1 SV=1	0.861525	-0.0529	4302515	5822525	4.13214e+06	7053302	6016306	4.08635e+06	4.1357e+06	7152832	7024046	7.7767e+06	6.31821e+06	6.53878e+06	Unchanged
D3Z4S3	Ptrhd1	Putative peptidyl-tRNA hydrolase PTRHD1 OS=Mus musculus OX=10090 GN=Ptrhd1 PE=1 SV=1	0.892276	-0.0819	3.14277e+06	2.7386e+06	2.74792e+06	1.50657e+06	1.28962e+06	1.55733e+06	2.7166e+06	3.67258e+06	3.4196e+06	1.575e+06	2.1197e+06	2.07157e+06	Unchanged
D3Z7P3	Gls	Glutaminase kidney isoform, mitochondrial OS=Mus musculus OX=10090 GN=Gls PE=1 SV=1	0.795966	0.0957	833671	918121	956008	2.07653e+06	765252	1.87508e+06	1.55814e+06	1469703	1.76796e+06	873531	1.96426e+06	2.16597e+06	Unchanged
E9PVA8	Gcn1	eIF-2-alpha kinase activator GCN1 OS=Mus musculus OX=10090 GN=Gcn1 PE=1 SV=1	0.639572	-0.398	3.95599e+07	6.02215e+07	6.72762e+07	2.32763e+07	2.7524e+07	2.78435e+07	6.5157e+07	8.90281e+07	8.84912e+07	1.69376e+07	2.55419e+07	1.14111e+07	Unchanged
E9PVX6	Mki67	Proliferation marker protein Ki-67 OS=Mus musculus OX=10090 GN=Mki67 PE=1 SV=1	0.80748	0.0373	1.28322e+07	1.92872e+07	2.08849e+07	4.15732e+07	4.29104e+07	4.11086e+07	2.07675e+07	2.54105e+07	2.83695e+07	4.62879e+07	4.83497e+07	6.12255e+07	Unchanged
E9PZM4	Chd2	Chromodomain-helicase-DNA-binding protein 2 OS=Mus musculus OX=10090 GN=Chd2 PE=1 SV=1	0.819195	0.121	748427	939354	954582	5.70154e+06	6.49897e+06	4.65501e+06	915445	1.19406e+06	1.38829e+06	7.87418e+06	8.08425e+06	9.17378e+06	Unchanged
E9Q1P8	Irf2bp2	Interferon regulatory factor 2-binding protein 2 OS=Mus musculus OX=10090 GN=Irf2bp2 PE=1 SV=1	0.694233	-0.0869	545080	444674	540420	2.44889e+06	1.54958e+06	1.31394e+06	572181	712601	929303	1.39239e+06	2.03167e+06	1.96758e+06	Unchanged
E9Q2Z1	Cecr2	Cat eye syndrome critical region protein 2 homolog OS=Mus musculus OX=10090 GN=Cecr2 PE=1 SV=1	0.301603	-0.667	1.42953e+06	1.84064e+06	2.43896e+06	2.27202e+06	1.31975e+06	2.81414e+06	2.83036e+06	2.83846e+06	2.73848e+06	1.23737e+06	751335	765749	Unchanged
E9Q5C9	Nolc1	Nucleolar and coiled-body phosphoprotein 1 OS=Mus musculus OX=10090 GN=Nolc1 PE=1 SV=1	0.2213	-0.153	2.85967e+07	2.91782e+07	2.91059e+07	7.91251e+07	7.26603e+07	7.37933e+07	3.57935e+07	3.81006e+07	4.32143e+07	8.9793e+07	6.89474e+07	6.93191e+07	Unchanged
E9Q5G3	Kif23	Kinesin-like protein KIF23 OS=Mus musculus OX=10090 GN=Kif23 PE=1 SV=1	0.223899	-0.284	5.32107e+06	5.16616e+06	6.40039e+06	1.20176e+07	1.11463e+07	6.82535e+06	7.32498e+06	7.20904e+06	7.00399e+06	9.85905e+06	7.18649e+06	8.73745e+06	Unchanged
E9Q5K9	Ythdc1	YTH domain-containing protein 1 OS=Mus musculus OX=10090 GN=Ythdc1 PE=1 SV=2	0.91652	0.0872	534293	470588	486765	1.2981e+07	1.02504e+07	9.82539e+06	966010	1.24099e+06	1.12358e+06	1.21519e+07	9.11223e+06	7147102	Unchanged
E9Q634	Myo1e	Unconventional myosin-Ie OS=Mus musculus OX=10090 GN=Myo1e PE=1 SV=1	0.740248	-0.155	385722	457402	488986	2.74055e+06	3.25835e+06	2.62154e+06	528062	847503	442614	3.28781e+06	2.68372e+06	2.80907e+06	Unchanged
E9Q6J5	Bod1l	Biorientation of chromosomes in cell division protein 1-like 1 OS=Mus musculus OX=10090 GN=Bod1l PE=1 SV=1	0.596465	0.111	120869	146052	157769	380433	380249	366168	159617	166922	238492	475352	495660	725524	Unchanged
E9Q784	Zc3h13	Zinc finger CCCH domain-containing protein 13 OS=Mus musculus OX=10090 GN=Zc3h13 PE=1 SV=1	0.897962	-0.0745	895860	1.42099e+06	1.40484e+06	993233	929018	603291	1.44859e+06	1.92405e+06	1.96524e+06	765996	875859	921250	Unchanged
E9Q7E2	Arid2	AT-rich interactive domain-containing protein 2 OS=Mus musculus OX=10090 GN=Arid2 PE=1 SV=1	0.404119	-0.445	448702	309881	291039	2.62596e+06	2.86575e+06	1.39171e+06	309859	210459	606903	2.68722e+06	1.8425e+06	1.57812e+06	Unchanged
E9Q7G0	Numa1	Nuclear mitotic apparatus protein 1 OS=Mus musculus OX=10090 GN=Numa1 PE=1 SV=1	0.554639	-0.0978	1.4662e+07	2.67745e+07	2.32868e+07	4.29181e+07	4.81802e+07	4.40471e+07	2.19579e+07	2.49915e+07	2.83815e+07	5.94104e+07	4.64219e+07	5.98294e+07	Unchanged
E9Q8D0	Dnajc21	DnaJ homolog subfamily C member 21 OS=Mus musculus OX=10090 GN=Dnajc21 PE=1 SV=1	0.943258	-0.0327	9.34576e+06	1.06085e+07	1.08434e+07	1.0762e+07	9.62232e+06	7.94442e+06	1.37745e+07	1.74146e+07	1.5952e+07	1.14458e+07	7.92942e+06	10301865	Unchanged
F6ZDS4	Tpr	Nucleoprotein TPR OS=Mus musculus OX=10090 GN=Tpr PE=1 SV=1	0.635177	-0.214	4.45976e+07	6.81652e+07	6.82504e+07	5.86057e+07	6.62777e+07	5.44282e+07	7.56284e+07	8.86225e+07	9.09858e+07	4.83425e+07	4.96521e+07	5.6949e+07	Unchanged
F7BJB9	Morc3	MORC family CW-type zinc finger protein 3 OS=Mus musculus OX=10090 GN=Morc3 PE=1 SV=1	0.885668	-0.0466	1.38965e+07	2.16763e+07	2.70513e+07	3.05054e+07	3.5036e+07	2.56575e+07	2.3243e+07	3.82673e+07	3.7395e+07	3.76164e+07	2.27401e+07	2.99864e+07	Unchanged
G3X9G7	Zfp809	Zinc finger protein 809 OS=Mus musculus OX=10090 GN=Zfp809 PE=2 SV=1	0.942219	0.014	310520	363711	259299	509914	650645	486002	447131	432320	507937	714054	667999	495274	Unchanged
G5E829	Atp2b1	Plasma membrane calcium-transporting ATPase 1 OS=Mus musculus OX=10090 GN=Atp2b1 PE=1 SV=1	0.186307	-0.43	1.53935e+06	2.51696e+06	2.35972e+06	2.18223e+06	2.64664e+06	1.81741e+06	1.39054e+06	1.72165e+06	2.1368e+06	2.92072e+06	1.79586e+06	2.77257e+06	Unchanged
G5E870	Trip12	E3 ubiquitin-protein ligase TRIP12 OS=Mus musculus OX=10090 GN=Trip12 PE=1 SV=1	0.811336	-0.0831	5.48505e+07	7.47336e+07	7.23919e+07	7.70407e+07	7.83689e+07	7.39935e+07	8.10028e+07	9.35237e+07	1.12684e+08	8.1899e+07	7.62701e+07	8.15641e+07	Unchanged
L0N7N1	Kif14	Kinesin-like protein KIF14 OS=Mus musculus OX=10090 GN=Kif14 PE=1 SV=1	0.848806	-0.212	4.14709e+06	5.95831e+06	7.62345e+06	1.13223e+06	1.66835e+06	1.27949e+06	7.94283e+06	9.99958e+06	9.29603e+06	1.09093e+06	840422	1.2898e+06	Unchanged
O08528	Hk2	Hexokinase-2 OS=Mus musculus OX=10090 GN=Hk2 PE=1 SV=1	0.841906	0.0314	9.35298e+07	1.08421e+08	1.00551e+08	2.54915e+08	2.38739e+08	1.62275e+08	1.63473e+08	1.56945e+08	1.74646e+08	266750442	2.15122e+08	2.06864e+08	Unchanged
O08547	Sec22b	Vesicle-trafficking protein SEC22b OS=Mus musculus OX=10090 GN=Sec22b PE=1 SV=3	0.538175	0.221	4.46901e+06	5.79594e+06	4.06103e+06	2.78702e+07	2.11564e+07	2.40694e+07	7.90193e+06	7.25513e+06	9.33531e+06	2.56317e+07	3.54464e+07	3.56977e+07	Unchanged
O08550	Kmt2b	Histone-lysine N-methyltransferase 2B OS=Mus musculus OX=10090 GN=Kmt2b PE=1 SV=3	0.657293	-0.175	384902	560977	540149	2.72091e+06	2.45288e+06	2.63621e+06	539021	651730	763721	1.99376e+06	2.02349e+06	4.2405e+06	Unchanged
O08553	Dpysl2	Dihydropyrimidinase-related protein 2 OS=Mus musculus OX=10090 GN=Dpysl2 PE=1 SV=2	0.980859	0.0135	532369	504288	470414	5.41669e+06	4.13314e+06	3.34113e+06	661226	702472	835197	5253630	4.92947e+06	4.60944e+06	Unchanged
O08579	Emd	Emerin OS=Mus musculus OX=10090 GN=Emd PE=1 SV=1	0.852003	0.0849	11205090	1.10189e+07	1.12909e+07	7.40662e+07	8.80328e+07	6.9969e+07	1.83829e+07	1.57367e+07	20560425	8.74708e+07	9.88724e+07	8.15586e+07	Unchanged
O08582	Gtpbp1	GTP-binding protein 1 OS=Mus musculus OX=10090 GN=Gtpbp1 PE=1 SV=2	0.446934	-0.194	5.64285e+06	5.42155e+06	5.26005e+06	2.28169e+07	2.00267e+07	1.81529e+07	7.47355e+06	4.73378e+06	8.72231e+06	2.34442e+07	1.86308e+07	2.0481e+07	Unchanged
O08583	Alyref	THO complex subunit 4 OS=Mus musculus OX=10090 GN=Alyref PE=1 SV=3	0.644343	0.134	3.5141e+07	3.9859e+07	3.35512e+07	156799430	1.58017e+08	1.37933e+08	52104767	4.83764e+07	6.70411e+07	1.66321e+08	206563028	2.23773e+08	Unchanged
O08585	Clta	Clathrin light chain A OS=Mus musculus OX=10090 GN=Clta PE=1 SV=2	0.442521	-0.235	1.97634e+07	1.94354e+07	1.57127e+07	4.16207e+07	3.884e+07	1.86259e+07	1.80194e+07	14440933	22223100	1.84683e+07	5.97332e+07	4.96348e+07	Unchanged
O08709	Prdx6	Peroxiredoxin-6 OS=Mus musculus OX=10090 GN=Prdx6 PE=1 SV=3	0.857161	0.0536	4.97755e+07	5.51012e+07	4.86641e+07	2.16164e+08	2.27622e+08	2.00916e+08	6.39347e+07	6.61551e+07	9.16014e+07	2.31111e+08	2.81503e+08	3.03229e+08	Unchanged
O08715	Akap1	A-kinase anchor protein 1, mitochondrial OS=Mus musculus OX=10090 GN=Akap1 PE=1 SV=4	0.683787	-0.086	8736545	1.18285e+07	1.76898e+07	4.31142e+07	4.34406e+07	2.84577e+07	1.51088e+07	2.10033e+07	1.82336e+07	4.44776e+07	3.09687e+07	3.96302e+07	Unchanged
O08734	Bak1	Bcl-2 homologous antagonist/killer OS=Mus musculus OX=10090 GN=Bak1 PE=1 SV=3	0.624769	0.238	2.92438e+06	2.9041e+06	2.75274e+06	1.83035e+07	2.05755e+07	1.86103e+07	4.27502e+06	4.38893e+06	5.40427e+06	2.32537e+07	2.90985e+07	2.98117e+07	Unchanged
O08740	Polr2j	DNA-directed RNA polymerase II subunit RPB11 OS=Mus musculus OX=10090 GN=Polr2j PE=1 SV=1	0.969567	-0.0144	6.48036e+06	5.92882e+06	6.34377e+06	6.86093e+06	6.42913e+06	6.58917e+06	6.92635e+06	1.03964e+07	1.05713e+07	6.25645e+06	8.31854e+06	7.80446e+06	Unchanged
O08749	Dld	Dihydrolipoyl dehydrogenase, mitochondrial OS=Mus musculus OX=10090 GN=Dld PE=1 SV=2	0.98918	0.0032	1.38645e+07	1.62212e+07	1.44093e+07	6.7375e+07	5.96588e+07	5.11987e+07	2.20863e+07	2.02677e+07	2.61144e+07	7.73449e+07	5.88272e+07	5.88909e+07	Unchanged
O08756	Hsd17b10	3-hydroxyacyl-CoA dehydrogenase type-2 OS=Mus musculus OX=10090 GN=Hsd17b10 PE=1 SV=4	0.839607	0.0834	1.90236e+07	1.94864e+07	1.72119e+07	102675525	9.12518e+07	8.95959e+07	2.30772e+07	1.95043e+07	3.54314e+07	1.14938e+08	1.30552e+08	1.46719e+08	Unchanged
O08759	Ube3a	Ubiquitin-protein ligase E3A OS=Mus musculus OX=10090 GN=Ube3a PE=1 SV=2	0.775343	-0.0592	2.05158e+06	2.5624e+06	2.11089e+06	9715240	8.78406e+06	7.63431e+06	4.13709e+06	3.54455e+06	3.35043e+06	9.07762e+06	8.31096e+06	7.06792e+06	Unchanged
O08760	Ogg1	N-glycosylase/DNA lyase OS=Mus musculus OX=10090 GN=Ogg1 PE=2 SV=2	0.344901	0.129	227991	311705	203509	606320	554981	534020	354506	356701	504390	606981	740905	716872	Unchanged
O08784	Tcof1	Treacle protein OS=Mus musculus OX=10090 GN=Tcof1 PE=1 SV=1	0.88351	-0.109	2.47606e+07	3.67108e+07	3.5606e+07	1.40748e+07	1.11034e+07	1.29515e+07	3.12075e+07	3.45504e+07	5.22718e+07	1.88521e+07	1.0662e+07	1.70526e+07	Unchanged
O08788	Dctn1	Dynactin subunit 1 OS=Mus musculus OX=10090 GN=Dctn1 PE=1 SV=3	0.984144	0.01	3.82214e+07	5.13339e+07	5.23402e+07	3.95825e+07	4.24513e+07	2.96707e+07	6.36092e+07	7.21335e+07	7.77972e+07	3.94275e+07	3.72383e+07	4.72088e+07	Unchanged
O08795	Prkcsh	Glucosidase 2 subunit beta OS=Mus musculus OX=10090 GN=Prkcsh PE=1 SV=1	0.624821	-0.0689	3.88411e+07	3.67659e+07	3.98564e+07	1.01599e+08	8.8321e+07	7.45857e+07	5.70246e+07	5.89947e+07	5.42103e+07	1.0376e+08	7.51398e+07	9.32255e+07	Unchanged
O08807	Prdx4	Peroxiredoxin-4 OS=Mus musculus OX=10090 GN=Prdx4 PE=1 SV=1	0.915264	0.0652	9.11713e+06	1.05239e+07	8.75448e+06	9.85807e+07	1.0022e+08	8.14398e+07	1.38507e+07	1.2138e+07	1.95728e+07	9.09086e+07	1.11086e+08	1.23638e+08	Unchanged
O08808	Diaph1	Protein diaphanous homolog 1 OS=Mus musculus OX=10090 GN=Diaph1 PE=1 SV=1	0.921447	-0.0826	3.67226e+07	4.57951e+07	5.22651e+07	1.24375e+07	2.75311e+07	1.72609e+07	6.49967e+07	7.05005e+07	7.08414e+07	1.54693e+07	1.39686e+07	2.43436e+07	Unchanged
O08810	Eftud2	116 kDa U5 small nuclear ribonucleoprotein component OS=Mus musculus OX=10090 GN=Eftud2 PE=1 SV=1	0.365419	-0.121	8.25344e+07	9.28201e+07	9.01307e+07	2.79357e+08	2.6311e+08	2.03106e+08	123084114	1.16593e+08	1.31891e+08	2.94029e+08	2.13779e+08	2.42464e+08	Unchanged
O08811	Ercc2	General transcription and DNA repair factor IIH helicase subunit XPD OS=Mus musculus OX=10090 GN=Ercc2 PE=1 SV=2	0.248997	0.201	1.48923e+06	1.68043e+06	1.00358e+06	4.59502e+06	4.2986e+06	3.51042e+06	2.58112e+06	2.09854e+06	2.61476e+06	6.00213e+06	4.60639e+06	4.75665e+06	Unchanged
O08856	Ell	RNA polymerase II elongation factor ELL OS=Mus musculus OX=10090 GN=Ell PE=2 SV=2	0.519113	-0.577	734264	927275	803090	9.27416e+06	1.17665e+07	5.92017e+06	366554	435796	809278	1.43329e+07	7.92085e+06	1.0127e+07	Unchanged
O08915	Aip	AH receptor-interacting protein OS=Mus musculus OX=10090 GN=Aip PE=1 SV=1	0.828683	0.194	629272	758047	668563	1.44978e+07	1.10505e+07	1.27256e+07	1.1468e+06	971040	1.31187e+06	1.79004e+07	1.68205e+07	1.53391e+07	Unchanged
O08969	Phlda2	Pleckstrin homology-like domain family A member 2 OS=Mus musculus OX=10090 GN=Phlda2 PE=1 SV=1	0.948318	-0.0306	229157	249795	244924	853994	968514	1.34457e+06	193411	365182	210852	1.62048e+06	1.75093e+06	1.50612e+06	Unchanged
O08989	Mras	Ras-related protein M-Ras OS=Mus musculus OX=10090 GN=Mras PE=1 SV=1	0.226504	0.183	510842	527094	424050	1141280	1.02787e+06	1.12182e+06	799136	839884	1.00485e+06	1.08329e+06	1.43925e+06	1.41893e+06	Unchanged
O08997	Atox1	Copper transport protein ATOX1 OS=Mus musculus OX=10090 GN=Atox1 PE=1 SV=1	0.738658	0.157	7.00332e+06	7.36588e+06	7.25724e+06	5.28153e+06	4.83005e+06	6.59167e+06	9.68989e+06	1.16053e+07	1.03348e+07	6.36082e+06	8.85939e+06	8541639	Unchanged
O09044	Snap23	Synaptosomal-associated protein 23 OS=Mus musculus OX=10090 GN=Snap23 PE=1 SV=1	0.927582	0.0672	1.32958e+06	1355360	1.51051e+06	1.34495e+07	1.6659e+07	1.20225e+07	1.3433e+06	1.53014e+06	2.35364e+06	1.86401e+07	1.94039e+07	2.56806e+07	Unchanged
O09061	Psmb1	Proteasome subunit beta type-1 OS=Mus musculus OX=10090 GN=Psmb1 PE=1 SV=1	0.666187	0.188	6.14881e+07	6.75408e+07	5.54233e+07	3.89369e+08	4.08028e+08	3.54016e+08	8.97751e+07	9.36521e+07	126121579	4.40522e+08	479254842	5.85176e+08	Unchanged
O09106	Hdac1	Histone deacetylase 1 OS=Mus musculus OX=10090 GN=Hdac1 PE=1 SV=1	0.800665	-0.032	8.39144e+07	9.37295e+07	8.54688e+07	2.26546e+08	1.88815e+08	1.45289e+08	1.20912e+08	1.16469e+08	1.39726e+08	2.24549e+08	1.91745e+08	2.00057e+08	Unchanged
O09111	Ndufb11	NADH dehydrogenase [ubiquinone] 1 beta subcomplex subunit 11, mitochondrial OS=Mus musculus OX=10090 GN=Ndufb11 PE=1 SV=2	0.334291	-0.384	8403061	8.23163e+06	7.35285e+06	1.61147e+07	1.446e+07	1.67629e+07	3.27926e+06	1.66075e+07	4.09159e+06	2.11681e+07	2.23269e+07	1.76945e+07	Unchanged
O09130	Nfatc2ip	NFATC2-interacting protein OS=Mus musculus OX=10090 GN=Nfatc2ip PE=1 SV=1	0.351999	-0.298	7.66627e+06	4.92772e+06	6.04709e+06	2.37488e+07	1.69401e+07	1.51532e+07	8.76432e+06	3.49292e+06	7.39603e+06	2.66334e+07	2.21567e+07	1.39698e+07	Unchanged
O09131	Gsto1	Glutathione S-transferase omega-1 OS=Mus musculus OX=10090 GN=Gsto1 PE=1 SV=2	0.785282	0.165	1.3748e+07	1.65065e+07	1.38354e+07	1.43495e+08	1.44037e+08	1.27614e+08	2.21192e+07	2.13329e+07	2.94941e+07	1.51801e+08	1.79747e+08	200481657	Unchanged
O09159	Man2b1	Lysosomal alpha-mannosidase OS=Mus musculus OX=10090 GN=Man2b1 PE=1 SV=4	0.743643	-0.0475	4.13622e+06	3.58302e+06	4.04675e+06	1.22122e+07	1.19604e+07	8.86343e+06	4.95628e+06	5.35297e+06	5.90136e+06	1.24915e+07	1.36653e+07	1.10512e+07	Unchanged
O09167	Rpl21	60S ribosomal protein L21 OS=Mus musculus OX=10090 GN=Rpl21 PE=1 SV=3	0.0552103	0.287	1.44454e+08	1.62171e+08	108528118	3.6099e+08	3.71858e+08	3.23949e+08	2.01846e+08	2.56382e+08	2.96736e+08	4.16195e+08	5.15691e+08	5.1378e+08	Unchanged
O09172	Gclm	Glutamate--cysteine ligase regulatory subunit OS=Mus musculus OX=10090 GN=Gclm PE=1 SV=1	0.76015	0.206	2.41773e+06	3.753e+06	1.94167e+06	3.16648e+07	3.10783e+07	2.63179e+07	4.19624e+06	4.10757e+06	5.55371e+06	3.09123e+07	3.89677e+07	4.32508e+07	Unchanged
O35054	Cldn4	Claudin-4 OS=Mus musculus OX=10090 GN=Cldn4 PE=1 SV=1	0.166776	0.262	1.17987e+06	946478	727176	1.50572e+06	1.81663e+06	2.00728e+06	1.50033e+06	1.3621e+06	1.82482e+06	2311509	2.87662e+06	2.47335e+06	Unchanged
O35127	Grcc10	Protein C10 OS=Mus musculus OX=10090 GN=Grcc10 PE=1 SV=1	0.560832	0.195	2.29753e+06	2.40804e+06	2.57793e+06	3.21207e+06	2.58797e+06	2.97652e+06	3.35036e+06	4.02627e+06	5.31144e+06	3.10575e+06	4.20941e+06	3.93443e+06	Unchanged
O35129	Phb2	Prohibitin-2 OS=Mus musculus OX=10090 GN=Phb2 PE=1 SV=1	0.89501	0.0336	190979190	2.23121e+08	1.95016e+08	8.35211e+08	8.11936e+08	6.88258e+08	2.53508e+08	2.61963e+08	3.60859e+08	837306706	1018057970	1012031134	Unchanged
O35130	Emg1	Ribosomal RNA small subunit methyltransferase NEP1 OS=Mus musculus OX=10090 GN=Emg1 PE=1 SV=1	0.937523	0.0547	4.37518e+06	5.23007e+06	4.15694e+06	5.15887e+07	5.28247e+07	4.46358e+07	5.21331e+06	6.73244e+06	7.51572e+06	5.84918e+07	6.14841e+07	7.09556e+07	Unchanged
O35134	Polr1a	DNA-directed RNA polymerase I subunit RPA1 OS=Mus musculus OX=10090 GN=Polr1a PE=1 SV=2	0.826294	-0.167	2.27428e+07	3.20993e+07	3.48007e+07	1.37115e+07	1.61742e+07	9.5598e+06	3.07557e+07	4.15989e+07	4.71587e+07	1.34072e+07	9.1024e+06	1.68984e+07	Unchanged
O35143	Atp5if1	ATPase inhibitor, mitochondrial OS=Mus musculus OX=10090 GN=ATP5IF1 PE=1 SV=2	0.12527	-0.76	8.37938e+06	8.95985e+06	1.04565e+07	5.62098e+06	5.57505e+06	6.11391e+06	6.53411e+06	5.49439e+06	3.95246e+06	4.71657e+06	6.18383e+06	7.1516e+06	Unchanged
O35153	Bet1l	BET1-like protein OS=Mus musculus OX=10090 GN=Bet1l PE=3 SV=1	0.504468	-0.259	353083	286793	290084	343376	248964	294803	341272	417247	223743	290075	393317	322070	Unchanged
O35215	Ddt	D-dopachrome decarboxylase OS=Mus musculus OX=10090 GN=Ddt PE=1 SV=3	0.832956	0.0906	7.45532e+07	7.92191e+07	7.79118e+07	6.55749e+07	6.1291e+07	63221161	9.13349e+07	1.08724e+08	1.25114e+08	7.47314e+07	9.93949e+07	8.5598e+07	Unchanged
O35216	Cenpa	Histone H3-like centromeric protein A OS=Mus musculus OX=10090 GN=Cenpa PE=2 SV=1	0.818624	0.0395	4.19428e+06	4.46003e+06	4.27154e+06	8.03117e+06	7.82299e+06	7.17384e+06	6071608	7.11882e+06	6.18535e+06	7.92141e+06	9.68533e+06	9.59106e+06	Unchanged
O35218	Cpsf2	Cleavage and polyadenylation specificity factor subunit 2 OS=Mus musculus OX=10090 GN=Cpsf2 PE=1 SV=1	0.98365	-0.00541	2.67063e+06	4.38913e+06	3.7171e+06	1.71003e+07	1.36837e+07	1.0461e+07	5.30051e+06	4.56896e+06	5.19858e+06	1.92185e+07	1.41869e+07	1.408e+07	Unchanged
O35226	Psmd4	26S proteasome non-ATPase regulatory subunit 4 OS=Mus musculus OX=10090 GN=Psmd4 PE=1 SV=1	0.267219	0.248	1.79315e+07	2.19697e+07	1.82653e+07	9.19155e+07	8.1889e+07	5.32e+07	3.37912e+07	3.62283e+07	43966173	1.13958e+08	7.70677e+07	79271848	Unchanged
O35280	Chek1	Serine/threonine-protein kinase Chk1 OS=Mus musculus OX=10090 GN=Chek1 PE=1 SV=2	0.616821	0.103	3.7131e+06	4.39996e+06	3.53245e+06	1.02318e+07	7.50268e+06	4.8375e+06	6.68399e+06	5.60441e+06	7.2195e+06	9014082	8382971	7.45007e+06	Unchanged
O35286	Dhx15	Pre-mRNA-splicing factor ATP-dependent RNA helicase DHX15 OS=Mus musculus OX=10090 GN=Dhx15 PE=1 SV=2	0.767265	-0.0684	7.82489e+07	8.21998e+07	7.86646e+07	3.3055e+08	2.87029e+08	2.76125e+08	1.11217e+08	1.04383e+08	1.12321e+08	3.46414e+08	2.87819e+08	3.55536e+08	Unchanged
O35295	Purb	Transcriptional activator protein Pur-beta OS=Mus musculus OX=10090 GN=Purb PE=1 SV=3	0.723651	0.191	161480	455614	509856	1.91972e+06	2.7234e+06	2.13824e+06	722921	842489	328677	3.07556e+06	3.27868e+06	2.1339e+06	Unchanged
O35326	Srsf5	Serine/arginine-rich splicing factor 5 OS=Mus musculus OX=10090 GN=Srsf5 PE=1 SV=2	0.823484	-0.095	7.93791e+06	1.15034e+07	1.0291e+07	6.47851e+07	6.72684e+07	6.04258e+07	1.43048e+07	1.57792e+07	1.80215e+07	7.22512e+07	8.22135e+07	3.19699e+07	Unchanged
O35343	Kpna4	Importin subunit alpha-3 OS=Mus musculus OX=10090 GN=Kpna4 PE=1 SV=1	0.891072	0.0833	1.26011e+06	1.45581e+06	1.3977e+06	1.4177e+07	1.30698e+07	5.60965e+06	2.12521e+06	1.00386e+06	3.11013e+06	1.87223e+07	1.36067e+07	1.03326e+07	Unchanged
O35344	Kpna3	Importin subunit alpha-4 OS=Mus musculus OX=10090 GN=Kpna3 PE=1 SV=1	0.836828	0.0261	1.62041e+07	1.66027e+07	1.73915e+07	4.65429e+07	3.98692e+07	3.22076e+07	2.42755e+07	1.91518e+07	2.93189e+07	5.24477e+07	4.6949e+07	4.30374e+07	Unchanged
O35345	Kpna6	Importin subunit alpha-7 OS=Mus musculus OX=10090 GN=Kpna6 PE=1 SV=2	0.560211	0.135	7.20665e+06	8.58621e+06	8.05004e+06	1.87923e+07	1.56808e+07	1.17136e+07	1.53948e+07	1.44332e+07	1.53371e+07	1.7511e+07	18500071	1.26378e+07	Unchanged
O35350	Capn1	Calpain-1 catalytic subunit OS=Mus musculus OX=10090 GN=Capn1 PE=1 SV=1	0.224912	-0.296	5.03904e+06	5.63494e+06	3.78278e+06	1.55398e+07	1.32644e+07	1.13045e+07	3.46829e+06	4.88941e+06	5.76551e+06	1.86797e+07	1.28495e+07	14460401	Unchanged
O35381	Anp32a	Acidic leucine-rich nuclear phosphoprotein 32 family member A OS=Mus musculus OX=10090 GN=Anp32a PE=1 SV=1	0.593124	0.173	8.42799e+07	1.02006e+08	7.97916e+07	4.09275e+08	3.89486e+08	3.77653e+08	1.28435e+08	1.26328e+08	1.55441e+08	4.58911e+08	6.00513e+08	5.64312e+08	Unchanged
O35382	Exoc4	Exocyst complex component 4 OS=Mus musculus OX=10090 GN=Exoc4 PE=1 SV=2	0.940417	0.0197	788548	2210226	1.92221e+06	5.78991e+06	4041045	4.07387e+06	2.68359e+06	2.63617e+06	1.92466e+06	5.80802e+06	3.81929e+06	5.31888e+06	Unchanged
O35435	Dhodh	Dihydroorotate dehydrogenase (quinone), mitochondrial OS=Mus musculus OX=10090 GN=Dhodh PE=1 SV=2	0.0720903	-0.632	1.56533e+07	1.74174e+07	1.5831e+07	8.11488e+07	9.43689e+07	8.23944e+07	2.00815e+07	1.63906e+07	2.34718e+07	8.36837e+07	4.04757e+07	3.47957e+07	Unchanged
O35459	Ech1	Delta(3,5)-Delta(2,4)-dienoyl-CoA isomerase, mitochondrial OS=Mus musculus OX=10090 GN=Ech1 PE=1 SV=1	0.615207	0.232	8.91335e+06	1.08962e+07	9.4991e+06	6.51008e+07	6.87439e+07	6.07897e+07	1.55948e+07	1.60821e+07	1.85822e+07	7.17263e+07	9.21426e+07	9.9175e+07	Unchanged
O35465	Fkbp8	Peptidyl-prolyl cis-trans isomerase FKBP8 OS=Mus musculus OX=10090 GN=Fkbp8 PE=1 SV=2	0.892691	-0.134	1.03179e+06	1.40202e+06	1.26284e+06	3.03117e+07	2.30647e+07	1.87331e+07	497773	2.44185e+06	2.91072e+06	3.19618e+07	26017141	2.15944e+07	Unchanged
O35473	C1d	Nuclear nucleic acid-binding protein C1D OS=Mus musculus OX=10090 GN=C1d PE=1 SV=1	0.818674	0.0778	4.86859e+06	4.62932e+06	4.09578e+06	4.4768e+06	4.22593e+06	4815677	5.71956e+06	6361963	5.91539e+06	6179874	6.56283e+06	6.17121e+06	Unchanged
O35551	Rabep1	Rab GTPase-binding effector protein 1 OS=Mus musculus OX=10090 GN=Rabep1 PE=1 SV=2	0.788345	0.0882	937505	1.38706e+06	1.25872e+06	1.32143e+06	1.49002e+06	1.17631e+06	1.91219e+06	1.80033e+06	1.38865e+06	1.98749e+06	1.71689e+06	1.55444e+06	Unchanged
O35593	Psmd14	26S proteasome non-ATPase regulatory subunit 14 OS=Mus musculus OX=10090 GN=Psmd14 PE=1 SV=2	0.86102	-0.0318	4.95801e+07	6.25404e+07	5.32524e+07	1.33123e+08	1.57995e+08	141639611	5.97099e+07	6.145e+07	8.76513e+07	1.46813e+08	1.96452e+08	2.15377e+08	Unchanged
O35609	Scamp3	Secretory carrier-associated membrane protein 3 OS=Mus musculus OX=10090 GN=Scamp3 PE=1 SV=3	0.576657	-0.0716	3.09741e+06	3.38814e+06	2.95843e+06	7.80673e+06	8.64501e+06	7.90102e+06	4.74103e+06	3.71437e+06	5.4309e+06	9.25376e+06	7.38078e+06	8.72123e+06	Unchanged
O35621	Pmm1	Phosphomannomutase 1 OS=Mus musculus OX=10090 GN=Pmm1 PE=1 SV=1	0.939601	-0.0314	2.56519e+06	1.92957e+06	1.87415e+06	1.16055e+07	1.30519e+07	9571281	2.77551e+06	2.47921e+06	2.99714e+06	1.45308e+07	1.37018e+07	1.33233e+07	Unchanged
O35623	Bet1	BET1 homolog OS=Mus musculus OX=10090 GN=Bet1 PE=1 SV=1	0.691492	0.158	1.5618e+06	1.1456e+06	1.22211e+06	1.17228e+06	1.17653e+06	1.32995e+06	1.78044e+06	1.87025e+06	2.27634e+06	1.76889e+06	1.93547e+06	1.37934e+06	Unchanged
O35632	Hyal2	Hyaluronidase-2 OS=Mus musculus OX=10090 GN=Hyal2 PE=1 SV=2	0.319107	0.656	181494	252239	137225	165593	191738	118701	287524	412530	398139	174441	1.64137e+06	123988	Unchanged
O35638	Stag2	Cohesin subunit SA-2 OS=Mus musculus OX=10090 GN=Stag2 PE=1 SV=3	0.486361	0.699	53384.1	471896	968676	3.56742e+06	8.11189e+06	6.31377e+06	451388	1.64596e+06	1066331	8.59789e+06	6.58231e+06	8.42554e+06	Unchanged
O35643	Ap1b1	AP-1 complex subunit beta-1 OS=Mus musculus OX=10090 GN=Ap1b1 PE=1 SV=2	0.128497	-0.213	1.32045e+07	1.47364e+07	1.50485e+07	4.25076e+07	3.02205e+07	3.2138e+07	1.84317e+07	1.81401e+07	1.74199e+07	4.0175e+07	3.20888e+07	3.08133e+07	Unchanged
O35654	Pold2	DNA polymerase delta subunit 2 OS=Mus musculus OX=10090 GN=Pold2 PE=1 SV=2	0.293623	-0.136	7.97846e+06	9.75609e+06	8.60177e+06	2.09947e+07	2.05171e+07	1.55673e+07	1.14887e+07	9.7711e+06	1.40962e+07	2.21457e+07	1.81245e+07	1.86409e+07	Unchanged
O35658	C1qbp	Complement component 1 Q subcomponent-binding protein, mitochondrial OS=Mus musculus OX=10090 GN=C1qbp PE=1 SV=1	0.959508	0.0469	8.24759e+06	1.35103e+07	9.6222e+06	1.6173e+08	184815898	1.40472e+08	1.36574e+07	8.10144e+06	1.80461e+07	2.04588e+08	2.3992e+08	2.58722e+08	Unchanged
O35680	Mrps12	28S ribosomal protein S12, mitochondrial OS=Mus musculus OX=10090 GN=Mrps12 PE=2 SV=1	0.9111	-0.0328	3.33249e+06	3.23419e+06	3.52992e+06	4.12077e+06	4.00107e+06	4.25733e+06	4.54118e+06	4.83957e+06	4.23471e+06	4.44689e+06	5.83221e+06	4.47419e+06	Unchanged
O35682	Myadm	Myeloid-associated differentiation marker OS=Mus musculus OX=10090 GN=Myadm PE=1 SV=2	0.835775	-0.2	182054	288488	325358	5.91726e+06	5.63458e+06	4.89854e+06	356133	327155	313977	8.19673e+06	3.14285e+06	5.97842e+06	Unchanged
O35685	Nudc	Nuclear migration protein nudC OS=Mus musculus OX=10090 GN=Nudc PE=1 SV=1	0.55605	-0.181	6.23864e+07	7.49191e+07	6.2637e+07	3.47217e+08	4.11158e+08	3.52108e+08	1.09807e+08	1.02787e+08	1.28957e+08	344103993	2.24413e+08	2.86048e+08	Unchanged
O35691	Pnn	Pinin OS=Mus musculus OX=10090 GN=Pnn PE=1 SV=4	0.950149	0.0165	7.18607e+06	1.05417e+07	1.94935e+07	3.13206e+07	4.10284e+07	3.08398e+07	1.27803e+07	2.43987e+07	1.72104e+07	4.42128e+07	3.07713e+07	3.97821e+07	Unchanged
O35737	Hnrnph1	Heterogeneous nuclear ribonucleoprotein H OS=Mus musculus OX=10090 GN=Hnrnph1 PE=1 SV=3	0.933343	0.0308	3.1829e+07	3.58064e+07	3.2623e+07	2.26474e+08	2.14903e+08	144695492	5.10393e+07	4.51001e+07	6.87307e+07	2.25494e+08	1.93709e+08	1.99632e+08	Unchanged
O35841	Api5	Apoptosis inhibitor 5 OS=Mus musculus OX=10090 GN=Api5 PE=1 SV=2	0.920606	-0.0189	4.12049e+07	4.95209e+07	4.3865e+07	1.69593e+08	1.49711e+08	1.19849e+08	6.26631e+07	5.46306e+07	6.89645e+07	1.86754e+08	1.62154e+08	1.63226e+08	Unchanged
O35855	Bcat2	Branched-chain-amino-acid aminotransferase, mitochondrial OS=Mus musculus OX=10090 GN=Bcat2 PE=1 SV=2	0.865608	0.0628	1.70532e+07	1.82581e+07	1.47238e+07	9.70791e+07	9.9599e+07	8.18682e+07	2.37482e+07	2.46566e+07	3.06782e+07	1.09477e+08	1.18322e+08	9.38409e+07	Unchanged
O35857	Timm44	Mitochondrial import inner membrane translocase subunit TIM44 OS=Mus musculus OX=10090 GN=Timm44 PE=1 SV=2	0.244032	-0.485	7.87704e+06	9.90991e+06	8.55972e+06	5.91309e+07	7.40709e+07	5.94076e+07	1.10425e+07	1.14088e+07	1.44657e+07	5.01113e+07	3.40367e+07	3.45195e+07	Unchanged
O35864	Cops5	COP9 signalosome complex subunit 5 OS=Mus musculus OX=10090 GN=Cops5 PE=1 SV=3	0.769822	0.13	1.62958e+07	1.99481e+07	1.55345e+07	1.16058e+08	1.17511e+08	9.71964e+07	2.52993e+07	2.43345e+07	3.30301e+07	1.24939e+08	1.44234e+08	1.45321e+08	Unchanged
O35887	Calu	Calumenin OS=Mus musculus OX=10090 GN=Calu PE=1 SV=1	0.216871	-0.399	9.52794e+06	1.12365e+07	9.14438e+06	3.29604e+07	3.39318e+07	2.16655e+07	7.4557e+06	7.5644e+06	8.44499e+06	4.09684e+07	2.66615e+07	4.02526e+07	Unchanged
O35900	Lsm2	U6 snRNA-associated Sm-like protein LSm2 OS=Mus musculus OX=10090 GN=Lsm2 PE=1 SV=1	0.883433	-0.0677	2.00559e+07	2.04039e+07	1.74366e+07	1.43471e+07	1.41532e+07	2.48028e+07	2.20729e+07	2.71742e+07	2.79725e+07	1.25299e+07	2.50027e+07	2.3911e+07	Unchanged
O35943	Fxn	Frataxin, mitochondrial OS=Mus musculus OX=10090 GN=Fxn PE=1 SV=1	0.935097	0.0842	8.22885e+06	8.54107e+06	7.65736e+06	1766215	1.73842e+06	1.84139e+06	1.11974e+07	1.28049e+07	1.41304e+07	1.93312e+06	2.3609e+06	2164307	Unchanged
O35972	Mrpl23	39S ribosomal protein L23, mitochondrial OS=Mus musculus OX=10090 GN=Mrpl23 PE=1 SV=1	0.704688	0.087	6.40497e+06	6.78109e+06	5.77762e+06	1.12377e+07	9.33955e+06	9.68941e+06	1.02895e+07	9.59105e+06	1.11972e+07	1.03342e+07	1.30701e+07	1.13803e+07	Unchanged
O54724	Cavin1	Caveolae-associated protein 1 OS=Mus musculus OX=10090 GN=Cavin1 PE=1 SV=1	0.469116	0.397	272368	403561	233801	1.03725e+06	484685	246115	1.03e+06	931638	960877	750533	305688	363173	Unchanged
O54734	Ddost	Dolichyl-diphosphooligosaccharide--protein glycosyltransferase 48 kDa subunit OS=Mus musculus OX=10090 GN=Ddost PE=1 SV=2	0.787163	0.0345	5.53097e+07	6.61661e+07	4.87793e+07	1.70359e+08	1.65319e+08	1.24203e+08	8.87789e+07	7.55029e+07	1.08453e+08	1.79403e+08	1.61867e+08	1.58215e+08	Unchanged
O54774	Ap3d1	AP-3 complex subunit delta-1 OS=Mus musculus OX=10090 GN=Ap3d1 PE=1 SV=1	0.676404	-0.131	6.59384e+06	1.14676e+07	1.49423e+07	2.04067e+07	2.18298e+07	1.37869e+07	1.1568e+07	2.14169e+07	1.90306e+07	1.78892e+07	1.37806e+07	1.60601e+07	Unchanged
O54781	Srpk2	SRSF protein kinase 2 OS=Mus musculus OX=10090 GN=Srpk2 PE=1 SV=2	0.961591	0.0249	669844	865750	992981	679150	1.87847e+06	407616	1248682	1.34491e+06	1.24941e+06	805681	620156	1.46828e+06	Unchanged
O54790	Mafg	Transcription factor MafG OS=Mus musculus OX=10090 GN=Mafg PE=1 SV=1	0.0452462	0.332	1.42367e+06	1.23019e+06	939235	2.56618e+06	2.22907e+06	2.51136e+06	2099188	2.0753e+06	2.00952e+06	4.13202e+06	3.28997e+06	3.65388e+06	Unchanged
O54804	Chka	Choline kinase alpha OS=Mus musculus OX=10090 GN=Chka PE=1 SV=3	0.632534	0.0802	183541	306318	233562	678535	569365	454033	290054	304109	497347	851688	717575	555717	Unchanged
O54818	Tpd52l1	Tumor protein D53 OS=Mus musculus OX=10090 GN=Tpd52l1 PE=1 SV=1	0.327386	0.475	153838	202723	159062	710481	713403	1.12173e+06	325546	214143	315833	2.07576e+06	2.18869e+06	943822	Unchanged
O54825	Bysl	Bystin OS=Mus musculus OX=10090 GN=Bysl PE=1 SV=3	0.317618	-0.293	1.71149e+07	1.99888e+07	1.83373e+07	71668963	6.83839e+07	5.79387e+07	2.12727e+07	1.23007e+07	2.78173e+07	7.82018e+07	6.81616e+07	6.2866e+07	Unchanged
O54833	Csnk2a2	Casein kinase II subunit alpha' OS=Mus musculus OX=10090 GN=Csnk2a2 PE=1 SV=1	0.759731	-0.159	1.11734e+07	1.26954e+07	1.18929e+07	7.38177e+07	8.37601e+07	7.13463e+07	1.35726e+07	1.02457e+07	1.64247e+07	9.54496e+07	1.01376e+08	8.05442e+07	Unchanged
O54879	Hmgb3	High mobility group protein B3 OS=Mus musculus OX=10090 GN=Hmgb3 PE=1 SV=3	0.581482	0.19	1.55967e+06	1.62485e+06	1439670	7.51011e+06	7.82768e+06	7602853	2.2985e+06	2.61467e+06	2704342	8.91795e+06	1.08039e+07	1.06522e+07	Unchanged
O54926	Siva1	Apoptosis regulatory protein Siva OS=Mus musculus OX=10090 GN=Siva1 PE=1 SV=1	0.816941	0.0666	1.10162e+06	908323	801157	1.25244e+06	1.30163e+06	1.53121e+06	1.48056e+06	1.52017e+06	1.66331e+06	1.52796e+06	1.59142e+06	1.34418e+06	Unchanged
O54931	Akap2	A-kinase anchor protein 2 OS=Mus musculus OX=10090 GN=Akap2 PE=1 SV=3	0.947384	-0.0599	3.50259e+06	5.7691e+06	7.37555e+06	2.08301e+06	1.8417e+06	1.32641e+06	6.09572e+06	7.79052e+06	1.06285e+07	2.20696e+06	1.63784e+06	1.50184e+06	Unchanged
O54941	Smarce1	SWI/SNF-related matrix-associated actin-dependent regulator of chromatin subfamily E member 1 OS=Mus musculus OX=10090 GN=Smarce1 PE=1 SV=1	0.929549	0.0361	5.42465e+06	6.9052e+06	6.46369e+06	3.7984e+07	4.3913e+07	3.29372e+07	8.08034e+06	1.02859e+07	1.09154e+07	4.29106e+07	4.04001e+07	4.55472e+07	Unchanged
O54946	Dnajb6	DnaJ homolog subfamily B member 6 OS=Mus musculus OX=10090 GN=Dnajb6 PE=1 SV=4	0.311081	0.387	3.7077e+06	4.51256e+06	3.94581e+06	2.66415e+07	2.62056e+07	2.12929e+07	7.17199e+06	8.43489e+06	1.09947e+07	3.2472e+07	32992613	3.18792e+07	Unchanged
O54950	Prkag1	5'-AMP-activated protein kinase subunit gamma-1 OS=Mus musculus OX=10090 GN=Prkag1 PE=1 SV=2	0.701775	0.186	2.13451e+06	1.65002e+06	1.86897e+06	1.45e+07	1.45737e+07	1.37687e+07	3.35925e+06	2.7538e+06	4.28311e+06	1.67427e+07	1.89911e+07	1.5259e+07	Unchanged
O54962	Banf1	Barrier-to-autointegration factor OS=Mus musculus OX=10090 GN=Banf1 PE=1 SV=1	0.1363	0.323	1.95112e+07	1.1203e+07	1.31732e+07	2.33169e+07	2.50343e+07	2.8278e+07	1.7467e+07	2.44404e+07	2.02689e+07	4.37951e+07	4.7299e+07	4.71084e+07	Unchanged
O54984	Get3	ATPase Asna1 OS=Mus musculus OX=10090 GN=Asna1 PE=1 SV=2	0.398878	-0.209	5.71742e+07	6.16976e+07	5.1941e+07	2.39215e+08	2.37554e+08	2.31841e+08	7.89656e+07	6.88565e+07	1.02785e+08	2.59067e+08	2.17755e+08	1.48861e+08	Unchanged
O55013	Trappc3	Trafficking protein particle complex subunit 3 OS=Mus musculus OX=10090 GN=Trappc3 PE=1 SV=1	0.26931	0.234	1.78371e+07	1.77604e+07	1.46115e+07	2.61726e+07	2.3143e+07	2.65108e+07	2.54386e+07	2.67075e+07	2.80462e+07	3.57791e+07	4.0092e+07	3.34196e+07	Unchanged
O55022	Pgrmc1	Membrane-associated progesterone receptor component 1 OS=Mus musculus OX=10090 GN=Pgrmc1 PE=1 SV=4	0.941764	0.0758	1.24902e+06	771374	651710	2.31263e+07	2.37666e+07	2.03038e+07	1.43745e+06	1101535	1.517e+06	2.48734e+07	2.92714e+07	2.54567e+07	Unchanged
O55023	Impa1	Inositol monophosphatase 1 OS=Mus musculus OX=10090 GN=Impa1 PE=1 SV=1	0.799036	0.147	1.08715e+07	9.86972e+06	1.0705e+07	9.0073e+07	8.86886e+07	8.13101e+07	1.52894e+07	1.59294e+07	1.65748e+07	1.0401e+08	118231290	1.28189e+08	Unchanged
O55029	Copb2	Coatomer subunit beta' OS=Mus musculus OX=10090 GN=Copb2 PE=1 SV=2	0.832977	-0.283	1.58174e+06	1.54031e+06	1.83652e+06	8.55881e+07	7.39126e+07	6.4162e+07	1.45971e+06	1.83195e+06	1.78647e+06	9.24883e+07	7.32175e+07	8.02012e+07	Unchanged
O55057	Pde6d	Retinal rod rhodopsin-sensitive cGMP 3',5'-cyclic phosphodiesterase subunit delta OS=Mus musculus OX=10090 GN=Pde6d PE=1 SV=1	0.768658	-0.0409	2.64477e+06	2.43327e+06	2.36282e+06	5.80715e+06	5.28738e+06	5.8889e+06	2.49288e+06	3.37522e+06	3.82313e+06	6.94933e+06	7556159	6.36348e+06	Unchanged
O55060	Tpmt	Thiopurine S-methyltransferase OS=Mus musculus OX=10090 GN=Tpmt PE=1 SV=1	0.909637	-0.0764	1.97278e+06	2.14554e+06	2.17257e+06	2.11169e+07	1.75027e+07	2.04139e+07	2.08981e+06	2.39796e+06	3.05383e+06	2.26211e+07	2.25369e+07	2.99935e+07	Unchanged
O55091	Impact	Protein IMPACT OS=Mus musculus OX=10090 GN=Impact PE=1 SV=2	0.261665	-0.634	1.62222e+06	2.47534e+06	3.38104e+06	1.96618e+07	2.59334e+07	3.09789e+07	3.49909e+06	3.64978e+06	5.33668e+06	2.09303e+07	7.03298e+06	7.08577e+06	Unchanged
O55100	Syngr1	Synaptogyrin-1 OS=Mus musculus OX=10090 GN=Syngr1 PE=1 SV=2	0.186071	0.233	2.30487e+06	1.59088e+06	1.48017e+06	5359767	5.06847e+06	5.04771e+06	3.85917e+06	2.97338e+06	4.02321e+06	5.68257e+06	6240092	5.54525e+06	Unchanged
O55101	Syngr2	Synaptogyrin-2 OS=Mus musculus OX=10090 GN=Syngr2 PE=2 SV=1	0.559927	0.123	3474158	3.35279e+06	2.97775e+06	1.15247e+07	1.17281e+07	1.05046e+07	4.38219e+06	4.81551e+06	6.03668e+06	1.26312e+07	1.51156e+07	1.56533e+07	Unchanged
O55125	Nipsnap1	Protein NipSnap homolog 1 OS=Mus musculus OX=10090 GN=Nipsnap1 PE=1 SV=1	0.881761	0.068	8.95148e+06	8518859	9.98971e+06	5.8435e+07	5.91134e+07	5.31508e+07	1.14865e+07	1.23905e+07	1.61242e+07	6.31429e+07	7.3243e+07	8.10254e+07	Unchanged
O55126	Nipsnap2	Protein NipSnap homolog 2 OS=Mus musculus OX=10090 GN=Nipsnap2 PE=1 SV=1	0.778247	0.272	435538	627804	487142	1.13534e+07	1.2384e+07	1.13514e+07	908732	846211	1.08311e+06	1.25376e+07	1.63858e+07	1.78621e+07	Unchanged
O55128	Sap18	Histone deacetylase complex subunit SAP18 OS=Mus musculus OX=10090 GN=Sap18 PE=1 SV=1	0.202468	0.33	1.29684e+07	1.17253e+07	6.81572e+06	4.14182e+07	3.83194e+07	3.99907e+07	1.97052e+07	1.6916e+07	2.43479e+07	5.08507e+07	5.40587e+07	5.38009e+07	Unchanged
O55131	Septin7	Septin-7 OS=Mus musculus OX=10090 GN=Sept7 PE=1 SV=1	0.621369	0.166	6.0299e+06	7.52762e+06	5.89583e+06	3.3389e+07	3.32548e+07	2.38144e+07	9.57855e+06	8.27354e+06	1.26399e+07	4.29865e+07	4.13973e+07	3.66826e+07	Unchanged
O55135	Eif6	Eukaryotic translation initiation factor 6 OS=Mus musculus OX=10090 GN=Eif6 PE=1 SV=2	0.625978	0.233	2.24446e+07	2.49705e+07	1.92937e+07	1.35402e+08	1.40427e+08	1.45497e+08	3.07766e+07	3.38978e+07	4.07807e+07	1.84135e+08	2.14917e+08	2.17116e+08	Unchanged
O55142	Rpl35a	60S ribosomal protein L35a OS=Mus musculus OX=10090 GN=Rpl35a PE=1 SV=2	0.832646	0.0839	2.71233e+08	2.60077e+08	2.71144e+08	2.61872e+08	2.41934e+08	248427868	3.57277e+08	4.09129e+08	4.13577e+08	2.78075e+08	3.73147e+08	315354361	Unchanged
O55143	Atp2a2	Sarcoplasmic/endoplasmic reticulum calcium ATPase 2 OS=Mus musculus OX=10090 GN=Atp2a2 PE=1 SV=2	0.432954	-0.388	1.99744e+07	2.46709e+07	2.70657e+07	1.54572e+08	1.47432e+08	1.0821e+08	2.4244e+07	1.4519e+07	3.11074e+07	1.58784e+08	1.26831e+08	1.37673e+08	Unchanged
O55201	Supt5h	Transcription elongation factor SPT5 OS=Mus musculus OX=10090 GN=Supt5h PE=1 SV=1	0.91167	-0.0368	4.54772e+07	6.44771e+07	6.72324e+07	7.40655e+07	8.94015e+07	6.66752e+07	7.49006e+07	9.64539e+07	1.00466e+08	8.00083e+07	6.23025e+07	9.56837e+07	Unchanged
O55234	Psmb5	Proteasome subunit beta type-5 OS=Mus musculus OX=10090 GN=Psmb5 PE=1 SV=3	0.195345	0.17	1.53892e+08	1.51622e+08	1.20978e+08	3.8253e+08	3.71253e+08	3.54465e+08	2.02255e+08	2.21686e+08	277939230	4.28122e+08	5.06149e+08	4.94847e+08	Unchanged
O55242	Sigmar1	Sigma non-opioid intracellular receptor 1 OS=Mus musculus OX=10090 GN=Sigmar1 PE=1 SV=1	0.889457	0.0651	2.34449e+06	846530	2.84419e+06	1.07764e+07	9.91398e+06	8.90281e+06	2.30768e+06	2.96391e+06	2.63651e+06	1.0508e+07	1.25384e+07	1.37313e+07	Unchanged
O70126	Aurkb	Aurora kinase B OS=Mus musculus OX=10090 GN=Aurkb PE=1 SV=2	0.948288	-0.0391	2.76179e+06	3.55623e+06	3.17174e+06	2.99183e+07	2.8396e+07	3.05504e+07	4.4482e+06	3.75928e+06	5.99338e+06	4.17046e+07	3.64477e+07	2.0907e+07	Unchanged
O70133	Dhx9	ATP-dependent RNA helicase A OS=Mus musculus OX=10090 GN=Dhx9 PE=1 SV=2	0.979815	0.00424	1.87525e+08	2.46833e+08	2.70901e+08	4.63893e+08	5.45997e+08	4.18853e+08	325371480	3.80725e+08	4.00089e+08	5.40539e+08	4.44543e+08	5.26927e+08	Unchanged
O70152	Dpm1	Dolichol-phosphate mannosyltransferase subunit 1 OS=Mus musculus OX=10090 GN=Dpm1 PE=1 SV=1	0.788928	-0.0989	5.50903e+06	6.80036e+06	6.7652e+06	2.38425e+07	2.28467e+07	2.25081e+07	7.15449e+06	4.07238e+06	9.61797e+06	2.87631e+07	3.46536e+07	3.41721e+07	Unchanged
O70157	Top3a	DNA topoisomerase 3-alpha OS=Mus musculus OX=10090 GN=Top3a PE=2 SV=1	0.6153	-0.278	981208	929775	894991	9.06161e+06	8.16709e+06	6.58287e+06	1.21494e+06	1.14656e+06	1.09401e+06	8.88329e+06	6.37953e+06	6.70689e+06	Unchanged
O70194	Eif3d	Eukaryotic translation initiation factor 3 subunit D OS=Mus musculus OX=10090 GN=Eif3d PE=1 SV=2	0.764354	0.04	4.3337e+07	5.18109e+07	4.72221e+07	1.5869e+08	1.41973e+08	1.04994e+08	7.15972e+07	6.92535e+07	8.09946e+07	173851474	1.44987e+08	135603856	Unchanged
O70201	Birc5	Baculoviral IAP repeat-containing protein 5 OS=Mus musculus OX=10090 GN=Birc5 PE=1 SV=1	0.433314	0.123	3.69224e+06	4.16947e+06	3.84345e+06	8.64048e+06	8.97379e+06	1.07527e+07	4.82541e+06	6.02672e+06	5.79423e+06	1.25553e+07	1.49921e+07	1.20365e+07	Unchanged
O70250	Pgam2	Phosphoglycerate mutase 2 OS=Mus musculus OX=10090 GN=Pgam2 PE=1 SV=3	0.742325	0.143	439146	543057	365146	1.4286e+06	2.38637e+06	3.06778e+06	770107	801074	481238	2.7046e+06	4.12757e+06	2.30808e+06	Unchanged
O70251	Eef1b	Elongation factor 1-beta OS=Mus musculus OX=10090 GN=Eef1b PE=1 SV=5	0.698304	0.0807	1.66603e+08	1.86201e+08	160502652	6.15984e+08	5.80886e+08	5.15027e+08	2.24397e+08	2.26576e+08	3.11794e+08	6.22818e+08	6.98165e+08	8.6299e+08	Unchanged
O70252	Hmox2	Heme oxygenase 2 OS=Mus musculus OX=10090 GN=Hmox2 PE=1 SV=1	0.514687	0.507	1.40994e+06	2.85731e+06	2.23931e+06	3.41038e+07	3.92872e+07	3.44446e+07	5.28915e+06	4.46987e+06	7.29538e+06	4.10728e+07	4.40574e+07	5.08381e+07	Unchanged
O70274	Ptp4a2	Protein tyrosine phosphatase type IVA 2 OS=Mus musculus OX=10090 GN=Ptp4a2 PE=1 SV=1	0.400695	0.289	1.18401e+07	1.16507e+07	9.87586e+06	1.0818e+07	9.95296e+06	1.53151e+07	1.65754e+07	1.80596e+07	1.81785e+07	1.86051e+07	2.12939e+07	1.60938e+07	Unchanged
O70305	Atxn2	Ataxin-2 OS=Mus musculus OX=10090 GN=Atxn2 PE=1 SV=1	0.920607	-0.0522	1.01427e+07	1.42264e+07	1.50249e+07	1.01831e+07	1.15406e+07	1.07862e+07	1.80512e+07	2.34325e+07	2.05945e+07	1.09717e+07	9.46324e+06	1.13355e+07	Unchanged
O70310	Nmt1	Glycylpeptide N-tetradecanoyltransferase 1 OS=Mus musculus OX=10090 GN=Nmt1 PE=1 SV=1	0.25874	-0.145	2.4571e+07	2.79964e+07	2.58647e+07	8.06467e+07	6.54853e+07	4.98395e+07	3.48497e+07	2.98909e+07	3.58718e+07	7.42127e+07	6.73673e+07	6.35473e+07	Unchanged
O70311	Nmt2	Glycylpeptide N-tetradecanoyltransferase 2 OS=Mus musculus OX=10090 GN=Nmt2 PE=1 SV=1	0.802156	-0.0998	2.79819e+06	3.32722e+06	3.19767e+06	1.66961e+07	1.71829e+07	1.21072e+07	4.52236e+06	2.61087e+06	4.50219e+06	2.1846e+07	1.51994e+07	1.79272e+07	Unchanged
O70318	Epb41l2	Band 4.1-like protein 2 OS=Mus musculus OX=10090 GN=Epb41l2 PE=1 SV=2	0.838359	-0.222	2.52768e+07	3.33818e+07	3.59097e+07	7.00083e+06	9.46615e+06	7.4258e+06	4.9344e+07	5.03395e+07	5.09977e+07	5.32908e+06	5.13649e+06	7.91281e+06	Unchanged
O70325	Gpx4	Phospholipid hydroperoxide glutathione peroxidase OS=Mus musculus OX=10090 GN=Gpx4 PE=1 SV=4	0.0681701	0.406	4.01334e+07	2.94117e+07	2.11758e+07	5.52137e+07	5.31983e+07	5.20744e+07	6.05162e+07	4.86368e+07	6.8201e+07	7.9877e+07	8.11195e+07	7.37289e+07	Unchanged
O70348	Dxo	Decapping and exoribonuclease protein OS=Mus musculus OX=10090 GN=Dxo PE=1 SV=2	0.453941	-0.302	536838	622570	670164	3.58215e+06	4.26731e+06	3.66213e+06	1.2808e+06	1.52337e+06	1.9375e+06	2.66053e+06	1.48998e+06	1104225	Unchanged
O70378	Emc8	ER membrane protein complex subunit 8 OS=Mus musculus OX=10090 GN=Emc8 PE=1 SV=1	0.560642	0.18	1.55514e+07	1.57626e+07	1.39659e+07	6.54761e+07	6.95617e+07	6.15153e+07	1.90707e+07	2.42198e+07	2.98549e+07	7.35397e+07	9.03738e+07	1.02348e+08	Unchanged
O70400	Pdlim1	PDZ and LIM domain protein 1 OS=Mus musculus OX=10090 GN=Pdlim1 PE=1 SV=4	0.944531	0.0411	4.08962e+06	5.68959e+06	4.94035e+06	5.04105e+07	5.55044e+07	4.99273e+07	8.48219e+06	9.93518e+06	9.41829e+06	5.98289e+07	6.64847e+07	2.7965e+07	Unchanged
O70404	Vamp8	Vesicle-associated membrane protein 8 OS=Mus musculus OX=10090 GN=Vamp8 PE=1 SV=1	0.916761	0.0468	2.10603e+06	1.6822e+06	1.904e+06	1.40742e+06	1.54656e+06	1.78092e+06	2.40949e+06	2.82329e+06	2.81113e+06	1.93801e+06	2.14456e+06	1.85235e+06	Unchanged
O70405	Ulk1	Serine/threonine-protein kinase ULK1 OS=Mus musculus OX=10090 GN=Ulk1 PE=1 SV=1	0.754194	0.133	1.52769e+06	3.94023e+06	6.54707e+06	4.71132e+06	4.75805e+06	3.58333e+06	3.40059e+06	8.03318e+06	6.48617e+06	5.75746e+06	4.57275e+06	5.46347e+06	Unchanged
O70422	Gtf2h4	General transcription factor IIH subunit 4 OS=Mus musculus OX=10090 GN=Gtf2h4 PE=1 SV=1	0.105502	-0.529	3.41515e+06	3.74099e+06	3.59097e+06	1.86696e+07	1.78617e+07	1.75619e+07	4.86153e+06	3.56847e+06	3.96474e+06	1.48319e+07	1.08062e+07	1.25229e+07	Unchanged
O70435	Psma3	Proteasome subunit alpha type-3 OS=Mus musculus OX=10090 GN=Psma3 PE=1 SV=3	0.444027	0.12	1.03653e+08	113726410	9.57896e+07	3.25334e+08	3.3624e+08	2.83291e+08	145878734	1.57212e+08	2.01182e+08	3.29948e+08	4.10182e+08	4.27502e+08	Unchanged
O70445	Bard1	BRCA1-associated RING domain protein 1 OS=Mus musculus OX=10090 GN=Bard1 PE=2 SV=1	0.593671	0.167	316280	516069	323739	2.25479e+06	2.06696e+06	1.67488e+06	934709	587461	842168	2.32984e+06	1.75799e+06	2.02303e+06	Unchanged
O70456	Sfn	14-3-3 protein sigma OS=Mus musculus OX=10090 GN=Sfn PE=1 SV=2	0.884045	0.0761	1.11172e+07	1.28727e+07	1.06853e+07	8.9523e+07	9.65978e+07	7.66667e+07	1.47065e+07	1.65928e+07	2.17795e+07	9.38116e+07	9.89399e+07	1.30711e+08	Unchanged
O70475	Ugdh	UDP-glucose 6-dehydrogenase OS=Mus musculus OX=10090 GN=Ugdh PE=1 SV=1	0.970464	-0.00534	1.36586e+07	1.71869e+07	1.40882e+07	3.75999e+07	3.42922e+07	2.46415e+07	2.30018e+07	2.01884e+07	2.49677e+07	4.07251e+07	3.29026e+07	3.06592e+07	Unchanged
O70480	Vamp4	Vesicle-associated membrane protein 4 OS=Mus musculus OX=10090 GN=Vamp4 PE=1 SV=1	0.980092	0.00924	999664	1.43864e+06	1.09258e+06	1.41506e+06	1.52518e+06	2.19822e+06	1.84268e+06	1.48427e+06	3.23338e+06	2.00721e+06	1.35744e+06	1.4901e+06	Unchanged
O70492	Snx3	Sorting nexin-3 OS=Mus musculus OX=10090 GN=Snx3 PE=1 SV=3	0.740194	0.114	6.93806e+07	7.03485e+07	6.07408e+07	7.47219e+07	6.57777e+07	7.4002e+07	9.69253e+07	1.0353e+08	9.85023e+07	8.75497e+07	1.05e+08	88289549	Unchanged
O70493	Snx12	Sorting nexin-12 OS=Mus musculus OX=10090 GN=Snx12 PE=1 SV=1	0.404785	0.282	1.35207e+07	1.243e+07	10609367	1.35282e+07	1.21038e+07	1.53784e+07	2.03287e+07	2.03718e+07	2.08949e+07	1.9738e+07	2.23138e+07	1.76203e+07	Unchanged
O70503	Hsd17b12	Very-long-chain 3-oxoacyl-CoA reductase OS=Mus musculus OX=10090 GN=Hsd17b12 PE=1 SV=1	0.578951	0.249	1.44048e+07	1.42182e+07	1.86831e+07	1.05734e+08	1.15129e+08	103401348	2.54272e+07	2.59143e+07	3.9849e+07	1.16292e+08	1.32947e+08	1.54981e+08	Unchanged
O70546	Kdm6a	Lysine-specific demethylase 6A OS=Mus musculus OX=10090 GN=Kdm6a PE=1 SV=2	0.783049	-0.149	5.38361e+06	6295498	6.50028e+06	6.7519e+06	6.51697e+06	5.5388e+06	8.67216e+06	1.04053e+07	1.00272e+07	2.48134e+06	4.9824e+06	1.19634e+07	Unchanged
O70551	Srpk1	SRSF protein kinase 1 OS=Mus musculus OX=10090 GN=Srpk1 PE=1 SV=2	0.169346	-0.188	1.48692e+07	1.51942e+07	1.43163e+07	4.06368e+07	3.78034e+07	2.81347e+07	1.92704e+07	1.98554e+07	1.88194e+07	4.24762e+07	3.04477e+07	3.18751e+07	Unchanged
O70591	Pfdn2	Prefoldin subunit 2 OS=Mus musculus OX=10090 GN=Pfdn2 PE=1 SV=2	0.870829	0.0467	7.83475e+07	6.38164e+07	5.43785e+07	7.79199e+07	6.96013e+07	7.99317e+07	9.00875e+07	8.43835e+07	7.75038e+07	1.01218e+08	1.09417e+08	1.01645e+08	Unchanged
O88271	Cfdp1	Craniofacial development protein 1 OS=Mus musculus OX=10090 GN=Cfdp1 PE=1 SV=1	0.335705	0.174	2.65288e+07	3.88669e+07	2.79676e+07	6.86547e+07	5.91674e+07	3.94368e+07	4.6542e+07	4.35426e+07	5.5192e+07	8.42202e+07	6.57678e+07	7.1239e+07	Unchanged
O88286	Wiz	Protein Wiz OS=Mus musculus OX=10090 GN=Wiz PE=1 SV=2	0.741873	0.0797	2.94839e+06	5.07147e+06	7.14758e+06	9.32549e+06	1.23461e+07	1.16522e+07	4.70186e+06	9.77118e+06	8.52455e+06	1.62638e+07	1.2638e+07	1.15007e+07	Unchanged
O88342	Wdr1	WD repeat-containing protein 1 OS=Mus musculus OX=10090 GN=Wdr1 PE=1 SV=3	0.97821	0.00651	1.60511e+07	1.98549e+07	1.70266e+07	7.40746e+07	7.32713e+07	5.56663e+07	2.52718e+07	2.49009e+07	2.66545e+07	8.84995e+07	6.70153e+07	7.84789e+07	Unchanged
O88379	Baz1a	Bromodomain adjacent to zinc finger domain protein 1A OS=Mus musculus OX=10090 GN=Baz1a PE=1 SV=3	0.904755	0.116	936261	1.52931e+06	1.92716e+06	3.5982e+07	3.78156e+07	3.4487e+07	2.5051e+06	2.66716e+06	2.79397e+06	4.11093e+07	3.90057e+07	3.24188e+07	Unchanged
O88384	Vti1b	Vesicle transport through interaction with t-SNAREs homolog 1B OS=Mus musculus OX=10090 GN=Vti1b PE=1 SV=1	0.985228	-0.018	707181	782207	557903	1.08481e+07	1.25545e+07	1.25066e+07	700656	838118	819008	1.49712e+07	1.84045e+07	17060758	Unchanged
O88413	Tulp3	Tubby-related protein 3 OS=Mus musculus OX=10090 GN=Tulp3 PE=1 SV=1	0.199327	-0.397	1186938	1.41561e+06	1.24435e+06	4.92466e+06	4.54025e+06	3.07304e+06	994307	1.78044e+06	935740	5.44889e+06	4.17332e+06	3.38963e+06	Unchanged
O88441	Mtx2	Metaxin-2 OS=Mus musculus OX=10090 GN=Mtx2 PE=1 SV=1	0.924049	-0.118	623850	1.16952e+06	800349	2.61865e+07	2.91899e+07	2.61709e+07	613091	832161	1.45547e+06	3.23495e+07	3.50211e+07	3.9424e+07	Unchanged
O88448	Klc2	Kinesin light chain 2 OS=Mus musculus OX=10090 GN=Klc2 PE=1 SV=1	0.490737	0.111	507518	671099	499441	1.97491e+06	1.63479e+06	1377177	800082	811327	1.30848e+06	2.02959e+06	1554068	2079182	Unchanged
O88455	Dhcr7	7-dehydrocholesterol reductase OS=Mus musculus OX=10090 GN=Dhcr7 PE=1 SV=1	0.546151	-0.381	1.56733e+06	1.7877e+06	1.7626e+06	1.61549e+07	1.59611e+07	1.5431e+07	1.90136e+06	1.51256e+06	2.2698e+06	1.82932e+07	1.80519e+07	8.67797e+06	Unchanged
O88456	Capns1	Calpain small subunit 1 OS=Mus musculus OX=10090 GN=Capns1 PE=1 SV=1	0.701263	0.0981	6.14739e+06	5.63151e+06	5.39443e+06	2.0298e+07	2.21416e+07	1.92467e+07	7.04518e+06	7.61012e+06	1.0115e+07	2.33259e+07	2.77224e+07	3.20994e+07	Unchanged
O88466	Znf106	Zinc finger protein 106 OS=Mus musculus OX=10090 GN=Znf106 PE=1 SV=3	0.842558	0.0769	1.06466e+06	1.54579e+06	1.65884e+06	3.97015e+06	8.01838e+06	8.41045e+06	1.82627e+06	2.38553e+06	1.9636e+06	6.44924e+06	9.21247e+06	9.17744e+06	Unchanged
O88477	Igf2bp1	Insulin-like growth factor 2 mRNA-binding protein 1 OS=Mus musculus OX=10090 GN=Igf2bp1 PE=1 SV=1	0.395464	0.1	1.86683e+08	2.22981e+08	2.04136e+08	5.43663e+08	5.26471e+08	4.11166e+08	3.35178e+08	3.1889e+08	3.71016e+08	6.23171e+08	5.17511e+08	5.49811e+08	Unchanged
O88487	Dync1i2	Cytoplasmic dynein 1 intermediate chain 2 OS=Mus musculus OX=10090 GN=Dync1i2 PE=1 SV=1	0.631819	-0.14	1.01586e+06	847461	1.3313e+06	3.22698e+06	4.3954e+06	2.92116e+06	1.65217e+06	1.23263e+06	1.24409e+06	4.54633e+06	2.03618e+06	5.24905e+06	Unchanged
O88491	Nsd1	Histone-lysine N-methyltransferase, H3 lysine-36 and H4 lysine-20 specific OS=Mus musculus OX=10090 GN=Nsd1 PE=1 SV=1	0.231821	-1.17	1.48597e+06	1.90617e+06	2.07043e+06	6.19496e+07	8.65675e+07	6.46118e+07	2.11821e+06	2.54784e+06	2.82819e+06	1.96558e+07	1.31581e+07	1.81707e+07	Unchanged
O88508	Dnmt3a	DNA (cytosine-5)-methyltransferase 3A OS=Mus musculus OX=10090 GN=Dnmt3a PE=1 SV=2	0.710001	-0.279	7.34834e+06	9218922	8832594	4.02375e+06	4.86946e+06	2.79556e+06	10023523	9556628	11567249	3.4977e+06	5.24225e+06	2.34443e+06	Unchanged
O88509	Dnmt3b	DNA (cytosine-5)-methyltransferase 3B OS=Mus musculus OX=10090 GN=Dnmt3b PE=1 SV=2	0.776698	-0.116	4.27191e+06	4.48837e+06	4.35455e+06	3.28523e+07	2.70495e+07	1.71567e+07	5.95125e+06	5.28109e+06	6.30051e+06	3.10972e+07	2.75761e+07	2.14723e+07	Unchanged
O88513	Gmnn	Geminin OS=Mus musculus OX=10090 GN=Gmnn PE=1 SV=1	0.449123	0.408	237801	329557	192858	2.45442e+06	2207137	2.07073e+06	565973	479880	640870	2.66219e+06	2889336	3.20314e+06	Unchanged
O88520	Shoc2	Leucine-rich repeat protein SHOC-2 OS=Mus musculus OX=10090 GN=Shoc2 PE=1 SV=2	0.683512	0.0941	836553	1.19042e+06	923905	3.96186e+06	3.2399e+06	3.41306e+06	1.43398e+06	1.66962e+06	1396634	4.72848e+06	4.37683e+06	3.99222e+06	Unchanged
O88532	Zfr	Zinc finger RNA-binding protein OS=Mus musculus OX=10090 GN=Zfr PE=1 SV=2	0.429047	0.392	6.48892e+06	1.27925e+07	2.36861e+07	7.65717e+07	6.6653e+07	5.46429e+07	1.27886e+07	2.93423e+07	2.57384e+07	1.10783e+08	1.25033e+08	9.67895e+07	Unchanged
O88543	Cops3	COP9 signalosome complex subunit 3 OS=Mus musculus OX=10090 GN=Cops3 PE=1 SV=3	0.285158	-0.498	6.03146e+06	7.56671e+06	6.92663e+06	5.48583e+07	6.63773e+07	4.57556e+07	8.24786e+06	8.82053e+06	1.13087e+07	4.36444e+07	2.27132e+07	3.76964e+07	Unchanged
O88544	Cops4	COP9 signalosome complex subunit 4 OS=Mus musculus OX=10090 GN=Cops4 PE=1 SV=1	0.323322	-0.188	2.9004e+07	3.75908e+07	2.89464e+07	9.97969e+07	1.27169e+08	109286797	4.59344e+07	4.15104e+07	6.36016e+07	1.0914e+08	7.8533e+07	8.91579e+07	Unchanged
O88545	Cops6	COP9 signalosome complex subunit 6 OS=Mus musculus OX=10090 GN=Cops6 PE=1 SV=1	0.882347	0.0673	1.20217e+07	1.54014e+07	1.19012e+07	8.30361e+07	8.68642e+07	7.14613e+07	1.79632e+07	1.60129e+07	2.26863e+07	9.03538e+07	1.02455e+08	1.15277e+08	Unchanged
O88554	Parp2	Poly [ADP-ribose] polymerase 2 OS=Mus musculus OX=10090 GN=Parp2 PE=1 SV=3	0.368645	-0.655	921150	1.52475e+06	1.05846e+06	9.827e+06	8.48095e+06	7.31906e+06	732696	365134	1.50328e+06	1.04963e+07	9.66053e+06	6.77182e+06	Unchanged
O88569	Hnrnpa2b1	Heterogeneous nuclear ribonucleoproteins A2/B1 OS=Mus musculus OX=10090 GN=Hnrnpa2b1 PE=1 SV=2	0.816383	0.0675	2.31844e+08	2.69482e+08	2.11094e+08	1083793618	1116785480	9.39148e+08	361465481	2.913e+08	4.628e+08	1114456397	1320240331	1283416444	Unchanged
O88574	Sap30	Histone deacetylase complex subunit SAP30 OS=Mus musculus OX=10090 GN=Sap30 PE=1 SV=1	0.87917	-0.115	2.62492e+06	2.8529e+06	2.39703e+06	2.79243e+07	2.98184e+07	2.5289e+07	1.59751e+06	3.41793e+06	4.54713e+06	2.85681e+07	4.07385e+07	3.75797e+07	Unchanged
O88622	Parg	Poly(ADP-ribose) glycohydrolase OS=Mus musculus OX=10090 GN=Parg PE=1 SV=2	0.000871365	-0.743	2.49062e+06	2.45304e+06	2.37274e+06	5.63022e+06	5.71476e+06	4.07378e+06	1.7579e+06	1.33571e+06	1.92884e+06	4.98922e+06	4.24697e+06	4.16869e+06	Unchanged
O88643	Pak1	Serine/threonine-protein kinase PAK 1 OS=Mus musculus OX=10090 GN=Pak1 PE=1 SV=1	0.747694	0.0475	982882	1.05766e+06	1.07686e+06	2.35306e+06	1.94157e+06	1.55219e+06	1.52327e+06	1.39631e+06	1.6157e+06	2.5304e+06	2.2135e+06	2.32869e+06	Unchanged
O88653	Lamtor3	Ragulator complex protein LAMTOR3 OS=Mus musculus OX=10090 GN=Lamtor3 PE=1 SV=1	0.682814	0.174	3.82373e+06	5.33115e+06	4.57388e+06	3.85487e+06	3.97252e+06	4.91787e+06	4.89193e+06	8.38618e+06	8.87643e+06	4.86845e+06	5.258e+06	7.19706e+06	Unchanged
O88685	Psmc3	26S proteasome regulatory subunit 6A OS=Mus musculus OX=10090 GN=Psmc3 PE=1 SV=2	0.95621	-0.00784	6.1422e+07	7.71901e+07	6.18018e+07	221423861	1.81658e+08	1.28503e+08	9.25751e+07	8.20476e+07	1.25835e+08	2.20195e+08	1.90132e+08	1.69796e+08	Unchanged
O88696	Clpp	ATP-dependent Clp protease proteolytic subunit, mitochondrial OS=Mus musculus OX=10090 GN=Clpp PE=1 SV=1	0.999879	-5.36e-05	1.03436e+07	1.02604e+07	7.9506e+06	3.95423e+07	4.06931e+07	3.33683e+07	9.52945e+06	9.51817e+06	1.58625e+07	4.4032e+07	5.22998e+07	6.33615e+07	Unchanged
O88700	Blm	Bloom syndrome protein homolog OS=Mus musculus OX=10090 GN=Blm PE=1 SV=1	0.536352	-0.431	7.04276e+06	8.86869e+06	1.02529e+07	4.63138e+06	6.23318e+06	7.30384e+06	1.05326e+07	1.34294e+07	1.36297e+07	3.80679e+06	3.01294e+06	4.70693e+06	Unchanged
O88708	Orc4	Origin recognition complex subunit 4 OS=Mus musculus OX=10090 GN=Orc4 PE=1 SV=2	0.0796652	-0.778	2.54477e+06	4.4673e+06	3.83575e+06	2.28292e+07	3.07233e+07	2.48163e+07	4.68755e+06	3013965	6.13943e+06	1.58915e+07	9.98641e+06	1.0048e+07	Unchanged
O88712	Ctbp1	C-terminal-binding protein 1 OS=Mus musculus OX=10090 GN=Ctbp1 PE=1 SV=2	0.668539	0.0935	1.08454e+06	1.21534e+06	1.02154e+06	1.69539e+06	1519408	1.44215e+06	1.43212e+06	1.45137e+06	1.82173e+06	2.15911e+06	1.86812e+06	2239309	Unchanged
O88738	Birc6	Baculoviral IAP repeat-containing protein 6 OS=Mus musculus OX=10090 GN=Birc6 PE=1 SV=2	0.97459	0.0447	1.06245e+07	1.31139e+07	1.34113e+07	961120	1.19488e+06	844503	1.31634e+07	1.68146e+07	1.88357e+07	1.21112e+06	1.22871e+06	1.63026e+06	Unchanged
O88746	Tom1	Target of Myb protein 1 OS=Mus musculus OX=10090 GN=Tom1 PE=1 SV=1	0.814006	-0.0383	1.74117e+06	2.04739e+06	2.01708e+06	6.16325e+06	5.63184e+06	3.14394e+06	3.31646e+06	2.60625e+06	3.0353e+06	5.57075e+06	4.26114e+06	4.98014e+06	Unchanged
O88796	Rpp30	Ribonuclease P protein subunit p30 OS=Mus musculus OX=10090 GN=Rpp30 PE=1 SV=1	0.753861	0.177	5.74993e+06	6.35469e+06	5.36371e+06	4.61548e+07	4.8759e+07	4.81477e+07	8.16271e+06	7.44143e+06	1.31057e+07	6.17454e+07	6.2013e+07	6.74879e+07	Unchanged
O88811	Stam2	Signal transducing adapter molecule 2 OS=Mus musculus OX=10090 GN=Stam2 PE=1 SV=1	0.0580357	0.554	1.15187e+06	1.96028e+06	1.3143e+06	6.58952e+06	4.80999e+06	1.92576e+06	4.07666e+06	3.74786e+06	3.96261e+06	6532877	4.74551e+06	4.47957e+06	Unchanged
O88844	Idh1	Isocitrate dehydrogenase [NADP] cytoplasmic OS=Mus musculus OX=10090 GN=Idh1 PE=1 SV=2	0.850083	-0.0308	3.5547e+07	4.77941e+07	3.06699e+07	1.2533e+08	1.1571e+08	9.08487e+07	5.61349e+07	4.27298e+07	7.15916e+07	1.30662e+08	1.17702e+08	106005304	Unchanged
O88848	Arl6	ADP-ribosylation factor-like protein 6 OS=Mus musculus OX=10090 GN=Arl6 PE=1 SV=1	0.996171	-0.00266	1.71382e+06	1.81176e+06	1.08951e+06	9.15586e+06	1.06504e+07	9.04603e+06	1.70491e+06	1.09394e+06	3.32039e+06	1.11604e+07	1.48017e+07	1.33714e+07	Unchanged
O88851	Rbbp9	Putative hydrolase RBBP9 OS=Mus musculus OX=10090 GN=Rbbp9 PE=1 SV=2	0.168947	0.463	7.70811e+06	6.8308e+06	5.52645e+06	7.47283e+06	5.38012e+06	1.05814e+07	1.16874e+07	1.00655e+07	1.25888e+07	1.35954e+07	1.60267e+07	1.2214e+07	Unchanged
O88874	Ccnk	Cyclin-K OS=Mus musculus OX=10090 GN=Ccnk PE=1 SV=3	0.277431	-0.377	4.92748e+06	5.54167e+06	4.94687e+06	1.93162e+07	1.71314e+07	1.50374e+07	6.50223e+06	2.2465e+06	7.57519e+06	1.95827e+07	1.75401e+07	1.71047e+07	Unchanged
O88895	Hdac3	Histone deacetylase 3 OS=Mus musculus OX=10090 GN=Hdac3 PE=1 SV=1	0.415578	-0.13	1.09696e+06	1.10601e+06	1.17346e+06	1.90469e+06	2.32532e+06	1.71143e+06	1.44695e+06	1.19205e+06	1.53023e+06	2.39567e+06	2.12274e+06	2.17095e+06	Unchanged
O88952	Lin7c	Protein lin-7 homolog C OS=Mus musculus OX=10090 GN=Lin7c PE=1 SV=2	0.379677	0.174	4.62394e+06	5.34321e+06	4.26837e+06	1.61397e+07	1.68258e+07	1.28499e+07	6.10268e+06	7.11314e+06	9.79786e+06	1.70755e+07	2.17928e+07	2.22613e+07	Unchanged
O88958	Gnpda1	Glucosamine-6-phosphate isomerase 1 OS=Mus musculus OX=10090 GN=Gnpda1 PE=1 SV=3	0.843884	-0.141	9.48005e+06	8798102	1.46585e+07	1.04297e+08	1.30672e+08	8.77797e+07	1.42002e+07	6.82404e+06	1.9282e+07	1.11789e+08	1.41641e+08	1.27376e+08	Unchanged
O88967	Yme1l1	ATP-dependent zinc metalloprotease YME1L1 OS=Mus musculus OX=10090 GN=Yme1l1 PE=1 SV=1	0.615445	-0.173	5.54816e+06	6.93746e+06	6.34505e+06	3.7125e+07	3.39579e+07	2.52678e+07	7.37797e+06	7.32615e+06	1.03104e+07	3.52652e+07	3.13234e+07	2.85702e+07	Unchanged
O88974	Setdb1	Histone-lysine N-methyltransferase SETDB1 OS=Mus musculus OX=10090 GN=Setdb1 PE=1 SV=1	0.694003	-0.385	7.77956e+06	1.07884e+07	1.1715e+07	2.95228e+06	4.53304e+06	3.92482e+06	1.37177e+07	1.70261e+07	1.67849e+07	1.49832e+06	3.05437e+06	2.68497e+06	Unchanged
O88983	Stx8	Syntaxin-8 OS=Mus musculus OX=10090 GN=Stx8 PE=1 SV=1	0.695497	0.132	1.49595e+06	1.61983e+06	1188881	7.24372e+06	7.18364e+06	6.83317e+06	2227840	1.86213e+06	3.0576e+06	7.86685e+06	8.40127e+06	9.81495e+06	Unchanged
O88986	Gcat	2-amino-3-ketobutyrate coenzyme A ligase, mitochondrial OS=Mus musculus OX=10090 GN=Gcat PE=1 SV=2	0.352153	-0.583	2.33247e+06	1.5809e+06	2.09154e+06	2.45963e+07	3.19509e+07	2.54204e+07	3428453	4.74499e+06	3.34311e+06	2.15831e+07	6.64797e+06	8.098e+06	Unchanged
O89023	Tpp1	Tripeptidyl-peptidase 1 OS=Mus musculus OX=10090 GN=Tpp1 PE=1 SV=2	0.641854	0.101	1.94625e+06	2.46058e+06	2.02477e+06	8.53744e+06	6.57679e+06	5.93412e+06	2.89974e+06	2.85369e+06	3.29596e+06	9.80876e+06	8.93226e+06	9.54822e+06	Unchanged
O89079	Cope	Coatomer subunit epsilon OS=Mus musculus OX=10090 GN=Cope PE=1 SV=3	0.661795	0.282	3.49509e+06	4.43333e+06	3.67152e+06	3.73498e+07	4.10479e+07	3.81824e+07	5.99945e+06	6.25322e+06	8.08638e+06	4.74519e+07	5.26152e+07	6.58449e+07	Unchanged
O89086	Rbm3	RNA-binding protein 3 OS=Mus musculus OX=10090 GN=Rbm3 PE=1 SV=1	0.558579	0.233	5.90721e+07	6.11622e+07	52867458	4.89422e+07	5.5825e+07	5.65728e+07	9.54609e+07	9.2222e+07	8.88362e+07	7.21962e+07	9.03998e+07	7.07766e+07	Unchanged
O89112	Lancl1	LanC-like protein 1 OS=Mus musculus OX=10090 GN=Lancl1 PE=1 SV=1	0.494693	-0.542	1.25887e+06	1.37588e+06	1.31729e+06	2.15745e+07	2.26595e+07	2.04816e+07	1.73571e+06	1.70129e+06	2.10627e+06	2.17515e+07	2.06093e+07	3.98011e+06	Unchanged
P00375	Dhfr	Dihydrofolate reductase OS=Mus musculus OX=10090 GN=Dhfr PE=1 SV=3	0.0880027	0.308	6.06469e+07	52837433	3.91292e+07	1.57744e+08	1.44689e+08	1.59891e+08	9.51309e+07	8.29757e+07	1.27433e+08	1.7785e+08	2.12473e+08	2.00553e+08	Unchanged
P00397	Mtco1	Cytochrome c oxidase subunit 1 OS=Mus musculus OX=10090 GN=Mtco1 PE=1 SV=2	0.772768	-0.391	1.15212e+06	448537	249804	2.0183e+07	2.50727e+07	1.90957e+07	1.40957e+06	213798	460772	2.20462e+07	1.85038e+07	2.00858e+07	Unchanged
P00405	Mtco2	Cytochrome c oxidase subunit 2 OS=Mus musculus OX=10090 GN=Mtco2 PE=1 SV=1	0.952196	0.0781	3.49891e+06	3.30139e+06	2.13589e+06	1.08033e+08	1.0794e+08	9.54891e+07	3.77288e+06	1.22011e+06	1.15504e+07	1.42147e+08	1.41091e+08	1.65249e+08	Unchanged
P00493	Hprt1	Hypoxanthine-guanine phosphoribosyltransferase OS=Mus musculus OX=10090 GN=Hprt1 PE=1 SV=3	0.645021	0.148	6.0332e+07	6.23946e+07	5.28298e+07	2.73893e+08	2.57599e+08	2.3582e+08	6.85885e+07	8.42959e+07	1.21188e+08	3.0139e+08	3.39529e+08	3.95931e+08	Unchanged
P01887	B2m	Beta-2-microglobulin OS=Mus musculus OX=10090 GN=B2m PE=1 SV=2	0.570222	0.259	518686	646083	692749	665356	655050	497923	974654	1.16889e+06	1.36102e+06	501544	1.04394e+06	843003	Unchanged
P01942	Hba	Hemoglobin subunit alpha OS=Mus musculus OX=10090 GN=Hba PE=1 SV=2	0.474106	-0.374	3.65295e+06	4.48876e+06	3.76879e+06	3.62005e+06	2.9121e+06	2.08648e+07	3.67125e+06	4.76094e+06	4.01075e+06	3586738	4.14436e+06	1.27478e+07	Unchanged
P02301	H3-5	Histone H3.3C OS=Mus musculus OX=10090 GN=H3f3c PE=3 SV=3	0.201437	0.827	1.71939e+07	1.29177e+07	1.59927e+06	3.01562e+06	8.97378e+06	1.10065e+07	1.78987e+07	1.34593e+07	1.16663e+07	1.84449e+07	1.79929e+07	1.64164e+07	Unchanged
P02468	Lamc1	Laminin subunit gamma-1 OS=Mus musculus OX=10090 GN=Lamc1 PE=1 SV=2	0.259504	-0.217	1.01148e+07	1.54203e+07	1.69371e+07	2.70768e+07	2.44766e+07	2.78246e+07	1.34046e+07	1.88372e+07	2.04516e+07	3.1112e+07	2.27082e+07	2.50666e+07	Unchanged
P03899	mt-Nd3	NADH-ubiquinone oxidoreductase chain 3 OS=Mus musculus OX=10090 GN=Mtnd3 PE=1 SV=3	0.617184	-0.108	235803	183776	270978	784104	699342	757406	274084	315085	339508	591838	928524	893635	Unchanged
P03958	Ada	Adenosine deaminase OS=Mus musculus OX=10090 GN=Ada PE=1 SV=3	0.223562	-1.06	780245	789498	678325	1.51668e+07	17530666	1.5503e+07	636838	739650	869442	1.24426e+07	4.72755e+06	3.98388e+06	Unchanged
P04184	Tk1	Thymidine kinase, cytosolic OS=Mus musculus OX=10090 GN=Tk1 PE=1 SV=3	0.998436	-0.00282	416163	585446	440102	1.85379e+07	2.05262e+07	1.97381e+07	79557.7	1.16334e+06	2.12873e+06	2.22935e+07	2.68146e+07	3.13229e+07	Unchanged
P05063	Aldoc	Fructose-bisphosphate aldolase C OS=Mus musculus OX=10090 GN=Aldoc PE=1 SV=4	0.655051	-0.125	3.63239e+06	3.45679e+06	3.06045e+06	1.58664e+07	1.88796e+07	1.21059e+07	4.69474e+06	4.30151e+06	6.97288e+06	1.85915e+07	1.29667e+07	1.13117e+07	Unchanged
P05064	Aldoa	Fructose-bisphosphate aldolase A OS=Mus musculus OX=10090 GN=Aldoa PE=1 SV=2	0.291118	-0.295	5.60722e+08	6.65361e+08	565691235	2460786118	2367073643	2133834434	6.40224e+08	6.0819e+08	8.47449e+08	2636290319	2714015499	1510821021	Unchanged
P05132	Prkaca	cAMP-dependent protein kinase catalytic subunit alpha OS=Mus musculus OX=10090 GN=Prkaca PE=1 SV=3	0.195163	-1.06	4.88788e+06	7.29742e+06	1.07628e+06	2.76939e+07	2.57212e+07	2.35031e+07	1.04642e+06	1.45474e+06	3.34489e+06	2.70742e+07	2.75388e+07	9.37627e+06	Unchanged
P05201	Got1	Aspartate aminotransferase, cytoplasmic OS=Mus musculus OX=10090 GN=Got1 PE=1 SV=3	0.561602	-0.128	212053329	2.23347e+08	2.04685e+08	4.34465e+08	4.48648e+08	4.08974e+08	3.2695e+08	3.25423e+08	3.88175e+08	4.80822e+08	3.49004e+08	3.03931e+08	Unchanged
P05202	Got2	Aspartate aminotransferase, mitochondrial OS=Mus musculus OX=10090 GN=Got2 PE=1 SV=1	0.212523	-0.295	2.32246e+08	2.70398e+08	2.41449e+08	9.67523e+08	1017503857	905352957	3.0847e+08	2.90661e+08	4.09221e+08	1056915241	8.40984e+08	5.62327e+08	Unchanged
P05480	Src	Neuronal proto-oncogene tyrosine-protein kinase Src OS=Mus musculus OX=10090 GN=Src PE=1 SV=4	0.855528	-0.128	675843	558944	856969	8.18043e+06	8.15136e+06	6.34724e+06	970985	941193	712932	9.83235e+06	7.82001e+06	7.44342e+06	Unchanged
P05532	Kit	Mast/stem cell growth factor receptor Kit OS=Mus musculus OX=10090 GN=Kit PE=1 SV=3	0.953302	-0.0214	1.96009e+06	3.69384e+06	6.36192e+06	5.26035e+06	6.10968e+06	4.68594e+06	3.52068e+06	7.6199e+06	6.74748e+06	6.12168e+06	4.64054e+06	5.72029e+06	Unchanged
P06151	Ldha	L-lactate dehydrogenase A chain OS=Mus musculus OX=10090 GN=Ldha PE=1 SV=3	0.526985	0.15	5.45395e+08	6.61191e+08	5.73788e+08	2238011198	2211875661	1966842690	8.05562e+08	8.27716e+08	1116356870	2554855992	2855600458	3209698158	Unchanged
P06745	Gpi	Glucose-6-phosphate isomerase OS=Mus musculus OX=10090 GN=Gpi PE=1 SV=4	0.796936	0.0307	1.49565e+08	1.80823e+08	1.48017e+08	4.17902e+08	4.05765e+08	3.17223e+08	2.31839e+08	1.91054e+08	2.92961e+08	4.83271e+08	4.25217e+08	4.25165e+08	Unchanged
P06801	Me1	NADP-dependent malic enzyme OS=Mus musculus OX=10090 GN=Me1 PE=1 SV=2	0.525205	-0.166	1.79596e+06	2.7742e+06	2.42473e+06	9.92598e+06	8.36624e+06	6.78971e+06	2.15276e+06	3.1304e+06	3.16059e+06	1.06181e+07	8.08362e+06	8.65717e+06	Unchanged
P07356	Anxa2	Annexin A2 OS=Mus musculus OX=10090 GN=Anxa2 PE=1 SV=2	0.967423	0.0957	23985.6	34318.7	47141.7	1.46148e+07	2.14029e+07	1.71345e+07	44291.3	59089.2	49118.7	1.9263e+07	2.05871e+07	2.81467e+07	Unchanged
P07607	Tyms	Thymidylate synthase OS=Mus musculus OX=10090 GN=Tyms PE=1 SV=1	0.656007	0.153	8.53229e+06	1.0992e+07	9.16601e+06	4.59555e+07	4.74852e+07	3.93692e+07	1.22122e+07	1.36044e+07	1.7989e+07	53265595	5.92513e+07	6.84531e+07	Unchanged
P07742	Rrm1	Ribonucleoside-diphosphate reductase large subunit OS=Mus musculus OX=10090 GN=Rrm1 PE=1 SV=2	0.454762	-0.0983	7.15347e+07	7.67964e+07	7.31063e+07	2.22236e+08	1.85011e+08	1.50929e+08	1.09922e+08	9.44608e+07	1.19935e+08	2.15412e+08	1.53784e+08	1.86064e+08	Unchanged
P07901	Hsp90aa1	Heat shock protein HSP 90-alpha OS=Mus musculus OX=10090 GN=Hsp90aa1 PE=1 SV=4	0.724989	-0.101	1990729815	2121345348	2048941625	10335085278	8778588088	7934412450	2835530346	2660374587	2979303229	11252240755	7520511599	9956618297	Unchanged
P08003	Pdia4	Protein disulfide-isomerase A4 OS=Mus musculus OX=10090 GN=Pdia4 PE=1 SV=3	0.192539	-0.201	7.91476e+07	8.23437e+07	7.73259e+07	2.6231e+08	2.51578e+08	2.0101e+08	9.98156e+07	9.32235e+07	1.12338e+08	2.67717e+08	2.02945e+08	2.36421e+08	Unchanged
P08030	Aprt	Adenine phosphoribosyltransferase OS=Mus musculus OX=10090 GN=Aprt PE=1 SV=2	0.373414	0.169	3.68504e+07	4.04168e+07	2.98876e+07	106258204	9.07548e+07	1.05493e+08	4.40204e+07	4.86338e+07	6.61717e+07	1.31715e+08	1.45236e+08	156375336	Unchanged
P08113	Hsp90b1	Endoplasmin OS=Mus musculus OX=10090 GN=Hsp90b1 PE=1 SV=2	0.148669	-0.169	2.3078e+08	2.26204e+08	2.33682e+08	6.53184e+08	5.58841e+08	493017986	2.9869e+08	2.85994e+08	3.10933e+08	6.24625e+08	5.55122e+08	5.48079e+08	Unchanged
P08226	Apoe	Apolipoprotein E OS=Mus musculus OX=10090 GN=Apoe PE=1 SV=2	0.394443	-0.219	4.28944e+06	5.23846e+06	4.22775e+06	1.69179e+07	1.7175e+07	1.55691e+07	4.95483e+06	4.39689e+06	6.77035e+06	1.51864e+07	1.79811e+07	1.99296e+07	Unchanged
P08228	Sod1	Superoxide dismutase [Cu-Zn] OS=Mus musculus OX=10090 GN=Sod1 PE=1 SV=2	0.898902	-0.048	9.46378e+08	1011615665	9.45347e+08	1027049085	8.93206e+08	9.6828e+08	1258101919	1447568822	1228696512	1070402436	1238512108	1028834239	Unchanged
P08249	Mdh2	Malate dehydrogenase, mitochondrial OS=Mus musculus OX=10090 GN=Mdh2 PE=1 SV=3	0.873346	0.0544	2.85866e+08	3.21483e+08	2.76848e+08	1442888676	1347598724	1239455082	3.59281e+08	3.48985e+08	5.57816e+08	1531807791	1669855201	1991582281	Unchanged
P08553	Nefm	Neurofilament medium polypeptide OS=Mus musculus OX=10090 GN=Nefm PE=1 SV=4	0.472243	0.28	935448	2.5344e+06	3.32671e+06	4.59731e+06	7.64812e+06	2.42648e+06	2.29353e+06	5.46201e+06	5.30112e+06	8.16336e+06	3.7711e+06	4.88503e+06	Unchanged
P08556	Nras	GTPase NRas OS=Mus musculus OX=10090 GN=Nras PE=1 SV=1	0.0439337	0.358	1.29659e+07	1.22983e+07	8.63933e+06	2.85426e+07	2.7463e+07	2.69009e+07	2.18023e+07	1.75479e+07	3.24284e+07	3.4428e+07	3.60496e+07	3.8831e+07	Unchanged
P08752	Gnai2	Guanine nucleotide-binding protein G(i) subunit alpha-2 OS=Mus musculus OX=10090 GN=Gnai2 PE=1 SV=5	0.952437	-0.0209	2.06411e+07	2.61169e+07	2.12069e+07	1.1455e+08	1.25348e+08	1.12039e+08	2.89978e+07	3.13494e+07	40860224	1.36111e+08	1.48442e+08	1.04141e+08	Unchanged
P08775	Polr2a	DNA-directed RNA polymerase II subunit RPB1 OS=Mus musculus OX=10090 GN=Polr2a PE=1 SV=3	0.0118911	-1.6	1.06218e+07	1.4861e+07	1.4945e+07	7954123	6.59587e+06	5.97598e+06	3.84563e+06	4.74255e+06	4.12507e+06	3.42792e+06	2.70509e+06	6.24116e+06	Down_regulated
P09055	Itgb1	Integrin beta-1 OS=Mus musculus OX=10090 GN=Itgb1 PE=1 SV=1	0.832705	-0.103	2.16206e+07	2.5991e+07	3.25171e+07	22183210	2.48677e+07	20140621	3.22956e+07	3.96619e+07	4.24378e+07	2.44495e+07	2.08235e+07	2.21672e+07	Unchanged
P09103	P4hb	Protein disulfide-isomerase OS=Mus musculus OX=10090 GN=P4hb PE=1 SV=2	0.971407	0.00407	1.86513e+08	2.25432e+08	2.06349e+08	5.43452e+08	5.30257e+08	4.1541e+08	3.04413e+08	2.8676e+08	340704413	6.08154e+08	4.8337e+08	5.59992e+08	Unchanged
P09242	Alpl	Alkaline phosphatase, tissue-nonspecific isozyme OS=Mus musculus OX=10090 GN=Alpl PE=1 SV=2	0.114699	-0.251	3.64029e+07	3.61638e+07	3.55038e+07	8.6934e+07	7.55426e+07	5.79105e+07	3.60798e+07	3.27766e+07	4.56568e+07	9.82926e+07	6.46056e+07	8.46026e+07	Unchanged
P09405	Ncl	Nucleolin OS=Mus musculus OX=10090 GN=Ncl PE=1 SV=2	0.028687	-0.28	1000451167	9.60768e+08	1043353343	2434286914	2134546877	2006773576	1144216399	1029078196	1235413621	2344755070	2222459938	1996179504	Unchanged
P09411	Pgk1	Phosphoglycerate kinase 1 OS=Mus musculus OX=10090 GN=Pgk1 PE=1 SV=4	0.057893	-0.331	2.86661e+08	3.33781e+08	2.85442e+08	1001967469	1028355447	8.67612e+08	4.27041e+08	3.08697e+08	5.26497e+08	8.44266e+08	676644010	7.19598e+08	Unchanged
P09528	Fth1	Ferritin heavy chain OS=Mus musculus OX=10090 GN=Fth1 PE=1 SV=2	0.161696	0.373	2.16855e+07	1.52007e+07	1.17044e+07	2.39716e+07	2.2073e+07	2.95133e+07	3.15526e+07	2.54219e+07	3.40779e+07	3.8073e+07	4.00678e+07	3.15984e+07	Unchanged
P09671	Sod2	Superoxide dismutase [Mn], mitochondrial OS=Mus musculus OX=10090 GN=Sod2 PE=1 SV=3	0.415648	0.269	2.96116e+07	3.3504e+07	2.84298e+07	1.52431e+08	1.4463e+08	1.38459e+08	4.37824e+07	5.50352e+07	63153598	1.66261e+08	2.18538e+08	2.21294e+08	Unchanged
P09803	Cdh1	Cadherin-1 OS=Mus musculus OX=10090 GN=Cdh1 PE=1 SV=1	0.922287	0.0476	1.80426e+07	2.05177e+07	21205923	1.80826e+07	1.81926e+07	1.38301e+07	2.9322e+07	3.03711e+07	3.46675e+07	2.23603e+07	1.44889e+07	2.01746e+07	Unchanged
P0C0A3	Chmp6	Charged multivesicular body protein 6 OS=Mus musculus OX=10090 GN=Chmp6 PE=1 SV=2	0.619192	0.159	834804	805816	607245	2.80673e+06	2.98668e+06	3023532	1.07882e+06	1.035e+06	1.03345e+06	3.85736e+06	4.60803e+06	4.52386e+06	Unchanged
P0C0S6	H2az1	Histone H2A.Z OS=Mus musculus OX=10090 GN=H2afz PE=1 SV=2	0.967933	0.00899	3.6858e+08	3.8736e+08	3.54416e+08	6.28404e+08	5.45044e+08	5.32409e+08	4.97646e+08	5.9214e+08	5.38414e+08	565403342	7.53115e+08	6.5714e+08	Unchanged
P0C7N9	Psmg4	Proteasome assembly chaperone 4 OS=Mus musculus OX=10090 GN=Psmg4 PE=1 SV=1	0.541809	0.201	1.17717e+07	1.06126e+07	1.11946e+07	1.23431e+07	1.26627e+07	1.15309e+07	1.51962e+07	1.85859e+07	1.88111e+07	1.63343e+07	1.75621e+07	1.76528e+07	Unchanged
P0CG14	Derpc	Chromosome transmission fidelity protein 8 homolog isoform 2 OS=Mus musculus OX=10090 GN=Chtf8 PE=1 SV=1	0.211941	-0.401	1.16828e+06	1.34551e+06	1.20856e+06	2.35513e+06	1.16476e+06	1.67581e+06	996872	981994	1.26993e+06	2.75244e+06	944317	2.3634e+06	Unchanged
P0CG15	Chtf8	Chromosome transmission fidelity protein 8 homolog OS=Mus musculus OX=10090 GN=Chtf8 PE=2 SV=1	0.712757	-0.229	1.63971e+06	1.54645e+06	1.61279e+06	1.03696e+06	1.04018e+06	1.18797e+06	1.6029e+06	2.39689e+06	2.86348e+06	1.36256e+06	620322	1.00752e+06	Unchanged
P0DN34	Ndufb1	NADH dehydrogenase [ubiquinone] 1 beta subcomplex subunit 1 OS=Mus musculus OX=10090 GN=Ndufb1 PE=1 SV=1	0.86366	-0.167	694609	550715	620148	134913	208735	215322	734793	864730	1.12712e+06	96501.7	240198	200205	Unchanged
P0DP27	Calm2	Calmodulin-2 OS=Mus musculus OX=10090 GN=Calm2 PE=1 SV=1	0.496264	0.141	1.21945e+08	1.10771e+08	9.26708e+07	1.80468e+08	1.41823e+08	1.65162e+08	1.65305e+08	1.48952e+08	1.4402e+08	2.31197e+08	2.49667e+08	2.15148e+08	Unchanged
P0DPD9	Eef1akmt4-Ece2	EEF1AKMT4-ECE2 readthrough transcript protein OS=Mus musculus OX=10090 GN=Eef1akmt4-Ece2 PE=1 SV=1	0.344382	0.368	289474	725886	355265	2.01616e+06	764891	1.72751e+06	503920	588641	814107	2.17467e+06	2.73812e+06	2.96681e+06	Unchanged
P10126	Eef1a1	Elongation factor 1-alpha 1 OS=Mus musculus OX=10090 GN=Eef1a1 PE=1 SV=3	0.419564	-0.18	2014578014	2351367416	2134255200	8478241445	8231771701	6366629359	2634581721	2288817008	3151181152	8698250825	7749109067	7688271280	Unchanged
P10518	Alad	Delta-aminolevulinic acid dehydratase OS=Mus musculus OX=10090 GN=Alad PE=1 SV=1	0.972977	-0.0172	5.87224e+06	5.432e+06	6.05681e+06	3.67329e+07	3.88018e+07	3.5352e+07	7.62062e+06	4.83961e+06	1.09321e+07	4.64737e+07	45926363	4.88153e+07	Unchanged
P10605	Ctsb	Cathepsin B OS=Mus musculus OX=10090 GN=Ctsb PE=1 SV=2	0.745935	0.122	6.51301e+06	8.26309e+06	5.80086e+06	3.61855e+07	4.19092e+07	3.6307e+07	9.26447e+06	1.06145e+07	1.49622e+07	3.67811e+07	5.01478e+07	4.87721e+07	Unchanged
P10630	Eif4a2	Eukaryotic initiation factor 4A-II OS=Mus musculus OX=10090 GN=Eif4a2 PE=1 SV=2	0.793661	-0.0809	6.08547e+06	6.54652e+06	5.72222e+06	3.19639e+07	3.29789e+07	2.34851e+07	8.85125e+06	7.95886e+06	9.75106e+06	3.48767e+07	2.4553e+07	3.17688e+07	Unchanged
P10639	Txn	Thioredoxin OS=Mus musculus OX=10090 GN=Txn PE=1 SV=3	0.857465	0.0652	1.41346e+08	1.25327e+08	1.41204e+08	152047661	1.28148e+08	1.52037e+08	1.70331e+08	214295509	2.21136e+08	147515200	2.14036e+08	176744392	Unchanged
P10649	Gstm1	Glutathione S-transferase Mu 1 OS=Mus musculus OX=10090 GN=Gstm1 PE=1 SV=2	0.449362	0.219	2.05718e+07	1.95499e+07	1.84941e+07	2.51341e+07	2.63929e+07	2.40148e+07	2.56394e+07	2.82376e+07	4.53721e+07	3.01772e+07	3.28347e+07	4.20266e+07	Unchanged
P10711	Tcea1	Transcription elongation factor A protein 1 OS=Mus musculus OX=10090 GN=Tcea1 PE=1 SV=2	0.813644	0.055	3.86148e+07	4.70236e+07	3.83244e+07	1.70406e+08	1.70044e+08	1.57552e+08	6.95713e+07	5.90815e+07	7.79137e+07	1.92579e+08	2.11607e+08	1.41836e+08	Unchanged
P10833	Rras	Ras-related protein R-Ras OS=Mus musculus OX=10090 GN=Rras PE=1 SV=1	0.866724	0.214	189090	180279	172025	9.5474e+06	9.39352e+06	8.76055e+06	345984	304203	393741	9.59711e+06	1.14232e+07	1.14314e+07	Unchanged
P10852	Slc3a2	4F2 cell-surface antigen heavy chain OS=Mus musculus OX=10090 GN=Slc3a2 PE=1 SV=1	0.435818	-0.132	9.38702e+07	1.03545e+08	1.03941e+08	1.93713e+08	1.74524e+08	1.55852e+08	1.28567e+08	1.2556e+08	1.42819e+08	1.98816e+08	1.82089e+08	170395885	Unchanged
P10854	H2bc14	Histone H2B type 1-M OS=Mus musculus OX=10090 GN=Hist1h2bm PE=1 SV=2	0.617776	-0.131	4461578207	4408014069	4107022694	6349343246	5652212454	5844910099	5458564207	6031405760	5683430633	5761354916	7198436091	5864038556	Unchanged
P11031	Sub1	Activated RNA polymerase II transcriptional coactivator p15 OS=Mus musculus OX=10090 GN=Sub1 PE=1 SV=3	0.430881	0.217	1.49216e+08	132349650	1.07977e+08	1.73012e+08	1.50998e+08	1.82922e+08	2.08711e+08	2.03847e+08	2.07511e+08	2.35337e+08	262801472	2.1327e+08	Unchanged
P11103	Parp1	Poly [ADP-ribose] polymerase 1 OS=Mus musculus OX=10090 GN=Parp1 PE=1 SV=3	0.83193	-0.033	1.53656e+08	1.83101e+08	1.89121e+08	5.9678e+08	5.98978e+08	4.35522e+08	278274745	2.64691e+08	2.71965e+08	6.48363e+08	4.62356e+08	5.57338e+08	Unchanged
P11157	Rrm2	Ribonucleoside-diphosphate reductase subunit M2 OS=Mus musculus OX=10090 GN=Rrm2 PE=1 SV=1	0.123697	-0.426	1.19962e+07	1.70483e+07	1.40019e+07	6.41964e+07	7.59066e+07	6.43859e+07	1.91299e+07	1.70845e+07	2.39787e+07	5.63816e+07	3.94143e+07	4.06809e+07	Unchanged
P11352	Gpx1	Glutathione peroxidase 1 OS=Mus musculus OX=10090 GN=Gpx1 PE=1 SV=2	0.294808	0.194	3.11769e+07	3.35758e+07	2.67029e+07	9.95708e+07	9.45188e+07	9.09018e+07	4.14237e+07	4.59234e+07	6.22256e+07	113129118	1.30132e+08	1.4261e+08	Unchanged
P11404	Fabp3	Fatty acid-binding protein, heart OS=Mus musculus OX=10090 GN=Fabp3 PE=1 SV=5	0.961201	0.0139	6.79331e+07	6.03723e+07	6.01124e+07	8.10054e+07	7.87041e+07	7.62485e+07	7.93959e+07	9.02043e+07	9.78204e+07	8.24038e+07	1.11073e+08	9.17812e+07	Unchanged
P11438	Lamp1	Lysosome-associated membrane glycoprotein 1 OS=Mus musculus OX=10090 GN=Lamp1 PE=1 SV=2	0.653567	-0.117	7.41987e+06	1.00414e+07	2.24429e+07	3.91437e+07	41764358	2.5932e+07	1.54471e+07	1.63426e+07	1.80822e+07	4.32252e+07	2.77161e+07	3.69187e+07	Unchanged
P11440	Cdk1	Cyclin-dependent kinase 1 OS=Mus musculus OX=10090 GN=Cdk1 PE=1 SV=3	0.591665	0.159	9.62669e+07	1.31962e+08	1.0153e+08	4.78859e+08	4.98889e+08	4.21499e+08	1.54318e+08	1.60508e+08	2.05407e+08	5.17023e+08	6.26476e+08	7.07647e+08	Unchanged
P11499	Hsp90ab1	Heat shock protein HSP 90-beta OS=Mus musculus OX=10090 GN=Hsp90ab1 PE=1 SV=3	0.797353	-0.109	4440461025	4814302741	4639532794	4939014786	4311144102	3700278907	6377788452	5809080628	6679883107	5093883327	3687736969	4953174778	Unchanged
P11688	Itga5	Integrin alpha-5 OS=Mus musculus OX=10090 GN=Itga5 PE=1 SV=3	0.87334	0.0943	7.42175e+06	8.11649e+06	8.31142e+06	5.12816e+06	5.04204e+06	5.17914e+06	1.10341e+07	1.40303e+07	1.38873e+07	5.75489e+06	6.65104e+06	5.58965e+06	Unchanged
P11983	Tcp1	T-complex protein 1 subunit alpha OS=Mus musculus OX=10090 GN=Tcp1 PE=1 SV=3	0.740081	0.0414	3.03619e+08	3.67871e+08	3.25092e+08	1009424621	9.30844e+08	6.82102e+08	4.80945e+08	4.47217e+08	5.86557e+08	1149521572	9.78173e+08	9.03148e+08	Unchanged
P12025	Mdk	Midkine OS=Mus musculus OX=10090 GN=Mdk PE=2 SV=2	0.717182	-0.338	2.22629e+06	2.15218e+06	2.39292e+06	629664	565773	648175	2.58054e+06	2.82304e+06	2.26086e+06	548596	629752	527690	Unchanged
P12367	Prkar2a	cAMP-dependent protein kinase type II-alpha regulatory subunit OS=Mus musculus OX=10090 GN=Prkar2a PE=1 SV=2	0.693038	0.108	2.1219e+06	3.63965e+06	3.51192e+06	1.28854e+07	1.2424e+07	8.23509e+06	3.94915e+06	3.30543e+06	8406823	1.34424e+07	1.37603e+07	1.28164e+07	Unchanged
P12382	Pfkl	ATP-dependent 6-phosphofructokinase, liver type OS=Mus musculus OX=10090 GN=Pfkl PE=1 SV=4	0.742601	-0.202	1.04017e+07	1.3014e+07	1.05689e+07	1.06586e+08	1.0417e+08	8.02695e+07	1.1631e+07	12258469	1.44524e+07	129982602	1.06592e+08	8.91853e+07	Unchanged
P12787	Cox5a	Cytochrome c oxidase subunit 5A, mitochondrial OS=Mus musculus OX=10090 GN=Cox5a PE=1 SV=2	0.759313	0.109	1.3146e+08	1.34642e+08	1.3279e+08	1.46938e+08	1.45048e+08	1.45823e+08	1.90722e+08	2.07479e+08	2.35896e+08	1.47821e+08	2.0051e+08	1.92724e+08	Unchanged
P12815	Pdcd6	Programmed cell death protein 6 OS=Mus musculus OX=10090 GN=Pdcd6 PE=1 SV=2	0.578118	0.158	3.68722e+07	3.86923e+07	2.83889e+07	4.58651e+07	3.93306e+07	4.77234e+07	5.44436e+07	5.1784e+07	5.50593e+07	5.52032e+07	6.57672e+07	5.52174e+07	Unchanged
P12970	Rpl7a	60S ribosomal protein L7a OS=Mus musculus OX=10090 GN=Rpl7a PE=1 SV=2	0.694504	0.0885	5.12912e+08	5.67414e+08	5.26472e+08	1857196832	1834668764	1687230879	6.48457e+08	7.24113e+08	9.2253e+08	2050568366	2511324624	2644663822	Unchanged
P13439	Umps	Uridine 5'-monophosphate synthase OS=Mus musculus OX=10090 GN=Umps PE=1 SV=3	0.760548	-0.0425	1.003e+08	119918379	1.05308e+08	3.49856e+08	303476192	221704812	1.54592e+08	1.21387e+08	1.86059e+08	3.56019e+08	2.98608e+08	3.11997e+08	Unchanged
P13597	Icam1	Intercellular adhesion molecule 1 OS=Mus musculus OX=10090 GN=Icam1 PE=1 SV=1	0.748644	-0.137	3.0528e+06	4.41093e+06	4.92431e+06	3.85651e+06	4164571	3.60124e+06	4.11915e+06	6.20906e+06	6.34013e+06	4.39199e+06	3.4156e+06	4.13238e+06	Unchanged
P13864	Dnmt1	DNA (cytosine-5)-methyltransferase 1 OS=Mus musculus OX=10090 GN=Dnmt1 PE=1 SV=5	0.838247	-0.114	66716523	8.38237e+07	8.78515e+07	5.05229e+07	6.30149e+07	4.40287e+07	9.10429e+07	1.04153e+08	1.19223e+08	6.39316e+07	4.69096e+07	5.85737e+07	Unchanged
P14094	Atp1b1	Sodium/potassium-transporting ATPase subunit beta-1 OS=Mus musculus OX=10090 GN=Atp1b1 PE=1 SV=1	0.366478	-0.215	2.10717e+07	2.47268e+07	2.40909e+07	3.40455e+07	3.33592e+07	3.61252e+07	2.99447e+07	2.8706e+07	2.71996e+07	4.04931e+07	3.01245e+07	3.42713e+07	Unchanged
P14115	Rpl27a	60S ribosomal protein L27a OS=Mus musculus OX=10090 GN=Rpl27a PE=1 SV=5	0.797042	0.0892	6.57632e+08	5.97385e+08	5.5199e+08	6.45742e+08	631712426	6.53189e+08	8.78922e+08	8.94691e+08	9.17236e+08	7.73572e+08	8.85722e+08	7.8541e+08	Unchanged
P14131	Rps16	40S ribosomal protein S16 OS=Mus musculus OX=10090 GN=Rps16 PE=1 SV=4	0.96213	0.0182	1255247848	1212504784	1181713173	1361330679	1103800260	1191562069	1562409268	1915746181	1764900705	1238629078	1737378822	1415969212	Unchanged
P14148	Rpl7	60S ribosomal protein L7 OS=Mus musculus OX=10090 GN=Rpl7 PE=1 SV=2	0.312464	0.2	4.33206e+08	5.04463e+08	444193847	1583568135	1602042229	1464940649	654040119	748615493	9.18799e+08	1761587724	2106092694	2297243964	Unchanged
P14152	Mdh1	Malate dehydrogenase, cytoplasmic OS=Mus musculus OX=10090 GN=Mdh1 PE=1 SV=3	0.809926	0.0885	4.77216e+07	5.77696e+07	4.69912e+07	2.66932e+08	2.72413e+08	2.36641e+08	7.14351e+07	6.17997e+07	9.8078e+07	2.82926e+08	3.38791e+08	3.59739e+08	Unchanged
P14206	Rpsa	40S ribosomal protein SA OS=Mus musculus OX=10090 GN=Rpsa PE=1 SV=4	0.132124	-0.208	4.64231e+08	5.66915e+08	4.47989e+08	1447823423	1454998342	1288246968	6.95667e+08	598526138	8.60992e+08	1321561267	1158190585	1135837831	Unchanged
P14211	Calr	Calreticulin OS=Mus musculus OX=10090 GN=Calr PE=1 SV=1	0.37672	0.108	2.23322e+08	2.45767e+08	2.26106e+08	6.86973e+08	6.67058e+08	4.80317e+08	3.8572e+08	3.65358e+08	4.17941e+08	7.56607e+08	6.15159e+08	7.22584e+08	Unchanged
P14576	Srp54	Signal recognition particle 54 kDa protein OS=Mus musculus OX=10090 GN=Srp54 PE=1 SV=2	0.229708	-0.215	9.78784e+06	1.18553e+07	1.04978e+07	3.97985e+07	3.60179e+07	2.90018e+07	1.31267e+07	1.20206e+07	1.58699e+07	3.67899e+07	2.94128e+07	3.5404e+07	Unchanged
P14602	Hspb1	Heat shock protein beta-1 OS=Mus musculus OX=10090 GN=Hspb1 PE=1 SV=3	0.465672	0.156	189971155	2.04132e+08	1.8452e+08	7.23731e+08	6.24813e+08	618805583	2.71072e+08	2.89219e+08	3.46277e+08	718477285	9.09212e+08	999576539	Unchanged
P14685	Psmd3	26S proteasome non-ATPase regulatory subunit 3 OS=Mus musculus OX=10090 GN=Psmd3 PE=1 SV=3	0.799178	0.0428	7.37925e+07	8.88672e+07	8.07081e+07	2.84724e+08	2.85539e+08	209393614	130090377	108933278	1.33637e+08	3.25315e+08	2.63383e+08	3.07472e+08	Unchanged
P14733	Lmnb1	Lamin-B1 OS=Mus musculus OX=10090 GN=Lmnb1 PE=1 SV=3	0.748945	-0.0386	2.82736e+08	3.14278e+08	3.00374e+08	7.85145e+08	7.95189e+08	6.25429e+08	4.17833e+08	4.36297e+08	443422748	899744512	662164785	8.54257e+08	Unchanged
P14824	Anxa6	Annexin A6 OS=Mus musculus OX=10090 GN=Anxa6 PE=1 SV=3	0.386831	-0.189	7.0807e+07	7.5183e+07	7.13714e+07	2.71183e+08	2.45489e+08	198296496	9.10825e+07	6.51483e+07	1.09002e+08	2.90132e+08	2.32729e+08	2.42563e+08	Unchanged
P14869	Rplp0	60S acidic ribosomal protein P0 OS=Mus musculus OX=10090 GN=Rplp0 PE=1 SV=3	0.988928	-0.00613	2.67097e+08	3.16481e+08	2.5705e+08	1692612822	1604363413	1517601924	3.51713e+08	2.72225e+08	5.38708e+08	1831462710	2041418055	2098021833	Unchanged
P14901	Hmox1	Heme oxygenase 1 OS=Mus musculus OX=10090 GN=Hmox1 PE=1 SV=1	0.0979297	0.627	6.58855e+06	8.0663e+06	7701241	5.4235e+07	5.02422e+07	4.55658e+07	2.02646e+07	2.33169e+07	2.67885e+07	5.68014e+07	6.30313e+07	7.06361e+07	Unchanged
P15532	Nme1	Nucleoside diphosphate kinase A OS=Mus musculus OX=10090 GN=Nme1 PE=1 SV=1	0.443225	0.163	8.24948e+07	1.1622e+08	8.07727e+07	1.59159e+08	1.42982e+08	1.444e+08	1.30981e+08	1.63288e+08	1.54549e+08	1.78423e+08	2.27029e+08	1.73501e+08	Unchanged
P15626	Gstm2	Glutathione S-transferase Mu 2 OS=Mus musculus OX=10090 GN=Gstm2 PE=1 SV=2	0.856522	0.161	4.01971e+06	3.94181e+06	3.54684e+06	7.40499e+07	7.41948e+07	6.39317e+07	5.4015e+06	6.13871e+06	7.34083e+06	7.33363e+07	9.17914e+07	109158221	Unchanged
P15864	H1-2	Histone H1.2 OS=Mus musculus OX=10090 GN=Hist1h1c PE=1 SV=2	0.821082	0.151	1.63183e+08	2.04972e+08	1.78103e+08	2156795135	2147789035	2055371143	2.83416e+08	3.00843e+08	3.63555e+08	2140362649	2719969099	2732570761	Unchanged
P16045	Lgals1	Galectin-1 OS=Mus musculus OX=10090 GN=Lgals1 PE=1 SV=3	0.982367	0.0083	2.03774e+07	2.12344e+07	2.18319e+07	2.31321e+07	1.99178e+07	20620466	2.67401e+07	3.17505e+07	3.08105e+07	2.0854e+07	3.06621e+07	2.57434e+07	Unchanged
P16125	Ldhb	L-lactate dehydrogenase B chain OS=Mus musculus OX=10090 GN=Ldhb PE=1 SV=2	0.859394	0.0517	4.86645e+07	5.41667e+07	4.72263e+07	1.9865e+08	200368705	1.80835e+08	6.30033e+07	5.88637e+07	7.93509e+07	2.31883e+08	2.6868e+08	2.80894e+08	Unchanged
P16254	Srp14	Signal recognition particle 14 kDa protein OS=Mus musculus OX=10090 GN=Srp14 PE=1 SV=1	0.982599	-0.00785	9.60605e+06	1.12087e+07	1.05745e+07	1.06164e+07	9.95817e+06	9.41883e+06	1.22042e+07	1.42687e+07	1.31668e+07	1.0836e+07	1.5875e+07	1.28946e+07	Unchanged
P16332	Mmut	Methylmalonyl-CoA mutase, mitochondrial OS=Mus musculus OX=10090 GN=Mut PE=1 SV=2	0.608302	-0.118	2.81416e+06	2.65692e+06	2.65078e+06	1.10852e+07	1.05347e+07	7.58862e+06	3.85722e+06	3.11918e+06	3.69979e+06	1.23193e+07	8.6438e+06	1.05177e+07	Unchanged
P16460	Ass1	Argininosuccinate synthase OS=Mus musculus OX=10090 GN=Ass1 PE=1 SV=1	0.494906	-0.135	4.76423e+07	5.84634e+07	5.11649e+07	2.06987e+08	2.24359e+08	1.87722e+08	8.42179e+07	7.55373e+07	1.0084e+08	1.97538e+08	1.52617e+08	1.69927e+08	Unchanged
P16546	Sptan1	Spectrin alpha chain, non-erythrocytic 1 OS=Mus musculus OX=10090 GN=Sptan1 PE=1 SV=4	0.686093	-0.165	4.51284e+07	6.637e+07	6.95813e+07	6.0952e+07	7.09452e+07	5.62083e+07	7.08953e+07	8.73803e+07	9.08606e+07	6.34431e+07	5.04722e+07	6.57192e+07	Unchanged
P16627	Hspa1l	Heat shock 70 kDa protein 1-like OS=Mus musculus OX=10090 GN=Hspa1l PE=1 SV=4	0.986574	-0.0112	1.2644e+06	1.38834e+06	1.61296e+06	1.08554e+07	12805283	1.37562e+07	1.63177e+06	3.99462e+06	1.0651e+06	1.82933e+07	1.47723e+07	1.27678e+07	Unchanged
P16675	Ctsa	Lysosomal protective protein OS=Mus musculus OX=10090 GN=Ctsa PE=1 SV=1	0.102959	0.449	5.86098e+06	4.23645e+06	2.40683e+06	1.42399e+07	1.24377e+07	1.34597e+07	8.63082e+06	5.65316e+06	1.19425e+07	1.73042e+07	2.13601e+07	1.98162e+07	Unchanged
P16858	Gapdh	Glyceraldehyde-3-phosphate dehydrogenase OS=Mus musculus OX=10090 GN=Gapdh PE=1 SV=2	0.60204	0.115	1613911011	1906689147	1632768420	6536530556	6700277930	5283204760	2321788377	2486050449	3163122559	7202741704	7763739888	8517648762	Unchanged
P17047	Lamp2	Lysosome-associated membrane glycoprotein 2 OS=Mus musculus OX=10090 GN=Lamp2 PE=1 SV=2	0.419421	-0.275	3.70831e+06	4.89886e+06	5.76503e+06	6.63154e+06	6.24666e+06	5.18239e+06	5.45682e+06	6.11123e+06	7.10484e+06	6.06272e+06	4.66732e+06	4.94813e+06	Unchanged
P17095	Hmga1	High mobility group protein HMG-I/HMG-Y OS=Mus musculus OX=10090 GN=Hmga1 PE=1 SV=4	0.649616	0.208	3.59805e+07	2.61625e+07	2.06241e+07	16353120	3.37963e+07	3.46405e+07	5.83268e+07	4.72552e+07	2.81408e+07	4.01227e+07	4.65644e+07	2.81943e+07	Unchanged
P17182	Eno1	Alpha-enolase OS=Mus musculus OX=10090 GN=Eno1 PE=1 SV=3	0.379685	-0.147	1045540931	1250373732	1105860480	3587499237	3495494417	2782564986	1392666316	1106707617	1869255629	3896483194	3362373355	3362295504	Unchanged
P17225	Ptbp1	Polypyrimidine tract-binding protein 1 OS=Mus musculus OX=10090 GN=Ptbp1 PE=1 SV=2	0.88439	-0.0215	9.32938e+07	114606978	9.74994e+07	3.73422e+08	2.91156e+08	2.25474e+08	142829463	1.36378e+08	1.64459e+08	3.61757e+08	3.35239e+08	2.78749e+08	Unchanged
P17426	Ap2a1	AP-2 complex subunit alpha-1 OS=Mus musculus OX=10090 GN=Ap2a1 PE=1 SV=1	0.752822	-0.0491	2.78856e+07	3.24208e+07	3.22319e+07	1.0534e+08	9.12213e+07	7.38372e+07	4.34262e+07	4.13094e+07	4.30228e+07	1.10012e+08	1.09262e+08	8.42054e+07	Unchanged
P17427	Ap2a2	AP-2 complex subunit alpha-2 OS=Mus musculus OX=10090 GN=Ap2a2 PE=1 SV=2	0.969364	0.0139	1.47778e+07	1.10217e+07	1.11378e+07	8.32399e+07	7.36271e+07	6.0297e+07	1.97887e+07	2.08141e+07	2.16448e+07	8.0763e+07	7.15684e+07	6.38725e+07	Unchanged
P17710	Hk1	Hexokinase-1 OS=Mus musculus OX=10090 GN=Hk1 PE=1 SV=3	0.12434	-0.27	1.45409e+07	1.5228e+07	1.44327e+07	5.1855e+07	4.47382e+07	4.22764e+07	1.89404e+07	1.64534e+07	1.94012e+07	4.9145e+07	3.47134e+07	4.58214e+07	Unchanged
P17742	Ppia	Peptidyl-prolyl cis-trans isomerase A OS=Mus musculus OX=10090 GN=Ppia PE=1 SV=2	0.835508	0.0661	2412764647	2550183021	2321792895	2843197921	2601941310	2844507372	3277605474	3734298529	3591359383	3346882179	3799439493	3280726856	Unchanged
P17751	Tpi1	Triosephosphate isomerase OS=Mus musculus OX=10090 GN=Tpi1 PE=1 SV=4	0.499147	0.209	9.26959e+07	9.84796e+07	8.28578e+07	4.0724e+08	4.17534e+08	4.19747e+08	1.23928e+08	1.54608e+08	1.95338e+08	4.56386e+08	5.74719e+08	6.08018e+08	Unchanged
P17809	Slc2a1	Solute carrier family 2, facilitated glucose transporter member 1 OS=Mus musculus OX=10090 GN=Slc2a1 PE=1 SV=4	0.638424	-0.176	2.55498e+06	3.1418e+06	2.86983e+06	1.42037e+07	1.49054e+07	1.33116e+07	3.37927e+06	2.87189e+06	3.95618e+06	1.58021e+07	1.59299e+07	1.49742e+07	Unchanged
P17918	Pcna	Proliferating cell nuclear antigen OS=Mus musculus OX=10090 GN=Pcna PE=1 SV=2	0.552908	0.139	2.35923e+08	2.92483e+08	240619734	9.12694e+08	992056237	8.28388e+08	3.36426e+08	3.5749e+08	4.96742e+08	1014475115	1252426579	1356571336	Unchanged
P18155	Mthfd2	Bifunctional methylenetetrahydrofolate dehydrogenase/cyclohydrolase, mitochondrial OS=Mus musculus OX=10090 GN=Mthfd2 PE=1 SV=1	0.708529	0.101	2.2328e+07	2.33429e+07	20666850	9.20649e+07	1.01601e+08	9.14594e+07	3.62867e+07	3.39664e+07	3.77126e+07	9.49157e+07	1.2877e+08	1.14317e+08	Unchanged
P18242	Ctsd	Cathepsin D OS=Mus musculus OX=10090 GN=Ctsd PE=1 SV=1	0.968242	-0.0045	1.72399e+07	1.70724e+07	1.80315e+07	4.64741e+07	4.97695e+07	4.12466e+07	2.56864e+07	2.55212e+07	2.95517e+07	4.56028e+07	5.09542e+07	5.11651e+07	Unchanged
P18572	Bsg	Basigin OS=Mus musculus OX=10090 GN=Bsg PE=1 SV=2	0.827011	-0.0291	1.85044e+07	2.10631e+07	2.04657e+07	5.38104e+07	5.61609e+07	4.28252e+07	2.83388e+07	2.69176e+07	2.9474e+07	7.04947e+07	4.63163e+07	5.77431e+07	Unchanged
P18653	Rps6ka1	Ribosomal protein S6 kinase alpha-1 OS=Mus musculus OX=10090 GN=Rps6ka1 PE=1 SV=1	0.940298	0.0105	3.02444e+07	3.03492e+07	2.95463e+07	9.26555e+07	8.20055e+07	6.48396e+07	4.70735e+07	4.26787e+07	4.65339e+07	1.09853e+08	7.01335e+07	8.98176e+07	Unchanged
P18760	Cfl1	Cofilin-1 OS=Mus musculus OX=10090 GN=Cfl1 PE=1 SV=3	0.63197	0.128	7.7319e+08	7.45146e+08	5.58928e+08	9.81174e+08	9.98158e+08	8.8566e+08	1073488528	1128924770	1114337946	1089132470	1329254631	1129253848	Unchanged
P19096	Fasn	Fatty acid synthase OS=Mus musculus OX=10090 GN=Fasn PE=1 SV=2	0.886394	-0.122	1.93504e+08	2.44124e+08	2.70768e+08	8.30687e+07	9.70369e+07	7.86061e+07	3.09506e+08	3.59015e+08	3.76244e+08	8.7161e+07	7.22918e+07	8.57034e+07	Unchanged
P19157	Gstp1	Glutathione S-transferase P 1 OS=Mus musculus OX=10090 GN=Gstp1 PE=1 SV=2	0.669081	0.155	2.12184e+07	2.94939e+07	1.60264e+07	1.39951e+08	1.24843e+08	9.81129e+07	3.21263e+07	3.8685e+07	4.95505e+07	1.02761e+08	1.63118e+08	1.47292e+08	Unchanged
P19246	Nefh	Neurofilament heavy polypeptide OS=Mus musculus OX=10090 GN=Nefh PE=1 SV=3	0.73355	-0.458	179693	133143	199293	9456046	6760908	6.58917e+06	201336	80551.7	236507	8896113	5.73602e+06	7.07823e+06	Unchanged
P19253	Rpl13a	60S ribosomal protein L13a OS=Mus musculus OX=10090 GN=Rpl13a PE=1 SV=4	0.463423	0.182	2.46912e+08	2.43255e+08	2.10423e+08	9.34481e+08	8.85869e+08	8.81797e+08	3.27563e+08	3.56589e+08	4.88784e+08	1008154352	1221794554	1294469706	Unchanged
P19258	Mpv17	Protein Mpv17 OS=Mus musculus OX=10090 GN=Mpv17 PE=1 SV=1	0.566191	0.183	1.78084e+06	1.88998e+06	1886889	2.68381e+06	2.10184e+06	2.35327e+06	2.45222e+06	3.67173e+06	3.64172e+06	2.69474e+06	3477058	2.72559e+06	Unchanged
P19324	Serpinh1	Serpin H1 OS=Mus musculus OX=10090 GN=Serpinh1 PE=1 SV=3	0.794563	0.0767	6.53199e+06	8.1854e+06	7.23563e+06	3.07571e+07	3.14459e+07	2.67484e+07	1.11793e+07	7.43056e+06	1.44648e+07	4.03965e+07	3.27775e+07	4.01141e+07	Unchanged
P19426	Nelfe	Negative elongation factor E OS=Mus musculus OX=10090 GN=Nelfe PE=1 SV=2	0.110104	0.731	472956	777428	820652	1.0945e+06	492354	357437	1.41237e+06	1.04142e+06	1.56588e+06	1.66968e+06	1.12542e+06	1.29956e+06	Unchanged
P19536	Cox5b	Cytochrome c oxidase subunit 5B, mitochondrial OS=Mus musculus OX=10090 GN=Cox5b PE=1 SV=1	0.953348	-0.00784	1.95352e+07	1.89798e+07	1.91235e+07	3.64266e+07	3.45111e+07	3.65361e+07	2.25821e+07	2.54452e+07	2.62904e+07	4.33726e+07	4.76989e+07	4.67469e+07	Unchanged
P19783	Cox4i1	Cytochrome c oxidase subunit 4 isoform 1, mitochondrial OS=Mus musculus OX=10090 GN=Cox4i1 PE=1 SV=2	0.919949	-0.0232	1.43208e+08	1.3579e+08	1.45e+08	2.1341e+08	1.99134e+08	2.03562e+08	174202812	199696422	2.11003e+08	2.03703e+08	2.87949e+08	2.38403e+08	Unchanged
P20029	Hspa5	Endoplasmic reticulum chaperone BiP OS=Mus musculus OX=10090 GN=Hspa5 PE=1 SV=3	0.742969	-0.0387	2.30627e+08	2.48945e+08	2.31785e+08	6.31589e+08	6.03753e+08	5.15715e+08	3.39722e+08	3.03506e+08	4.03532e+08	7.16864e+08	5.29618e+08	653599059	Unchanged
P20060	Hexb	Beta-hexosaminidase subunit beta OS=Mus musculus OX=10090 GN=Hexb PE=1 SV=2	0.969738	-0.00655	4.62466e+06	5.86082e+06	5.20108e+06	1.79509e+07	1.75305e+07	1.26359e+07	6.35463e+06	7.96823e+06	7.6976e+06	2.08539e+07	1.79265e+07	1.73515e+07	Unchanged
P20067	Id1	DNA-binding protein inhibitor ID-1 OS=Mus musculus OX=10090 GN=Id1 PE=1 SV=3	0.0330255	-1.13	785402	430537	979142	1.41462e+06	418807	503415	467144	242870	280826	362214	346598	1.05191e+06	Down_regulated
P20108	Prdx3	Thioredoxin-dependent peroxide reductase, mitochondrial OS=Mus musculus OX=10090 GN=Prdx3 PE=1 SV=1	0.444851	0.358	9.69536e+06	8.54579e+06	6.88118e+06	6.13312e+07	6.8648e+07	5.51296e+07	1.55985e+07	1.60509e+07	2.09111e+07	7.14565e+07	8.31624e+07	8.74146e+07	Unchanged
P20152	Vim	Vimentin OS=Mus musculus OX=10090 GN=Vim PE=1 SV=3	0.849033	0.0306	4.35453e+07	5.36951e+07	4.72507e+07	178680792	1.70443e+08	1.24008e+08	7.74531e+07	6.84942e+07	8.77281e+07	1.9497e+08	1.55589e+08	1.55584e+08	Unchanged
P20263	Pou5f1	POU domain, class 5, transcription factor 1 OS=Mus musculus OX=10090 GN=Pou5f1 PE=1 SV=1	0.894246	0.0232	6.24212e+06	7.57121e+06	7.17974e+06	2.37696e+07	1.89749e+07	1.66372e+07	1.11314e+07	1.00981e+07	1.61843e+07	2.5862e+07	1.90665e+07	1.44892e+07	Unchanged
P20664	Prim1	DNA primase small subunit OS=Mus musculus OX=10090 GN=Prim1 PE=1 SV=1	0.75902	0.05	3.20885e+06	3.95437e+06	3.60843e+06	1.37706e+07	1.13586e+07	7.69597e+06	5.3459e+06	4.54729e+06	6.80152e+06	1.17955e+07	1.2742e+07	12653774	Unchanged
P21107	Tpm3	Tropomyosin alpha-3 chain OS=Mus musculus OX=10090 GN=Tpm3 PE=1 SV=3	0.175044	0.264	7.08803e+07	8.76195e+07	7.92714e+07	2.39321e+08	278974381	2.46456e+08	1.2386e+08	135572066	1.5066e+08	2.94059e+08	4.01709e+08	3.77183e+08	Unchanged
P21126	Ubl4a	Ubiquitin-like protein 4A OS=Mus musculus OX=10090 GN=Ubl4a PE=1 SV=1	0.876587	0.0684	5.33826e+07	5.36955e+07	51904758	4.09278e+07	4.14131e+07	4.3103e+07	6.48334e+07	7.28075e+07	7.83387e+07	5.64766e+07	6.39689e+07	5.01159e+07	Unchanged
P21278	Gna11	Guanine nucleotide-binding protein subunit alpha-11 OS=Mus musculus OX=10090 GN=Gna11 PE=1 SV=1	0.209121	-0.477	3.00737e+06	3.74594e+06	3.28601e+06	1.89062e+07	2.07524e+07	1.76772e+07	4.46632e+06	4.19732e+06	4.43832e+06	1.97597e+07	1.40346e+07	7.10011e+06	Unchanged
P21619	Lmnb2	Lamin-B2 OS=Mus musculus OX=10090 GN=Lmnb2 PE=1 SV=2	0.915409	0.0242	2.14758e+07	2.30375e+07	2.23681e+07	9.12981e+07	8.36702e+07	6.69953e+07	3.10691e+07	3.07273e+07	3.42485e+07	1.11888e+08	7.87372e+07	1.00786e+08	Unchanged
P21956	Mfge8	Lactadherin OS=Mus musculus OX=10090 GN=Mfge8 PE=1 SV=3	0.497718	-0.464	2.3809e+06	2.52128e+06	2.14673e+06	1.24578e+06	1.32964e+06	1.15119e+06	3.86938e+06	1.88198e+06	2.19486e+06	1.11513e+06	1.00772e+06	919684	Unchanged
P22682	Cbl	E3 ubiquitin-protein ligase CBL OS=Mus musculus OX=10090 GN=Cbl PE=1 SV=3	0.290382	0.195	1.28546e+06	1.16976e+06	1.86087e+06	3.74758e+06	3750721	2.90273e+06	1.89214e+06	2.10723e+06	2.11719e+06	6.16752e+06	4.96e+06	4.61229e+06	Unchanged
P22725	Wnt5a	Protein Wnt-5a OS=Mus musculus OX=10090 GN=Wnt5a PE=1 SV=2	0.984251	0.0071	9840.67	25716	14511.8	27383.1	21007.2	23508.6	27424.1	27161.7	31631.4	23707.4	19421.9	21852.9	Unchanged
P22892	Ap1g1	AP-1 complex subunit gamma-1 OS=Mus musculus OX=10090 GN=Ap1g1 PE=1 SV=3	0.409291	-0.223	2.44253e+07	2.15379e+07	2.56131e+07	4.20092e+07	3.60761e+07	3.03525e+07	3.26553e+07	2.3873e+07	3.86082e+07	4.16358e+07	3.50597e+07	2.58449e+07	Unchanged
P22907	Hmbs	Porphobilinogen deaminase OS=Mus musculus OX=10090 GN=Hmbs PE=1 SV=2	0.505915	0.72	864355	141241	424557	1.78185e+07	1.74769e+07	1.80003e+07	1.63606e+06	2.1515e+06	2.28692e+06	2.04322e+07	1.32816e+07	1.22974e+07	Unchanged
P23116	Eif3a	Eukaryotic translation initiation factor 3 subunit A OS=Mus musculus OX=10090 GN=Eif3a PE=1 SV=5	0.915955	-0.0552	3.84199e+08	4.78024e+08	5.26749e+08	3.15334e+08	4.58666e+08	347230245	6.48093e+08	7.25352e+08	7.30882e+08	3.72447e+08	3.26404e+08	4.28493e+08	Unchanged
P23198	Cbx3	Chromobox protein homolog 3 OS=Mus musculus OX=10090 GN=Cbx3 PE=1 SV=2	0.567675	0.285	4.19751e+07	3.98759e+07	3.62257e+07	329032655	304859861	2.6199e+08	6.27339e+07	6.92213e+07	8.79459e+07	3.64543e+08	4.15635e+08	4.18424e+08	Unchanged
P23249	Mov10	Putative helicase MOV-10 OS=Mus musculus OX=10090 GN=Mov10 PE=1 SV=2	0.594788	-0.121	1.52519e+07	1.84066e+07	1.77794e+07	6.58222e+07	6.52066e+07	5.48005e+07	2.2641e+07	2.17151e+07	2.19308e+07	7.00329e+07	6.56569e+07	6.63683e+07	Unchanged
P23475	Xrcc6	X-ray repair cross-complementing protein 6 OS=Mus musculus OX=10090 GN=Xrcc6 PE=1 SV=5	0.748625	-0.073	2.06348e+07	2.26505e+07	2.04961e+07	9.12804e+07	8.05708e+07	5.77542e+07	2.90236e+07	24576394	3.30689e+07	1.04074e+08	7.4179e+07	7.64407e+07	Unchanged
P23492	Pnp	Purine nucleoside phosphorylase OS=Mus musculus OX=10090 GN=Pnp PE=1 SV=2	0.744017	0.208	1.98572e+07	2.15184e+07	1.72568e+07	2.06181e+08	1.91673e+08	1.68675e+08	2.73224e+07	2.69012e+07	4.25323e+07	2.3348e+08	2.46983e+08	2.99915e+08	Unchanged
P23506	Pcmt1	Protein-L-isoaspartate(D-aspartate) O-methyltransferase OS=Mus musculus OX=10090 GN=Pcmt1 PE=1 SV=3	0.510708	0.404	1.88062e+06	2.53093e+06	1.47302e+06	1.84603e+07	2.11833e+07	1.75949e+07	3.7479e+06	3.16742e+06	5.19469e+06	2.29743e+07	2.65616e+07	3.1913e+07	Unchanged
P23591	Gfus	GDP-L-fucose synthase OS=Mus musculus OX=10090 GN=Tsta3 PE=1 SV=3	0.278281	-0.186	1.22011e+07	1.48679e+07	1.35473e+07	4.43662e+07	4.08062e+07	3.9805e+07	1.80018e+07	1.95226e+07	2.15084e+07	4.80763e+07	3.88949e+07	2.68252e+07	Unchanged
P23881	Tcea3	Transcription elongation factor A protein 3 OS=Mus musculus OX=10090 GN=Tcea3 PE=1 SV=3	0.760176	-0.148	1.05242e+06	1.36144e+06	1200939	8.68593e+06	8.33301e+06	5.85128e+06	1.93074e+06	1696069	2.01215e+06	9.77363e+06	1.20899e+07	2.34258e+06	Unchanged
P23906	Irf2	Interferon regulatory factor 2 OS=Mus musculus OX=10090 GN=Irf2 PE=1 SV=1	0.976758	-0.0163	1.19614e+06	1051530	1.33263e+06	981871	842571	884358	1.71638e+06	2158861	1833815	719862	1.19845e+06	906102	Unchanged
P24270	Cat	Catalase OS=Mus musculus OX=10090 GN=Cat PE=1 SV=4	0.825477	-0.0691	2.23085e+07	2.92243e+07	2.59287e+07	1.37439e+08	1.30118e+08	1.04661e+08	3.31734e+07	3.75294e+07	3.99365e+07	1.49717e+08	1.24598e+08	118609203	Unchanged
P24288	Bcat1	Branched-chain-amino-acid aminotransferase, cytosolic OS=Mus musculus OX=10090 GN=Bcat1 PE=1 SV=2	0.136537	-0.338	6.15899e+07	7.64141e+07	6.30966e+07	2.11376e+08	257980571	2.26227e+08	8.86825e+07	8.72569e+07	1.19158e+08	2.60155e+08	1.33369e+08	1.30191e+08	Unchanged
P24369	Ppib	Peptidyl-prolyl cis-trans isomerase B OS=Mus musculus OX=10090 GN=Ppib PE=1 SV=2	0.122297	0.326	2.4196e+08	204447940	1.51157e+08	3.64937e+08	3.33392e+08	3.67283e+08	3.79093e+08	3.47041e+08	4.1036e+08	4.7002e+08	509506198	4.64024e+08	Unchanged
P24452	Capg	Macrophage-capping protein OS=Mus musculus OX=10090 GN=Capg PE=1 SV=2	0.168572	-0.367	3.85642e+06	4.64464e+06	3.23012e+06	8862861	1.65542e+07	1.34043e+07	4.56631e+06	4.69765e+06	9.97166e+06	9.35558e+06	6.93953e+06	8.2674e+06	Unchanged
P24472	Gsta4	Glutathione S-transferase A4 OS=Mus musculus OX=10090 GN=Gsta4 PE=1 SV=3	0.187695	0.167	1.46783e+08	1.70381e+08	1.41786e+08	3.9874e+08	3.77918e+08	3.74358e+08	2.20362e+08	2.55994e+08	2.8817e+08	4.10182e+08	5.42207e+08	5.13747e+08	Unchanged
P24527	Lta4h	Leukotriene A-4 hydrolase OS=Mus musculus OX=10090 GN=Lta4h PE=1 SV=4	0.472454	-0.102	1.7697e+07	1.98053e+07	17512507	5.18754e+07	5.85565e+07	4.15673e+07	2.40424e+07	2.30175e+07	2.51252e+07	6.32601e+07	5.11445e+07	5.22754e+07	Unchanged
P24547	Impdh2	Inosine-5'-monophosphate dehydrogenase 2 OS=Mus musculus OX=10090 GN=Impdh2 PE=1 SV=2	0.559907	-0.0763	2.40515e+08	2.95805e+08	2.54705e+08	7.75674e+08	6.75573e+08	5.37e+08	3.46962e+08	3.00777e+08	4.22682e+08	8.72078e+08	6.87929e+08	6.50384e+08	Unchanged
P24668	M6pr	Cation-dependent mannose-6-phosphate receptor OS=Mus musculus OX=10090 GN=M6pr PE=1 SV=1	0.493858	-0.175	3904287	3664490	4.75034e+06	1.94634e+07	2.02551e+07	17590091	6584695	6.55644e+06	8736018	1.8196e+07	1.3472e+07	1.13931e+07	Unchanged
P24788	Cdk11b	Cyclin-dependent kinase 11B OS=Mus musculus OX=10090 GN=Cdk11b PE=1 SV=2	0.477275	-0.136	1.31243e+07	1.43586e+07	1.37935e+07	4.71256e+07	43704234	3.07718e+07	1.68076e+07	1.40834e+07	1.81946e+07	5.25518e+07	4.66923e+07	4.09929e+07	Unchanged
P24860	Ccnb1	G2/mitotic-specific cyclin-B1 OS=Mus musculus OX=10090 GN=Ccnb1 PE=1 SV=3	0.800746	0.0471	3.91774e+06	6.03157e+06	5.53784e+06	1.79982e+07	1.64125e+07	1.07942e+07	6.62697e+06	8.45951e+06	7.89822e+06	2.27095e+07	1.60556e+07	1.45725e+07	Unchanged
P25206	Mcm3	DNA replication licensing factor MCM3 OS=Mus musculus OX=10090 GN=Mcm3 PE=1 SV=2	0.414762	-0.106	1.76488e+08	1.93687e+08	1.94429e+08	5.12332e+08	4.56746e+08	3.72528e+08	2.75115e+08	2.65085e+08	2.73434e+08	5.19718e+08	4.34937e+08	3.83995e+08	Unchanged
P25425	Pou2f1	POU domain, class 2, transcription factor 1 OS=Mus musculus OX=10090 GN=Pou2f1 PE=1 SV=3	0.399755	-0.772	1.27912e+06	1.63448e+06	1.63184e+06	6.6203e+06	6531741	6.31804e+06	67732.7	2.50538e+06	2.66196e+06	8.66604e+06	8.19309e+06	5439519	Unchanged
P25444	Rps2	40S ribosomal protein S2 OS=Mus musculus OX=10090 GN=Rps2 PE=1 SV=3	0.65304	0.0969	370365116	4.54802e+08	3.7775e+08	1477077294	1436517383	1339099893	5.22755e+08	589228233	7.56252e+08	1512245727	1859412468	1913828931	Unchanged
P25799	Nfkb1	Nuclear factor NF-kappa-B p105 subunit OS=Mus musculus OX=10090 GN=Nfkb1 PE=1 SV=2	0.524072	0.224	294543	432866	342142	312346	316128	372369	418960	384105	496062	969110	435599	559584	Unchanged
P25976	Ubtf	Nucleolar transcription factor 1 OS=Mus musculus OX=10090 GN=Ubtf PE=1 SV=1	0.60158	0.11	1.56467e+07	1.5903e+07	1.68687e+07	7.84906e+07	6.89071e+07	5.56939e+07	3.29507e+07	2.94274e+07	3.50203e+07	7.50229e+07	5.84851e+07	6.22411e+07	Unchanged
P26039	Tln1	Talin-1 OS=Mus musculus OX=10090 GN=Tln1 PE=1 SV=2	0.886574	-0.144	5.34591e+07	7.24744e+07	7.36858e+07	1.39143e+07	1.88161e+07	1.54614e+07	7.59939e+07	9.47307e+07	1.02721e+08	1.56174e+07	1.41702e+07	1.79921e+07	Unchanged
P26040	Ezr	Ezrin OS=Mus musculus OX=10090 GN=Ezr PE=1 SV=3	0.182804	-0.195	1.66969e+08	1.72728e+08	1.81546e+08	3.88216e+08	3.30711e+08	3.07313e+08	2.15481e+08	1.74687e+08	2.49999e+08	4.1235e+08	3.0528e+08	3.59623e+08	Unchanged
P26041	Msn	Moesin OS=Mus musculus OX=10090 GN=Msn PE=1 SV=3	0.880135	-0.0219	4.61201e+07	4.59238e+07	4.6487e+07	1.07557e+08	9.38174e+07	7.42708e+07	6.54527e+07	6.33835e+07	7.09156e+07	1.1971e+08	8.87933e+07	9.98267e+07	Unchanged
P26043	Rdx	Radixin OS=Mus musculus OX=10090 GN=Rdx PE=1 SV=3	0.227518	-0.216	2.81738e+07	2.71091e+07	2.95868e+07	6.81158e+07	6.79145e+07	5.50206e+07	4.16052e+07	4.25685e+07	4.15688e+07	6.16101e+07	4.45938e+07	5.36107e+07	Unchanged
P26231	Ctnna1	Catenin alpha-1 OS=Mus musculus OX=10090 GN=Ctnna1 PE=1 SV=1	0.631789	-0.0783	8.61602e+07	8.6671e+07	8.59668e+07	212554179	1.66053e+08	1.41621e+08	1.28428e+08	1.23211e+08	1.26748e+08	2.02061e+08	171042196	1.5493e+08	Unchanged
P26350	Ptma	Prothymosin alpha OS=Mus musculus OX=10090 GN=Ptma PE=1 SV=2	0.398757	-0.29	1.4295e+08	1.00102e+08	8.365e+07	9.53263e+07	1.03526e+08	1.1946e+08	1.22168e+08	8.64143e+07	8.14786e+07	1.48064e+08	1.28389e+08	1.19501e+08	Unchanged
P26369	U2af2	Splicing factor U2AF 65 kDa subunit OS=Mus musculus OX=10090 GN=U2af2 PE=1 SV=3	0.279152	-0.31	1.51427e+07	1.5471e+07	1.3386e+07	6.70702e+07	4.86615e+07	3.06783e+07	1.94353e+07	1.03835e+07	1.98717e+07	6.17526e+07	5.21039e+07	3.1036e+07	Unchanged
P26443	Glud1	Glutamate dehydrogenase 1, mitochondrial OS=Mus musculus OX=10090 GN=Glud1 PE=1 SV=1	0.769223	0.0341	8.54078e+07	1.06619e+08	9.24109e+07	2.39039e+08	2.55286e+08	1.78843e+08	1.35102e+08	1.27317e+08	1.69684e+08	281366931	2.4279e+08	2.46031e+08	Unchanged
P26516	Psmd7	26S proteasome non-ATPase regulatory subunit 7 OS=Mus musculus OX=10090 GN=Psmd7 PE=1 SV=2	0.594685	-0.13	5.53035e+07	6.84597e+07	5.57258e+07	2.3973e+08	2.38134e+08	2.30074e+08	8.69489e+07	7.37589e+07	9.63616e+07	2.95305e+08	2.44333e+08	1.67428e+08	Unchanged
P26638	Sars1	Serine--tRNA ligase, cytoplasmic OS=Mus musculus OX=10090 GN=Sars PE=1 SV=3	0.462912	0.115	2.90751e+07	3.41064e+07	2.81015e+07	1.07976e+08	9.67106e+07	5.55368e+07	4.84596e+07	4.88718e+07	5.25997e+07	1.1414e+08	9.79604e+07	8.68261e+07	Unchanged
P26645	Marcks	Myristoylated alanine-rich C-kinase substrate OS=Mus musculus OX=10090 GN=Marcks PE=1 SV=2	0.247978	0.661	315967	99862.3	575014	1.93401e+06	1.87348e+06	979598	1.05847e+06	1.02165e+06	641644	3.14796e+06	716506	2.98505e+06	Unchanged
P26883	Fkbp1a	Peptidyl-prolyl cis-trans isomerase FKBP1A OS=Mus musculus OX=10090 GN=Fkbp1a PE=1 SV=2	0.828154	-0.0945	2.79599e+07	2.47305e+07	2.7751e+07	2.27731e+07	2.17715e+07	2.86346e+07	3.72951e+07	3.44979e+07	3.66045e+07	2.30562e+07	3.00493e+07	2.61201e+07	Unchanged
P27046	Man2a1	Alpha-mannosidase 2 OS=Mus musculus OX=10090 GN=Man2a1 PE=1 SV=2	0.551602	-0.103	1.15518e+06	1.24216e+06	1.09983e+06	3410514	3.02533e+06	2.56486e+06	1.77804e+06	1.02052e+06	1.60393e+06	3.89196e+06	3.32589e+06	3.3534e+06	Unchanged
P27546	Map4	Microtubule-associated protein 4 OS=Mus musculus OX=10090 GN=Map4 PE=1 SV=3	0.960476	0.0938	1.43917e+07	2.33339e+07	2.07983e+07	719142	917605	128321	1.97278e+07	1.9559e+07	2.47738e+07	1.00067e+06	582502	726581	Unchanged
P27601	Gna13	Guanine nucleotide-binding protein subunit alpha-13 OS=Mus musculus OX=10090 GN=Gna13 PE=1 SV=1	0.00216603	-1.86	3.9511e+06	4.05444e+06	3.75335e+06	1.50945e+07	1.88831e+07	1.48612e+07	1.02656e+06	1.33929e+06	1.77708e+06	1.47548e+07	7.05809e+06	2.05608e+06	Down_regulated
P27612	Plaa	Phospholipase A-2-activating protein OS=Mus musculus OX=10090 GN=Plaa PE=1 SV=4	0.963852	0.037	4.28458e+06	5.34669e+06	4.36676e+06	8.41507e+07	7.63396e+07	5.74587e+07	6.45347e+06	7.64072e+06	6.80047e+06	9.78297e+07	7.21797e+07	8.4296e+07	Unchanged
P27641	Xrcc5	X-ray repair cross-complementing protein 5 OS=Mus musculus OX=10090 GN=Xrcc5 PE=1 SV=4	0.37609	-0.175	2.36619e+07	2.20556e+07	2.38739e+07	9.29162e+07	8.20196e+07	7.62741e+07	3.12105e+07	2.93907e+07	3.74194e+07	9.54799e+07	6.77231e+07	7.30944e+07	Unchanged
P27659	Rpl3	60S ribosomal protein L3 OS=Mus musculus OX=10090 GN=Rpl3 PE=1 SV=3	0.268825	-0.252	2.46397e+08	2.89053e+08	2.67816e+08	1114786539	1263458452	944690631	3.74142e+08	3.68676e+08	4.52584e+08	1146286666	7.81291e+08	7.38477e+08	Unchanged
P27661	H2ax	Histone H2AX OS=Mus musculus OX=10090 GN=H2afx PE=1 SV=2	0.686414	0.198	3.23737e+07	3.62746e+07	6.30303e+06	6.67596e+07	7.54246e+07	8.77502e+07	3.9606e+07	9.44611e+07	3.20156e+07	4.53144e+07	110708665	5.75132e+07	Unchanged
P27773	Pdia3	Protein disulfide-isomerase A3 OS=Mus musculus OX=10090 GN=Pdia3 PE=1 SV=2	0.879738	-0.0176	280894352	3.24804e+08	2.91418e+08	8.99444e+08	8.20227e+08	6.61521e+08	4.35996e+08	4.06208e+08	4.88799e+08	9.72737e+08	7.86323e+08	843972599	Unchanged
P28271	Aco1	Cytoplasmic aconitate hydratase OS=Mus musculus OX=10090 GN=Aco1 PE=1 SV=3	0.968846	0.00613	9.75586e+06	1.01701e+07	1.12548e+07	3.62531e+07	2.96409e+07	2.49667e+07	1.63728e+07	1.45847e+07	1.46606e+07	4.07477e+07	3.13061e+07	3.18948e+07	Unchanged
P28352	Apex1	DNA-(apurinic or apyrimidinic site) lyase OS=Mus musculus OX=10090 GN=Apex1 PE=1 SV=2	0.831127	0.115	2.39186e+07	2.7415e+07	2.44242e+07	2.06058e+08	2.01297e+08	1.87826e+08	3.43315e+07	3.63603e+07	4.67704e+07	2.53988e+08	2.73101e+08	2.30161e+08	Unchanged
P28474	Adh5	Alcohol dehydrogenase class-3 OS=Mus musculus OX=10090 GN=Adh5 PE=1 SV=3	0.690995	0.156	4.23969e+07	5.02907e+07	4.00257e+07	2.59232e+08	2.46874e+08	2.26164e+08	6.29078e+07	6.14119e+07	8.95541e+07	2.8903e+08	3.30358e+08	3.3104e+08	Unchanged
P28574	Max	Protein max OS=Mus musculus OX=10090 GN=Max PE=1 SV=2	0.236145	0.202	407386	428507	452348	1.42472e+06	1.12492e+06	930069	635629	738162	719648	1.2644e+06	2.11272e+06	1.40273e+06	Unchanged
P28656	Nap1l1	Nucleosome assembly protein 1-like 1 OS=Mus musculus OX=10090 GN=Nap1l1 PE=1 SV=2	0.985986	-0.00235	1.2829e+08	1.36768e+08	1.1963e+08	3.96749e+08	3.33912e+08	271591554	1.82528e+08	1.43683e+08	2.38138e+08	4.10235e+08	3.78122e+08	3.57795e+08	Unchanged
P28658	Atxn10	Ataxin-10 OS=Mus musculus OX=10090 GN=Atxn10 PE=1 SV=2	0.813484	0.0476	3.06692e+07	3.86213e+07	3.30904e+07	1.49113e+08	1.18914e+08	8.48496e+07	5.36911e+07	4.2033e+07	6.87611e+07	1.58417e+08	1.20341e+08	1.12613e+08	Unchanged
P28659	Celf1	CUGBP Elav-like family member 1 OS=Mus musculus OX=10090 GN=Celf1 PE=1 SV=2	0.508773	0.131	1.06522e+07	1.61891e+07	1.18117e+07	5.64669e+07	4.61673e+07	3.5723e+07	2.26324e+07	2.2532e+07	3.09511e+07	5.6127e+07	4.67397e+07	3.65622e+07	Unchanged
P28660	Nckap1	Nck-associated protein 1 OS=Mus musculus OX=10090 GN=Nckap1 PE=1 SV=2	0.827139	-0.224	2.25951e+06	2.64112e+06	3.01992e+06	6.60163e+07	6.0091e+07	3.98474e+07	3.05262e+06	2.0643e+06	3.18203e+06	7.20997e+07	6.20653e+07	5.79799e+07	Unchanged
P28667	Marcksl1	MARCKS-related protein OS=Mus musculus OX=10090 GN=Marcksl1 PE=1 SV=2	0.208615	0.44	9.94985e+06	1.07674e+07	9.77311e+06	1.17398e+07	1.08121e+07	9.49984e+06	1.65828e+07	1.60845e+07	2.04072e+07	1.44775e+07	27786966	1.66867e+07	Unchanged
P28740	Kif2a	Kinesin-like protein KIF2A OS=Mus musculus OX=10090 GN=Kif2a PE=1 SV=2	0.360034	-0.149	2.20689e+06	2.4846e+06	2.54788e+06	9.74826e+06	6.75168e+06	6.12279e+06	2.94676e+06	3.15085e+06	3.62789e+06	7.72965e+06	7.69612e+06	7.0021e+06	Unchanged
P28798	Grn	Granulins OS=Mus musculus OX=10090 GN=Grn PE=1 SV=2	0.651755	0.328	324124	603385	569950	229165	322782	146914	786768	694747	844521	157811	534949	564179	Unchanged
P29341	Pabpc1	Polyadenylate-binding protein 1 OS=Mus musculus OX=10090 GN=Pabpc1 PE=1 SV=2	0.589394	-0.0584	3.47081e+08	3.74333e+08	3.64967e+08	9.4861e+08	9.20439e+08	7.60525e+08	5.07659e+08	480981659	5.39467e+08	1057090210	8.92554e+08	9.20949e+08	Unchanged
P29351	Ptpn6	Tyrosine-protein phosphatase non-receptor type 6 OS=Mus musculus OX=10090 GN=Ptpn6 PE=1 SV=2	0.756018	0.145	1.30694e+06	1.92411e+06	794909	1.09478e+07	1.00799e+07	9.4724e+06	2.87698e+06	2.47802e+06	2.66379e+06	1.09235e+07	1.05895e+07	8.05934e+06	Unchanged
P29391	Ftl1	Ferritin light chain 1 OS=Mus musculus OX=10090 GN=Ftl1 PE=1 SV=2	0.398599	0.146	1.48e+08	1.30314e+08	1.18406e+08	4.19177e+08	3.98238e+08	4.22922e+08	1.82129e+08	2.07634e+08	2.62339e+08	4.77355e+08	5.44446e+08	5.32308e+08	Unchanged
P29595	Nedd8	NEDD8 OS=Mus musculus OX=10090 GN=Nedd8 PE=1 SV=2	0.462716	0.363	3.5072e+06	2.87718e+06	2.11228e+06	2.22895e+06	1.99989e+06	1.79366e+06	3.88821e+06	4.77914e+06	4.90748e+06	4.86956e+06	2.56709e+06	3.13225e+06	Unchanged
P29758	Oat	Ornithine aminotransferase, mitochondrial OS=Mus musculus OX=10090 GN=Oat PE=1 SV=1	0.694331	-0.0704	7.16561e+07	8.5825e+07	7.13104e+07	2.81797e+08	2.63529e+08	2.09441e+08	1.1418e+08	8.61596e+07	137016007	3.02597e+08	2.35131e+08	2.45997e+08	Unchanged
P30275	Ckmt1	Creatine kinase U-type, mitochondrial OS=Mus musculus OX=10090 GN=Ckmt1 PE=1 SV=1	0.0136527	-0.92	1.89151e+06	1.97979e+06	1.83857e+06	8.06499e+06	7.93482e+06	8.75232e+06	1.25415e+06	1.41162e+06	1.87399e+06	8.44385e+06	4.0493e+06	3.4347e+06	Unchanged
P30285	Cdk4	Cyclin-dependent kinase 4 OS=Mus musculus OX=10090 GN=Cdk4 PE=1 SV=1	0.817657	0.147	3.57622e+06	4.52059e+06	3.91333e+06	4.39891e+07	4.12914e+07	3.81644e+07	5.6589e+06	6.60064e+06	7.56091e+06	4.23601e+07	5.36324e+07	5.83031e+07	Unchanged
P30412	Ppic	Peptidyl-prolyl cis-trans isomerase C OS=Mus musculus OX=10090 GN=Ppic PE=1 SV=1	0.496791	0.168	5.31536e+06	5.11786e+06	4.20058e+06	1.40735e+07	1.22549e+07	1.43551e+07	7.76599e+06	4.10717e+06	9.20413e+06	1.96048e+07	21353364	2.1456e+07	Unchanged
P30416	Fkbp4	Peptidyl-prolyl cis-trans isomerase FKBP4 OS=Mus musculus OX=10090 GN=Fkbp4 PE=1 SV=5	0.459108	0.107	2.30806e+08	2.74487e+08	2.39569e+08	726321167	647148354	4.37205e+08	4.13535e+08	3.86485e+08	4.68681e+08	8.25159e+08	610051066	5.98254e+08	Unchanged
P30681	Hmgb2	High mobility group protein B2 OS=Mus musculus OX=10090 GN=Hmgb2 PE=1 SV=3	0.0711867	0.285	2.29938e+08	2.66368e+08	2.14441e+08	6.94595e+08	7.53349e+08	6.55859e+08	3.77419e+08	4.44548e+08	5.72393e+08	7.43811e+08	9.58015e+08	9.97508e+08	Unchanged
P30999	Ctnnd1	Catenin delta-1 OS=Mus musculus OX=10090 GN=Ctnnd1 PE=1 SV=2	0.80511	-0.0307	2.73603e+07	2.69763e+07	2.8124e+07	7.60086e+07	7.76623e+07	6.34642e+07	4.27136e+07	3.99009e+07	4.85868e+07	8.34106e+07	6.35057e+07	7.23307e+07	Unchanged
P31230	Aimp1	Aminoacyl tRNA synthase complex-interacting multifunctional protein 1 OS=Mus musculus OX=10090 GN=Aimp1 PE=1 SV=2	0.972168	0.0203	1.93442e+07	2.37368e+07	2.32691e+07	223354789	1.91932e+08	1.88043e+08	2.89885e+07	3.04662e+07	4.43431e+07	226534008	2.99601e+08	1.63439e+08	Unchanged
P31266	Rbpj	Recombining binding protein suppressor of hairless OS=Mus musculus OX=10090 GN=Rbpj PE=1 SV=1	0.873002	0.0483	5.94225e+06	7.73523e+06	6.9965e+06	4.39349e+07	3.87058e+07	2.72417e+07	1.27683e+07	1.21292e+07	1.26807e+07	4.07704e+07	3.38294e+07	3.11633e+07	Unchanged
P31786	Dbi	Acyl-CoA-binding protein OS=Mus musculus OX=10090 GN=Dbi PE=1 SV=2	0.73644	0.0983	1.316e+07	1.09164e+07	1.27305e+07	1.21838e+07	1.32002e+07	1.7318e+07	1.63588e+07	1.55385e+07	1.57565e+07	1.83026e+07	2.3003e+07	2.10755e+07	Unchanged
P31938	Map2k1	Dual specificity mitogen-activated protein kinase kinase 1 OS=Mus musculus OX=10090 GN=Map2k1 PE=1 SV=2	0.695879	0.0617	3.48595e+07	3.92512e+07	3.695e+07	7.11496e+07	7.21142e+07	5.45342e+07	5.30807e+07	4.82561e+07	6.11849e+07	8.89208e+07	7.1091e+07	8.55277e+07	Unchanged
P32020	Scp2	Non-specific lipid-transfer protein OS=Mus musculus OX=10090 GN=Scp2 PE=1 SV=3	0.870464	0.0431	2.48059e+07	2.30991e+07	2.37121e+07	3.21331e+07	3.25864e+07	3.17854e+07	3.5207e+07	3.46423e+07	3.60732e+07	3.49442e+07	4.29939e+07	3.79287e+07	Unchanged
P32037	Slc2a3	Solute carrier family 2, facilitated glucose transporter member 3 OS=Mus musculus OX=10090 GN=Slc2a3 PE=1 SV=1	0.485506	-0.379	4.90059e+06	6.43589e+06	7.06571e+06	4.23225e+07	5.20269e+07	3.83056e+07	5.26788e+06	6.73332e+06	6.92225e+06	4.51673e+07	3.27726e+07	4.95195e+07	Unchanged
P32067	Ssb	Lupus La protein homolog OS=Mus musculus OX=10090 GN=Ssb PE=1 SV=1	0.739648	-0.0643	5.6817e+07	6.49796e+07	6.09092e+07	2.50258e+08	2.53261e+08	1.75009e+08	9.21647e+07	8.12608e+07	120356385	2.54109e+08	2.06914e+08	186653436	Unchanged
P32233	Drg1	Developmentally-regulated GTP-binding protein 1 OS=Mus musculus OX=10090 GN=Drg1 PE=1 SV=1	0.346433	-0.562	8.49972e+06	12205440	1.02901e+07	1.0841e+08	1.16952e+08	1.18695e+08	1.54509e+07	1.2643e+07	1.93177e+07	121197625	5.15287e+07	3.04608e+07	Unchanged
P32883	Kras	GTPase KRas OS=Mus musculus OX=10090 GN=Kras PE=1 SV=1	0.917628	-0.0259	2.70751e+06	2.42815e+06	1.34624e+06	3.83242e+06	4.35193e+06	4.01524e+06	2.89007e+06	1.46137e+06	4.41155e+06	4.71778e+06	5.02097e+06	5.58911e+06	Unchanged
P32921	Wars1	Tryptophan--tRNA ligase, cytoplasmic OS=Mus musculus OX=10090 GN=Wars PE=1 SV=2	0.397042	-0.123	1.52808e+07	1.86341e+07	1.69703e+07	4.52895e+07	4.20835e+07	3.59793e+07	2.42418e+07	1.73351e+07	3.24603e+07	4.63815e+07	3.69472e+07	3.9398e+07	Unchanged
P33174	Kif4	Chromosome-associated kinesin KIF4 OS=Mus musculus OX=10090 GN=Kif4 PE=1 SV=3	0.895798	-0.0926	1.87558e+07	2.89465e+07	3.39551e+07	1.35837e+07	1.66687e+07	1.39301e+07	3.24269e+07	4.88687e+07	4.50976e+07	1.51358e+07	1.20074e+07	14114256	Unchanged
P33609	Pola1	DNA polymerase alpha catalytic subunit OS=Mus musculus OX=10090 GN=Pola1 PE=1 SV=2	0.951547	0.0571	2.04637e+07	2.54654e+07	2.86806e+07	3.59104e+06	1.19591e+07	7.21116e+06	2.8499e+07	3.83467e+07	4.06465e+07	7.50468e+06	8.74091e+06	9.33705e+06	Unchanged
P33610	Prim2	DNA primase large subunit OS=Mus musculus OX=10090 GN=Prim2 PE=1 SV=1	0.405367	0.335	1.27882e+06	4.77673e+06	3.17934e+06	2.10071e+07	1.41098e+07	1.10053e+07	6.16032e+06	4.43841e+06	8.77481e+06	1.87549e+07	1.76145e+07	1.49447e+07	Unchanged
P33611	Pola2	DNA polymerase alpha subunit B OS=Mus musculus OX=10090 GN=Pola2 PE=1 SV=2	0.779346	0.108	1506826	1.65953e+06	1.76479e+06	1.00296e+07	9.2977e+06	7.68657e+06	2257960	2.92495e+06	2.50298e+06	1.25284e+07	1.13076e+07	9.81067e+06	Unchanged
P34022	Ranbp1	Ran-specific GTPase-activating protein OS=Mus musculus OX=10090 GN=Ranbp1 PE=1 SV=2	0.203135	0.168	1.43067e+08	1.56397e+08	1.33001e+08	3.3128e+08	2.90353e+08	313113766	1.93598e+08	1.91207e+08	2.58111e+08	3.88785e+08	4.63617e+08	4.85213e+08	Unchanged
P34152	Ptk2	Focal adhesion kinase 1 OS=Mus musculus OX=10090 GN=Ptk2 PE=1 SV=3	0.958023	0.103	3.05676e+07	3.72738e+07	3.32354e+07	882182	856861	677072	4.41841e+07	4.73677e+07	5.84589e+07	1.07242e+06	837368	1.25482e+06	Unchanged
P34884	Mif	Macrophage migration inhibitory factor OS=Mus musculus OX=10090 GN=Mif PE=1 SV=2	0.393513	0.312	7.8484e+07	1.15316e+08	9.65773e+07	1.27378e+08	9.13423e+07	1.0484e+08	1.52691e+08	162626065	2.24737e+08	1.58975e+08	1.42437e+08	1.43199e+08	Unchanged
P34914	Ephx2	Bifunctional epoxide hydrolase 2 OS=Mus musculus OX=10090 GN=Ephx2 PE=1 SV=2	0.92541	0.0536	1.18505e+06	1.19435e+06	1.08228e+06	13900058	9686275	9.06675e+06	2.02502e+06	1589168	2.03611e+06	1.09886e+07	1.22502e+07	1.22772e+07	Unchanged
P35123	Usp4	Ubiquitin carboxyl-terminal hydrolase 4 OS=Mus musculus OX=10090 GN=Usp4 PE=1 SV=3	0.920626	-0.0212	3.67903e+06	4.4752e+06	4.84857e+06	1.62573e+07	1.59053e+07	1.15572e+07	5.24028e+06	5.58599e+06	7.07086e+06	1.94557e+07	1.43949e+07	1.74683e+07	Unchanged
P35235	Ptpn11	Tyrosine-protein phosphatase non-receptor type 11 OS=Mus musculus OX=10090 GN=Ptpn11 PE=1 SV=2	0.97915	0.00352	2.70586e+06	2.44841e+06	2.59502e+06	6.90363e+06	7.11514e+06	4.46381e+06	3.65317e+06	3.42934e+06	3.71374e+06	7.81522e+06	6.30257e+06	7.73642e+06	Unchanged
P35278	Rab5c	Ras-related protein Rab-5C OS=Mus musculus OX=10090 GN=Rab5c PE=1 SV=2	0.511267	0.21	3.16958e+07	3.49625e+07	2.76323e+07	3.7134e+07	4.21596e+07	3.79928e+07	4.38399e+07	4.49576e+07	7.51801e+07	4.15793e+07	5.23663e+07	6.26482e+07	Unchanged
P35279	Rab6a	Ras-related protein Rab-6A OS=Mus musculus OX=10090 GN=Rab6a PE=1 SV=4	0.743979	0.206	3.92871e+06	4477991	2.95112e+06	3.57371e+07	3.69422e+07	3.26787e+07	5.07419e+06	5.4517e+06	7.65308e+06	4.10651e+07	5.17163e+07	5.44745e+07	Unchanged
P35293	Rab18	Ras-related protein Rab-18 OS=Mus musculus OX=10090 GN=Rab18 PE=1 SV=2	0.0411678	0.329	1.89544e+07	1.8501e+07	1.37878e+07	4.33255e+07	3.80771e+07	4.67362e+07	2.94935e+07	2.82933e+07	42393551	5.44472e+07	6.49307e+07	5.43813e+07	Unchanged
P35486	Pdha1	Pyruvate dehydrogenase E1 component subunit alpha, somatic form, mitochondrial OS=Mus musculus OX=10090 GN=Pdha1 PE=1 SV=1	0.1901	-0.196	3.93714e+07	5.04403e+07	4.28631e+07	1.19091e+08	1.42917e+08	9.80127e+07	6.31819e+07	5.36121e+07	7.85861e+07	1.20438e+08	9.69415e+07	9.38065e+07	Unchanged
P35550	Fbl	rRNA 2'-O-methyltransferase fibrillarin OS=Mus musculus OX=10090 GN=Fbl PE=1 SV=2	0.793524	0.0611	1.23689e+08	1.51889e+08	1.21692e+08	4.44706e+08	5.38787e+08	4.91628e+08	1.75558e+08	1.8947e+08	2.4214e+08	5.04773e+08	6.69793e+08	5.90891e+08	Unchanged
P35564	Canx	Calnexin OS=Mus musculus OX=10090 GN=Canx PE=1 SV=1	0.230348	-0.164	1.39721e+08	1.48203e+08	1.4549e+08	3.56898e+08	3.05308e+08	2.67013e+08	1.97234e+08	1.70946e+08	2.23159e+08	3.34261e+08	2.6682e+08	3.05769e+08	Unchanged
P35585	Ap1m1	AP-1 complex subunit mu-1 OS=Mus musculus OX=10090 GN=Ap1m1 PE=1 SV=3	0.196342	0.21	4.40766e+06	4.58609e+06	4.7337e+06	1.41207e+07	1.29208e+07	1.06857e+07	6.72579e+06	6.04439e+06	1.081e+07	1.64239e+07	1.99785e+07	1.43865e+07	Unchanged
P35601	Rfc1	Replication factor C subunit 1 OS=Mus musculus OX=10090 GN=Rfc1 PE=1 SV=2	0.794245	0.064	1.12881e+07	1.7489e+07	2.77996e+07	5.50763e+07	49753103	3.01857e+07	1.87906e+07	3.6888e+07	3.38441e+07	6.07125e+07	4.62384e+07	4.16892e+07	Unchanged
P35700	Prdx1	Peroxiredoxin-1 OS=Mus musculus OX=10090 GN=Prdx1 PE=1 SV=1	0.365418	0.168	1035633370	1110752067	8.96893e+08	3345624439	3318888833	3027467351	1386645916	1519800560	2080821583	3569800191	4492971013	4597390897	Unchanged
P35762	Cd81	CD81 antigen OS=Mus musculus OX=10090 GN=Cd81 PE=1 SV=2	0.5512	0.124	5.35821e+06	5.14234e+06	4.37629e+06	8.55172e+06	8.77237e+06	1.15407e+07	8.23154e+06	5.68188e+06	1.16674e+07	1.12803e+07	1.25062e+07	10519225	Unchanged
P35922	Fmr1	Synaptic functional regulator FMR1 OS=Mus musculus OX=10090 GN=Fmr1 PE=1 SV=1	0.278566	-0.238	5.04399e+06	5.98311e+06	5.58111e+06	2.58073e+07	1.88168e+07	1.51527e+07	7.16623e+06	6.33098e+06	7.73626e+06	2.24967e+07	1.45312e+07	1.86204e+07	Unchanged
P35979	Rpl12	60S ribosomal protein L12 OS=Mus musculus OX=10090 GN=Rpl12 PE=1 SV=2	0.161371	0.27	5.35865e+08	4.66316e+08	3.31228e+08	8.67104e+08	8.50116e+08	911485422	8.00704e+08	7.23028e+08	1001894016	1071282805	1207187990	1058135136	Unchanged
P35980	Rpl18	60S ribosomal protein L18 OS=Mus musculus OX=10090 GN=Rpl18 PE=1 SV=3	0.556131	0.119	3.70695e+08	4.20405e+08	336975419	1248708139	1232485922	1205179570	4.88961e+08	5.48591e+08	6.6419e+08	1432055581	1715798978	1690027239	Unchanged
P36916	Gnl1	Guanine nucleotide-binding protein-like 1 OS=Mus musculus OX=10090 GN=Gnl1 PE=1 SV=4	0.876793	0.0246	7.31042e+06	9.12069e+06	6.95503e+06	18361512	1.19776e+07	1.21728e+07	1.04412e+07	9.72393e+06	1.14347e+07	1.87298e+07	1.58773e+07	18464230	Unchanged
P36993	Ppm1b	Protein phosphatase 1B OS=Mus musculus OX=10090 GN=Ppm1b PE=1 SV=1	0.452726	-0.149	5.5019e+06	6.19931e+06	5.52943e+06	2.10155e+07	2.35502e+07	2.01591e+07	8.03826e+06	7400049	1.06803e+07	2.32556e+07	1.76509e+07	17996013	Unchanged
P37040	Por	NADPH--cytochrome P450 reductase OS=Mus musculus OX=10090 GN=Por PE=1 SV=2	0.286675	-0.142	1.11312e+07	1.13279e+07	1.08455e+07	3.14954e+07	2.75214e+07	2.26709e+07	1.28285e+07	1.23656e+07	1.55598e+07	3.58065e+07	2.70029e+07	2.89205e+07	Unchanged
P37913	Lig1	DNA ligase 1 OS=Mus musculus OX=10090 GN=Lig1 PE=1 SV=2	0.926409	-0.0214	6.93134e+07	8.19502e+07	1.19779e+08	153781815	1.5938e+08	1.24038e+08	1.15251e+08	1.44376e+08	1.25888e+08	1.93977e+08	1.34712e+08	1.60237e+08	Unchanged
P38060	Hmgcl	Hydroxymethylglutaryl-CoA lyase, mitochondrial OS=Mus musculus OX=10090 GN=Hmgcl PE=1 SV=2	0.739472	-0.297	1.83519e+06	1.83328e+06	1.5342e+06	1.87403e+07	1.84584e+07	1.87423e+07	793368	1.11713e+06	2.54173e+06	2.4735e+07	2.45222e+07	3.29573e+07	Unchanged
P38647	Hspa9	Stress-70 protein, mitochondrial OS=Mus musculus OX=10090 GN=Hspa9 PE=1 SV=3	0.446937	-0.0974	2.60615e+08	2.71368e+08	2.59553e+08	7.54579e+08	7.16191e+08	5.9521e+08	3.54249e+08	3.14534e+08	4.22905e+08	8.7008e+08	6.15894e+08	722672710	Unchanged
P39054	Dnm2	Dynamin-2 OS=Mus musculus OX=10090 GN=Dnm2 PE=1 SV=2	0.86314	-0.03	7.80217e+06	7.80919e+06	8.32658e+06	2.31312e+07	2.22307e+07	2.05688e+07	1.10006e+07	8.01512e+06	1.23509e+07	3.16139e+07	2.44022e+07	2.61316e+07	Unchanged
P39447	Tjp1	Tight junction protein ZO-1 OS=Mus musculus OX=10090 GN=Tjp1 PE=1 SV=2	0.714625	-0.253	1.95989e+07	2.55336e+07	2.70898e+07	1.1663e+07	1.70694e+07	9.9743e+06	2.81627e+07	3.00525e+07	3.54052e+07	1.23861e+07	9.92643e+06	1.18288e+07	Unchanged
P39749	Fen1	Flap endonuclease 1 OS=Mus musculus OX=10090 GN=Fen1 PE=1 SV=1	0.720743	-0.044	1.60442e+07	1.78334e+07	1.69943e+07	4.78846e+07	4.15527e+07	3.29349e+07	2.41689e+07	1.88004e+07	2.76923e+07	5.02397e+07	4.26556e+07	4.56056e+07	Unchanged
P40124	Cap1	Adenylyl cyclase-associated protein 1 OS=Mus musculus OX=10090 GN=Cap1 PE=1 SV=4	0.637689	-0.0591	3.47724e+07	4.09257e+07	3.62564e+07	9.88266e+07	9.73922e+07	6.9655e+07	5.08968e+07	4.68953e+07	5.77679e+07	1.17156e+08	9.42903e+07	8.23237e+07	Unchanged
P40142	Tkt	Transketolase OS=Mus musculus OX=10090 GN=Tkt PE=1 SV=1	0.632463	-0.0519	3.4063e+08	3.74635e+08	3.52193e+08	9.71592e+08	8.91674e+08	7.45848e+08	4.91468e+08	4.54752e+08	5.45575e+08	1054940826	8.90437e+08	947119660	Unchanged
P40201	Chd1	Chromodomain-helicase-DNA-binding protein 1 OS=Mus musculus OX=10090 GN=Chd1 PE=1 SV=3	0.980652	-0.0172	4.75952e+06	8.47942e+06	8.96683e+06	3.83304e+06	3.73424e+06	3.13206e+06	9.02281e+06	1.10339e+07	1.25809e+07	4.29e+06	3.21863e+06	4.04697e+06	Unchanged
P40240	Cd9	CD9 antigen OS=Mus musculus OX=10090 GN=Cd9 PE=1 SV=2	0.72639	0.114	6.90377e+06	7.12082e+06	6.69075e+06	2.82386e+07	2.91013e+07	2.94565e+07	9.37607e+06	9.52517e+06	1.00175e+07	3.41835e+07	4.44252e+07	4.37039e+07	Unchanged
P40336	Vps26a	Vacuolar protein sorting-associated protein 26A OS=Mus musculus OX=10090 GN=Vps26a PE=1 SV=1	0.870732	-0.0847	7.98145e+06	1.22528e+07	7.20681e+06	7.17144e+07	7.84129e+07	6.7445e+07	1.089e+07	1.63338e+07	1.46442e+07	7.90522e+07	9.14982e+07	4.62377e+07	Unchanged
P40338	Vhl	von Hippel-Lindau disease tumor suppressor OS=Mus musculus OX=10090 GN=Vhl PE=1 SV=1	0.0608122	0.938	628329	381141	262354	3.21885e+06	3.2311e+06	3.46039e+06	1.9616e+06	1.07067e+06	2.89092e+06	4.52588e+06	4.48261e+06	4.20601e+06	Unchanged
P40630	Tfam	Transcription factor A, mitochondrial OS=Mus musculus OX=10090 GN=Tfam PE=1 SV=2	0.378581	0.258	7.38856e+06	8.30455e+06	6.3712e+06	3.43757e+07	3.49243e+07	3.24251e+07	1.11449e+07	1.33028e+07	1.73048e+07	3.82889e+07	4.47551e+07	4.69257e+07	Unchanged
P41105	Rpl28	60S ribosomal protein L28 OS=Mus musculus OX=10090 GN=Rpl28 PE=1 SV=2	0.40237	0.192	1.95606e+08	1.97169e+08	186803465	2.90598e+08	2.80112e+08	2.97567e+08	3.08209e+08	3.22174e+08	3.17212e+08	3.45698e+08	4.40069e+08	3.74531e+08	Unchanged
P41216	Acsl1	Long-chain-fatty-acid--CoA ligase 1 OS=Mus musculus OX=10090 GN=Acsl1 PE=1 SV=2	0.925039	-0.0648	2.86057e+06	2.93135e+06	2.60671e+06	3.59471e+07	3.01309e+07	2.58035e+07	3.5032e+06	3.47612e+06	4.12069e+06	4.17369e+07	3.23154e+07	3.19559e+07	Unchanged
P41241	Csk	Tyrosine-protein kinase CSK OS=Mus musculus OX=10090 GN=Csk PE=1 SV=2	0.991769	0.00266	772148	1.59335e+06	1.94467e+06	3.88019e+06	3.43028e+06	1.97638e+06	1.94609e+06	1.67064e+06	3.32646e+06	3.25969e+06	3.26662e+06	2.56124e+06	Unchanged
P42125	Eci1	Enoyl-CoA delta isomerase 1, mitochondrial OS=Mus musculus OX=10090 GN=Eci1 PE=1 SV=2	0.652686	0.237	9.90114e+06	8.1323e+06	8.02851e+06	7.27643e+07	69621189	6.3847e+07	1.43951e+07	1.30745e+07	1.90462e+07	7.63401e+07	9.57949e+07	9.89623e+07	Unchanged
P42208	Septin2	Septin-2 OS=Mus musculus OX=10090 GN=Sept2 PE=1 SV=2	0.161866	-0.455	1.60493e+07	1.65647e+07	1.49393e+07	8.06877e+07	8.84978e+07	8.58987e+07	2.21082e+07	1.72852e+07	2.92534e+07	7.66811e+07	4.81324e+07	4.13093e+07	Unchanged
P42209	Septin1	Septin-1 OS=Mus musculus OX=10090 GN=Sept1 PE=1 SV=2	0.415952	-0.284	7.01365e+06	7.8052e+06	5.99666e+06	3.43057e+07	3.51355e+07	3.04737e+07	8733736	5.44101e+06	1.19251e+07	3.38728e+07	2.93543e+07	3.04621e+07	Unchanged
P42227	Stat3	Signal transducer and activator of transcription 3 OS=Mus musculus OX=10090 GN=Stat3 PE=1 SV=2	0.648922	-0.0779	7.78255e+06	8.03144e+06	7.04555e+06	1.80152e+07	1.56922e+07	1.38229e+07	1.2306e+07	1.07037e+07	1.04394e+07	2.08171e+07	1.27343e+07	1.58273e+07	Unchanged
P42567	Eps15	Epidermal growth factor receptor substrate 15 OS=Mus musculus OX=10090 GN=Eps15 PE=1 SV=1	0.903789	-0.0938	1.1036e+06	1.40098e+06	1.65993e+06	531259	963526	663155	1.77219e+06	2.73523e+06	2474027	556870	569016	719205	Unchanged
P42925	Pxmp2	Peroxisomal membrane protein 2 OS=Mus musculus OX=10090 GN=Pxmp2 PE=1 SV=2	0.0939067	0.687	99312	115880	69239.5	106810	161406	367143	202658	282791	278556	267302	550697	173243	Unchanged
P42932	Cct8	T-complex protein 1 subunit theta OS=Mus musculus OX=10090 GN=Cct8 PE=1 SV=3	0.525827	-0.077	4.65039e+08	528228387	4.8871e+08	1464309234	1314574417	1045552067	645119107	6.23703e+08	7.2728e+08	1596233570	1348481416	1290683355	Unchanged
P43024	Cox6a1	Cytochrome c oxidase subunit 6A1, mitochondrial OS=Mus musculus OX=10090 GN=Cox6a1 PE=1 SV=2	0.915165	-0.0311	1.73145e+06	1.2783e+06	1.58953e+06	4.16771e+06	3.39502e+06	3.36706e+06	2.44134e+06	2898244	2.73956e+06	1.58816e+06	5.2298e+06	4.23917e+06	Unchanged
P43247	Msh2	DNA mismatch repair protein Msh2 OS=Mus musculus OX=10090 GN=Msh2 PE=1 SV=1	0.12056	-0.192	2.10372e+08	2.25977e+08	2.18904e+08	5.47316e+08	4.84355e+08	4.04977e+08	2.78e+08	2.60577e+08	3.04915e+08	5.29358e+08	4.64652e+08	4.29012e+08	Unchanged
P43274	H1-4	Histone H1.4 OS=Mus musculus OX=10090 GN=Hist1h1e PE=1 SV=2	0.848251	0.173	4.31607e+08	5.74137e+08	4.56453e+08	1.45872e+08	1.52121e+08	1.45052e+08	7.16781e+08	7.78798e+08	1002898674	1.75267e+08	1.8302e+08	193041694	Unchanged
P43275	H1-1	Histone H1.1 OS=Mus musculus OX=10090 GN=Hist1h1a PE=1 SV=2	0.707911	0.143	8.58736e+07	1.14903e+08	9.36603e+07	5.22773e+08	6.14246e+08	473620827	1.35322e+08	1.46605e+08	2.00692e+08	563871126	6.71644e+08	7.82133e+08	Unchanged
P43276	H1-5	Histone H1.5 OS=Mus musculus OX=10090 GN=Hist1h1b PE=1 SV=2	0.448414	0.133	233685707	2.86189e+08	2.60446e+08	877259308	8.67483e+08	7.71552e+08	3.84836e+08	395948214	4.68309e+08	9.15884e+08	1108718440	1138727897	Unchanged
P45376	Akr1b1	Aldose reductase OS=Mus musculus OX=10090 GN=Akr1b1 PE=1 SV=3	0.379666	0.162	1.63337e+08	1.98989e+08	1.73695e+08	5.83511e+08	6.03916e+08	5.28328e+08	2.58426e+08	2.51167e+08	3.51747e+08	6.6614e+08	7.95934e+08	7.88865e+08	Unchanged
P45377	Akr1b8	Aldose reductase-related protein 2 OS=Mus musculus OX=10090 GN=Akr1b8 PE=1 SV=2	0.801174	0.21	1192013	1.2579e+06	1.15815e+06	1.76986e+07	2.00313e+07	2.08098e+07	1.85817e+06	1.96136e+06	2370835	2.11042e+07	2.72446e+07	2.85788e+07	Unchanged
P45481	Crebbp	CREB-binding protein OS=Mus musculus OX=10090 GN=Crebbp PE=1 SV=3	0.824735	-0.0879	212776	283764	306987	1.94975e+06	1.49291e+06	1.18291e+06	321598	374045	417966	1.62402e+06	1.40478e+06	1.7893e+06	Unchanged
P45591	Cfl2	Cofilin-2 OS=Mus musculus OX=10090 GN=Cfl2 PE=1 SV=1	0.178349	0.205	1.55193e+07	1.53789e+07	1.13365e+07	31988267	2.8331e+07	3.59546e+07	2.32733e+07	2.30195e+07	2.6229e+07	4.39608e+07	4.42668e+07	3.50113e+07	Unchanged
P45878	Fkbp2	Peptidyl-prolyl cis-trans isomerase FKBP2 OS=Mus musculus OX=10090 GN=Fkbp2 PE=1 SV=1	0.952292	0.0254	6.80591e+06	6.14951e+06	6.54505e+06	5.99482e+06	5.18648e+06	5.92831e+06	8.05401e+06	1.02172e+07	9.042e+06	6.33616e+06	8.11205e+06	6.80018e+06	Unchanged
P45952	Acadm	Medium-chain specific acyl-CoA dehydrogenase, mitochondrial OS=Mus musculus OX=10090 GN=Acadm PE=1 SV=1	0.410501	-0.163	3.59015e+07	4.31674e+07	3.72249e+07	7.5431e+07	9.12895e+07	7.98194e+07	6.39119e+07	5.46392e+07	6.41723e+07	7.41442e+07	6.24173e+07	7.18431e+07	Unchanged
P46061	Rangap1	Ran GTPase-activating protein 1 OS=Mus musculus OX=10090 GN=Rangap1 PE=1 SV=2	0.539738	-0.0826	4.2441e+07	4.44773e+07	4.12412e+07	1.4228e+08	1.20592e+08	9.70636e+07	7.12821e+07	5.74745e+07	7.26545e+07	1.26376e+08	103346519	1.09631e+08	Unchanged
P46460	Nsf	Vesicle-fusing ATPase OS=Mus musculus OX=10090 GN=Nsf PE=1 SV=2	0.404508	-0.121	4.48546e+07	4.81125e+07	4.34815e+07	1.1672e+08	1.03271e+08	8.08859e+07	4.53349e+07	4.74875e+07	6.12013e+07	1.39233e+08	1.22543e+08	1.14135e+08	Unchanged
P46467	Vps4b	Vacuolar protein sorting-associated protein 4B OS=Mus musculus OX=10090 GN=Vps4b PE=1 SV=2	0.680306	0.0517	1.5636e+07	1.86066e+07	1.61551e+07	4.95612e+07	4.65316e+07	3.61687e+07	2.55909e+07	2.20355e+07	2.99013e+07	5.96053e+07	4.52238e+07	4.95628e+07	Unchanged
P46471	Psmc2	26S proteasome regulatory subunit 7 OS=Mus musculus OX=10090 GN=Psmc2 PE=1 SV=5	0.987912	-0.0019	1.10037e+08	1.27203e+08	1.15446e+08	3.59041e+08	3.2034e+08	2.5919e+08	1.69049e+08	1.46397e+08	2.18521e+08	3.93084e+08	3.26444e+08	3.19198e+08	Unchanged
P46638	Rab11b	Ras-related protein Rab-11B OS=Mus musculus OX=10090 GN=Rab11b PE=1 SV=3	0.962461	0.011	4.37308e+07	5.30296e+07	4.42343e+07	1.58358e+08	1.48643e+08	1.47615e+08	5.85396e+07	5.01716e+07	7.60326e+07	1.63674e+08	2.12443e+08	2.22734e+08	Unchanged
P46656	Fdx1	Adrenodoxin, mitochondrial OS=Mus musculus OX=10090 GN=Fdx1 PE=1 SV=1	0.998322	0.0005	4158888	4.06304e+06	4.36715e+06	6.02655e+06	5137158	5.83065e+06	4.89707e+06	5.53007e+06	6.10802e+06	6.10721e+06	8016473	7.6397e+06	Unchanged
P46664	Adss2	Adenylosuccinate synthetase isozyme 2 OS=Mus musculus OX=10090 GN=Adss PE=1 SV=2	0.906972	-0.0172	2.29284e+07	2.80275e+07	2.45928e+07	7.8702e+07	6.38174e+07	4.62532e+07	34413986	2.81881e+07	4.97237e+07	7.87646e+07	6.82786e+07	6.10724e+07	Unchanged
P46718	Pdcd2	Programmed cell death protein 2 OS=Mus musculus OX=10090 GN=Pdcd2 PE=2 SV=2	0.3659	-0.214	1.89023e+06	1.9534e+06	1.31057e+06	3.74764e+06	2.60453e+06	1.97133e+06	1.72109e+06	1.48386e+06	2.56078e+06	3.68864e+06	3421904	2.14616e+06	Unchanged
P46735	Myo1b	Unconventional myosin-Ib OS=Mus musculus OX=10090 GN=Myo1b PE=1 SV=3	0.59397	-0.231	6.43385e+06	6.34266e+06	8.28502e+06	4.71633e+07	4.86063e+07	3.4748e+07	8.80876e+06	7.72237e+06	9.89944e+06	5.03917e+07	3.45658e+07	4.07402e+07	Unchanged
P46935	Nedd4	E3 ubiquitin-protein ligase NEDD4 OS=Mus musculus OX=10090 GN=Nedd4 PE=1 SV=3	0.0823514	-0.237	1.09293e+08	1.18685e+08	121909005	2.68613e+08	2.57638e+08	2.30041e+08	1.45705e+08	1.31088e+08	171546741	2.6452e+08	2.04053e+08	2.46279e+08	Unchanged
P46978	Stt3a	Dolichyl-diphosphooligosaccharide--protein glycosyltransferase subunit STT3A OS=Mus musculus OX=10090 GN=Stt3a PE=1 SV=1	0.787562	-0.275	2.46498e+06	3.1892e+06	3.22141e+06	7.4384e+07	7.90024e+07	6.22274e+07	2.88475e+06	3.63996e+06	3.96739e+06	7.70215e+07	5.66807e+07	7.52029e+07	Unchanged
P47738	Aldh2	Aldehyde dehydrogenase, mitochondrial OS=Mus musculus OX=10090 GN=Aldh2 PE=1 SV=1	0.742104	-0.0405	8.09054e+07	9.36697e+07	8.86412e+07	2.62777e+08	2.34295e+08	1.90344e+08	1.26739e+08	1.01752e+08	1.54849e+08	2.63894e+08	2.35794e+08	248159639	Unchanged
P47740	Aldh3a2	Fatty aldehyde dehydrogenase OS=Mus musculus OX=10090 GN=Aldh3a2 PE=1 SV=2	0.343064	0.492	1.2755e+06	344882	1.02657e+06	5.94568e+06	5.61843e+06	3.78326e+06	1.25366e+06	4.45578e+06	1.63711e+06	7.1445e+06	5.4404e+06	5.759e+06	Unchanged
P47753	Capza1	F-actin-capping protein subunit alpha-1 OS=Mus musculus OX=10090 GN=Capza1 PE=1 SV=4	0.609322	-0.09	2.24589e+07	2.63008e+07	2.00289e+07	6.60161e+07	6.56602e+07	6.03818e+07	2.66111e+07	2.25525e+07	3.76615e+07	7.27657e+07	7.94424e+07	7.55491e+07	Unchanged
P47754	Capza2	F-actin-capping protein subunit alpha-2 OS=Mus musculus OX=10090 GN=Capza2 PE=1 SV=3	0.977371	-0.0231	1.07002e+07	1.10693e+07	9.38567e+06	1.55224e+08	1.39309e+08	1.20208e+08	1.21443e+07	9.93246e+06	1.765e+07	1.59462e+08	1.84077e+08	1.94649e+08	Unchanged
P47757	Capzb	F-actin-capping protein subunit beta OS=Mus musculus OX=10090 GN=Capzb PE=1 SV=3	0.552637	0.261	2.37234e+07	2.49931e+07	2.13923e+07	1.36138e+08	1.42657e+08	1.38061e+08	3.30824e+07	3.60328e+07	4.94519e+07	1.65448e+08	2.08348e+08	2.29794e+08	Unchanged
P47758	Srprb	Signal recognition particle receptor subunit beta OS=Mus musculus OX=10090 GN=Srprb PE=1 SV=1	0.849254	-0.195	2.80497e+06	2.94092e+06	2.96669e+06	5.67193e+07	5.6045e+07	5.29631e+07	3.27138e+06	1.51038e+06	5.07176e+06	5.76237e+07	7.53096e+07	7.79852e+07	Unchanged
P47791	Gsr	Glutathione reductase, mitochondrial OS=Mus musculus OX=10090 GN=Gsr PE=1 SV=3	0.699796	0.0994	2.47349e+07	3.00006e+07	2.47663e+07	1.33878e+08	1.1017e+08	7.72986e+07	4.2732e+07	3.47411e+07	5.2545e+07	1.55509e+08	124056573	9.75739e+07	Unchanged
P47802	Mtx1	Metaxin-1 OS=Mus musculus OX=10090 GN=Mtx1 PE=1 SV=1	0.952537	-0.0252	8.82149e+06	1.04231e+07	8.85067e+06	3.6937e+07	5.49504e+07	4.02605e+07	8.71853e+06	9.73665e+06	1.4294e+07	5.89783e+07	6.54221e+07	5.92898e+07	Unchanged
P47809	Map2k4	Dual specificity mitogen-activated protein kinase kinase 4 OS=Mus musculus OX=10090 GN=Map2k4 PE=1 SV=2	0.943538	0.0925	368197	219476	246702	1.79675e+07	2.19916e+07	1.5022e+07	431170	424760	1.2855e+06	1.66792e+07	1.60756e+07	1.27653e+07	Unchanged
P47811	Mapk14	Mitogen-activated protein kinase 14 OS=Mus musculus OX=10090 GN=Mapk14 PE=1 SV=3	0.729277	-0.151	2.90937e+06	3.3195e+06	3.04445e+06	2.20431e+07	2.4425e+07	2.22656e+07	4.23266e+06	4.03653e+06	8.96924e+06	2.50208e+07	1.63569e+07	1.38895e+07	Unchanged
P47856	Gfpt1	Glutamine--fructose-6-phosphate aminotransferase [isomerizing] 1 OS=Mus musculus OX=10090 GN=Gfpt1 PE=1 SV=3	0.328715	-0.33	523232	467379	521872	2.63044e+06	2.6084e+06	2.21823e+06	773818	567450	767059	2.82067e+06	1.07076e+06	2.24431e+06	Unchanged
P47857	Pfkm	ATP-dependent 6-phosphofructokinase, muscle type OS=Mus musculus OX=10090 GN=Pfkm PE=1 SV=3	0.931108	-0.0427	954430	702580	1.2001e+06	6.94485e+06	8.20629e+06	6.27614e+06	1.47018e+06	1.42569e+06	1.65318e+06	1.10131e+07	5.72802e+06	5.11017e+06	Unchanged
P47911	Rpl6	60S ribosomal protein L6 OS=Mus musculus OX=10090 GN=Rpl6 PE=1 SV=3	0.465433	0.107	4.776e+08	5.67434e+08	5.07061e+08	1412066999	1509243866	1403330102	6.95805e+08	7.46126e+08	9.04358e+08	1628808757	1988718807	1957337328	Unchanged
P47915	Rpl29	60S ribosomal protein L29 OS=Mus musculus OX=10090 GN=Rpl29 PE=1 SV=2	0.453228	-0.147	100404590	1.17456e+08	9.87682e+07	2.30535e+08	2.48746e+08	2.37136e+08	9.47154e+07	9.9152e+07	1.19994e+08	3.3437e+08	3.36168e+08	3.14829e+08	Unchanged
P47941	Crkl	Crk-like protein OS=Mus musculus OX=10090 GN=Crkl PE=1 SV=2	0.973366	0.0125	5.11045e+06	6.26667e+06	5.34869e+06	3.247e+07	3.96184e+07	2.25626e+07	8.70164e+06	9.41917e+06	1.17625e+07	3.76721e+07	4.30075e+07	1.55412e+07	Unchanged
P47955	Rplp1	60S acidic ribosomal protein P1 OS=Mus musculus OX=10090 GN=Rplp1 PE=1 SV=1	0.384658	0.154	1.85657e+08	1.9255e+08	1.08587e+08	3.33041e+08	2.76396e+08	3.37196e+08	2.44112e+08	2.33295e+08	2.62515e+08	4.76812e+08	3.92177e+08	378972336	Unchanged
P47962	Rpl5	60S ribosomal protein L5 OS=Mus musculus OX=10090 GN=Rpl5 PE=1 SV=3	0.390128	0.242	2.17358e+08	2.63965e+08	2.26079e+08	9.48204e+08	1162353389	7.83936e+08	3.47829e+08	3.89141e+08	4.64125e+08	1034479652	1377298733	1587942532	Unchanged
P47963	Rpl13	60S ribosomal protein L13 OS=Mus musculus OX=10090 GN=Rpl13 PE=1 SV=3	0.119646	0.188	4.08378e+08	4.51803e+08	3.90564e+08	1054365082	1046321181	9.61545e+08	5.82389e+08	657873587	8.12707e+08	1224458037	1481877613	1368881357	Unchanged
P47964	Rpl36	60S ribosomal protein L36 OS=Mus musculus OX=10090 GN=Rpl36 PE=1 SV=2	0.952325	0.0116	1.26855e+08	1.22885e+08	133266577	204218066	1.74109e+08	2.30505e+08	1.76638e+08	1.68687e+08	1.59311e+08	2.565e+08	2.77341e+08	2.45259e+08	Unchanged
P48024	Eif1	Eukaryotic translation initiation factor 1 OS=Mus musculus OX=10090 GN=Eif1 PE=1 SV=2	0.793789	0.117	1.84509e+07	1.74011e+07	1.45142e+07	1.23541e+07	1.51646e+07	1.14383e+07	2.09228e+07	2.67207e+07	2.15391e+07	2.06126e+07	1.91895e+07	1.58347e+07	Unchanged
P48036	Anxa5	Annexin A5 OS=Mus musculus OX=10090 GN=Anxa5 PE=1 SV=1	0.948301	0.0272	996653	1.03281e+06	1.14963e+06	6.08064e+06	5.25645e+06	6.38951e+06	1.4076e+06	1.29265e+06	1.71963e+06	6.54006e+06	7.50571e+06	8166877	Unchanged
P48193	Epb41	Protein 4.1 OS=Mus musculus OX=10090 GN=Epb41 PE=1 SV=2	0.635698	-0.187	1.06149e+06	1.32378e+06	1.61477e+06	1.74809e+06	1.21762e+06	1.4938e+06	1.73546e+06	1.91348e+06	1.88555e+06	1.45987e+06	1.24667e+06	1.34975e+06	Unchanged
P48377	Rfx1	MHC class II regulatory factor RFX1 OS=Mus musculus OX=10090 GN=Rfx1 PE=1 SV=2	0.438626	0.184	2.5167e+06	3.91079e+06	4.84053e+06	1.33149e+07	1.32342e+07	9.66858e+06	4.21363e+06	6.93346e+06	7.01713e+06	1.80823e+07	1.51227e+07	1.44406e+07	Unchanged
P48428	Tbca	Tubulin-specific chaperone A OS=Mus musculus OX=10090 GN=Tbca PE=1 SV=3	0.929096	-0.0292	7.26069e+07	5.95099e+07	6.01533e+07	7.25715e+07	7.09282e+07	7.47439e+07	8.80731e+07	9.60559e+07	7.77392e+07	7.94584e+07	9.82306e+07	7.99509e+07	Unchanged
P48432	Sox2	Transcription factor SOX-2 OS=Mus musculus OX=10090 GN=Sox2 PE=1 SV=2	0.821312	-0.08	1.73475e+06	2.16219e+06	3.57858e+06	5.83364e+06	5.80523e+06	6.43979e+06	4.36745e+06	4.93059e+06	5.82754e+06	6.95792e+06	4.76456e+06	2.33813e+06	Unchanged
P48678	Lmna	Prelamin-A/C OS=Mus musculus OX=10090 GN=Lmna PE=1 SV=2	0.998977	-0.000365	2.84725e+07	32570830	3.11856e+07	1.35545e+08	1.56511e+08	1.31655e+08	4.98118e+07	4.79901e+07	4.54721e+07	1.67148e+08	1.44575e+08	1.42305e+08	Unchanged
P48725	Pcnt	Pericentrin OS=Mus musculus OX=10090 GN=Pcnt PE=1 SV=2	0.723152	-0.0676	2.4206e+06	3.61696e+06	4.79278e+06	9.78942e+06	1.06718e+07	9.49929e+06	3.92266e+06	5.67217e+06	5.65571e+06	1.27203e+07	9.72085e+06	9.36208e+06	Unchanged
P48758	Cbr1	Carbonyl reductase [NADPH] 1 OS=Mus musculus OX=10090 GN=Cbr1 PE=1 SV=3	0.655491	0.148	1.73535e+07	2.1342e+07	1.77086e+07	8.75424e+07	9.32936e+07	8.14361e+07	2.63459e+07	2.70305e+07	3.47963e+07	9.61454e+07	1.19489e+08	1.31405e+08	Unchanged
P48760	Fpgs	Folylpolyglutamate synthase, mitochondrial OS=Mus musculus OX=10090 GN=Fpgs PE=1 SV=3	0.54595	-0.419	1.34771e+06	1.42754e+06	1.2103e+06	1.44083e+07	1.39735e+07	9.26266e+06	1.03183e+06	848221	2.10379e+06	1.4756e+07	1.20637e+07	1.07686e+07	Unchanged
P48962	Slc25a4	ADP/ATP translocase 1 OS=Mus musculus OX=10090 GN=Slc25a4 PE=1 SV=4	0.922865	0.0453	3.79038e+07	4.13159e+07	3.50201e+07	2.46754e+08	2.44121e+08	2.46899e+08	4.76126e+07	5.10205e+07	6.64645e+07	2.77272e+08	3.15136e+08	3.23484e+08	Unchanged
P49025	Cit	Citron Rho-interacting kinase OS=Mus musculus OX=10090 GN=Cit PE=1 SV=3	0.993268	-0.00926	2.11294e+06	3.0972e+06	3.74928e+06	543116	599967	403230	3.08881e+06	4.46462e+06	4.24177e+06	661399	577768	643189	Unchanged
P49312	Hnrnpa1	Heterogeneous nuclear ribonucleoprotein A1 OS=Mus musculus OX=10090 GN=Hnrnpa1 PE=1 SV=2	0.682384	0.135	1.42155e+08	186286992	1.36509e+08	7.13928e+08	7.28216e+08	6.59147e+08	2.32791e+08	2.01697e+08	2.74405e+08	7.67077e+08	9.74862e+08	1044201810	Unchanged
P49443	Ppm1a	Protein phosphatase 1A OS=Mus musculus OX=10090 GN=Ppm1a PE=1 SV=1	0.0735217	-1.03	449280	671674	638792	2.96676e+06	4552570	4.03943e+06	1.31308e+06	759725	1.14683e+06	2.02151e+06	365791	804714	Unchanged
P49452	Cenpc	Centromere protein C OS=Mus musculus OX=10090 GN=Cenpc PE=1 SV=2	0.976401	-0.0682	59008.6	132738	297940	7.9549e+07	6.10645e+07	5.74231e+07	111069	320230	197404	8.25998e+07	6.58893e+07	5.94527e+07	Unchanged
P49615	Cdk5	Cyclin-dependent-like kinase 5 OS=Mus musculus OX=10090 GN=Cdk5 PE=1 SV=1	0.924131	0.0548	1.42271e+06	1.6191e+06	1.27198e+06	1.22649e+07	1.20452e+07	1.04723e+07	1.84924e+06	1595313	2.74921e+06	1.32821e+07	1.61006e+07	1.52164e+07	Unchanged
P49717	Mcm4	DNA replication licensing factor MCM4 OS=Mus musculus OX=10090 GN=Mcm4 PE=1 SV=1	0.876872	-0.0226	1.09991e+08	1.03323e+08	1.00762e+08	3.7266e+08	3.24385e+08	265066492	1.56064e+08	1.52172e+08	1.64249e+08	3.82615e+08	3.32269e+08	3.12167e+08	Unchanged
P49718	Mcm5	DNA replication licensing factor MCM5 OS=Mus musculus OX=10090 GN=Mcm5 PE=1 SV=1	0.0673062	-0.249	1.64828e+08	1.66164e+08	1.68602e+08	5.24437e+08	4.49302e+08	3.89111e+08	2.05535e+08	2.01283e+08	2.20265e+08	4.97619e+08	3.86592e+08	3.97854e+08	Unchanged
P49722	Psma2	Proteasome subunit alpha type-2 OS=Mus musculus OX=10090 GN=Psma2 PE=1 SV=3	0.82163	0.0958	2.0236e+07	2.36535e+07	2.00203e+07	1.10172e+08	1.21245e+08	1.27654e+08	2.52534e+07	2.78561e+07	4.31018e+07	1.52224e+08	1.30735e+08	186964811	Unchanged
P49962	Srp9	Signal recognition particle 9 kDa protein OS=Mus musculus OX=10090 GN=Srp9 PE=1 SV=2	0.0220786	-0.805	3.23519e+06	3.52185e+06	3.6855e+06	3.72667e+06	2.96941e+06	3.29538e+06	1.40774e+06	1.53334e+06	2.30288e+06	3.05086e+06	3.98287e+06	4.12662e+06	Unchanged
P50136	Bckdha	2-oxoisovalerate dehydrogenase subunit alpha, mitochondrial OS=Mus musculus OX=10090 GN=Bckdha PE=1 SV=1	0.625579	0.292	4.29461e+06	5.80028e+06	5740287	5.42514e+07	55931638	1.93819e+07	9.02343e+06	7.58133e+06	9.2783e+06	7.9407e+07	7.70661e+07	3.37619e+07	Unchanged
P50171	Hsd17b8	Estradiol 17-beta-dehydrogenase 8 OS=Mus musculus OX=10090 GN=Hsd17b8 PE=1 SV=2	0.213202	0.156	2.26174e+06	3.10561e+06	2.97279e+06	7.01349e+06	7.03534e+06	6.23904e+06	4.40127e+06	4879060	4.93584e+06	7.56465e+06	8.67661e+06	8.18898e+06	Unchanged
P50247	Ahcy	Adenosylhomocysteinase OS=Mus musculus OX=10090 GN=Ahcy PE=1 SV=3	0.312993	-0.129	2.85144e+08	3.44824e+08	3.05648e+08	9.04495e+08	9.44208e+08	6.88162e+08	4.40294e+08	3.77457e+08	5.2615e+08	9.2805e+08	777308382	759469043	Unchanged
P50396	Gdi1	Rab GDP dissociation inhibitor alpha OS=Mus musculus OX=10090 GN=Gdi1 PE=1 SV=3	0.801891	0.121	1.33513e+06	1.76673e+06	1.58922e+06	1.49987e+07	1.13078e+07	9.78399e+06	2.5334e+06	2.47985e+06	3.20052e+06	15583257	1.41168e+07	1.07755e+07	Unchanged
P50431	Shmt1	Serine hydroxymethyltransferase, cytosolic OS=Mus musculus OX=10090 GN=Shmt1 PE=1 SV=3	0.927298	-0.0147	1.01162e+08	1.15047e+08	9.97706e+07	3.8005e+08	2.98178e+08	243476145	1.5197e+08	1.2194e+08	1.98797e+08	401807538	3.38257e+08	2.78992e+08	Unchanged
P50516	Atp6v1a	V-type proton ATPase catalytic subunit A OS=Mus musculus OX=10090 GN=Atp6v1a PE=1 SV=2	0.617072	-0.0593	7.13914e+07	7.40017e+07	7.09641e+07	1.91825e+08	1.55578e+08	1.29861e+08	9.66045e+07	8.97494e+07	1.11646e+08	1.96657e+08	1.63749e+08	1.68809e+08	Unchanged
P50518	Atp6v1e1	V-type proton ATPase subunit E 1 OS=Mus musculus OX=10090 GN=Atp6v1e1 PE=1 SV=2	0.576474	0.218	1.28582e+07	1.83066e+07	1.4617e+07	8.99949e+07	8.03221e+07	6.875e+07	2.28651e+07	1.97282e+07	3.31825e+07	9.04923e+07	1.07744e+08	134374066	Unchanged
P50543	S100a11	Protein S100-A11 OS=Mus musculus OX=10090 GN=S100a11 PE=1 SV=1	0.844418	0.158	3348473	2.75994e+06	1.891e+06	1.29961e+06	1.55492e+06	1.57528e+06	5.06658e+06	6.9888e+06	5.13046e+06	717821	2440096	1.56215e+06	Unchanged
P50580	Pa2g4	Proliferation-associated protein 2G4 OS=Mus musculus OX=10090 GN=Pa2g4 PE=1 SV=3	0.804131	-0.0365	1.87448e+08	2.32754e+08	1.93579e+08	7.11075e+08	6.64892e+08	4.95808e+08	3.15465e+08	2.66567e+08	3.89047e+08	726392121	5.71873e+08	5.80177e+08	Unchanged
P50637	Tspo	Translocator protein OS=Mus musculus OX=10090 GN=Tspo PE=1 SV=1	0.711624	0.248	589884	824746	851099	448406	483746	345577	1.2154e+06	1.1686e+06	1.79232e+06	384376	816680	504559	Unchanged
P51150	Rab7a	Ras-related protein Rab-7a OS=Mus musculus OX=10090 GN=Rab7a PE=1 SV=2	0.652054	0.159	5.02299e+07	5.32208e+07	4.0277e+07	241700284	229141654	2.35002e+08	6.89292e+07	6.34144e+07	9.8348e+07	291736530	3.10025e+08	3.23494e+08	Unchanged
P51174	Acadl	Long-chain specific acyl-CoA dehydrogenase, mitochondrial OS=Mus musculus OX=10090 GN=Acadl PE=1 SV=2	0.00118698	-0.915	5.58715e+06	3.44085e+06	5.52634e+06	1.28275e+07	1.41035e+07	1.12565e+07	4.20475e+06	4.13906e+06	5.22391e+06	9.42866e+06	5.05778e+06	5.15254e+06	Unchanged
P51410	Rpl9	60S ribosomal protein L9 OS=Mus musculus OX=10090 GN=Rpl9 PE=2 SV=2	0.640209	0.158	1.01036e+08	1.0768e+08	8.34494e+07	4.63886e+08	4.99264e+08	4.47698e+08	1.26221e+08	1.44344e+08	2.15465e+08	5.2616e+08	6.05474e+08	6.72657e+08	Unchanged
P51432	Plcb3	1-phosphatidylinositol 4,5-bisphosphate phosphodiesterase beta-3 OS=Mus musculus OX=10090 GN=Plcb3 PE=1 SV=2	0.896744	0.0539	2.80328e+07	4.29034e+07	5.05895e+07	4.00919e+07	4.50493e+07	3.85661e+07	5.09149e+07	7.13665e+07	7.2343e+07	4.74384e+07	4.3244e+07	4.55805e+07	Unchanged
P51569	Gla	Alpha-galactosidase A OS=Mus musculus OX=10090 GN=Gla PE=1 SV=1	0.213934	0.17	1.28677e+06	1.31257e+06	1.11962e+06	3.37372e+06	2.61697e+06	2.10399e+06	1.73599e+06	1.68311e+06	2.50085e+06	3.8351e+06	3.26138e+06	3.60858e+06	Unchanged
P51660	Hsd17b4	Peroxisomal multifunctional enzyme type 2 OS=Mus musculus OX=10090 GN=Hsd17b4 PE=1 SV=3	0.978499	-0.0139	9.72312e+06	1.17181e+07	1.06122e+07	7.91624e+07	8.32371e+07	6.78206e+07	1.40903e+07	1.31901e+07	1.60068e+07	9.35332e+07	8.73612e+07	9.72258e+07	Unchanged
P51791	Clcn3	H(+)/Cl(-) exchange transporter 3 OS=Mus musculus OX=10090 GN=Clcn3 PE=1 SV=2	0.640152	-0.153	705308	1.08768e+06	1.20743e+06	1.05873e+06	1.24599e+06	886112	748363	1.27803e+06	1.30027e+06	1.17585e+06	1.19662e+06	1.51605e+06	Unchanged
P51807	Dynlt1	Dynein light chain Tctex-type 1 OS=Mus musculus OX=10090 GN=Dynlt1 PE=1 SV=1	0.906862	0.0233	6.4826e+06	7.81974e+06	6.1036e+06	1.08271e+07	9.40681e+06	1.13117e+07	8.1538e+06	9.78065e+06	9.92888e+06	1.21969e+07	1.48206e+07	1.27148e+07	Unchanged
P51855	Gss	Glutathione synthetase OS=Mus musculus OX=10090 GN=Gss PE=1 SV=1	0.672254	0.136	7.95357e+06	8.06136e+06	7.12677e+06	1.46903e+07	1.11791e+07	8.22485e+06	1.2914e+07	1.08996e+07	1.91602e+07	14565704	1.39559e+07	9.19598e+06	Unchanged
P51859	Hdgf	Hepatoma-derived growth factor OS=Mus musculus OX=10090 GN=Hdgf PE=1 SV=2	0.941494	-0.0147	4.23373e+07	5.14603e+07	4.7059e+07	1.72032e+08	192911547	1.62174e+08	6.81431e+07	70536575	8.37997e+07	1.89751e+08	2.03559e+08	1.54618e+08	Unchanged
P51863	Atp6v0d1	V-type proton ATPase subunit d 1 OS=Mus musculus OX=10090 GN=Atp6v0d1 PE=1 SV=2	0.921451	-0.0585	3.51319e+06	4.01022e+06	3.78882e+06	3.33115e+07	3.59432e+07	3.07119e+07	4.72895e+06	4.64194e+06	6.01659e+06	3.87421e+07	4.44265e+07	3.13812e+07	Unchanged
P51881	Slc25a5	ADP/ATP translocase 2 OS=Mus musculus OX=10090 GN=Slc25a5 PE=1 SV=3	0.801485	0.0743	3.94041e+08	4.16922e+08	3.6613e+08	1709073765	1695500201	1597047778	5.09362e+08	5.22071e+08	720637101	1835086336	2094584523	2385861815	Unchanged
P51912	Slc1a5	Neutral amino acid transporter B(0) OS=Mus musculus OX=10090 GN=Slc1a5 PE=1 SV=2	0.158403	-0.393	2.37062e+06	3.13213e+06	5.19015e+06	1.36049e+07	8.97383e+06	1.31563e+07	3.45382e+06	6.44394e+06	3.99443e+06	9.6024e+06	7.13589e+06	9.16841e+06	Unchanged
P51949	Mnat1	CDK-activating kinase assembly factor MAT1 OS=Mus musculus OX=10090 GN=Mnat1 PE=1 SV=2	0.61656	0.169	5.066e+06	6.03496e+06	4.3595e+06	2.34813e+07	2.32665e+07	1.99713e+07	6.44954e+06	6112105	1.14289e+07	2.72088e+07	3.20578e+07	3.45839e+07	Unchanged
P52196	Tst	Thiosulfate sulfurtransferase OS=Mus musculus OX=10090 GN=Tst PE=1 SV=3	0.978163	-0.0256	614700	941850	677205	1.0289e+07	1.40647e+07	1.20496e+07	737721	861927	970586	1.63429e+07	1.84128e+07	1.53356e+07	Unchanged
P52293	Kpna2	Importin subunit alpha-1 OS=Mus musculus OX=10090 GN=Kpna2 PE=1 SV=2	0.925099	-0.0114	8.15158e+07	9.5954e+07	8.57132e+07	2.56761e+08	2.51992e+08	1.96503e+08	1.22676e+08	112851976	1.5091e+08	2.93757e+08	2.54196e+08	2.41554e+08	Unchanged
P52431	Pold1	DNA polymerase delta catalytic subunit OS=Mus musculus OX=10090 GN=Pold1 PE=1 SV=2	0.619939	-0.0617	2.86043e+07	3.3771e+07	3.77269e+07	9.01266e+07	8.40077e+07	7.18392e+07	4.47825e+07	4.64945e+07	5.24625e+07	1.02587e+08	7.65673e+07	8.28578e+07	Unchanged
P52432	Polr1c	DNA-directed RNA polymerases I and III subunit RPAC1 OS=Mus musculus OX=10090 GN=Polr1c PE=1 SV=3	0.0820067	-0.406	1.33345e+07	1.61504e+07	1.33547e+07	5.06465e+07	5.68602e+07	5.45683e+07	1.83186e+07	1.41021e+07	2.37881e+07	5.33822e+07	3.44077e+07	3.42943e+07	Unchanged
P52479	Usp10	Ubiquitin carboxyl-terminal hydrolase 10 OS=Mus musculus OX=10090 GN=Usp10 PE=1 SV=3	0.660397	-0.0859	3.0946e+07	3.9023e+07	5.5753e+07	8.27355e+07	7.65349e+07	6.57009e+07	4.45914e+07	5.62269e+07	6.53209e+07	1.01436e+08	6.83975e+07	7.99433e+07	Unchanged
P52480	Pkm	Pyruvate kinase PKM OS=Mus musculus OX=10090 GN=Pkm PE=1 SV=4	0.876214	0.0227	1187359644	1362249457	1235104804	4529969768	3879634796	2955536230	1897603303	1712001628	2196008541	4749396537	4161266242	3748419664	Unchanged
P52503	Ndufs6	NADH dehydrogenase [ubiquinone] iron-sulfur protein 6, mitochondrial OS=Mus musculus OX=10090 GN=Ndufs6 PE=1 SV=2	0.942234	0.0307	5.75575e+06	5.70415e+06	5.51489e+06	5.05075e+06	4.79972e+06	5.52441e+06	7.72602e+06	7.52583e+06	9.51583e+06	5.144e+06	6.51876e+06	6.88208e+06	Unchanged
P52624	Upp1	Uridine phosphorylase 1 OS=Mus musculus OX=10090 GN=Upp1 PE=1 SV=2	0.761331	-0.175	3.27269e+07	4.30526e+07	3.47359e+07	2.23104e+08	243765680	216270061	2.49014e+07	2.79012e+07	6.80799e+07	2.79364e+08	291282438	3.34417e+08	Unchanged
P52760	Rida	2-iminobutanoate/2-iminopropanoate deaminase OS=Mus musculus OX=10090 GN=Rida PE=1 SV=3	0.749726	0.127	1.57869e+07	1.69106e+07	1.65644e+07	16337750	1.45266e+07	1.67123e+07	2.26345e+07	2.63205e+07	2.75142e+07	1.6826e+07	2.37014e+07	2.10784e+07	Unchanged
P52875	Tmem165	Transmembrane protein 165 OS=Mus musculus OX=10090 GN=Tmem165 PE=1 SV=2	0.774837	-0.321	117302	140172	175802	3.2229e+06	4.26512e+06	3.7095e+06	144341	107504	180153	4.44811e+06	2.84916e+06	5.07858e+06	Unchanged
P53026	Rpl10a	60S ribosomal protein L10a OS=Mus musculus OX=10090 GN=Rpl10a PE=1 SV=3	0.181791	0.205	3.41332e+08	3.60015e+08	2.98474e+08	1038558736	9.65023e+08	8.89695e+08	4.92652e+08	5.42793e+08	688911973	1024733715	1360986824	1381284770	Unchanged
P53368	Nudt1	7,8-dihydro-8-oxoguanine triphosphatase OS=Mus musculus OX=10090 GN=Nudt1 PE=1 SV=1	0.542574	0.194	3.22905e+06	3.67137e+06	3.53185e+06	4.6534e+06	2.96498e+06	4.45002e+06	4.67383e+06	5.57145e+06	5.63761e+06	6.04755e+06	6.15544e+06	4.89523e+06	Unchanged
P53395	Dbt	Lipoamide acyltransferase component of branched-chain alpha-keto acid dehydrogenase complex, mitochondrial OS=Mus musculus OX=10090 GN=Dbt PE=1 SV=2	0.824478	-0.203	897240	1.20258e+06	1.1377e+06	1.48761e+07	1.88317e+07	12154230	1.55768e+06	458068	1.7281e+06	2.0663e+07	1.76043e+07	1.8568e+07	Unchanged
P53569	Cebpz	CCAAT/enhancer-binding protein zeta OS=Mus musculus OX=10090 GN=Cebpz PE=1 SV=2	0.940708	-0.0279	1.14798e+07	1.68658e+07	3.00713e+07	1.00987e+08	1.04027e+08	7.97316e+07	2.06359e+07	4.12466e+07	3.15864e+07	1.18511e+08	8.07935e+07	7.8189e+07	Unchanged
P53798	Fdft1	Squalene synthase OS=Mus musculus OX=10090 GN=Fdft1 PE=1 SV=2	0.605857	-0.298	844166	2.56738e+06	2.25663e+06	1.7829e+07	1.76665e+07	1.53337e+07	1.88604e+06	4.15247e+06	2.54388e+06	1.32301e+07	1.09427e+07	1.10059e+07	Unchanged
P53810	Pitpna	Phosphatidylinositol transfer protein alpha isoform OS=Mus musculus OX=10090 GN=Pitpna PE=1 SV=2	0.737028	0.239	2.08756e+06	2.40731e+06	1.55224e+06	2.35857e+07	2.66371e+07	2.09827e+07	3.04305e+06	3.11257e+06	4.0947e+06	2.76791e+07	3.26417e+07	3.68043e+07	Unchanged
P53811	Pitpnb	Phosphatidylinositol transfer protein beta isoform OS=Mus musculus OX=10090 GN=Pitpnb PE=1 SV=2	0.911533	0.053	1.30995e+07	1.41714e+07	1.28993e+07	8.63069e+07	8.68323e+07	7.93619e+07	1.70593e+07	1.66817e+07	2.17389e+07	9.51973e+07	1.10164e+08	1.26851e+08	Unchanged
P53986	Slc16a1	Monocarboxylate transporter 1 OS=Mus musculus OX=10090 GN=Slc16a1 PE=1 SV=1	0.614373	-0.35	1.32543e+06	1.95491e+06	2.10441e+06	1.75942e+07	2.21127e+07	1.60001e+07	1.45102e+06	2.01557e+06	2.25329e+06	1.96413e+07	1.32618e+07	2.13604e+07	Unchanged
P53994	Rab2a	Ras-related protein Rab-2A OS=Mus musculus OX=10090 GN=Rab2a PE=1 SV=1	0.914331	0.0415	1.50036e+07	1.58459e+07	1.25471e+07	7.92736e+07	7.33696e+07	7.08391e+07	1.78625e+07	1.78729e+07	2.57186e+07	8.16002e+07	9.96254e+07	101431349	Unchanged
P53995	Anapc1	Anaphase-promoting complex subunit 1 OS=Mus musculus OX=10090 GN=Anapc1 PE=1 SV=2	0.997465	-0.00112	7.16325e+06	9.36486e+06	8.90492e+06	7.58913e+06	1.10197e+07	8.64599e+06	1.00278e+07	1.15006e+07	1.40747e+07	1.15391e+07	1.10778e+07	9.60346e+06	Unchanged
P53996	Cnbp	Cellular nucleic acid-binding protein OS=Mus musculus OX=10090 GN=Cnbp PE=1 SV=2	0.392751	0.146	2.35404e+07	1.87283e+07	1.37153e+07	4.58659e+07	4.92994e+07	4.27406e+07	3.29654e+07	2.30383e+07	3.379e+07	4.91942e+07	5.98849e+07	6.56804e+07	Unchanged
P54071	Idh2	Isocitrate dehydrogenase [NADP], mitochondrial OS=Mus musculus OX=10090 GN=Idh2 PE=1 SV=3	0.196479	-0.272	6.57612e+07	7.70756e+07	6.64329e+07	2.74225e+08	2.88113e+08	2.39421e+08	9.93115e+07	7.7067e+07	124757430	2.57707e+08	1.96152e+08	1.97731e+08	Unchanged
P54103	Dnajc2	DnaJ homolog subfamily C member 2 OS=Mus musculus OX=10090 GN=Dnajc2 PE=1 SV=2	0.264101	-0.177	2.41535e+07	2.12753e+07	2.27667e+07	5.23058e+07	4.85401e+07	3.78427e+07	2.65058e+07	2.72306e+07	2.8217e+07	6.48243e+07	3.79183e+07	4.98093e+07	Unchanged
P54227	Stmn1	Stathmin OS=Mus musculus OX=10090 GN=Stmn1 PE=1 SV=2	0.919982	-0.0678	1.1017e+08	9.33029e+07	7.09236e+07	3.94076e+07	3.43422e+07	4.70669e+07	1.17281e+08	1.11931e+08	9.0057e+07	5.42015e+07	5.2814e+07	4.79777e+07	Unchanged
P54276	Msh6	DNA mismatch repair protein Msh6 OS=Mus musculus OX=10090 GN=Msh6 PE=1 SV=3	0.881687	-0.0586	3.31503e+08	416456263	4.38249e+08	3.85067e+08	5.29125e+08	4.01507e+08	5.57826e+08	6.18865e+08	6.25887e+08	4.22189e+08	3.83656e+08	5.13727e+08	Unchanged
P54726	Rad23a	UV excision repair protein RAD23 homolog A OS=Mus musculus OX=10090 GN=Rad23a PE=1 SV=2	0.83662	0.123	673444	776918	810970	8.02661e+06	7.16777e+06	3.92412e+06	1.20127e+06	883094	1.21353e+06	9.16553e+06	6.81327e+06	9.19449e+06	Unchanged
P54728	Rad23b	UV excision repair protein RAD23 homolog B OS=Mus musculus OX=10090 GN=Rad23b PE=1 SV=2	0.966292	-0.0047	4.72388e+07	5.13233e+07	4.99563e+07	1.34435e+08	1.13506e+08	9.90517e+07	7.37089e+07	6.40475e+07	7.6523e+07	1.43454e+08	1.29077e+08	1.24385e+08	Unchanged
P54729	Nub1	NEDD8 ultimate buster 1 OS=Mus musculus OX=10090 GN=Nub1 PE=1 SV=2	0.0688382	-0.392	7.17315e+06	7.12506e+06	6.12824e+06	1.95557e+07	1.71542e+07	1.37532e+07	5.16015e+06	5.50733e+06	8.14147e+06	2.19793e+07	1.89514e+07	1.36071e+07	Unchanged
P54731	Faf1	FAS-associated factor 1 OS=Mus musculus OX=10090 GN=Faf1 PE=1 SV=2	0.412972	-0.101	1.39554e+07	1.59925e+07	1.35309e+07	4.11312e+07	3.23662e+07	3.2025e+07	2.13706e+07	1.73241e+07	2.36637e+07	3.86537e+07	3.23782e+07	3.57405e+07	Unchanged
P54775	Psmc4	26S proteasome regulatory subunit 6B OS=Mus musculus OX=10090 GN=Psmc4 PE=1 SV=2	0.862944	-0.0194	6.71108e+07	8.40858e+07	6.96309e+07	200643415	1.939e+08	152452683	9.88152e+07	9.85099e+07	1.16758e+08	2.10173e+08	1.86685e+08	2.23416e+08	Unchanged
P54822	Adsl	Adenylosuccinate lyase OS=Mus musculus OX=10090 GN=Adsl PE=1 SV=2	0.977489	-0.00366	2.93597e+07	3.57704e+07	3.17007e+07	8.78636e+07	8.28714e+07	6.11114e+07	4.6412e+07	3.55903e+07	5.59654e+07	1.0137e+08	8.29413e+07	8.70034e+07	Unchanged
P54823	Ddx6	Probable ATP-dependent RNA helicase DDX6 OS=Mus musculus OX=10090 GN=Ddx6 PE=1 SV=1	0.90377	0.0233	2.44614e+07	2.92415e+07	2.69126e+07	1.03745e+08	9.26121e+07	6.57071e+07	3.52122e+07	3.59076e+07	4.40242e+07	1.22502e+08	9.70354e+07	9.37754e+07	Unchanged
P54923	Adprh	[Protein ADP-ribosylarginine] hydrolase OS=Mus musculus OX=10090 GN=Adprh PE=1 SV=1	0.539159	-0.72	2.25272e+06	2.90919e+06	2.09448e+06	5.57129e+07	5.53336e+07	4.88399e+07	1.44818e+06	1.16876e+06	1.60343e+06	5.79017e+07	6.75576e+07	4.50895e+07	Unchanged
P55096	Abcd3	ATP-binding cassette sub-family D member 3 OS=Mus musculus OX=10090 GN=Abcd3 PE=1 SV=2	0.591979	0.243	494498	1.11028e+06	1.0251e+06	9.31e+06	4.95239e+06	3.92319e+06	1.9826e+06	1.79954e+06	1.49905e+06	6.51896e+06	7.38041e+06	5.03842e+06	Unchanged
P55258	Rab8a	Ras-related protein Rab-8A OS=Mus musculus OX=10090 GN=Rab8a PE=1 SV=2	0.780208	0.127	3.77133e+06	5.09622e+06	3.07591e+06	2.41989e+07	2.77705e+07	2.32809e+07	4.41383e+06	6.31527e+06	9.17986e+06	2.51941e+07	3.44143e+07	3.27155e+07	Unchanged
P55264	Adk	Adenosine kinase OS=Mus musculus OX=10090 GN=Adk PE=1 SV=2	0.636214	0.0691	6.89291e+06	9.67563e+06	8.03585e+06	2.82766e+07	2.2025e+07	1.59173e+07	1.16732e+07	12053471	1.37552e+07	3.00711e+07	2.44274e+07	2.30869e+07	Unchanged
P55302	Lrpap1	Alpha-2-macroglobulin receptor-associated protein OS=Mus musculus OX=10090 GN=Lrpap1 PE=1 SV=1	0.0135737	-0.737	1.73936e+07	2.52684e+07	1.91179e+07	8.26424e+07	8.13642e+07	8.69042e+07	2.21113e+07	1.89321e+07	3.52669e+07	6.05006e+07	2.8785e+07	4.132e+07	Unchanged
P55821	Stmn2	Stathmin-2 OS=Mus musculus OX=10090 GN=Stmn2 PE=1 SV=1	0.985461	-0.0122	5.61886e+06	3.86041e+06	3.57075e+06	4.78025e+07	3.75297e+07	4.7356e+07	6.49596e+06	4.47258e+06	7.28877e+06	5.15428e+07	5.0617e+07	5.24748e+07	Unchanged
P56135	Atp5mf	ATP synthase subunit f, mitochondrial OS=Mus musculus OX=10090 GN=Atp5j2 PE=1 SV=3	0.880295	0.0533	2.23102e+07	2.64894e+07	2.45224e+07	2.37331e+07	2.37156e+07	2.78936e+07	2.80176e+07	3.61941e+07	38044848	2.73963e+07	39018879	3.19133e+07	Unchanged
P56183	Rrp1	Ribosomal RNA processing protein 1 homolog A OS=Mus musculus OX=10090 GN=Rrp1 PE=1 SV=2	0.87963	0.0427	5.92588e+06	7.0486e+06	7.74049e+06	3.39334e+07	3.68261e+07	2.53887e+07	1.01695e+07	1.31377e+07	1.14161e+07	3.77578e+07	2.76236e+07	3.56991e+07	Unchanged
P56212	Arpp19	cAMP-regulated phosphoprotein 19 OS=Mus musculus OX=10090 GN=Arpp19 PE=1 SV=2	0.0731716	0.495	389786	244539	304500	712096	932408	1.40426e+06	977698	501083	783207	1.45699e+06	1.35845e+06	1.2926e+06	Unchanged
P56280	Tcl1a	T-cell leukemia/lymphoma protein 1A OS=Mus musculus OX=10090 GN=Tcl1a PE=1 SV=1	0.666537	-0.0882	6.65222e+06	6.96072e+06	6.54522e+06	9.84791e+06	9.70479e+06	1.03432e+07	7.04423e+06	8.99809e+06	8.67509e+06	10394944	1.37487e+07	1.22438e+07	Unchanged
P56371	Rab4a	Ras-related protein Rab-4A OS=Mus musculus OX=10090 GN=Rab4a PE=1 SV=2	0.852559	0.117	2.76659e+06	4.57033e+06	3.50659e+06	3.71652e+07	3.51476e+07	3.462e+07	5.19789e+06	4.70948e+06	7.50728e+06	3.93214e+07	4.36055e+07	4.80578e+07	Unchanged
P56375	Acyp2	Acylphosphatase-2 OS=Mus musculus OX=10090 GN=Acyp2 PE=1 SV=2	0.965211	-0.0383	557605	489685	576866	157312	132070	178341	658685	760389	670179	180443	187926	202616	Unchanged
P56376	Acyp1	Acylphosphatase-1 OS=Mus musculus OX=10090 GN=Acyp1 PE=1 SV=2	0.972687	0.0146	8.35609e+06	8.42308e+06	8.05611e+06	8.46002e+06	6.34958e+06	7.27855e+06	1.04175e+07	1.17885e+07	1.29607e+07	7.23258e+06	9.4631e+06	1.00236e+07	Unchanged
P56379	Atp5mpl	6.8 kDa mitochondrial proteolipid OS=Mus musculus OX=10090 GN=Mp68 PE=1 SV=1	0.785799	0.0658	2.20744e+06	1.97126e+06	2.00954e+06	3012017	2.53979e+06	3.26984e+06	2.36394e+06	3.08031e+06	3.33505e+06	3.04439e+06	4.18898e+06	4.30313e+06	Unchanged
P56380	Nudt2	Bis(5'-nucleosyl)-tetraphosphatase [asymmetrical] OS=Mus musculus OX=10090 GN=Nudt2 PE=1 SV=3	0.849402	-0.0401	8.86374e+06	1.08595e+07	8.0535e+06	1.43115e+07	1.12635e+07	1.53966e+07	1.08924e+07	1.12765e+07	1.11744e+07	1.75342e+07	2.0738e+07	1.51226e+07	Unchanged
P56382	Atp5f1e	ATP synthase subunit epsilon, mitochondrial OS=Mus musculus OX=10090 GN=Atp5f1e PE=1 SV=2	0.912421	-0.0659	9.23668e+06	8.79416e+06	9.76529e+06	4.86932e+06	4.41366e+06	5.08632e+06	1.05388e+07	1.05706e+07	1.103e+07	4.81678e+06	6.80727e+06	7.58411e+06	Unchanged
P56390	Cks2	Cyclin-dependent kinases regulatory subunit 2 OS=Mus musculus OX=10090 GN=Cks2 PE=1 SV=1	0.977004	-0.0141	8295346	7.50304e+06	8.18578e+06	6.56246e+06	5977608	7.00331e+06	1.07485e+07	1.23092e+07	1.27638e+07	6.42631e+06	7.35956e+06	7.65876e+06	Unchanged
P56391	Cox6b1	Cytochrome c oxidase subunit 6B1 OS=Mus musculus OX=10090 GN=Cox6b1 PE=1 SV=2	0.985633	0.00546	3.80747e+06	3.18503e+06	3.36603e+06	1.1576e+07	1.13541e+07	1.31383e+07	3.91267e+06	4.24653e+06	4.17085e+06	1.39573e+07	1.84769e+07	1.87005e+07	Unchanged
P56395	Cyb5a	Cytochrome b5 OS=Mus musculus OX=10090 GN=Cyb5a PE=1 SV=2	0.747494	0.117	3.8386e+07	3.66991e+07	3.49657e+07	4.06777e+07	3.66291e+07	4.19889e+07	5.51438e+07	6.11123e+07	5.88295e+07	4.57398e+07	5.5521e+07	4.61106e+07	Unchanged
P56399	Usp5	Ubiquitin carboxyl-terminal hydrolase 5 OS=Mus musculus OX=10090 GN=Usp5 PE=1 SV=1	0.267562	-0.167	3.4944e+07	3.63467e+07	3.62616e+07	7.85653e+07	7.13172e+07	5.81493e+07	4.46213e+07	3.99498e+07	5.68886e+07	7.83731e+07	6.70614e+07	6.51909e+07	Unchanged
P56480	Atp5f1b	ATP synthase subunit beta, mitochondrial OS=Mus musculus OX=10090 GN=Atp5f1b PE=1 SV=2	0.721659	-0.0505	6.47616e+08	7.7842e+08	6.47094e+08	2220200248	2054500310	1670133479	9.89965e+08	7.80008e+08	1285166778	2228281415	1993250275	2117820539	Unchanged
P56546	Ctbp2	C-terminal-binding protein 2 OS=Mus musculus OX=10090 GN=Ctbp2 PE=1 SV=2	0.782929	-0.0442	2.69846e+07	3.31201e+07	2.75388e+07	1.01687e+08	9.69241e+07	7.82332e+07	4.06082e+07	3.65789e+07	5.02952e+07	1.10976e+08	9.79313e+07	9.01281e+07	Unchanged
P56671	Maz	Myc-associated zinc finger protein OS=Mus musculus OX=10090 GN=Maz PE=1 SV=1	0.25609	0.539	256489	356349	323362	2.05262e+06	2.87981e+06	2.52966e+06	799543	960535	743250	3.07707e+06	2.91764e+06	3.753e+06	Unchanged
P56812	Pdcd5	Programmed cell death protein 5 OS=Mus musculus OX=10090 GN=Pdcd5 PE=1 SV=3	0.811089	0.0668	3.16409e+07	3.33213e+07	3.15621e+07	4.46214e+07	3.84365e+07	4.4196e+07	4.215e+07	4.87827e+07	5.27701e+07	4.17674e+07	6.6994e+07	5.08455e+07	Unchanged
P56873	Znrd2	Sjoegren syndrome/scleroderma autoantigen 1 homolog OS=Mus musculus OX=10090 GN=Sssca1 PE=1 SV=1	0.53059	0.215	4.98121e+06	5.69626e+06	4.79721e+06	2.51148e+07	2.30742e+07	1.9797e+07	5.9238e+06	7.9956e+06	1.02304e+07	2.77271e+07	3.44988e+07	3.8224e+07	Unchanged
P56959	Fus	RNA-binding protein FUS OS=Mus musculus OX=10090 GN=Fus PE=1 SV=1	0.881732	-0.0221	7.03933e+07	6.79683e+07	6.64159e+07	2.10585e+08	1.97581e+08	1.47964e+08	1.02472e+08	8.12471e+07	1.04725e+08	2.4734e+08	1.72449e+08	2.2239e+08	Unchanged
P56960	Exosc10	Exosome component 10 OS=Mus musculus OX=10090 GN=Exosc10 PE=1 SV=2	0.497926	-0.27	1.197e+07	1.27336e+07	1.29444e+07	7.5871e+07	7.48506e+07	5.94955e+07	1.46302e+07	1.51854e+07	1.45585e+07	7.62106e+07	6.43824e+07	6.33933e+07	Unchanged
P57716	Ncstn	Nicastrin OS=Mus musculus OX=10090 GN=Ncstn PE=1 SV=3	0.660803	-0.202	2.52885e+06	3.27269e+06	5.36186e+06	4.28871e+06	4.13954e+06	2.75245e+06	3.41958e+06	6.78138e+06	5.25235e+06	3.82101e+06	3.25098e+06	2870561	Unchanged
P57746	Atp6v1d	V-type proton ATPase subunit D OS=Mus musculus OX=10090 GN=Atp6v1d PE=1 SV=1	0.555024	0.4	896265	2.79901e+06	1688341	1.83399e+07	1.98119e+07	1.62948e+07	2.79675e+06	3195078	4.1963e+06	2.30561e+07	2.52627e+07	2.81012e+07	Unchanged
P57759	Erp29	Endoplasmic reticulum resident protein 29 OS=Mus musculus OX=10090 GN=Erp29 PE=1 SV=2	0.819841	0.136	7.0717e+06	7.80107e+06	7.3267e+06	6.55868e+07	6.30028e+07	5.73675e+07	8.97511e+06	9.71242e+06	1.43e+07	7.45607e+07	8.50361e+07	9.91039e+07	Unchanged
P57776	Eef1d	Elongation factor 1-delta OS=Mus musculus OX=10090 GN=Eef1d PE=1 SV=3	0.939445	-0.0234	1.37103e+08	158005613	1.36481e+08	700164973	6.45394e+08	5.84126e+08	1.93838e+08	1.75951e+08	2.3063e+08	8.26668e+08	7.55847e+08	667679586	Unchanged
P57780	Actn4	Alpha-actinin-4 OS=Mus musculus OX=10090 GN=Actn4 PE=1 SV=1	0.461507	-0.094	211487722	2.35175e+08	233018960	747592436	6.17347e+08	4.51377e+08	3.09815e+08	2.985e+08	3.62282e+08	6.77265e+08	6.02364e+08	553709959	Unchanged
P57784	Snrpa1	U2 small nuclear ribonucleoprotein A' OS=Mus musculus OX=10090 GN=Snrpa1 PE=1 SV=2	0.679819	0.104	5.3821e+07	5.39704e+07	4.61643e+07	2.02512e+08	1.87811e+08	1.82609e+08	7.28183e+07	6.74236e+07	8.85444e+07	213590386	2.70982e+08	263993043	Unchanged
P58044	Idi1	Isopentenyl-diphosphate Delta-isomerase 1 OS=Mus musculus OX=10090 GN=Idi1 PE=1 SV=1	0.979629	0.00782	1.28056e+07	1.26565e+07	1.07586e+07	4.86636e+07	4.66184e+07	4.24848e+07	1.21259e+07	1.69474e+07	1.6877e+07	5.33735e+07	6.16879e+07	7.04669e+07	Unchanged
P58059	Mrps21	28S ribosomal protein S21, mitochondrial OS=Mus musculus OX=10090 GN=Mrps21 PE=1 SV=1	0.986946	0.00426	1.86824e+06	1.41803e+06	1.74352e+06	2.33445e+06	2.1538e+06	2.0266e+06	1.9441e+06	2.57249e+06	2.02652e+06	3.34572e+06	2.67984e+06	2.4435e+06	Unchanged
P58064	Mrps6	28S ribosomal protein S6, mitochondrial OS=Mus musculus OX=10090 GN=Mrps6 PE=1 SV=3	0.753399	0.123	8.68059e+06	9.14475e+06	8.74852e+06	8.43659e+06	8.00096e+06	8.91263e+06	1.22693e+07	1.38921e+07	1.38712e+07	9.91583e+06	1.27407e+07	1.07922e+07	Unchanged
P58137	Acot8	Acyl-coenzyme A thioesterase 8 OS=Mus musculus OX=10090 GN=Acot8 PE=1 SV=1	0.78218	0.17	1.6379e+06	2.00928e+06	1.65577e+06	1.42153e+07	1.7134e+07	1.27887e+07	2.36486e+06	2.28538e+06	2.90759e+06	2.04787e+07	2.12835e+07	2.32763e+07	Unchanged
P58252	Eef2	Elongation factor 2 OS=Mus musculus OX=10090 GN=Eef2 PE=1 SV=2	0.676806	-0.048	1064908969	1162840438	1127494842	2993556239	2625004229	2084514795	1557980391	1530050003	1667709076	3140361340	2693343026	2582165240	Unchanged
P58281	Opa1	Dynamin-like 120 kDa protein, mitochondrial OS=Mus musculus OX=10090 GN=Opa1 PE=1 SV=1	0.12297	-0.328	3380487	5.72417e+06	5.96741e+06	8.72571e+06	8.77029e+06	7.42829e+06	5.44565e+06	4.09718e+06	3.96151e+06	1.03219e+07	8.6336e+06	9.86115e+06	Unchanged
P58389	Ptpa	Serine/threonine-protein phosphatase 2A activator OS=Mus musculus OX=10090 GN=Ptpa PE=1 SV=1	0.91205	-0.0567	3.487e+06	3.97339e+06	3.69076e+06	2.8493e+07	3.34503e+07	2.91534e+07	6.24655e+06	4.42581e+06	7.47885e+06	3.29293e+07	3.91876e+07	1.94972e+07	Unchanged
P58404	Strn4	Striatin-4 OS=Mus musculus OX=10090 GN=Strn4 PE=1 SV=2	0.037167	-0.414	2.10556e+06	1.68682e+06	1.39373e+06	4.51325e+06	4.21448e+06	3.75585e+06	1.63626e+06	1.31391e+06	1.76796e+06	4.43195e+06	4.60222e+06	3.77122e+06	Unchanged
P58468	Slx9	Protein FAM207A OS=Mus musculus OX=10090 GN=Fam207a PE=1 SV=1	0.748336	0.391	889383	707621	603123	3.16481e+07	3.53697e+07	3.02182e+07	1.16153e+06	1.34518e+06	2.60759e+06	3.57995e+07	4.37968e+07	4.73726e+07	Unchanged
P58501	Paxbp1	PAX3- and PAX7-binding protein 1 OS=Mus musculus OX=10090 GN=Paxbp1 PE=1 SV=3	0.441132	-0.23	1.03415e+07	1.1316e+07	1.2396e+07	1.42851e+07	1.4372e+07	1.09087e+07	1.32785e+07	1.31648e+07	7.29064e+06	1.80678e+07	1.51869e+07	1.65253e+07	Unchanged
P58742	Aaas	Aladin OS=Mus musculus OX=10090 GN=Aaas PE=1 SV=1	0.77565	0.079	3.79092e+06	6.44712e+06	5.46889e+06	2.6249e+07	2.49539e+07	2.11043e+07	8.45381e+06	8.94942e+06	9.77797e+06	2.67619e+07	2.25699e+07	2.66197e+07	Unchanged
P59016	Vps33b	Vacuolar protein sorting-associated protein 33B OS=Mus musculus OX=10090 GN=Vps33b PE=1 SV=1	0.660145	-0.17	474127	463130	617562	3.93105e+06	2.08279e+06	2.60073e+06	703051	593767	772350	2.58066e+06	3.37902e+06	2351482	Unchanged
P59048	Pdrg1	p53 and DNA damage-regulated protein 1 OS=Mus musculus OX=10090 GN=Pdrg1 PE=2 SV=1	0.990017	0.00638	4.21239e+06	4.31785e+06	3.86856e+06	3.06236e+06	2.80083e+06	3.10272e+06	5.4187e+06	5.76459e+06	6.38128e+06	3.18352e+06	3.99491e+06	3.51556e+06	Unchanged
P59110	Senp1	Sentrin-specific protease 1 OS=Mus musculus OX=10090 GN=Senp1 PE=1 SV=1	0.566682	-0.183	4.92021e+06	5.0247e+06	4.25702e+06	2.26701e+07	2.013e+07	1.29349e+07	5.91903e+06	3.38363e+06	7.89838e+06	2.14651e+07	2.0862e+07	1.89695e+07	Unchanged
P59235	Nup43	Nucleoporin Nup43 OS=Mus musculus OX=10090 GN=Nup43 PE=1 SV=2	0.699413	0.0649	8.40086e+06	1.22117e+07	1.04905e+07	3.72239e+07	3.15636e+07	2.38132e+07	1.7074e+07	1.37545e+07	1.80323e+07	4.40985e+07	3.08455e+07	3.17298e+07	Unchanged
P59242	Cgn	Cingulin OS=Mus musculus OX=10090 GN=Cgn PE=1 SV=1	0.812435	0.083	259002	421979	752388	2.15299e+06	2.18715e+06	2.32592e+06	679611	1.19825e+06	807332	1.99429e+06	1.8849e+06	2.38502e+06	Unchanged
P59325	Eif5	Eukaryotic translation initiation factor 5 OS=Mus musculus OX=10090 GN=Eif5 PE=1 SV=1	0.936077	-0.00971	2.54753e+07	3.00548e+07	2.54129e+07	8.32726e+07	7.07309e+07	5.44669e+07	3.87997e+07	3.73351e+07	4.34867e+07	8.66109e+07	7.52096e+07	6.77129e+07	Unchanged
P59326	Ythdf1	YTH domain-containing family protein 1 OS=Mus musculus OX=10090 GN=Ythdf1 PE=1 SV=1	0.887735	0.0424	7.42216e+06	8.66151e+06	8.42764e+06	1.35989e+07	1.1878e+07	9.0859e+06	1.22864e+07	1.36342e+07	1.48168e+07	1.39868e+07	1.18391e+07	1.06962e+07	Unchanged
P59328	Wdhd1	WD repeat and HMG-box DNA-binding protein 1 OS=Mus musculus OX=10090 GN=Wdhd1 PE=1 SV=2	0.997385	0.00385	1.36682e+08	1.56971e+08	1.36729e+08	2.90623e+07	2.59716e+07	19111444	1.94723e+08	2.29665e+08	2.61183e+08	3.01153e+07	2.32281e+07	2.43912e+07	Unchanged
P59470	Polr3b	DNA-directed RNA polymerase III subunit RPC2 OS=Mus musculus OX=10090 GN=Polr3b PE=1 SV=2	0.524055	-0.188	1.27286e+06	1.66456e+06	1.44986e+06	2.27018e+06	2.82219e+06	1.81032e+06	2.13058e+06	2.05536e+06	2.15741e+06	1.46967e+06	2.02336e+06	2.68745e+06	Unchanged
P59672	Anks1a	Ankyrin repeat and SAM domain-containing protein 1A OS=Mus musculus OX=10090 GN=Anks1a PE=1 SV=3	0.929216	0.1	1.29428e+06	2.16909e+06	1.88515e+06	294974	427179	306558	2.26002e+06	3.48313e+06	3.26306e+06	471225	291642	406942	Unchanged
P59708	Sf3b6	Splicing factor 3B subunit 6 OS=Mus musculus OX=10090 GN=Sf3b6 PE=1 SV=1	0.591098	-0.161	2.6876e+07	3.03231e+07	2.58243e+07	3.08391e+07	3.14232e+07	3.06072e+07	3.09668e+07	3.26192e+07	3.19282e+07	3.20625e+07	3.71011e+07	3.86491e+07	Unchanged
P59997	Kdm2a	Lysine-specific demethylase 2A OS=Mus musculus OX=10090 GN=Kdm2a PE=1 SV=2	0.8515	-0.214	392771	546838	633253	1.53338e+07	1.57887e+07	1.25756e+07	320471	795610	709607	1.91112e+07	1.47678e+07	1.54294e+07	Unchanged
P59999	Arpc4	Actin-related protein 2/3 complex subunit 4 OS=Mus musculus OX=10090 GN=Arpc4 PE=1 SV=3	0.882254	0.0485	6.31785e+07	7.5071e+07	6.09268e+07	7.9469e+07	6.97377e+07	7.4796e+07	8.73561e+07	1.01837e+08	9.78458e+07	8.0818e+07	1.10082e+08	8.77063e+07	Unchanged
P60003	Elof1	Transcription elongation factor 1 homolog OS=Mus musculus OX=10090 GN=Elof1 PE=1 SV=1	0.551425	0.254	88889.4	104310	220520	174370	117833	165796	146538	190137	425346	181093	260004	166339	Unchanged
P60060	Sec61g	Protein transport protein Sec61 subunit gamma OS=Mus musculus OX=10090 GN=Sec61g PE=3 SV=1	0.952452	0.0228	771225	650323	574646	689867	628668	1.04926e+06	671546	1.28483e+06	973524	593662	1.26957e+06	1.05571e+06	Unchanged
P60122	Ruvbl1	RuvB-like 1 OS=Mus musculus OX=10090 GN=Ruvbl1 PE=1 SV=1	0.632765	-0.0895	7.58048e+07	9.60002e+07	8.52804e+07	3.37309e+08	2.86348e+08	2.25978e+08	1.21078e+08	9.27916e+07	1.51527e+08	3.33352e+08	284247025	2.68183e+08	Unchanged
P60229	Eif3e	Eukaryotic translation initiation factor 3 subunit E OS=Mus musculus OX=10090 GN=Eif3e PE=1 SV=1	0.289013	-0.123	1.21379e+08	1.41639e+08	1.25139e+08	3.35019e+08	3.25499e+08	2.64435e+08	1.71197e+08	1.44664e+08	2.09439e+08	3.50992e+08	2.99363e+08	3.16429e+08	Unchanged
P60330	Espl1	Separin OS=Mus musculus OX=10090 GN=Espl1 PE=1 SV=1	0.958832	-0.058	8.9251e+06	1.13938e+07	1.06975e+07	1.58913e+06	2235423	1.52947e+06	1.18495e+07	1.41908e+07	1.60074e+07	1.86165e+06	1.95832e+06	2.19341e+06	Unchanged
P60335	Pcbp1	Poly(rC)-binding protein 1 OS=Mus musculus OX=10090 GN=Pcbp1 PE=1 SV=1	0.208015	-0.395	1.70166e+08	1.91766e+08	1.65771e+08	7.19382e+08	8.37842e+08	6.45783e+08	1.76551e+08	1.83355e+08	2.56193e+08	8.59635e+08	7.53071e+08	351405672	Unchanged
P60487	Pdxp	Pyridoxal phosphate phosphatase OS=Mus musculus OX=10090 GN=Pdxp PE=1 SV=1	0.751913	0.0606	2.49127e+06	3.67932e+06	4.02688e+06	5.9648e+06	6.20673e+06	6.94855e+06	5.98359e+06	4.62915e+06	4.38749e+06	6.84508e+06	8.69138e+06	7.83026e+06	Unchanged
P60521	Gabarapl2	Gamma-aminobutyric acid receptor-associated protein-like 2 OS=Mus musculus OX=10090 GN=Gabarapl2 PE=1 SV=1	0.893152	-0.0388	1.64319e+08	1.71566e+08	1.71113e+08	2.15481e+08	1.90314e+08	210908137	2.05608e+08	2.45245e+08	2.26703e+08	2.26845e+08	2.74215e+08	2.31384e+08	Unchanged
P60605	Ube2g2	Ubiquitin-conjugating enzyme E2 G2 OS=Mus musculus OX=10090 GN=Ube2g2 PE=1 SV=1	0.773681	-0.133	701882	428985	699688	3.81436e+06	3.85898e+06	3.84825e+06	701020	835744	844470	3.73925e+06	4.40725e+06	3.90531e+06	Unchanged
P60762	Morf4l1	Mortality factor 4-like protein 1 OS=Mus musculus OX=10090 GN=Morf4l1 PE=1 SV=2	0.842679	-0.12	3.03365e+06	4.66358e+06	4.07422e+06	3.49027e+07	3.71271e+07	3.5276e+07	4.76935e+06	4.86442e+06	5.7868e+06	4.19547e+07	4.08047e+07	3.2226e+07	Unchanged
P60766	Cdc42	Cell division control protein 42 homolog OS=Mus musculus OX=10090 GN=Cdc42 PE=1 SV=2	0.0193993	0.478	2.41456e+07	2.14064e+07	1.5702e+07	6.81871e+07	5.78157e+07	7.03626e+07	4.25083e+07	3.91878e+07	5.44166e+07	8.58538e+07	104931517	9.34556e+07	Unchanged
P60824	Cirbp	Cold-inducible RNA-binding protein OS=Mus musculus OX=10090 GN=Cirbp PE=1 SV=1	0.152382	0.336	3.66183e+06	2884865	1.99069e+06	8.10419e+06	8.08055e+06	9.91485e+06	5.38797e+06	5.06129e+06	4811833	1.40695e+07	1.43072e+07	9.67937e+06	Unchanged
P60843	Eif4a1	Eukaryotic initiation factor 4A-I OS=Mus musculus OX=10090 GN=Eif4a1 PE=1 SV=1	0.882055	-0.0271	4.74987e+08	5.7186e+08	4.94859e+08	1787936808	1829690990	1374955371	7.39866e+08	5.91226e+08	9.13414e+08	2152352745	1594231206	1825783937	Unchanged
P60867	Rps20	40S ribosomal protein S20 OS=Mus musculus OX=10090 GN=Rps20 PE=1 SV=1	0.963591	-0.0179	6.64243e+08	6.70921e+08	6.66772e+08	6.83126e+08	6.06986e+08	6.47406e+08	9.30034e+08	1003974430	8.64209e+08	6.89483e+08	8.1335e+08	758316534	Unchanged
P60898	Polr2i	DNA-directed RNA polymerase II subunit RPB9 OS=Mus musculus OX=10090 GN=Polr2i PE=1 SV=1	0.0208291	-0.426	2.19147e+06	2.37652e+06	2.77165e+06	6.73111e+06	5.51029e+06	6.07622e+06	1.99417e+06	2.71022e+06	2.95807e+06	5.38514e+06	7.02046e+06	4.23695e+06	Unchanged
P61025	Cks1b	Cyclin-dependent kinases regulatory subunit 1 OS=Mus musculus OX=10090 GN=Cks1b PE=3 SV=1	0.952289	0.0309	3.16898e+06	2.61062e+06	2.9072e+06	2.10918e+06	1.93728e+06	2.32904e+06	3.97127e+06	4.0985e+06	4.57791e+06	2.00187e+06	2.94945e+06	2.74191e+06	Unchanged
P61027	Rab10	Ras-related protein Rab-10 OS=Mus musculus OX=10090 GN=Rab10 PE=1 SV=1	0.794243	0.414	2.26091e+06	2.23014e+06	1.74012e+06	2.21899e+08	2.34229e+08	2.20151e+08	3.7607e+06	4.73863e+06	5.86001e+06	2.53025e+08	3.37874e+08	2.91463e+08	Unchanged
P61079	Ube2d3	Ubiquitin-conjugating enzyme E2 D3 OS=Mus musculus OX=10090 GN=Ube2d3 PE=1 SV=1	0.698825	0.12	7.66247e+07	7.475e+07	8.3063e+07	9.86843e+07	8.88633e+07	9.44838e+07	1.10194e+08	1.28074e+08	1.24079e+08	1.06217e+08	1.39732e+08	1.15558e+08	Unchanged
P61080	Ube2d1	Ubiquitin-conjugating enzyme E2 D1 OS=Mus musculus OX=10090 GN=Ube2d1 PE=1 SV=1	0.820224	0.0558	1.5036e+06	1.48196e+06	1.47576e+06	2204426	1.93403e+06	2.01163e+06	1.8763e+06	2.29949e+06	2.27755e+06	2.31486e+06	2.96588e+06	2.44307e+06	Unchanged
P61082	Ube2m	NEDD8-conjugating enzyme Ubc12 OS=Mus musculus OX=10090 GN=Ube2m PE=1 SV=1	0.147427	0.319	4.53471e+07	3.30718e+07	2.46686e+07	5.73111e+07	5.58866e+07	6.24903e+07	6.38427e+07	4.72998e+07	7.0641e+07	8.13237e+07	9.10642e+07	8.19433e+07	Unchanged
P61087	Ube2k	Ubiquitin-conjugating enzyme E2 K OS=Mus musculus OX=10090 GN=Ube2k PE=1 SV=3	0.450658	0.182	3.19229e+07	3.45376e+07	2.92282e+07	116611863	1.12666e+08	1.13866e+08	4.22352e+07	4.65346e+07	6.2313e+07	1.38857e+08	1.66256e+08	1.68124e+08	Unchanged
P61089	Ube2n	Ubiquitin-conjugating enzyme E2 N OS=Mus musculus OX=10090 GN=Ube2n PE=1 SV=1	0.913173	-0.0429	1.8541e+08	1.88621e+08	1.72303e+08	1.75512e+08	1.55253e+08	1.55379e+08	2.21974e+08	2.40663e+08	2.2084e+08	1.86486e+08	246909045	1.82103e+08	Unchanged
P61161	Actr2	Actin-related protein 2 OS=Mus musculus OX=10090 GN=Actr2 PE=1 SV=1	0.545384	-0.225	1.76557e+07	1.67808e+07	1.6458e+07	1.08256e+08	1.25752e+08	1.03242e+08	2.95472e+07	2.6481e+07	3.93654e+07	1.14356e+08	6.97938e+07	5.05975e+07	Unchanged
P61164	Actr1a	Alpha-centractin OS=Mus musculus OX=10090 GN=Actr1a PE=1 SV=1	0.915407	-0.0664	3.26704e+06	4.11867e+06	3.4819e+06	1.62722e+06	3.18811e+06	2.55062e+06	5.61521e+06	4.37703e+06	6.92216e+06	2.70882e+06	2.3003e+06	2.05665e+06	Unchanged
P61166	Tmem258	Transmembrane protein 258 OS=Mus musculus OX=10090 GN=Tmem258 PE=1 SV=1	0.846581	0.0568	1.16203e+06	930251	1.15734e+06	1.41867e+06	1.23786e+06	1.34879e+06	1.2365e+06	1.5412e+06	1.96963e+06	1.53461e+06	1.80531e+06	1.67274e+06	Unchanged
P61202	Cops2	COP9 signalosome complex subunit 2 OS=Mus musculus OX=10090 GN=Cops2 PE=1 SV=1	0.57666	0.109	2.03857e+07	2.66613e+07	1.93258e+07	8.61728e+07	7.81365e+07	5.46845e+07	3.65098e+07	2.73426e+07	4.3325e+07	1.00315e+08	7.97871e+07	8.14165e+07	Unchanged
P61205	Arf3	ADP-ribosylation factor 3 OS=Mus musculus OX=10090 GN=Arf3 PE=2 SV=2	0.983108	0.0137	390917986	3.76811e+08	3.04461e+08	1.9215e+08	1.76339e+08	1.8603e+08	456641247	5.27828e+08	5.31814e+08	2.19504e+08	2.36423e+08	2.08527e+08	Unchanged
P61211	Arl1	ADP-ribosylation factor-like protein 1 OS=Mus musculus OX=10090 GN=Arl1 PE=1 SV=1	0.123378	0.264	1.35251e+07	1.436e+07	1.03952e+07	1.99626e+07	2.63258e+07	2.64606e+07	1.84835e+07	1.68627e+07	2.11363e+07	3.94192e+07	4.29353e+07	3.50585e+07	Unchanged
P61219	Polr2f	DNA-directed RNA polymerases I, II, and III subunit RPABC2 OS=Mus musculus OX=10090 GN=Polr2f PE=2 SV=1	0.279917	0.294	1.71653e+06	1.16807e+06	1083600	1.84489e+06	1.65141e+06	2389361	2.25027e+06	2.03569e+06	2.67156e+06	2629663	3.20424e+06	2.41068e+06	Unchanged
P61222	Abce1	ATP-binding cassette sub-family E member 1 OS=Mus musculus OX=10090 GN=Abce1 PE=1 SV=1	0.912244	0.0199	4.98491e+07	5.81159e+07	5.15303e+07	1.96408e+08	1.88237e+08	1.25459e+08	7.47559e+07	7.06682e+07	8.38367e+07	2.25311e+08	1.88915e+08	1.84942e+08	Unchanged
P61226	Rap2b	Ras-related protein Rap-2b OS=Mus musculus OX=10090 GN=Rap2b PE=1 SV=1	0.481434	0.724	783805	446683	244182	7.98945e+06	1.37571e+07	9.78163e+06	1.24636e+06	597351	1.76673e+06	1.54001e+07	2.15883e+07	1.97902e+07	Unchanged
P61255	Rpl26	60S ribosomal protein L26 OS=Mus musculus OX=10090 GN=Rpl26 PE=1 SV=1	0.114404	0.396	3.33053e+08	2.13025e+08	142604566	4.47436e+08	4.16813e+08	450202351	5.18303e+08	3.02139e+08	5.48127e+08	5.7613e+08	6.56266e+08	6.28947e+08	Unchanged
P61290	Psme3	Proteasome activator complex subunit 3 OS=Mus musculus OX=10090 GN=Psme3 PE=1 SV=1	0.523976	0.222	2.95741e+07	3.07405e+07	2.88929e+07	1.37397e+08	1.56703e+08	1.43177e+08	4.55668e+07	4.5882e+07	5.82433e+07	1.65953e+08	1.94803e+08	2.39928e+08	Unchanged
P61327	Magoh	Protein mago nashi homolog OS=Mus musculus OX=10090 GN=Magoh PE=2 SV=1	0.796127	0.063	1.04412e+08	1.06442e+08	100589817	1.39712e+08	1.35469e+08	1.44506e+08	131211619	1.55314e+08	1.54334e+08	1.71482e+08	2.02445e+08	1.68663e+08	Unchanged
P61358	Rpl27	60S ribosomal protein L27 OS=Mus musculus OX=10090 GN=Rpl27 PE=1 SV=2	0.942669	0.0295	7.62059e+08	8.02798e+08	7.47817e+08	7.4004e+08	7.36456e+08	7.33069e+08	1073582249	1241046521	1125943730	744151415	1003840749	8.5449e+08	Unchanged
P61514	Rpl37a	60S ribosomal protein L37a OS=Mus musculus OX=10090 GN=Rpl37a PE=1 SV=2	0.688107	-0.125	6.70108e+07	6.85929e+07	8.59265e+07	8.1686e+07	7.28827e+07	8.10443e+07	7.26573e+07	8.72504e+07	9.06242e+07	8.33527e+07	9.99511e+07	1.09545e+08	Unchanged
P61600	Naa20	N-alpha-acetyltransferase 20 OS=Mus musculus OX=10090 GN=Naa20 PE=1 SV=1	0.874902	0.0558	1.7417e+07	1.80112e+07	1.5713e+07	1.74165e+07	1.66748e+07	2.11361e+07	2.25774e+07	2.66472e+07	2.55993e+07	1.94337e+07	2.62496e+07	2.25112e+07	Unchanged
P61620	Sec61a1	Protein transport protein Sec61 subunit alpha isoform 1 OS=Mus musculus OX=10090 GN=Sec61a1 PE=1 SV=2	0.872766	-0.152	2.86095e+06	4.18803e+06	3.91502e+06	7.71465e+07	8.2035e+07	6.55723e+07	4.06111e+06	4.80008e+06	5.21614e+06	7.94285e+07	8.8713e+07	6.7029e+07	Unchanged
P61750	Arf4	ADP-ribosylation factor 4 OS=Mus musculus OX=10090 GN=Arf4 PE=1 SV=2	0.938775	0.0239	3.7464e+07	3.82866e+07	3.71847e+07	4.46573e+07	4.59309e+07	4.34785e+07	5.01444e+07	5.70307e+07	5.80808e+07	5.00274e+07	5.74226e+07	5.10341e+07	Unchanged
P61759	Vbp1	Prefoldin subunit 3 OS=Mus musculus OX=10090 GN=Vbp1 PE=1 SV=2	0.60255	0.169	1.71117e+07	1.93047e+07	1.53388e+07	8.12068e+07	7.95574e+07	7.23496e+07	2.22015e+07	2.49319e+07	3.52746e+07	9.16568e+07	1.03945e+08	1.19233e+08	Unchanged
P61804	Dad1	Dolichyl-diphosphooligosaccharide--protein glycosyltransferase subunit DAD1 OS=Mus musculus OX=10090 GN=Dad1 PE=1 SV=3	0.957867	-0.0226	8.45295e+06	7975412	8552742	7.50672e+06	6681540	7.30786e+06	9.99491e+06	1.12563e+07	1.22755e+07	7.0808e+06	9811892	9294465	Unchanged
P61924	Copz1	Coatomer subunit zeta-1 OS=Mus musculus OX=10090 GN=Copz1 PE=1 SV=1	0.572228	0.161	2.57386e+07	2.81996e+07	1.9017e+07	2.81638e+07	2.81895e+07	3.59116e+07	3.72299e+07	3.49064e+07	3.69828e+07	4.29915e+07	4.70046e+07	36652829	Unchanged
P61957	Sumo2	Small ubiquitin-related modifier 2 OS=Mus musculus OX=10090 GN=Sumo2 PE=1 SV=1	0.828435	0.308	724427	1.01589e+06	1.06125e+06	6.82727e+07	7.57665e+07	7.29406e+07	2.03761e+06	1.65247e+06	2.62328e+06	7.99917e+07	8.45508e+07	8.23776e+07	Unchanged
P61965	Wdr5	WD repeat-containing protein 5 OS=Mus musculus OX=10090 GN=Wdr5 PE=1 SV=1	0.659673	0.263	1.04951e+07	1.13393e+07	8.70218e+06	1.13172e+08	1.07846e+08	9.71823e+07	1.79051e+07	1.98632e+07	2.32709e+07	1.23305e+08	1.43652e+08	116095734	Unchanged
P61967	Ap1s1	AP-1 complex subunit sigma-1A OS=Mus musculus OX=10090 GN=Ap1s1 PE=1 SV=1	0.534794	0.166	4.36161e+06	4.76931e+06	3.11591e+06	1.30613e+07	1.15586e+07	1.40036e+07	5.3397e+06	4.60247e+06	6.82013e+06	1.74702e+07	2.33005e+07	1.85626e+07	Unchanged
P61971	Nutf2	Nuclear transport factor 2 OS=Mus musculus OX=10090 GN=Nutf2 PE=1 SV=1	0.952486	0.0208	8.44776e+07	6.84224e+07	7.1843e+07	8.46531e+07	7.16942e+07	7.22857e+07	8.41556e+07	1.02352e+08	1.15338e+08	8.16513e+07	101258336	1.12106e+08	Unchanged
P61979	Hnrnpk	Heterogeneous nuclear ribonucleoprotein K OS=Mus musculus OX=10090 GN=Hnrnpk PE=1 SV=1	0.711361	0.0664	2.41966e+08	294305516	2.93472e+08	1128369200	1004830341	7.00496e+08	4.51201e+08	3.94495e+08	5.3111e+08	1198971484	9.16241e+08	9.76388e+08	Unchanged
P61982	Ywhag	14-3-3 protein gamma OS=Mus musculus OX=10090 GN=Ywhag PE=1 SV=2	0.326754	0.25	4.65251e+07	5.09588e+07	4.31621e+07	1.69231e+08	1.9648e+08	2.01802e+08	7.20806e+07	8.37472e+07	9.84977e+07	2.20398e+08	2.48596e+08	2.76317e+08	Unchanged
P62071	Rras2	Ras-related protein R-Ras2 OS=Mus musculus OX=10090 GN=Rras2 PE=1 SV=1	0.8543	0.204	1.50351e+06	2.11813e+06	1.25895e+06	6.02164e+07	4.88212e+07	3.75172e+07	2230703	2.04983e+06	4.06138e+06	6.46406e+07	6.47398e+07	6.15955e+07	Unchanged
P62073	Timm10	Mitochondrial import inner membrane translocase subunit Tim10 OS=Mus musculus OX=10090 GN=Timm10 PE=1 SV=1	0.796532	0.306	4.40784e+06	3.93413e+06	4.72143e+06	630164	711450	417944	6.34551e+06	6.64506e+06	6.7955e+06	631881	1.30121e+06	1.07823e+06	Unchanged
P62075	Timm13	Mitochondrial import inner membrane translocase subunit Tim13 OS=Mus musculus OX=10090 GN=Timm13 PE=1 SV=1	0.651699	0.196	1.26285e+07	1.10205e+07	1.22778e+07	1.05748e+07	9.73927e+06	1.19302e+07	1.82862e+07	1.92044e+07	2.12773e+07	1.25159e+07	1.37506e+07	1.71034e+07	Unchanged
P62077	Timm8b	Mitochondrial import inner membrane translocase subunit Tim8 B OS=Mus musculus OX=10090 GN=Timm8b PE=1 SV=1	0.61951	0.219	2.12517e+06	1.90231e+06	2.14672e+06	1.9892e+06	1.8203e+06	1.84652e+06	3.20053e+06	3.95447e+06	3.54616e+06	2.03719e+06	2.75546e+06	2.651e+06	Unchanged
P62082	Rps7	40S ribosomal protein S7 OS=Mus musculus OX=10090 GN=Rps7 PE=2 SV=1	0.61591	0.134	2.44944e+08	2.43662e+08	1.87469e+08	9.03163e+08	9.39292e+08	9.4677e+08	3.12319e+08	3.32011e+08	4.80729e+08	1041074769	1129659366	1239450334	Unchanged
P62137	Ppp1ca	Serine/threonine-protein phosphatase PP1-alpha catalytic subunit OS=Mus musculus OX=10090 GN=Ppp1ca PE=1 SV=1	0.902814	0.0463	5.01827e+07	5.96972e+07	5.15866e+07	5.94211e+07	6.06291e+07	5.00323e+07	7.58744e+07	7.77518e+07	9.8212e+07	5.95366e+07	7.1957e+07	6.30524e+07	Unchanged
P62141	Ppp1cb	Serine/threonine-protein phosphatase PP1-beta catalytic subunit OS=Mus musculus OX=10090 GN=Ppp1cb PE=1 SV=3	0.30662	0.123	1.35068e+07	1.54356e+07	1.357e+07	3.56887e+07	3.54109e+07	3.24103e+07	2.19611e+07	1.8242e+07	2.63296e+07	3.9901e+07	4.52113e+07	4.69962e+07	Unchanged
P62192	Psmc1	26S proteasome regulatory subunit 4 OS=Mus musculus OX=10090 GN=Psmc1 PE=1 SV=1	0.578028	0.0739	7.34389e+07	8.71016e+07	7.45756e+07	2.1418e+08	1.96033e+08	1.31596e+08	1.22657e+08	1.18304e+08	1.23499e+08	2.44851e+08	2.00649e+08	1.88704e+08	Unchanged
P62196	Psmc5	26S proteasome regulatory subunit 8 OS=Mus musculus OX=10090 GN=Psmc5 PE=1 SV=1	0.413023	-0.142	6.2363e+07	7.87071e+07	6.75357e+07	2.34979e+08	2.26423e+08	1.71849e+08	8.79293e+07	7.03276e+07	1.24372e+08	249451677	203824569	1.98897e+08	Unchanged
P62242	Rps8	40S ribosomal protein S8 OS=Mus musculus OX=10090 GN=Rps8 PE=1 SV=2	0.689684	0.0932	308565744	3.469e+08	289702431	1060785381	1111077300	1009523542	3.8542e+08	3.95411e+08	5.70853e+08	1237505974	1492033251	1568524867	Unchanged
P62245	Rps15a	40S ribosomal protein S15a OS=Mus musculus OX=10090 GN=Rps15a PE=1 SV=2	0.881129	0.0878	5.29616e+08	5.785e+08	5.62408e+08	3.6244e+08	3.28144e+08	3.48228e+08	7.66899e+08	8.69407e+08	9.43548e+08	3.41878e+08	4.98098e+08	4.4482e+08	Unchanged
P62254	Ube2g1	Ubiquitin-conjugating enzyme E2 G1 OS=Mus musculus OX=10090 GN=Ube2g1 PE=1 SV=3	0.0232009	0.568	2.74661e+06	2.16829e+06	1.58003e+06	3.42325e+06	3.18262e+06	5.70409e+06	3.84102e+06	3.27752e+06	4.32611e+06	8.50843e+06	8.8154e+06	7.03643e+06	Unchanged
P62257	Ube2h	Ubiquitin-conjugating enzyme E2 H OS=Mus musculus OX=10090 GN=Ube2h PE=1 SV=1	0.613399	0.219	932404	972582	652502	735395	687401	721537	1.22005e+06	1.0855e+06	1.56879e+06	766055	1.36336e+06	1.14499e+06	Unchanged
P62259	Ywhae	14-3-3 protein epsilon OS=Mus musculus OX=10090 GN=Ywhae PE=1 SV=1	0.710463	0.145	4.47528e+08	5.05501e+08	3.83738e+08	2099174615	2569288156	2269401121	5.92623e+08	5.87842e+08	8.67885e+08	2787015481	3053721240	3495318598	Unchanged
P62264	Rps14	40S ribosomal protein S14 OS=Mus musculus OX=10090 GN=Rps14 PE=1 SV=3	0.985225	-0.00724	6.85756e+08	7.21923e+08	701851399	7.16894e+08	5.9345e+08	6.99183e+08	9.01556e+08	1033225710	9.6367e+08	7.58579e+08	907130953	752507414	Unchanged
P62267	Rps23	40S ribosomal protein S23 OS=Mus musculus OX=10090 GN=Rps23 PE=1 SV=3	0.689349	0.138	2.26068e+08	2.41368e+08	276618208	2.58024e+08	2.96024e+08	2.68309e+08	3.60765e+08	4.18152e+08	3.95026e+08	3.6409e+08	376341416	311941446	Unchanged
P62270	Rps18	40S ribosomal protein S18 OS=Mus musculus OX=10090 GN=Rps18 PE=1 SV=3	0.91733	-0.0373	1162241669	1181141670	1117439576	1116862213	1099556481	1155322330	1453845638	1545858711	1402283164	1313253039	1572368227	1327201020	Unchanged
P62274	Rps29	40S ribosomal protein S29 OS=Mus musculus OX=10090 GN=Rps29 PE=1 SV=2	0.778795	0.177	1.97002e+07	2.02585e+07	1.98308e+07	9.55868e+06	8.25829e+06	1.11727e+07	2.68848e+07	2.85103e+07	2.58758e+07	1.1503e+07	1.59413e+07	18573866	Unchanged
P62281	Rps11	40S ribosomal protein S11 OS=Mus musculus OX=10090 GN=Rps11 PE=1 SV=3	0.232589	0.269	9.3839e+08	7.54982e+08	5.40935e+08	1272451619	1200633097	1235002222	1328421370	1136656546	1516384464	1517502847	1734891473	1698962645	Unchanged
P62301	Rps13	40S ribosomal protein S13 OS=Mus musculus OX=10090 GN=Rps13 PE=1 SV=2	0.846038	0.0607	8.10408e+08	7.439e+08	7.58153e+08	9.76476e+08	8.68996e+08	8.75689e+08	1049764856	1198914854	1077803429	9.06177e+08	1430919350	1152158818	Unchanged
P62305	Snrpe	Small nuclear ribonucleoprotein E OS=Mus musculus OX=10090 GN=Snrpe PE=1 SV=1	0.834481	0.0771	4.0042e+07	4.33029e+07	4.47533e+07	3.82584e+07	3.62156e+07	6.13187e+07	5.03649e+07	6.13943e+07	5.98694e+07	4.26599e+07	8.41874e+07	6.33434e+07	Unchanged
P62307	Snrpf	Small nuclear ribonucleoprotein F OS=Mus musculus OX=10090 GN=Snrpf PE=1 SV=1	0.984615	0.00814	1.69846e+07	1.378e+07	1.57156e+07	1.43382e+07	1.2529e+07	1.48635e+07	2.15379e+07	2.09223e+07	2.26714e+07	1.42729e+07	1.77364e+07	1.82068e+07	Unchanged
P62309	Snrpg	Small nuclear ribonucleoprotein G OS=Mus musculus OX=10090 GN=Snrpg PE=1 SV=1	0.970837	-0.0109	8.43621e+06	9.78894e+06	6.37343e+06	9.73037e+06	9.47437e+06	9.77175e+06	1.11416e+07	1.07945e+07	1.09036e+07	1.26544e+07	1.08781e+07	1.16342e+07	Unchanged
P62311	Lsm3	U6 snRNA-associated Sm-like protein LSm3 OS=Mus musculus OX=10090 GN=Lsm3 PE=1 SV=2	0.9841	0.0084	4.88732e+07	4.79366e+07	4.7025e+07	4.65537e+07	3.83134e+07	3.64415e+07	5.41268e+07	7.02682e+07	64594664	4.66692e+07	6.39675e+07	4.68604e+07	Unchanged
P62313	Lsm6	U6 snRNA-associated Sm-like protein LSm6 OS=Mus musculus OX=10090 GN=Lsm6 PE=1 SV=1	0.823974	0.124	1.33114e+07	12218164	1.34249e+07	8.68065e+06	7.98895e+06	8.55203e+06	1.77985e+07	19289129	22293572	8.8579e+06	1.19241e+07	1.24098e+07	Unchanged
P62315	Snrpd1	Small nuclear ribonucleoprotein Sm D1 OS=Mus musculus OX=10090 GN=Snrpd1 PE=1 SV=1	0.901192	0.0449	7.2241e+07	6.72325e+07	6.13659e+07	7.30375e+07	7.50156e+07	6.7326e+07	8.56351e+07	1.08578e+08	1.07015e+08	7.35849e+07	1.01778e+08	8.24172e+07	Unchanged
P62317	Snrpd2	Small nuclear ribonucleoprotein Sm D2 OS=Mus musculus OX=10090 GN=Snrpd2 PE=1 SV=1	0.886106	0.0458	1.62104e+08	1.62904e+08	1.62133e+08	1.91918e+08	1.68387e+08	1.92908e+08	223134073	2.45902e+08	2.23048e+08	2.16851e+08	2.64419e+08	2.13287e+08	Unchanged
P62320	Snrpd3	Small nuclear ribonucleoprotein Sm D3 OS=Mus musculus OX=10090 GN=Snrpd3 PE=1 SV=1	0.97707	0.008	6.88863e+07	6.96211e+07	6.74653e+07	1.01995e+08	8.16634e+07	8.42454e+07	8.98454e+07	1.02758e+08	1.01538e+08	8.86597e+07	1.21925e+08	1.07354e+08	Unchanged
P62331	Arf6	ADP-ribosylation factor 6 OS=Mus musculus OX=10090 GN=Arf6 PE=1 SV=2	0.861278	0.071	2.45047e+07	3.00911e+07	2.27607e+07	2.35354e+07	2.21965e+07	2.51415e+07	3.37052e+07	3.82486e+07	4.09917e+07	2.95032e+07	3.17617e+07	2.77205e+07	Unchanged
P62334	Psmc6	26S proteasome regulatory subunit 10B OS=Mus musculus OX=10090 GN=Psmc6 PE=1 SV=1	0.390453	-0.273	5.38267e+07	6.14017e+07	5.63841e+07	2.95846e+08	3.6013e+08	3.00334e+08	8.73153e+07	8.80119e+07	1.2385e+08	3.14465e+08	1.80571e+08	1.6461e+08	Unchanged
P62342	Selenot	Thioredoxin reductase-like selenoprotein T OS=Mus musculus OX=10090 GN=Selenot PE=1 SV=2	0.855184	0.0776	7.32454e+06	7.1118e+06	7.0712e+06	6.90481e+06	5.92117e+06	6.73756e+06	9.34577e+06	1.19017e+07	1.14789e+07	7.11621e+06	8.56596e+06	8.34228e+06	Unchanged
P62488	Polr2g	DNA-directed RNA polymerase II subunit RPB7 OS=Mus musculus OX=10090 GN=Polr2g PE=1 SV=1	0.925813	-0.0937	534706	631458	305560	1.16678e+07	1.14321e+07	1.06759e+07	633208	535803	800569	10317879	1.17199e+07	1.40422e+07	Unchanged
P62500	Tsc22d1	TSC22 domain family protein 1 OS=Mus musculus OX=10090 GN=Tsc22d1 PE=1 SV=2	0.598142	0.163	3.52347e+06	4.49153e+06	4.37029e+06	5.3709e+06	4.51575e+06	5353430	6.54228e+06	6.93939e+06	6.58321e+06	6.17925e+06	6.49865e+06	6.82866e+06	Unchanged
P62627	Dynlrb1	Dynein light chain roadblock-type 1 OS=Mus musculus OX=10090 GN=Dynlrb1 PE=1 SV=3	0.671375	0.148	2.17147e+06	2.63338e+06	1.49311e+06	2.45468e+06	2.11404e+06	2.19556e+06	2.85153e+06	3.41145e+06	3.23728e+06	2.46578e+06	3.35027e+06	3.20871e+06	Unchanged
P62631	Eef1a2	Elongation factor 1-alpha 2 OS=Mus musculus OX=10090 GN=Eef1a2 PE=1 SV=1	0.369293	-0.312	5.14302e+06	5.12542e+06	5.09748e+06	2.95468e+07	2.47848e+07	1.23936e+07	7.56965e+06	7.78879e+06	7.76233e+06	2.93266e+07	1.611e+07	7.14315e+06	Unchanged
P62700	Ypel5	Protein yippee-like 5 OS=Mus musculus OX=10090 GN=Ypel5 PE=1 SV=1	0.497642	-0.229	5.03594e+06	5.13832e+06	5.37065e+06	5.24113e+06	7.02401e+06	5.63396e+06	5.39215e+06	7.2904e+06	6.41907e+06	5.28947e+06	5.99476e+06	6.43215e+06	Unchanged
P62702	Rps4x	40S ribosomal protein S4, X isoform OS=Mus musculus OX=10090 GN=Rps4x PE=1 SV=2	0.365828	0.207	4.98737e+08	5.59836e+08	4.87315e+08	1938915730	1911537322	1815771950	7.56448e+08	8.31524e+08	990481545	2198034330	2617467801	2802364277	Unchanged
P62717	Rpl18a	60S ribosomal protein L18a OS=Mus musculus OX=10090 GN=Rpl18a PE=1 SV=1	0.0761609	0.273	4.06759e+08	377067927	2.7865e+08	8.61622e+08	8.07914e+08	8.65301e+08	6.05418e+08	5.37261e+08	8.27493e+08	1012035045	1203618621	1130330489	Unchanged
P62743	Ap2s1	AP-2 complex subunit sigma OS=Mus musculus OX=10090 GN=Ap2s1 PE=1 SV=1	0.362435	-0.169	5.05873e+06	5.67204e+06	4.96049e+06	1.34382e+07	1.34525e+07	1.38678e+07	4.73944e+06	5.89259e+06	6.85476e+06	1.39045e+07	1.92778e+07	1.59656e+07	Unchanged
P62748	Hpcal1	Hippocalcin-like protein 1 OS=Mus musculus OX=10090 GN=Hpcal1 PE=1 SV=2	0.972999	0.00893	2.10372e+06	1.73596e+06	1.55153e+06	3.38627e+06	1.56858e+06	3.14695e+06	2.06206e+06	2055027	2.18001e+06	4.61337e+06	2.88009e+06	3.71157e+06	Unchanged
P62751	Rpl23a	60S ribosomal protein L23a OS=Mus musculus OX=10090 GN=Rpl23a PE=1 SV=1	0.11424	0.365	5.78505e+08	4.5834e+08	3.49723e+08	858016656	7.45127e+08	8.18035e+08	9.00341e+08	8.00006e+08	1076441613	1009402623	1208721703	1085298188	Unchanged
P62754	Rps6	40S ribosomal protein S6 OS=Mus musculus OX=10090 GN=Rps6 PE=1 SV=1	0.567052	0.208	1.47478e+08	1.88578e+08	1.56496e+08	807396988	8.28855e+08	7.46215e+08	2.08319e+08	2.51342e+08	3.26753e+08	944645617	1171870632	1264957370	Unchanged
P62774	Mtpn	Myotrophin OS=Mus musculus OX=10090 GN=Mtpn PE=1 SV=2	0.98764	0.00684	1.09107e+07	1.09076e+07	1.06059e+07	9.47127e+06	8.92261e+06	1.02148e+07	1.37711e+07	1.37799e+07	1.94453e+07	8.45481e+06	1.37818e+07	1.20838e+07	Unchanged
P62806	H4c1	Histone H4 OS=Mus musculus OX=10090 GN=Hist1h4a PE=1 SV=2	0.670784	-0.142	5537170362	6174604153	5650105106	6549766683	6285559428	6685893699	6642063482	7683677258	7938938968	5755542872	7810343781	7511593739	Unchanged
P62814	Atp6v1b2	V-type proton ATPase subunit B, brain isoform OS=Mus musculus OX=10090 GN=Atp6v1b2 PE=1 SV=1	0.824153	-0.0379	3.13374e+07	37729304	3.15898e+07	1.22455e+08	1.09128e+08	8.06081e+07	4.60522e+07	3.99946e+07	5.84408e+07	134536891	1.13027e+08	9.73009e+07	Unchanged
P62821	Rab1A	Ras-related protein Rab-1A OS=Mus musculus OX=10090 GN=Rab1A PE=1 SV=3	0.952279	0.0573	2.59103e+06	2.18416e+06	1.7284e+06	4.94352e+07	4.34413e+07	3.66056e+07	2.23456e+06	3.16908e+06	3.965e+06	5.58533e+07	5.12349e+07	5.62909e+07	Unchanged
P62827	Ran	GTP-binding nuclear protein Ran OS=Mus musculus OX=10090 GN=Ran PE=1 SV=3	0.771929	0.0645	3.71533e+08	4.07003e+08	3.33291e+08	1553128026	1332911389	1222701299	4.89209e+08	533137240	693766432	1455506245	1610931401	1822265814	Unchanged
P62830	Rpl23	60S ribosomal protein L23 OS=Mus musculus OX=10090 GN=Rpl23 PE=1 SV=1	0.811586	0.0684	3.95356e+08	428811712	3.60776e+08	480771204	4.88595e+08	468573564	5.16229e+08	6.13693e+08	569727696	6.26487e+08	6.776e+08	541314560	Unchanged
P62835	Rap1a	Ras-related protein Rap-1A OS=Mus musculus OX=10090 GN=Rap1a PE=1 SV=1	0.130312	0.482	667317	351812	310913	1.61022e+06	1.7439e+06	1.91544e+06	1.06114e+06	623679	1.4956e+06	2.32517e+06	2.39741e+06	2.44433e+06	Unchanged
P62843	Rps15	40S ribosomal protein S15 OS=Mus musculus OX=10090 GN=Rps15 PE=1 SV=2	0.518939	0.254	2.22792e+08	1.81676e+08	177234073	2.03916e+08	1.78982e+08	1.8201e+08	3.17878e+08	3.31742e+08	3.2024e+08	2.72634e+08	3.02806e+08	2.27613e+08	Unchanged
P62849	Rps24	40S ribosomal protein S24 OS=Mus musculus OX=10090 GN=Rps24 PE=1 SV=1	0.824642	0.0767	3.3811e+08	3.65883e+08	2.82225e+08	3.68915e+08	3.38595e+08	3.3535e+08	4.42252e+08	5.15643e+08	4.76834e+08	4.40835e+08	4.88848e+08	3.97892e+08	Unchanged
P62852	Rps25	40S ribosomal protein S25 OS=Mus musculus OX=10090 GN=Rps25 PE=1 SV=1	0.952887	-0.0176	5.31969e+08	5.89014e+08	4.92003e+08	7.03271e+08	5.64731e+08	6.62928e+08	7.32515e+08	7.78507e+08	6.43534e+08	7.37355e+08	8.95973e+08	7.21178e+08	Unchanged
P62855	Rps26	40S ribosomal protein S26 OS=Mus musculus OX=10090 GN=Rps26 PE=1 SV=3	0.738823	0.117	4.2307e+08	4.21076e+08	4.28482e+08	4.89835e+08	424162764	4.56106e+08	6.00333e+08	7.06403e+08	6.50075e+08	5.22507e+08	667954338	5.66922e+08	Unchanged
P62858	Rps28	40S ribosomal protein S28 OS=Mus musculus OX=10090 GN=Rps28 PE=1 SV=1	0.746059	-0.151	7.45227e+07	5.70974e+07	5.79932e+07	3.96733e+07	3.59907e+07	6.06668e+07	7.79078e+07	5.14896e+07	6.00251e+07	5.30797e+07	5.57958e+07	7.40835e+07	Unchanged
P62862	Fau	40S ribosomal protein S30 OS=Mus musculus OX=10090 GN=Fau PE=1 SV=1	0.833909	-0.133	2.79418e+07	2.9601e+07	3.27935e+07	1.34427e+07	1.30875e+07	1.57439e+07	3.44353e+07	3.93016e+07	2.26256e+07	15561154	18873976	22301122	Unchanged
P62869	Elob	Elongin-B OS=Mus musculus OX=10090 GN=Elob PE=1 SV=1	0.8047	0.0855	1.57659e+08	166930094	1.58595e+08	1.77326e+08	1.64124e+08	1.73407e+08	2.21011e+08	2.49523e+08	2.43799e+08	1.96522e+08	2.45983e+08	2.14333e+08	Unchanged
P62874	Gnb1	Guanine nucleotide-binding protein G(I)/G(S)/G(T) subunit beta-1 OS=Mus musculus OX=10090 GN=Gnb1 PE=1 SV=3	0.580941	0.25	1.4058e+07	1.69965e+07	1.38605e+07	1.01339e+08	9.82052e+07	9.75009e+07	2.31229e+07	2.43417e+07	3.27064e+07	1.20575e+08	1.25326e+08	1.5154e+08	Unchanged
P62876	Polr2l	DNA-directed RNA polymerases I, II, and III subunit RPABC5 OS=Mus musculus OX=10090 GN=Polr2l PE=3 SV=1	0.705574	0.106	2.73302e+06	2.74469e+06	2.78464e+06	3.05135e+06	2.72152e+06	4.65064e+06	2.94399e+06	3681270	4.14072e+06	5.64084e+06	5.5183e+06	4.15747e+06	Unchanged
P62889	Rpl30	60S ribosomal protein L30 OS=Mus musculus OX=10090 GN=Rpl30 PE=1 SV=2	0.821509	0.0595	3.06629e+08	338230432	3.24315e+08	4.28496e+08	4.28192e+08	3.95533e+08	4.13693e+08	4.89206e+08	5.01105e+08	4.99839e+08	5.66345e+08	5.04692e+08	Unchanged
P62892	Rpl39	60S ribosomal protein L39 OS=Mus musculus OX=10090 GN=Rpl39 PE=1 SV=2	0.902482	0.109	16566900	1.69556e+07	1.93325e+07	5547390	5.20539e+06	5792897	2.79642e+07	2.99517e+07	2.55155e+07	5240592	6435314	9181546	Unchanged
P62897	Cycs	Cytochrome c, somatic OS=Mus musculus OX=10090 GN=Cycs PE=1 SV=2	0.784268	0.0956	5.85678e+07	6.07048e+07	5.29108e+07	5.84857e+07	5.44336e+07	6.19103e+07	7.76473e+07	8.68395e+07	7.56767e+07	6.79243e+07	9.46964e+07	7.79348e+07	Unchanged
P62900	Rpl31	60S ribosomal protein L31 OS=Mus musculus OX=10090 GN=Rpl31 PE=1 SV=1	0.903873	0.0442	5.64653e+08	5.14721e+08	5.32385e+08	5.48577e+08	4.98205e+08	5.28435e+08	6.96337e+08	8.17626e+08	6.95938e+08	6.39906e+08	7.63565e+08	6.43008e+08	Unchanged
P62908	Rps3	40S ribosomal protein S3 OS=Mus musculus OX=10090 GN=Rps3 PE=1 SV=1	0.761109	0.0676	6.43063e+08	6.83885e+08	5.99044e+08	2226423032	2155004804	2060156503	810006102	8.2567e+08	1073135485	2464961184	2978733255	3034196296	Unchanged
P62911	Rpl32	60S ribosomal protein L32 OS=Mus musculus OX=10090 GN=Rpl32 PE=1 SV=2	0.947468	-0.029	462889566	4.33768e+08	4.28998e+08	3.35033e+08	3.40823e+08	3.86824e+08	5.59034e+08	5.65765e+08	5.69734e+08	4.32525e+08	472927537	4.24101e+08	Unchanged
P62915	Gtf2b	Transcription initiation factor IIB OS=Mus musculus OX=10090 GN=Gtf2b PE=1 SV=1	0.715701	0.241	1.66554e+06	2.04763e+06	1.79889e+06	1.79395e+07	2.25195e+07	2.31014e+07	3.31645e+06	3.43823e+06	3548557	2.25158e+07	25539799	3.10385e+07	Unchanged
P62918	Rpl8	60S ribosomal protein L8 OS=Mus musculus OX=10090 GN=Rpl8 PE=1 SV=2	0.428738	0.146	2.76721e+08	3.33521e+08	3.0255e+08	9.11902e+08	9.57861e+08	862784483	3.84326e+08	4.56874e+08	518802963	1108077307	1325354075	1340230561	Unchanged
P62960	Ybx1	Nuclease-sensitive element-binding protein 1 OS=Mus musculus OX=10090 GN=Ybx1 PE=1 SV=3	0.476132	0.106	5.45643e+07	7.56422e+07	6.80329e+07	1.85905e+08	1.96698e+08	1.37399e+08	1.08314e+08	9.51616e+07	1.1262e+08	2.34086e+08	1.59584e+08	234176089	Unchanged
P62962	Pfn1	Profilin-1 OS=Mus musculus OX=10090 GN=Pfn1 PE=1 SV=2	0.902654	-0.043	3.80337e+08	3.86974e+08	3.37375e+08	4.16016e+08	3.46255e+08	3.86508e+08	4.19883e+08	5.1696e+08	5.09512e+08	3.68354e+08	5.74314e+08	457944216	Unchanged
P62965	Crabp1	Cellular retinoic acid-binding protein 1 OS=Mus musculus OX=10090 GN=Crabp1 PE=1 SV=2	0.932983	-0.0495	1.53308e+07	1.46165e+07	1.57114e+07	9.82102e+06	8.85896e+06	9.69042e+06	2.17004e+07	2.11519e+07	2.13425e+07	9.49566e+06	1.1608e+07	1.03719e+07	Unchanged
P62983	Rps27a	Ubiquitin-40S ribosomal protein S27a OS=Mus musculus OX=10090 GN=Rps27a PE=1 SV=2	0.716872	-0.0423	1025386647	1130489135	1055008236	2488924075	2352610670	2318241367	1479657237	1471068892	1817065250	2402693601	2560369177	2652239186	Unchanged
P62996	Tra2b	Transformer-2 protein homolog beta OS=Mus musculus OX=10090 GN=Tra2b PE=1 SV=1	0.96367	0.0128	1.04333e+07	1.29892e+07	1.12555e+07	5.38573e+07	5.70291e+07	4.84829e+07	1.81283e+07	1.61486e+07	2.07953e+07	5.8659e+07	6.50214e+07	4.78282e+07	Unchanged
P63001	Rac1	Ras-related C3 botulinum toxin substrate 1 OS=Mus musculus OX=10090 GN=Rac1 PE=1 SV=1	0.0824767	0.282	6.49338e+07	5.84269e+07	4.53497e+07	1.31385e+08	123054493	1.25652e+08	1.05773e+08	9.29038e+07	1.3079e+08	1.45078e+08	1.70622e+08	1.64252e+08	Unchanged
P63002	Tle5	Amino-terminal enhancer of split OS=Mus musculus OX=10090 GN=Aes PE=1 SV=1	0.859746	0.118	3599702	3188152	5006080	1.88396e+06	2.74713e+06	1.77323e+06	6.56974e+06	6.44249e+06	3.9664e+06	1.40003e+06	4.48654e+06	3.77895e+06	Unchanged
P63005	Pafah1b1	Platelet-activating factor acetylhydrolase IB subunit alpha OS=Mus musculus OX=10090 GN=Pafah1b1 PE=1 SV=2	0.965835	0.053	955963	1.07702e+06	995539	4.79235e+07	4.30945e+07	2.90183e+07	1.33756e+06	1.46843e+06	1.4853e+06	5.7494e+07	4.60719e+07	4.59232e+07	Unchanged
P63017	Hspa8	Heat shock cognate 71 kDa protein OS=Mus musculus OX=10090 GN=Hspa8 PE=1 SV=1	0.697162	0.0448	1975715936	2094971206	2037539411	5593045723	5040054936	4246536551	3142182105	3004186492	3408906624	6467456716	4959791049	5462405252	Unchanged
P63024	Vamp3	Vesicle-associated membrane protein 3 OS=Mus musculus OX=10090 GN=Vamp3 PE=1 SV=1	0.847384	-0.062	4.41862e+06	4.10806e+06	4.48514e+06	5.30214e+06	4.53729e+06	4973051	5.10702e+06	6.13602e+06	5.97192e+06	5.41681e+06	7004260	4.91323e+06	Unchanged
P63028	Tpt1	Translationally-controlled tumor protein OS=Mus musculus OX=10090 GN=Tpt1 PE=1 SV=1	0.630231	0.101	9.38586e+07	9.21628e+07	7.42251e+07	3.22312e+08	2.81309e+08	2.37035e+08	1.19604e+08	100068459	1.78541e+08	3.50447e+08	3.20563e+08	4.05181e+08	Unchanged
P63030	Mpc1	Mitochondrial pyruvate carrier 1 OS=Mus musculus OX=10090 GN=Mpc1 PE=1 SV=1	0.0225293	-0.418	1.54341e+06	1535133	1.71596e+06	2.58005e+06	3.05601e+06	3.03294e+06	1.4826e+06	1.3374e+06	1.36779e+06	2.88732e+06	3.05344e+06	3.30667e+06	Unchanged
P63037	Dnaja1	DnaJ homolog subfamily A member 1 OS=Mus musculus OX=10090 GN=Dnaja1 PE=1 SV=1	0.490914	0.0908	3.92613e+07	5.11996e+07	4.1653e+07	1.26115e+08	114775423	8.22162e+07	6.74083e+07	5.81744e+07	8.39183e+07	1.47372e+08	1.12551e+08	1.23407e+08	Unchanged
P63038	Hspd1	60 kDa heat shock protein, mitochondrial OS=Mus musculus OX=10090 GN=Hspd1 PE=1 SV=1	0.59645	-0.0612	6.85044e+08	7.73351e+08	689469797	2006668674	1826066327	1455677500	989231598	930282897	1199600719	2141654684	1751661505	1690145599	Unchanged
P63073	Eif4e	Eukaryotic translation initiation factor 4E OS=Mus musculus OX=10090 GN=Eif4e PE=1 SV=1	0.730976	0.122	1.96656e+07	2.19198e+07	1.74603e+07	9.2865e+07	1.04579e+08	8.68495e+07	2.50751e+07	2.8646e+07	3.64963e+07	9.6942e+07	1.36933e+08	1.40154e+08	Unchanged
P63082	Atp6v0c	V-type proton ATPase 16 kDa proteolipid subunit OS=Mus musculus OX=10090 GN=Atp6v0c PE=1 SV=1	0.393745	0.413	2.49882e+06	1.76092e+06	2.17523e+06	2.52974e+06	2.431e+06	2.69117e+06	2.40166e+06	6.40988e+06	8.62856e+06	2.46224e+06	4.0642e+06	3.08347e+06	Unchanged
P63085	Mapk1	Mitogen-activated protein kinase 1 OS=Mus musculus OX=10090 GN=Mapk1 PE=1 SV=3	0.154712	-0.386	6.35539e+07	7.42084e+07	6.77141e+07	2.60739e+08	2.97124e+08	2.48173e+08	6.62361e+07	8.76281e+07	1.02499e+08	3.01918e+08	2.38239e+08	1.33475e+08	Unchanged
P63087	Ppp1cc	Serine/threonine-protein phosphatase PP1-gamma catalytic subunit OS=Mus musculus OX=10090 GN=Ppp1cc PE=1 SV=1	0.930504	0.137	3.10409e+06	4.00155e+06	3289000	3.14962e+08	3.2507e+08	3.2313e+08	5.33987e+06	5486509	6346507	3.72831e+08	4.19286e+08	3.80666e+08	Unchanged
P63101	Ywhaz	14-3-3 protein zeta/delta OS=Mus musculus OX=10090 GN=Ywhaz PE=1 SV=1	0.428611	0.324	1.02375e+08	112599351	1.02524e+08	6.13291e+08	5.97139e+08	5.90909e+08	1.59557e+08	1.83138e+08	2.27043e+08	8.07866e+08	8.79276e+08	9.66933e+08	Unchanged
P63147	Ube2b	Ubiquitin-conjugating enzyme E2 B OS=Mus musculus OX=10090 GN=Ube2b PE=1 SV=1	0.466881	0.262	1.34461e+06	934606	486334	920781	839091	1.03247e+06	943833	968695	1.9397e+06	1.61352e+06	1.49518e+06	1.57217e+06	Unchanged
P63154	Crnkl1	Crooked neck-like protein 1 OS=Mus musculus OX=10090 GN=Crnkl1 PE=1 SV=1	0.941709	-0.0166	9.67822e+06	8.32827e+06	1.12565e+07	4.61938e+07	3.42452e+07	2.29659e+07	1.44292e+07	1.22426e+07	1.55848e+07	4.33452e+07	3.80937e+07	3.13654e+07	Unchanged
P63158	Hmgb1	High mobility group protein B1 OS=Mus musculus OX=10090 GN=Hmgb1 PE=1 SV=2	0.462339	0.279	9.01622e+07	1.0362e+08	8.54241e+07	5.27112e+08	5.93865e+08	4.7546e+08	139986181	1.8751e+08	2.06315e+08	5.60619e+08	7.42156e+08	7.80062e+08	Unchanged
P63166	Sumo1	Small ubiquitin-related modifier 1 OS=Mus musculus OX=10090 GN=Sumo1 PE=1 SV=1	0.524072	0.0791	1.63745e+07	1.66299e+07	1.84339e+07	4.78164e+07	4.74599e+07	4.33628e+07	2.6942e+07	3.09901e+07	3.08181e+07	5.17151e+07	4.6543e+07	5.13599e+07	Unchanged
P63168	Dynll1	Dynein light chain 1, cytoplasmic OS=Mus musculus OX=10090 GN=Dynll1 PE=1 SV=1	0.290482	0.244	3.53874e+06	2.25433e+06	2.94442e+06	5.61538e+06	3.94457e+06	6.01998e+06	5.08368e+06	3.96625e+06	6.39651e+06	7.10499e+06	6932646	6.29992e+06	Unchanged
P63242	Eif5a	Eukaryotic translation initiation factor 5A-1 OS=Mus musculus OX=10090 GN=Eif5a PE=1 SV=2	0.682167	0.122	5.21499e+08	5.52056e+08	4.20862e+08	6.76709e+08	5.85834e+08	7.19936e+08	7.64247e+08	8.5743e+08	8.16829e+08	7.73791e+08	9.30298e+08	6.92245e+08	Unchanged
P63254	Crip1	Cysteine-rich protein 1 OS=Mus musculus OX=10090 GN=Crip1 PE=1 SV=2	0.955412	-0.0219	813046	809003	961732	839966	669943	869844	1.31166e+06	957191	981672	826943	1.18324e+06	1.08665e+06	Unchanged
P63271	Supt4h1a	Transcription elongation factor SPT4-A OS=Mus musculus OX=10090 GN=Supt4h1a PE=2 SV=1	0.781669	0.11	1.59217e+07	15546805	1.62376e+07	1.57425e+07	13938787	1.45931e+07	2.11532e+07	2.42167e+07	2.56568e+07	1.71683e+07	2.14012e+07	19532770	Unchanged
P63276	Rps17	40S ribosomal protein S17 OS=Mus musculus OX=10090 GN=Rps17 PE=1 SV=2	0.678295	0.13	3.48403e+08	3.63688e+08	2.84674e+08	4.2168e+08	3.75144e+08	419364052	4.80974e+08	5.26874e+08	5.71664e+08	5.06375e+08	6.01995e+08	4.30435e+08	Unchanged
P63280	Ube2i	SUMO-conjugating enzyme UBC9 OS=Mus musculus OX=10090 GN=Ube2i PE=1 SV=1	0.741242	0.137	1.11754e+08	1.20254e+08	1.09462e+08	1.03402e+08	9.53233e+07	100732973	1.52031e+08	1.77097e+08	1.81389e+08	1.205e+08	1.57062e+08	1.2968e+08	Unchanged
P63321	Rala	Ras-related protein Ral-A OS=Mus musculus OX=10090 GN=Rala PE=1 SV=1	0.604967	0.291	3.55297e+06	3.96016e+06	3.22198e+06	2.22174e+06	2.60009e+06	2.49376e+06	5.07665e+06	5.72744e+06	9.0502e+06	2.93847e+06	4.01278e+06	3.26789e+06	Unchanged
P63323	Rps12	40S ribosomal protein S12 OS=Mus musculus OX=10090 GN=Rps12 PE=1 SV=2	0.947142	0.0249	4.35345e+08	4.09515e+08	4.3013e+08	4.14412e+08	385580519	4.25143e+08	4.94864e+08	6.31985e+08	6.07907e+08	4.48863e+08	6.17056e+08	508557722	Unchanged
P63325	Rps10	40S ribosomal protein S10 OS=Mus musculus OX=10090 GN=Rps10 PE=1 SV=1	0.198926	0.272	6.39586e+08	5.30983e+08	3.60044e+08	9.05153e+08	9.21938e+08	7.90699e+08	8.85319e+08	8.62275e+08	9.12842e+08	1104441758	1348035537	1116528699	Unchanged
P63330	Ppp2ca	Serine/threonine-protein phosphatase 2A catalytic subunit alpha isoform OS=Mus musculus OX=10090 GN=Ppp2ca PE=1 SV=1	0.978809	0.0181	3.53383e+07	4.00816e+07	3.14674e+07	15139315	16886020	19184802	4.58113e+07	3.89121e+07	6.81061e+07	20785086	19980040	21661762	Unchanged
P67778	Phb1	Prohibitin OS=Mus musculus OX=10090 GN=Phb PE=1 SV=1	0.862239	0.0457	180899954	186348857	1.64895e+08	6.20732e+08	6.394e+08	6.57463e+08	2.17224e+08	2.16365e+08	2.87015e+08	7.51907e+08	8.39914e+08	954503315	Unchanged
P67871	Csnk2b	Casein kinase II subunit beta OS=Mus musculus OX=10090 GN=Csnk2b PE=1 SV=1	0.983463	-0.00996	2.17746e+07	2.06884e+07	1.89334e+07	1.1542e+08	1.19055e+08	111521183	2.09943e+07	2.31667e+07	2.97261e+07	1.34929e+08	1.61714e+08	1.84242e+08	Unchanged
P67984	Rpl22	60S ribosomal protein L22 OS=Mus musculus OX=10090 GN=Rpl22 PE=1 SV=2	0.907476	0.0454	2.33736e+08	2.27984e+08	2.4311e+08	2.35145e+08	222451813	2.20992e+08	2.91354e+08	3.59106e+08	3.77749e+08	2.44769e+08	3.1511e+08	2.75062e+08	Unchanged
P68033	Actc1	Actin, alpha cardiac muscle 1 OS=Mus musculus OX=10090 GN=Actc1 PE=1 SV=1	0.957979	0.0324	1.26369e+08	1.38868e+08	9.2043e+07	6.5121e+07	8.21894e+07	7.85295e+07	1.96472e+08	1.18485e+08	264675561	7.05902e+07	9.11978e+07	9.07696e+07	Unchanged
P68037	Ube2l3	Ubiquitin-conjugating enzyme E2 L3 OS=Mus musculus OX=10090 GN=Ube2l3 PE=1 SV=1	0.624733	0.152	1.44537e+08	1.5477e+08	1.18211e+08	1.43344e+08	1.45659e+08	1.64459e+08	2.01984e+08	1.93842e+08	1.76804e+08	2.35276e+08	2.55057e+08	1.90473e+08	Unchanged
P68040	Rack1	Receptor of activated protein C kinase 1 OS=Mus musculus OX=10090 GN=Rack1 PE=1 SV=3	0.573127	0.175	4.25174e+08	5.30078e+08	4.05948e+08	2043028064	2160080453	1893646857	6.00108e+08	6.80746e+08	960085870	2349658885	2888567582	2757902650	Unchanged
P68254	Ywhaq	14-3-3 protein theta OS=Mus musculus OX=10090 GN=Ywhaq PE=1 SV=1	0.666146	0.275	5.21456e+07	5.5528e+07	4.62721e+07	4.96094e+08	5.733e+08	4.98129e+08	7.15619e+07	8.83524e+07	1.21915e+08	5.997e+08	7.33191e+08	8.15892e+08	Unchanged
P68368	Tuba4a	Tubulin alpha-4A chain OS=Mus musculus OX=10090 GN=Tuba4a PE=1 SV=1	0.916799	0.0658	4.16655e+07	5.10471e+07	4.58488e+07	3.23075e+07	3.02642e+07	1.87739e+07	7.12336e+07	5.28245e+07	9.19421e+07	3.65612e+07	3.32303e+07	2.59541e+07	Unchanged
P68369	Tuba1a	Tubulin alpha-1A chain OS=Mus musculus OX=10090 GN=Tuba1a PE=1 SV=1	0.921251	0.108	2.3154e+06	2.92992e+06	3.14704e+06	1.18047e+08	110263554	9.41991e+07	5.68977e+06	5.36426e+06	6.65481e+06	1.07667e+08	1.25331e+08	6.92936e+07	Unchanged
P68372	Tubb4b	Tubulin beta-4B chain OS=Mus musculus OX=10090 GN=Tubb4b PE=1 SV=1	0.993027	0.00858	1177788639	1374634940	1208152918	3.81139e+08	2.91578e+08	244300118	1758311988	1396191210	2317589829	4.06543e+08	3.41574e+08	3.22848e+08	Unchanged
P68373	Tuba1c	Tubulin alpha-1C chain OS=Mus musculus OX=10090 GN=Tuba1c PE=1 SV=1	0.947156	-0.165	1169720528	1314050013	1192932639	1.4329e+07	9326083	5.60471e+06	1676548159	1235978771	2040482428	1.07199e+07	8.27252e+06	8.53868e+06	Unchanged
P68433	H3c1	Histone H3.1 OS=Mus musculus OX=10090 GN=Hist1h3a PE=1 SV=2	0.941829	-0.196	5856632435	6172897744	6220814015	2.11462e+07	3.15515e+07	3.90432e+07	7423291423	7928396845	7478050305	1.31508e+07	1.08238e+08	1.91745e+07	Unchanged
P68510	Ywhah	14-3-3 protein eta OS=Mus musculus OX=10090 GN=Ywhah PE=1 SV=2	0.901055	-0.052	3.83101e+07	3.71404e+07	3.58957e+07	179260228	1.80235e+08	1.7683e+08	3.99458e+07	3.71308e+07	5.29961e+07	1.98975e+08	254862199	2.73246e+08	Unchanged
P69566	Ranbp9	Ran-binding protein 9 OS=Mus musculus OX=10090 GN=Ranbp9 PE=1 SV=1	0.829633	-0.157	399023	438458	505716	5.36991e+06	5845224	5.8851e+06	562038	539021	676008	6.15951e+06	5.97446e+06	5.22749e+06	Unchanged
P70122	Sbds	Ribosome maturation protein SBDS OS=Mus musculus OX=10090 GN=Sbds PE=1 SV=4	0.350737	-0.985	1.59526e+07	1.90186e+07	1.54227e+07	6.90713e+08	993175709	8.50666e+08	2.52105e+07	2.60123e+07	3.30446e+07	2.99573e+08	1.79918e+08	1.80114e+08	Unchanged
P70168	Kpnb1	Importin subunit beta-1 OS=Mus musculus OX=10090 GN=Kpnb1 PE=1 SV=2	0.290777	-0.128	2.50671e+08	2.6939e+08	2.69556e+08	7.7157e+08	6.35586e+08	5.4589e+08	3.55857e+08	3.39e+08	3.9498e+08	7.66489e+08	6.09659e+08	5.95286e+08	Unchanged
P70195	Psmb7	Proteasome subunit beta type-7 OS=Mus musculus OX=10090 GN=Psmb7 PE=1 SV=1	0.595511	0.231	1.39846e+07	1.52419e+07	1.2862e+07	7.77633e+07	9.4445e+07	7.85763e+07	1.99419e+07	2.15591e+07	2.83733e+07	1.02054e+08	1.09421e+08	1.40927e+08	Unchanged
P70245	Ebp	3-beta-hydroxysteroid-Delta(8),Delta(7)-isomerase OS=Mus musculus OX=10090 GN=Ebp PE=1 SV=3	0.933213	-0.16	363753	270769	297591	4.95355e+07	5.15782e+07	3.5856e+07	429607	132695	502315	6.92303e+07	44418096	7.2504e+07	Unchanged
P70261	Pald1	Paladin OS=Mus musculus OX=10090 GN=Pald1 PE=1 SV=1	0.380951	-0.146	6.61567e+06	6.14223e+06	6.77767e+06	2.50446e+07	1.89299e+07	1.37399e+07	1.0329e+07	7.63259e+06	1.01287e+07	2.06995e+07	1.83848e+07	1.48793e+07	Unchanged
P70279	Surf6	Surfeit locus protein 6 OS=Mus musculus OX=10090 GN=Surf6 PE=1 SV=1	0.954586	0.0674	506054	468844	828327	2.0312e+07	2.45991e+07	1.68209e+07	556461	595978	2.40237e+06	17136176	2.3342e+07	3.17974e+07	Unchanged
P70280	Vamp7	Vesicle-associated membrane protein 7 OS=Mus musculus OX=10090 GN=Vamp7 PE=1 SV=1	0.425683	0.61	684425	390634	249256	7.20868e+06	6.9079e+06	5.15831e+06	1.40295e+06	636678	1.94118e+06	8.15207e+06	7.26456e+06	9.77969e+06	Unchanged
P70296	Pebp1	Phosphatidylethanolamine-binding protein 1 OS=Mus musculus OX=10090 GN=Pebp1 PE=1 SV=3	0.536996	0.105	9.57604e+07	1.01403e+08	8.39275e+07	2.78112e+08	2.61637e+08	2.26776e+08	1.15276e+08	1.30195e+08	143250171	3.16686e+08	3.6179e+08	3.92076e+08	Unchanged
P70318	Tial1	Nucleolysin TIAR OS=Mus musculus OX=10090 GN=Tial1 PE=1 SV=1	0.544016	-0.247	6.02944e+06	6.25895e+06	5566125	3.63397e+07	3.76853e+07	3.39343e+07	7.61538e+06	6.12663e+06	9.32938e+06	3.62572e+07	3.2589e+07	3.14282e+07	Unchanged
P70324	Tbx3	T-box transcription factor TBX3 OS=Mus musculus OX=10090 GN=Tbx3 PE=1 SV=3	0.32861	-0.287	1.0564e+06	1.09028e+06	1.22351e+06	1.96225e+06	2.30453e+06	3.125e+06	1271312	2.23757e+06	1.38581e+06	1.82171e+06	3.12705e+06	1.24509e+06	Unchanged
P70333	Hnrnph2	Heterogeneous nuclear ribonucleoprotein H2 OS=Mus musculus OX=10090 GN=Hnrnph2 PE=1 SV=1	0.929821	0.0506	709939	1.03212e+06	678632	1.01419e+07	5.4119e+06	4.57982e+06	905192	864878	2.07136e+06	7.50985e+06	8.45473e+06	6.94382e+06	Unchanged
P70335	Rock1	Rho-associated protein kinase 1 OS=Mus musculus OX=10090 GN=Rock1 PE=1 SV=1	0.993127	0.0103	4.83597e+06	6.48658e+06	7.41451e+06	972432	1101323	1.02338e+06	8.87259e+06	1.06163e+07	1.04348e+07	1.23009e+06	805147	1.26662e+06	Unchanged
P70336	Rock2	Rho-associated protein kinase 2 OS=Mus musculus OX=10090 GN=Rock2 PE=1 SV=1	0.873604	-0.189	1.02082e+07	1.36601e+07	1.59886e+07	1.96599e+06	3.56286e+06	2.57838e+06	1.91296e+07	2.16567e+07	2.14692e+07	1.80095e+06	1.38816e+06	3.831e+06	Unchanged
P70349	Hint1	Histidine triad nucleotide-binding protein 1 OS=Mus musculus OX=10090 GN=Hint1 PE=1 SV=3	0.990507	-0.00507	1.61426e+08	1.91745e+08	1.71155e+08	1.77428e+08	1.48941e+08	144226237	2.16232e+08	2.59354e+08	2.68046e+08	1.4897e+08	2.03625e+08	2.0095e+08	Unchanged
P70362	Ufd1	Ubiquitin recognition factor in ER-associated degradation protein 1 OS=Mus musculus OX=10090 GN=Ufd1 PE=1 SV=2	0.925047	-0.0291	5.05374e+06	6.09907e+06	5.38791e+06	2.31465e+07	2.23344e+07	2.28751e+07	1.0607e+07	1.0949e+07	1.17375e+07	2.45566e+07	2.84142e+07	8.47951e+06	Unchanged
P70372	Elavl1	ELAV-like protein 1 OS=Mus musculus OX=10090 GN=Elavl1 PE=1 SV=2	0.550484	0.163	5.74188e+07	7.03046e+07	6.1536e+07	2.78414e+08	2.64618e+08	2.20201e+08	8.78173e+07	9.40012e+07	1.14683e+08	3.10292e+08	328363461	3.81881e+08	Unchanged
P70388	Rad50	DNA repair protein RAD50 OS=Mus musculus OX=10090 GN=Rad50 PE=1 SV=1	0.999331	0.000383	3.37271e+07	4.59261e+07	4.92487e+07	3.68155e+07	4.97627e+07	3.29528e+07	5.49514e+07	6.94651e+07	7.20326e+07	4.36366e+07	3.33883e+07	5.3366e+07	Unchanged
P70398	Usp9x	Probable ubiquitin carboxyl-terminal hydrolase FAF-X OS=Mus musculus OX=10090 GN=Usp9x PE=1 SV=2	0.973894	-0.0275	4.99373e+07	6.13045e+07	6.59087e+07	2.07103e+07	2.11955e+07	1.55689e+07	6.8444e+07	7.95555e+07	9.03505e+07	2.16853e+07	2.09873e+07	2.54633e+07	Unchanged
P70399	Tp53bp1	TP53-binding protein 1 OS=Mus musculus OX=10090 GN=Tp53bp1 PE=1 SV=3	0.887377	0.127	257106	572623	687098	6.78352e+06	8.91629e+06	7.70383e+06	456012	890576	827876	1.06362e+07	9.61643e+06	1.07914e+07	Unchanged
P70404	Idh3g	Isocitrate dehydrogenase [NAD] subunit gamma 1, mitochondrial OS=Mus musculus OX=10090 GN=Idh3g PE=1 SV=1	0.637003	-0.17	1.27399e+07	1.39942e+07	1.19515e+07	7.20797e+07	7.6678e+07	6.37234e+07	1.88587e+07	1.90381e+07	2.0492e+07	7.92253e+07	8.21631e+07	3.57633e+07	Unchanged
P70423	Slc7a3	Cationic amino acid transporter 3 OS=Mus musculus OX=10090 GN=Slc7a3 PE=2 SV=1	0.786393	-0.252	72732	87938.9	78490.2	1.70353e+06	1.71847e+06	1.2673e+06	71118.6	98538.5	119954	1.89066e+06	1.26028e+06	1.50894e+06	Unchanged
P70441	Nherf1	Na(+)/H(+) exchange regulatory cofactor NHE-RF1 OS=Mus musculus OX=10090 GN=Slc9a3r1 PE=1 SV=3	0.882756	-0.0357	1.19634e+07	1.38818e+07	1.27981e+07	2.18166e+07	1.87733e+07	1.58235e+07	1.65951e+07	1.75987e+07	2.08642e+07	2.42171e+07	1.74025e+07	2.14266e+07	Unchanged
P70444	Bid	BH3-interacting domain death agonist OS=Mus musculus OX=10090 GN=Bid PE=1 SV=2	0.100128	0.199	6.86104e+06	7.4227e+06	7.65444e+06	1.84827e+07	1.85533e+07	1.61228e+07	1.02854e+07	1.14868e+07	1.32706e+07	2.27683e+07	2.4442e+07	2.61636e+07	Unchanged
P70445	Eif4ebp2	Eukaryotic translation initiation factor 4E-binding protein 2 OS=Mus musculus OX=10090 GN=Eif4ebp2 PE=1 SV=1	0.352599	-0.291	449354	357756	298546	1.00621e+06	725892	1.28582e+06	434376	523437	215787	1.12154e+06	1.25504e+06	901316	Unchanged
P70460	Vasp	Vasodilator-stimulated phosphoprotein OS=Mus musculus OX=10090 GN=Vasp PE=1 SV=4	0.253199	-0.236	1.53017e+07	1.85953e+07	1.68238e+07	2.38561e+07	2.8507e+07	2.35608e+07	1.78046e+07	1.67314e+07	2.17383e+07	3.30991e+07	2.34188e+07	2.64983e+07	Unchanged
P70670	Naca	Nascent polypeptide-associated complex subunit alpha, muscle-specific form OS=Mus musculus OX=10090 GN=Naca PE=1 SV=2	0.827795	-0.0503	1.25177e+08	1.52118e+08	1.31006e+08	469576000	4.8466e+08	4.46063e+08	1.82314e+08	1.32651e+08	2.36079e+08	5.57065e+08	5.39331e+08	5.55183e+08	Unchanged
P70677	Casp3	Caspase-3 OS=Mus musculus OX=10090 GN=Casp3 PE=1 SV=1	0.332001	0.255	1.64307e+07	1.70307e+07	1.40813e+07	6.31878e+07	6.69418e+07	5.95946e+07	2.43071e+07	2.43617e+07	3.49051e+07	7.4195e+07	9.33916e+07	9.27839e+07	Unchanged
P70696	H2bc1	Histone H2B type 1-A OS=Mus musculus OX=10090 GN=Hist1h2ba PE=1 SV=3	0.884536	0.0628	2.55529e+06	1.75148e+06	1.97167e+06	3.00621e+06	3.00609e+06	2.83224e+06	2.72292e+06	3.19276e+06	2.24925e+06	1.97988e+06	1.35233e+07	2.59594e+06	Unchanged
P70697	Urod	Uroporphyrinogen decarboxylase OS=Mus musculus OX=10090 GN=Urod PE=1 SV=2	0.910921	-0.128	1.11907e+07	1.40367e+07	1.25599e+07	6.08764e+08	6.26608e+08	426514941	2.08641e+07	1.99782e+07	2.59431e+07	5.7714e+08	3.65749e+08	3.8222e+08	Unchanged
P70698	Ctps1	CTP synthase 1 OS=Mus musculus OX=10090 GN=Ctps1 PE=1 SV=2	0.636896	-0.0961	4.35931e+07	4.82251e+07	4.40665e+07	1.12209e+08	8.07162e+07	5.93386e+07	6.006e+07	5.29081e+07	6.96131e+07	1.19974e+08	9.00865e+07	6.47191e+07	Unchanged
P70699	Gaa	Lysosomal alpha-glucosidase OS=Mus musculus OX=10090 GN=Gaa PE=1 SV=2	0.768822	0.0745	6.79625e+06	7.09403e+06	6.7762e+06	9.96246e+06	9.34436e+06	8.6957e+06	9.19833e+06	1.08044e+07	1.09188e+07	1.09974e+07	1.12918e+07	1.24021e+07	Unchanged
P70700	Polr1b	DNA-directed RNA polymerase I subunit RPA2 OS=Mus musculus OX=10090 GN=Polr1b PE=1 SV=2	0.787624	0.24	782516	1.57192e+06	1.64439e+06	3.61122e+07	2.77572e+07	2.36829e+07	2.72179e+06	2.69362e+06	2.96555e+06	3.14334e+07	3.4282e+07	2.58174e+07	Unchanged
P80313	Cct7	T-complex protein 1 subunit eta OS=Mus musculus OX=10090 GN=Cct7 PE=1 SV=1	0.729054	0.0398	2.89206e+08	3.42184e+08	3.02648e+08	8.87964e+08	7.90217e+08	6.12132e+08	461313049	4.34679e+08	5.52042e+08	9.61016e+08	8.41403e+08	785883339	Unchanged
P80314	Cct2	T-complex protein 1 subunit beta OS=Mus musculus OX=10090 GN=Cct2 PE=1 SV=4	0.861086	0.0252	2.61075e+08	3.07539e+08	2.73164e+08	9.92116e+08	8.18588e+08	6.10413e+08	436088447	3.52102e+08	522033069	1007913858	8.23836e+08	840910520	Unchanged
P80315	Cct4	T-complex protein 1 subunit delta OS=Mus musculus OX=10090 GN=Cct4 PE=1 SV=3	0.498201	-0.119	2.31402e+08	2.59134e+08	2.36706e+08	8.99457e+08	7.54249e+08	5.83218e+08	3.02384e+08	2.7124e+08	3.71941e+08	8.94878e+08	827805969	7.0316e+08	Unchanged
P80316	Cct5	T-complex protein 1 subunit epsilon OS=Mus musculus OX=10090 GN=Cct5 PE=1 SV=1	0.790631	-0.0435	3.03084e+08	3.40973e+08	3.23582e+08	7.81634e+08	6.41639e+08	4.90738e+08	4.4123e+08	4.25117e+08	5.38926e+08	8.58387e+08	6.20171e+08	5.91533e+08	Unchanged
P80317	Cct6a	T-complex protein 1 subunit zeta OS=Mus musculus OX=10090 GN=Cct6a PE=1 SV=3	0.695575	-0.0487	2.95806e+08	333744562	3.03434e+08	7.60007e+08	6.79804e+08	5.39338e+08	4.36822e+08	3.71849e+08	5.05137e+08	8.07818e+08	7.08754e+08	6.72466e+08	Unchanged
P80318	Cct3	T-complex protein 1 subunit gamma OS=Mus musculus OX=10090 GN=Cct3 PE=1 SV=1	0.960142	0.00685	3.33853e+08	388492001	3.54867e+08	1186338123	1024812301	7.48194e+08	5.23186e+08	4.9288e+08	5.85762e+08	1331423977	9.99751e+08	9.92985e+08	Unchanged
P81069	Gabpb2	GA-binding protein subunit beta-2 OS=Mus musculus OX=10090 GN=Gabpb2 PE=1 SV=2	0.435261	0.126	330514	392424	373800	805752	836890	515684	480190	520026	746317	988821	922860	776825	Unchanged
P82343	Renbp	N-acylglucosamine 2-epimerase OS=Mus musculus OX=10090 GN=Renbp PE=1 SV=3	0.13979	-0.777	3.69696e+06	4.36088e+06	3.69481e+06	1.01e+07	1.29604e+07	1.14925e+07	6.94213e+06	6.35584e+06	1.04608e+07	5.665e+06	2.39353e+06	2.61602e+06	Unchanged
P83870	Phf5a	PHD finger-like domain-containing protein 5A OS=Mus musculus OX=10090 GN=Phf5a PE=1 SV=1	0.579577	0.233	14102914	1.31158e+07	1.58819e+07	1.44967e+07	1.25959e+07	1.47243e+07	2.40378e+07	2.55872e+07	2.54852e+07	1.51415e+07	2.16873e+07	1.87176e+07	Unchanged
P83877	Txnl4a	Thioredoxin-like protein 4A OS=Mus musculus OX=10090 GN=Txnl4a PE=1 SV=1	0.622826	-0.156	1.44902e+07	1.2368e+07	1.27915e+07	1.5342e+07	1.44781e+07	1.61751e+07	1.44528e+07	1.77188e+07	1.7354e+07	1.68585e+07	1.852e+07	1.43748e+07	Unchanged
P83882	Rpl36a	60S ribosomal protein L36a OS=Mus musculus OX=10090 GN=Rpl36a PE=3 SV=2	0.940957	-0.0174	5.52533e+07	5.63455e+07	6.4868e+07	8.39724e+07	8.38045e+07	8.16835e+07	7.59457e+07	8.80321e+07	72547329	8.77791e+07	1.15182e+08	1.02044e+08	Unchanged
P83887	Tubg1	Tubulin gamma-1 chain OS=Mus musculus OX=10090 GN=Tubg1 PE=1 SV=1	0.967919	-0.0566	2748730	3.39128e+06	2.78391e+06	546208	408680	63478.6	3.14266e+06	2.68438e+06	4.08845e+06	391983	250288	398075	Unchanged
P83917	Cbx1	Chromobox protein homolog 1 OS=Mus musculus OX=10090 GN=Cbx1 PE=1 SV=1	0.566883	0.176	2.55543e+07	2.93224e+07	2.55855e+07	135480479	1.22854e+08	1.16354e+08	3.986e+07	3.93326e+07	5.88423e+07	1.37466e+08	1.60758e+08	1.75561e+08	Unchanged
P83940	Eloc	Elongin-C OS=Mus musculus OX=10090 GN=Eloc PE=1 SV=1	0.785318	0.0837	6.85159e+07	6.57036e+07	7.19472e+07	8.80973e+07	7.89288e+07	8.30494e+07	8.47324e+07	1.12055e+08	1.18806e+08	9.26887e+07	1.13839e+08	1.03153e+08	Unchanged
P84078	Arf1	ADP-ribosylation factor 1 OS=Mus musculus OX=10090 GN=Arf1 PE=1 SV=2	0.497684	0.283	1.69505e+06	2.041e+06	1.74671e+06	1.30114e+06	1.77073e+06	2.19403e+06	2.53108e+06	3.35163e+06	3.07833e+06	2.25355e+06	3.69844e+06	2.10735e+06	Unchanged
P84084	Arf5	ADP-ribosylation factor 5 OS=Mus musculus OX=10090 GN=Arf5 PE=1 SV=2	0.92152	-0.0822	2.70353e+07	2.21087e+07	1.82288e+07	3.62514e+08	283312479	303679430	28130792	2.42122e+07	2.93854e+07	3.72747e+08	4.513e+08	3.32352e+08	Unchanged
P84089	Erh	Enhancer of rudimentary homolog OS=Mus musculus OX=10090 GN=Erh PE=1 SV=1	0.823709	0.0915	5.30325e+07	5.59021e+07	5.38662e+07	5.33385e+07	4.74652e+07	4.85264e+07	7.63548e+07	8.36869e+07	8.14979e+07	5.26645e+07	7.84459e+07	6.1838e+07	Unchanged
P84091	Ap2m1	AP-2 complex subunit mu OS=Mus musculus OX=10090 GN=Ap2m1 PE=1 SV=1	0.640581	-0.104	1.26407e+07	1.51016e+07	1.35489e+07	5.04187e+07	4.49642e+07	3.28641e+07	1.67289e+07	1.22568e+07	2.21373e+07	5.83212e+07	4.98805e+07	4.38494e+07	Unchanged
P84096	Rhog	Rho-related GTP-binding protein RhoG OS=Mus musculus OX=10090 GN=Rhog PE=1 SV=1	0.900083	0.0413	573362	417271	418376	431368	448716	572096	513856	442049	789330	659324	758082	680673	Unchanged
P84099	Rpl19	60S ribosomal protein L19 OS=Mus musculus OX=10090 GN=Rpl19 PE=1 SV=1	0.309311	0.232	1.62956e+08	1.88056e+08	1.59745e+08	6.12125e+08	6.40104e+08	5.36543e+08	2.20186e+08	2.71523e+08	3.95972e+08	6.69397e+08	8.49303e+08	9.28684e+08	Unchanged
P84104	Srsf3	Serine/arginine-rich splicing factor 3 OS=Mus musculus OX=10090 GN=Srsf3 PE=1 SV=1	0.875685	0.025	5.87661e+07	6.80378e+07	6.00419e+07	1.15775e+08	1.1313e+08	1.01834e+08	8.02517e+07	8.49605e+07	1.07206e+08	1.16501e+08	1.41776e+08	1.36386e+08	Unchanged
P84228	H3c13	Histone H3.2 OS=Mus musculus OX=10090 GN=Hist1h3b PE=1 SV=2	0.911035	0.216	6.69275e+07	6.28866e+07	7.45146e+06	7221374893	7098662345	6317133295	9.0958e+07	7.42855e+07	3.70818e+07	6831137458	8638167743	7829376021	Unchanged
P85094	Isoc2a	Isochorismatase domain-containing protein 2A OS=Mus musculus OX=10090 GN=Isoc2a PE=1 SV=1	0.912674	-0.143	781226	510049	478993	2.09972e+07	2.11431e+07	2.11943e+07	832501	188491	1.84438e+06	25873864	2.20694e+07	2.77602e+07	Unchanged
P86048	Rpl10l	60S ribosomal protein L10-like OS=Mus musculus OX=10090 GN=Rpl10l PE=2 SV=1	0.384382	0.58	411542	750618	588885	524892	313226	446645	1.43136e+06	1.66074e+06	1.80895e+06	637566	469664	535430	Unchanged
P97304	Polr1d	DNA-directed RNA polymerases I and III subunit RPAC2 OS=Mus musculus OX=10090 GN=Polr1d PE=1 SV=1	0.736286	0.094	1.30809e+07	1.23308e+07	1.16628e+07	1.81099e+07	1.39107e+07	1.75512e+07	1.6456e+07	1.92686e+07	2.06999e+07	1.74285e+07	2.59092e+07	1.92328e+07	Unchanged
P97310	Mcm2	DNA replication licensing factor MCM2 OS=Mus musculus OX=10090 GN=Mcm2 PE=1 SV=3	0.088984	-0.247	1.51452e+08	1.58567e+08	1.72209e+08	3.93582e+08	3.54908e+08	2.70691e+08	1.96048e+08	1.83266e+08	2.07898e+08	3.89552e+08	2.78176e+08	3.21034e+08	Unchanged
P97311	Mcm6	DNA replication licensing factor MCM6 OS=Mus musculus OX=10090 GN=Mcm6 PE=1 SV=1	0.536561	-0.113	1.79954e+08	1.85537e+08	1.96751e+08	7.50351e+08	6.46468e+08	5.30599e+08	2.73473e+08	2.52043e+08	2.66925e+08	7.32977e+08	6.16365e+08	5.88605e+08	Unchanged
P97314	Csrp2	Cysteine and glycine-rich protein 2 OS=Mus musculus OX=10090 GN=Csrp2 PE=1 SV=3	0.411376	0.226	6.91901e+06	6.61788e+06	4.85824e+06	2.51698e+07	2.88957e+07	2.47161e+07	9.678e+06	1.02789e+07	1.36255e+07	2.7175e+07	3.66456e+07	3.50984e+07	Unchanged
P97315	Csrp1	Cysteine and glycine-rich protein 1 OS=Mus musculus OX=10090 GN=Csrp1 PE=1 SV=3	0.694258	0.373	1.18759e+06	1.29065e+06	1.03985e+06	3.00792e+07	3.12055e+07	2.80178e+07	2.46474e+06	1.90083e+06	4.72534e+06	2.45576e+07	4.14196e+07	4.06151e+07	Unchanged
P97329	Kif20a	Kinesin-like protein KIF20A OS=Mus musculus OX=10090 GN=Kif20a PE=1 SV=1	0.246382	-0.295	5.88572e+06	6.18395e+06	5.51511e+06	2.46829e+07	2.97166e+07	2.21635e+07	7.39391e+06	7.81685e+06	7.8965e+06	2.14578e+07	2.13434e+07	2.12278e+07	Unchanged
P97346	Nxn	Nucleoredoxin OS=Mus musculus OX=10090 GN=Nxn PE=1 SV=1	0.801653	-0.104	1.01682e+06	1.45806e+06	1.13351e+06	2.50063e+06	1.08252e+06	782413	1.51202e+06	1.45752e+06	1.90438e+06	1.29309e+06	1.87335e+06	1.0525e+06	Unchanged
P97351	Rps3a	40S ribosomal protein S3a OS=Mus musculus OX=10090 GN=Rps3a PE=1 SV=3	0.382152	0.201	4.38395e+08	5.4323e+08	4.39791e+08	1759106970	1839199978	1528542518	6.48987e+08	7.17128e+08	1028168176	1940698743	2287544329	2604510907	Unchanged
P97355	Sms	Spermine synthase OS=Mus musculus OX=10090 GN=Sms PE=1 SV=1	0.735657	-0.349	663500	862929	722946	2.82303e+07	3.18532e+07	28610261	1.23194e+06	1.28863e+06	2.03178e+06	2.83972e+07	1.3656e+07	9.25334e+06	Unchanged
P97363	Sptlc2	Serine palmitoyltransferase 2 OS=Mus musculus OX=10090 GN=Sptlc2 PE=1 SV=2	0.727218	0.0862	1.01852e+06	865921	953990	3.32024e+06	1692390	1.65389e+06	1.0958e+06	935172	1.27871e+06	4.5796e+06	3.2364e+06	2.67058e+06	Unchanged
P97370	Atp1b3	Sodium/potassium-transporting ATPase subunit beta-3 OS=Mus musculus OX=10090 GN=Atp1b3 PE=1 SV=1	0.116508	-0.203	4.26143e+06	5.02333e+06	4.76216e+06	1.11286e+07	1.1672e+07	9.86806e+06	5.90006e+06	5.06261e+06	5.94758e+06	1.22327e+07	1.25625e+07	9.52637e+06	Unchanged
P97371	Psme1	Proteasome activator complex subunit 1 OS=Mus musculus OX=10090 GN=Psme1 PE=1 SV=2	0.679863	0.147	2.7659e+07	2.96364e+07	2.49269e+07	1.4264e+08	1.48083e+08	1.33287e+08	4.07756e+07	3.94869e+07	5.32555e+07	1.57525e+08	1.8267e+08	1.99101e+08	Unchanged
P97372	Psme2	Proteasome activator complex subunit 2 OS=Mus musculus OX=10090 GN=Psme2 PE=1 SV=4	0.611297	0.273	9.39994e+06	8.45824e+06	6.59283e+06	6.48897e+07	6.85123e+07	6.29708e+07	1.37185e+07	1.22991e+07	1.86271e+07	7.87575e+07	8.36996e+07	1.02296e+08	Unchanged
P97376	Frg1	Protein FRG1 OS=Mus musculus OX=10090 GN=Frg1 PE=1 SV=2	0.634954	0.355	1.86537e+06	3.39924e+06	3.58481e+06	3.70627e+07	3.80469e+07	4.45132e+07	6.04914e+06	3.94373e+06	8.85132e+06	5.40439e+07	4.91199e+07	5.16303e+07	Unchanged
P97377	Cdk2	Cyclin-dependent kinase 2 OS=Mus musculus OX=10090 GN=Cdk2 PE=1 SV=2	0.817729	0.0662	1.89021e+07	2.0886e+07	1.82183e+07	8.86337e+07	8.80945e+07	8.0554e+07	2.87556e+07	2.36038e+07	4.06997e+07	9.65021e+07	1.03271e+08	1.00312e+08	Unchanged
P97379	G3bp2	Ras GTPase-activating protein-binding protein 2 OS=Mus musculus OX=10090 GN=G3bp2 PE=1 SV=2	0.903052	0.0262	4.55381e+07	5.63212e+07	5.26823e+07	1.01032e+08	1.049e+08	7.39119e+07	8.09579e+07	8.42489e+07	8.26434e+07	1.27795e+08	7.66436e+07	9.90619e+07	Unchanged
P97384	Anxa11	Annexin A11 OS=Mus musculus OX=10090 GN=Anxa11 PE=1 SV=2	0.12309	-0.239	9.77189e+06	1.05326e+07	1.02364e+07	3.32798e+07	2.98256e+07	2.13958e+07	1.13184e+07	1.12826e+07	1.40144e+07	32803733	2.79498e+07	2.33894e+07	Unchanged
P97386	Lig3	DNA ligase 3 OS=Mus musculus OX=10090 GN=Lig3 PE=1 SV=2	0.771767	-0.118	4.06889e+06	4.88508e+06	4.52421e+06	2.58376e+07	2.96451e+07	2.54132e+07	6.50796e+06	5.63795e+06	6.492e+06	3.14596e+07	2.4681e+07	2.68752e+07	Unchanged
P97429	Anxa4	Annexin A4 OS=Mus musculus OX=10090 GN=Anxa4 PE=1 SV=4	0.834821	0.184	2.20254e+06	2.78215e+06	2.08957e+06	3.94736e+07	3.67756e+07	3.6222e+07	2.79981e+06	3287836	4.4785e+06	4.50705e+07	6.10537e+07	5.91685e+07	Unchanged
P97432	Nbr1	Next to BRCA1 gene 1 protein OS=Mus musculus OX=10090 GN=Nbr1 PE=1 SV=1	0.663701	0.17	239215	518991	484419	594866	706500	518758	548961	1.06668e+06	1.02567e+06	571959	601985	594910	Unchanged
P97434	Mprip	Myosin phosphatase Rho-interacting protein OS=Mus musculus OX=10090 GN=Mprip PE=1 SV=2	0.879468	0.103	165434	317465	1.25524e+06	1.98841e+06	2.90474e+06	1.87341e+06	167975	1.33956e+06	760480	2.88898e+06	2.92204e+06	3.51196e+06	Unchanged
P97449	Anpep	Aminopeptidase N OS=Mus musculus OX=10090 GN=Anpep PE=1 SV=4	0.61398	-0.532	1.59165e+06	2.17362e+06	2.27001e+06	567797	764967	784201	2.67126e+06	3.30404e+06	3.20679e+06	708583	281201	240991	Unchanged
P97450	Atp5pf	ATP synthase-coupling factor 6, mitochondrial OS=Mus musculus OX=10090 GN=Atp5j PE=1 SV=1	0.85293	-0.0325	1.71692e+06	1.86458e+06	1.93626e+06	4.34734e+06	4.28602e+06	4.5741e+06	2.82719e+06	3.33367e+06	2.16673e+06	3.8576e+06	4.55295e+06	5.96337e+06	Unchanged
P97452	Bop1	Ribosome biogenesis protein BOP1 OS=Mus musculus OX=10090 GN=Bop1 PE=1 SV=1	0.643854	-0.113	1.53158e+07	1.6375e+07	1.75275e+07	8.2355e+07	7.10671e+07	5.96566e+07	2.66561e+07	2.34705e+07	2.59362e+07	7.65028e+07	6.57331e+07	5.45889e+07	Unchanged
P97461	Rps5	40S ribosomal protein S5 OS=Mus musculus OX=10090 GN=Rps5 PE=1 SV=3	0.780363	0.0808	1.29564e+08	1.40418e+08	9.48825e+07	5.13961e+08	4.87304e+08	4.36266e+08	1.42099e+08	1.62614e+08	2.23745e+08	5.38063e+08	6.22314e+08	7.06629e+08	Unchanged
P97473	Tarbp2	RISC-loading complex subunit TARBP2 OS=Mus musculus OX=10090 GN=Tarbp2 PE=1 SV=2	0.601255	0.22	851426	1.08391e+06	900262	6.85393e+06	7.07726e+06	5.86922e+06	1397931	1.76779e+06	3.24305e+06	7.87464e+06	5.53278e+06	7.8537e+06	Unchanged
P97477	Aurka	Aurora kinase A OS=Mus musculus OX=10090 GN=Aurka PE=1 SV=1	0.85723	-0.122	3.66425e+06	4.92875e+06	4.38246e+06	3.47858e+06	2.54809e+06	1.7886e+06	6.16403e+06	5.60738e+06	8.05852e+06	2.74785e+06	2.03183e+06	2.25527e+06	Unchanged
P97478	Coq7	5-demethoxyubiquinone hydroxylase, mitochondrial OS=Mus musculus OX=10090 GN=Coq7 PE=1 SV=3	0.0807296	0.34	2.07331e+06	1.87217e+06	1.46382e+06	3.45163e+06	3.17197e+06	4.58932e+06	3.72921e+06	3.34191e+06	3.25901e+06	5.16439e+06	4997855	5.18951e+06	Unchanged
P97480	Eya3	Eyes absent homolog 3 OS=Mus musculus OX=10090 GN=Eya3 PE=1 SV=2	0.249666	-0.222	1.55749e+06	1.3423e+06	1.43129e+06	4646901	4.1518e+06	3.23703e+06	1.82006e+06	1.41842e+06	1979769	5.47959e+06	2.89906e+06	4.242e+06	Unchanged
P97493	Txn2	Thioredoxin, mitochondrial OS=Mus musculus OX=10090 GN=Txn2 PE=1 SV=1	0.871052	-0.0282	7.21546e+06	6.29995e+06	6.10647e+06	1.30816e+07	1.16722e+07	8.61731e+06	6.81164e+06	8.47066e+06	7.80465e+06	1.45279e+07	1.79642e+07	1.28096e+07	Unchanged
P97494	Gclc	Glutamate--cysteine ligase catalytic subunit OS=Mus musculus OX=10090 GN=Gclc PE=1 SV=4	0.948937	0.0093	1.69755e+06	2.02935e+06	1.94767e+06	5.70771e+06	4.04718e+06	4.98711e+06	2.967e+06	2.36359e+06	3.49925e+06	6.14607e+06	5.52491e+06	4.46885e+06	Unchanged
P97496	Smarcc1	SWI/SNF complex subunit SMARCC1 OS=Mus musculus OX=10090 GN=Smarcc1 PE=1 SV=2	0.94906	-0.021	6.07802e+07	9.3507e+07	9.12209e+07	1.07015e+08	1.31291e+08	8.73848e+07	1.15553e+08	130101322	138330702	1.15715e+08	9.07731e+07	1.2374e+08	Unchanged
P97742	Cpt1a	Carnitine O-palmitoyltransferase 1, liver isoform OS=Mus musculus OX=10090 GN=Cpt1a PE=1 SV=4	0.918373	-0.0616	822728	891937	924878	9.09685e+06	7.90326e+06	7.48064e+06	1.20265e+06	1.70805e+06	990768	9.73654e+06	6.42892e+06	1.02781e+07	Unchanged
P97760	Polr2c	DNA-directed RNA polymerase II subunit RPB3 OS=Mus musculus OX=10090 GN=Polr2c PE=1 SV=2	0.682778	-0.311	3171994	3.76606e+06	2.88547e+06	32087392	3.30163e+07	3.22864e+07	2.94378e+06	2.95929e+06	2.77533e+06	3.42975e+07	4.29071e+07	4.21365e+07	Unchanged
P97765	Wbp2	WW domain-binding protein 2 OS=Mus musculus OX=10090 GN=Wbp2 PE=1 SV=1	0.88881	-0.0341	5.32046e+06	6.39554e+06	5.54209e+06	1.04168e+07	9.04068e+06	7.90241e+06	8710682	7.65978e+06	1.04646e+07	1.02848e+07	7.97081e+06	9.86173e+06	Unchanged
P97770	Thumpd3	THUMP domain-containing protein 3 OS=Mus musculus OX=10090 GN=Thumpd3 PE=1 SV=1	0.878408	-0.094	4.28559e+07	4.97281e+07	3.88232e+07	3.06032e+07	2.809e+07	2.16128e+07	5.77012e+07	5.11304e+07	7.6791e+07	3.53938e+07	2.06356e+07	2.91216e+07	Unchanged
P97807	Fh	Fumarate hydratase, mitochondrial OS=Mus musculus OX=10090 GN=Fh PE=1 SV=3	0.197404	-0.23	3.23986e+07	3.99786e+07	3.61798e+07	1.18829e+08	1.11503e+08	8.30795e+07	4.22243e+07	3.23045e+07	5.45582e+07	1.17449e+08	1.043e+08	1.00828e+08	Unchanged
P97821	Ctsc	Dipeptidyl peptidase 1 OS=Mus musculus OX=10090 GN=Ctsc PE=1 SV=1	0.793108	-0.198	3973173	1.75751e+06	1.95281e+06	3.1115e+07	3.03846e+07	2.95472e+07	2.72599e+06	2.99838e+06	3.99866e+06	3.64902e+07	4.19649e+07	1.55115e+07	Unchanged
P97822	Anp32e	Acidic leucine-rich nuclear phosphoprotein 32 family member E OS=Mus musculus OX=10090 GN=Anp32e PE=1 SV=2	0.719146	0.168	1.13537e+07	1.07277e+07	8.95474e+06	7.37117e+07	7.02056e+07	6.41678e+07	1.42229e+07	1.64372e+07	2.00339e+07	8.34413e+07	9.19854e+07	9.40364e+07	Unchanged
P97823	Lypla1	Acyl-protein thioesterase 1 OS=Mus musculus OX=10090 GN=Lypla1 PE=1 SV=1	0.473294	0.174	1.44134e+07	1.67869e+07	1.38252e+07	61507110	6.28968e+07	5.28802e+07	2.08725e+07	2.50287e+07	2.99446e+07	6.79692e+07	7.7801e+07	7.90868e+07	Unchanged
P97855	G3bp1	Ras GTPase-activating protein-binding protein 1 OS=Mus musculus OX=10090 GN=G3bp1 PE=1 SV=1	0.804199	0.0314	1.49047e+08	1.6805e+08	1.67358e+08	4.36348e+08	3.70886e+08	2.90801e+08	2.42592e+08	2.3787e+08	2.65409e+08	4.7222e+08	3.64846e+08	3.9487e+08	Unchanged
P97868	Rbbp6	E3 ubiquitin-protein ligase RBBP6 OS=Mus musculus OX=10090 GN=Rbbp6 PE=1 SV=5	0.045768	1.15	341436	585524	474057	248312	213163	221769	639838	859735	1.17197e+06	937184	815750	1.23289e+06	Up_regulated
P97930	Dtymk	Thymidylate kinase OS=Mus musculus OX=10090 GN=Dtymk PE=1 SV=2	0.433131	0.156	5.49678e+07	6.2384e+07	5.06749e+07	1.92879e+08	2.04971e+08	1.75056e+08	7.4929e+07	8.78076e+07	1.19017e+08	2.03901e+08	2.63439e+08	2.53807e+08	Unchanged
P97931	Ung	Uracil-DNA glycosylase OS=Mus musculus OX=10090 GN=Ung PE=1 SV=3	0.808642	-0.193	2.11691e+06	3.56553e+06	1.84003e+06	2.37103e+07	2.3023e+07	2.03156e+07	3.09095e+06	821007	4.86724e+06	2.77521e+07	2.92248e+07	3.19896e+07	Unchanged
P98203	Arvcf	Armadillo repeat protein deleted in velo-cardio-facial syndrome homolog OS=Mus musculus OX=10090 GN=Arvcf PE=1 SV=2	0.951875	-0.0603	30605.8	48118.6	28284.6	934696	595858	205435	16055	63355.4	503287	718941	730359	63962.4	Unchanged
P99024	Tubb5	Tubulin beta-5 chain OS=Mus musculus OX=10090 GN=Tubb5 PE=1 SV=1	0.891664	-0.0991	2.92856e+08	3.23913e+08	2.80284e+08	4215069429	3883572131	3375535541	4.09681e+08	3.40378e+08	5.01271e+08	4582617320	3774592744	3729516715	Unchanged
P99026	Psmb4	Proteasome subunit beta type-4 OS=Mus musculus OX=10090 GN=Psmb4 PE=1 SV=1	0.466488	0.121	6.43122e+07	7.31787e+07	6.22268e+07	2.17252e+08	2.10998e+08	1.9573e+08	9.08801e+07	9.98944e+07	1.30892e+08	2.41764e+08	2.41172e+08	2.90191e+08	Unchanged
P99027	Rplp2	60S acidic ribosomal protein P2 OS=Mus musculus OX=10090 GN=Rplp2 PE=1 SV=3	0.460943	-0.172	4.55273e+08	5.21002e+08	4.09662e+08	6.12355e+08	6.70439e+08	8.63956e+08	5.51416e+08	5.98263e+08	6.07615e+08	6.90343e+08	8.02765e+08	7.03309e+08	Unchanged
P99028	Uqcrh	Cytochrome b-c1 complex subunit 6, mitochondrial OS=Mus musculus OX=10090 GN=Uqcrh PE=1 SV=2	0.23699	-0.279	8.12909e+06	6.01452e+06	6.90134e+06	1.31648e+07	7.64807e+06	1.07072e+07	7.44295e+06	7.35979e+06	6.72418e+06	1.00732e+07	1.25258e+07	11366313	Unchanged
P99029	Prdx5	Peroxiredoxin-5, mitochondrial OS=Mus musculus OX=10090 GN=Prdx5 PE=1 SV=2	0.737568	0.0757	2.12149e+07	2.51278e+07	2.1983e+07	3.1867e+07	3.1716e+07	3.73325e+07	2.84035e+07	3.48659e+07	3.5882e+07	4.047e+07	5.14423e+07	3.79462e+07	Unchanged
Q00422	Gabpa	GA-binding protein alpha chain OS=Mus musculus OX=10090 GN=Gabpa PE=1 SV=2	0.118894	-0.227	4.68345e+06	6.06103e+06	5.34943e+06	1.52727e+07	1.44607e+07	1.00631e+07	5.42265e+06	6.42125e+06	6.49272e+06	1.55643e+07	1.35507e+07	1.2753e+07	Unchanged
Q00547	Hmmr	Hyaluronan mediated motility receptor OS=Mus musculus OX=10090 GN=Hmmr PE=1 SV=4	0.927279	-0.142	91903.1	109612	130901	1.19071e+07	1.04152e+07	8.97693e+06	91383.5	229461	198776	1.13922e+07	8.61919e+06	9.21662e+06	Unchanged
Q00612	G6pdx	Glucose-6-phosphate 1-dehydrogenase X OS=Mus musculus OX=10090 GN=G6pdx PE=1 SV=3	0.877953	-0.0196	3.54437e+07	4.01618e+07	3.63523e+07	8.41291e+07	8.11569e+07	6.17674e+07	5.24215e+07	4.77981e+07	6.00909e+07	9.17062e+07	8.43849e+07	8.00193e+07	Unchanged
Q00899	Yy1	Transcriptional repressor protein YY1 OS=Mus musculus OX=10090 GN=Yy1 PE=1 SV=1	0.134028	0.389	723423	899330	909555	2.23126e+06	2.98783e+06	974253	1.66848e+06	1.82339e+06	1.43086e+06	3.42934e+06	1.92978e+06	3.11456e+06	Unchanged
Q00915	Rbp1	Retinol-binding protein 1 OS=Mus musculus OX=10090 GN=Rbp1 PE=1 SV=2	0.90514	-0.0503	2.68293e+06	2.30905e+06	2.47124e+06	2.32381e+06	1.99434e+06	2.42761e+06	3.19558e+06	3.45851e+06	3.53041e+06	2.64625e+06	2.57999e+06	2.43132e+06	Unchanged
Q00PI9	Hnrnpul2	Heterogeneous nuclear ribonucleoprotein U-like protein 2 OS=Mus musculus OX=10090 GN=Hnrnpul2 PE=1 SV=2	0.622072	-0.0794	3.19843e+07	3.42727e+07	3.67352e+07	1.3098e+08	114991252	8.29398e+07	5.21769e+07	4.95498e+07	5.08539e+07	1.24788e+08	9.78202e+07	1.04424e+08	Unchanged
Q01147	Creb1	Cyclic AMP-responsive element-binding protein 1 OS=Mus musculus OX=10090 GN=Creb1 PE=1 SV=1	0.971269	0.0511	234740	209202	201892	1.06301e+07	1.2892e+07	1.15094e+07	298016	267162	275628	1.26789e+07	1.85735e+07	1.73427e+07	Unchanged
Q01320	Top2a	DNA topoisomerase 2-alpha OS=Mus musculus OX=10090 GN=Top2a PE=1 SV=2	0.800465	-0.141	3.92695e+08	4.66353e+08	5.0756e+08	2.80256e+08	5.15419e+08	3.70931e+08	6.66234e+08	7.07365e+08	7.25523e+08	3.01015e+08	262918913	4.74911e+08	Unchanged
Q01405	Sec23a	Protein transport protein Sec23A OS=Mus musculus OX=10090 GN=Sec23a PE=1 SV=2	0.344371	0.507	1.69194e+06	1.86478e+06	2.49305e+06	2.55245e+07	2.03828e+07	1.6241e+07	5.80638e+06	5.34104e+06	6.35251e+06	2.89608e+07	2.05836e+07	2.15955e+07	Unchanged
Q01730	Rsu1	Ras suppressor protein 1 OS=Mus musculus OX=10090 GN=Rsu1 PE=1 SV=3	0.852715	0.0682	5.51557e+06	4.928e+06	3.91266e+06	2.00429e+07	2.35461e+07	1.9086e+07	5.99265e+06	5.54394e+06	6.89465e+06	2.85813e+07	2.96631e+07	3.03568e+07	Unchanged
Q01768	Nme2	Nucleoside diphosphate kinase B OS=Mus musculus OX=10090 GN=Nme2 PE=1 SV=1	0.770507	0.0891	1449942852	1406715601	1226935666	1763090682	1640622504	1694181839	2059847214	2180613461	2176153546	1932244416	2244819723	1942154435	Unchanged
Q01853	Vcp	Transitional endoplasmic reticulum ATPase OS=Mus musculus OX=10090 GN=Vcp PE=1 SV=4	0.408845	-0.104	2.96864e+08	3.02684e+08	308055863	8.64046e+08	7.41293e+08	583532502	4.41178e+08	3.83463e+08	4.44779e+08	8.68134e+08	711797068	6.70159e+08	Unchanged
Q02053	Uba1	Ubiquitin-like modifier-activating enzyme 1 OS=Mus musculus OX=10090 GN=Uba1 PE=1 SV=1	0.175422	-0.187	2.46462e+08	2.77981e+08	2.68709e+08	8.23845e+08	7.45249e+08	5.70406e+08	3.30173e+08	283602918	3.98619e+08	8.21637e+08	6.90209e+08	6.48122e+08	Unchanged
Q02248	Ctnnb1	Catenin beta-1 OS=Mus musculus OX=10090 GN=Ctnnb1 PE=1 SV=1	0.387483	-0.111	8.65117e+07	9.02808e+07	8.68117e+07	2.18928e+08	1.84418e+08	1.47573e+08	1.13744e+08	1.05782e+08	1.27876e+08	2.2282e+08	1.9701e+08	1.74729e+08	Unchanged
Q02257	Jup	Junction plakoglobin OS=Mus musculus OX=10090 GN=Jup PE=1 SV=3	0.274474	-0.13	2.43456e+06	2.53632e+06	2.10363e+06	6.03603e+06	5.74693e+06	5.50986e+06	2.81365e+06	3.01623e+06	3.18379e+06	6.80855e+06	5.91147e+06	6.16634e+06	Unchanged
Q02395	Mtf2	Metal-response element-binding transcription factor 2 OS=Mus musculus OX=10090 GN=Mtf2 PE=1 SV=2	0.503271	-0.262	4438962	6.37436e+06	5.97343e+06	2.71772e+07	2.55077e+07	1.866e+07	5.47606e+06	4.4673e+06	6.122e+06	2.95044e+07	2.93332e+07	2.62803e+07	Unchanged
Q02614	Sap30bp	SAP30-binding protein OS=Mus musculus OX=10090 GN=Sap30bp PE=1 SV=2	0.141361	0.239	656150	955176	866129	2.82746e+06	1.92167e+06	1.89487e+06	1.54636e+06	1.34535e+06	1.69215e+06	2.9602e+06	2.16473e+06	3.10436e+06	Unchanged
Q02819	Nucb1	Nucleobindin-1 OS=Mus musculus OX=10090 GN=Nucb1 PE=1 SV=2	0.191293	0.52	2.37157e+06	1.43716e+06	1.15345e+06	8.75865e+06	1.29694e+07	6.50497e+06	3691324	3.5356e+06	4.23039e+06	1.47166e+07	1.10503e+07	1.30621e+07	Unchanged
Q03137	Epha4	Ephrin type-A receptor 4 OS=Mus musculus OX=10090 GN=Epha4 PE=1 SV=2	0.259097	-0.582	1.04473e+06	1.32414e+06	1.37494e+06	1.40322e+06	1.3985e+06	741119	2.0422e+06	551333	300075	1.61205e+06	1.82736e+06	1.14504e+06	Unchanged
Q03145	Epha2	Ephrin type-A receptor 2 OS=Mus musculus OX=10090 GN=Epha2 PE=1 SV=3	0.348787	0.45	460651	1.83658e+06	2.71099e+06	3.53953e+06	2.64232e+06	1.23093e+06	2.11433e+06	5.02388e+06	3.10545e+06	3.12373e+06	3.14864e+06	2.45431e+06	Unchanged
Q03147	Cdk7	Cyclin-dependent kinase 7 OS=Mus musculus OX=10090 GN=Cdk7 PE=1 SV=2	0.979165	0.0108	5.27247e+06	5.65283e+06	4.2802e+06	2.75213e+07	28734273	2.81916e+07	7.34504e+06	5.33675e+06	1.05068e+07	3.54443e+07	4.28445e+07	2.20412e+07	Unchanged
Q03173	Enah	Protein enabled homolog OS=Mus musculus OX=10090 GN=Enah PE=1 SV=2	0.324123	-0.15	8.27351e+06	1.09039e+07	1.16612e+07	2.69433e+07	2.97671e+07	2.20951e+07	1.43834e+07	1.61409e+07	1.41151e+07	2.75261e+07	2.03872e+07	2.51841e+07	Unchanged
Q03265	Atp5f1a	ATP synthase subunit alpha, mitochondrial OS=Mus musculus OX=10090 GN=Atp5f1a PE=1 SV=1	0.408496	-0.0922	8.30613e+08	9.47181e+08	8.52865e+08	2261636696	2049547367	1716601075	1175078387	1044078860	1443421424	2196763754	2038814289	2126485977	Unchanged
Q03958	Pfdn6	Prefoldin subunit 6 OS=Mus musculus OX=10090 GN=Pfdn6 PE=1 SV=1	0.116224	0.274	1.23047e+07	1.18619e+07	8.70835e+06	2.92231e+07	1.99697e+07	2.76019e+07	1.74821e+07	2.30261e+07	19865924	2.94245e+07	3.45504e+07	3.6554e+07	Unchanged
Q04447	Ckb	Creatine kinase B-type OS=Mus musculus OX=10090 GN=Ckb PE=1 SV=1	0.725127	-0.0569	2.08659e+08	2.37448e+08	1.99553e+08	6.27788e+08	5.29989e+08	3.55814e+08	2.82972e+08	2.05453e+08	4.03645e+08	6.53244e+08	5.35618e+08	5.21459e+08	Unchanged
Q04692	Smarcad1	SWI/SNF-related matrix-associated actin-dependent regulator of chromatin subfamily A containing DEAD/H box 1 OS=Mus musculus OX=10090 GN=Smarcad1 PE=1 SV=2	0.933027	0.0411	2.12136e+07	3.67798e+07	4.22788e+07	2.5225e+07	3.99473e+07	2.28952e+07	3.77545e+07	6.00651e+07	5.75496e+07	3.6241e+07	3.03151e+07	2.91919e+07	Unchanged
Q04736	Yes1	Tyrosine-protein kinase Yes OS=Mus musculus OX=10090 GN=Yes1 PE=1 SV=3	0.635156	-0.131	5.62206e+06	6.56258e+06	6.07511e+06	2.57298e+07	2.37178e+07	1.80869e+07	7.01562e+06	6.90586e+06	7.54599e+06	3.13972e+07	2.55672e+07	2.26946e+07	Unchanged
Q04750	Top1	DNA topoisomerase 1 OS=Mus musculus OX=10090 GN=Top1 PE=1 SV=2	0.437728	-0.248	2.01685e+07	2.08075e+07	2.06587e+07	1.13601e+08	1.02937e+08	8.13988e+07	2.63899e+07	2.35963e+07	2.7241e+07	1.02935e+08	9.11361e+07	8.56854e+07	Unchanged
Q05144	Rac2	Ras-related C3 botulinum toxin substrate 2 OS=Mus musculus OX=10090 GN=Rac2 PE=1 SV=1	0.178055	0.415	417156	301617	134757	759219	670522	490520	670320	496745	871738	638596	784508	758653	Unchanged
Q05186	Rcn1	Reticulocalbin-1 OS=Mus musculus OX=10090 GN=Rcn1 PE=1 SV=1	0.177644	0.209	3.49893e+06	4.24969e+06	3.62447e+06	1.05369e+07	9.70893e+06	6.49177e+06	6.62134e+06	6.31323e+06	7.8707e+06	1.17268e+07	8.48952e+06	12100428	Unchanged
Q05512	Mark2	Serine/threonine-protein kinase MARK2 OS=Mus musculus OX=10090 GN=Mark2 PE=1 SV=3	0.697949	-0.16	1.02681e+06	1.28481e+06	1.26005e+06	4.21136e+06	7.73798e+06	5.77972e+06	1.81992e+06	2.03065e+06	2.12708e+06	7.64821e+06	1.6895e+06	7.35376e+06	Unchanged
Q05816	Fabp5	Fatty acid-binding protein 5 OS=Mus musculus OX=10090 GN=Fabp5 PE=1 SV=3	0.645341	-0.0879	1.31471e+07	1.50446e+07	1.41875e+07	2.58877e+07	2.10693e+07	2.19964e+07	1.71097e+07	1.98301e+07	1.87597e+07	2.32014e+07	2.99229e+07	2.4501e+07	Unchanged
Q05920	Pc	Pyruvate carboxylase, mitochondrial OS=Mus musculus OX=10090 GN=Pc PE=1 SV=1	0.702215	-0.182	4.25783e+06	3.97967e+06	4.42126e+06	3.79584e+06	3.99611e+06	3.16062e+06	5.74685e+06	4.85466e+06	6.18465e+06	4.48551e+06	2.48572e+06	4.0636e+06	Unchanged
Q05A36	Mex3c	RNA-binding E3 ubiquitin-protein ligase MEX3C OS=Mus musculus OX=10090 GN=Mex3c PE=2 SV=2	0.2272	-0.235	872151	944095	968495	1.62198e+06	1.39708e+06	1.53071e+06	1.11526e+06	996471	1.26592e+06	1.60742e+06	1405638	1.51681e+06	Unchanged
Q05CL8	Larp7	La-related protein 7 OS=Mus musculus OX=10090 GN=Larp7 PE=1 SV=2	0.994493	0.000816	1.136e+07	1.4174e+07	12823451	3.01275e+07	3.00579e+07	2.39798e+07	1.78281e+07	1.81589e+07	2.04935e+07	3.6095e+07	2.90487e+07	2.99753e+07	Unchanged
Q05D44	Eif5b	Eukaryotic translation initiation factor 5B OS=Mus musculus OX=10090 GN=Eif5b PE=1 SV=2	0.892483	-0.0932	7.57149e+07	9.19988e+07	9.8764e+07	4.0904e+07	69187410	5.18082e+07	1.33775e+08	1.44456e+08	1.37605e+08	4.22705e+07	3.56415e+07	7.92079e+07	Unchanged
Q06138	Cab39	Calcium-binding protein 39 OS=Mus musculus OX=10090 GN=Cab39 PE=1 SV=2	0.901535	-0.102	3.31697e+06	3.83637e+06	3.79267e+06	5.09325e+07	4.97833e+07	4.35109e+07	4.70737e+06	2.36807e+06	7.03579e+06	52493673	5.97808e+07	6.55065e+07	Unchanged
Q06180	Ptpn2	Tyrosine-protein phosphatase non-receptor type 2 OS=Mus musculus OX=10090 GN=Ptpn2 PE=1 SV=2	0.890789	0.0852	680111	831479	1.08769e+06	1.10954e+07	1.37677e+07	1.10456e+07	2.09419e+06	1.65518e+06	2.77772e+06	1.06892e+07	6.68401e+06	9.96592e+06	Unchanged
Q06185	Atp5me	ATP synthase subunit e, mitochondrial OS=Mus musculus OX=10090 GN=Atp5me PE=1 SV=2	0.687164	-0.172	3.56601e+07	3.46474e+07	3.38027e+07	2.60077e+07	2.50516e+07	2.9008e+07	3.26769e+07	3.72855e+07	4.02906e+07	29632036	3.45498e+07	3.56533e+07	Unchanged
Q07076	Anxa7	Annexin A7 OS=Mus musculus OX=10090 GN=Anxa7 PE=1 SV=2	0.654632	-0.0735	1.58078e+07	1.90501e+07	1.57513e+07	5.83369e+07	4.98461e+07	4.07807e+07	2.46744e+07	1.86034e+07	2.871e+07	6.51491e+07	5.10692e+07	4.37902e+07	Unchanged
Q07104	Gdf3	Growth/differentiation factor 3 OS=Mus musculus OX=10090 GN=Gdf3 PE=1 SV=2	0.736917	-0.279	233456	336519	277568	5.73471e+06	6.71419e+06	8.53436e+06	553605	701733	786554	7.10615e+06	3.00956e+06	1.59484e+06	Unchanged
Q07139	Ect2	Protein ECT2 OS=Mus musculus OX=10090 GN=Ect2 PE=1 SV=2	0.145482	-0.247	3.71772e+06	4.2713e+06	4.14564e+06	9.95495e+06	7.34066e+06	6.81919e+06	5.73873e+06	4.91791e+06	4.34214e+06	8.05141e+06	7.14421e+06	7.73152e+06	Unchanged
Q07417	Acads	Short-chain specific acyl-CoA dehydrogenase, mitochondrial OS=Mus musculus OX=10090 GN=Acads PE=1 SV=2	0.651663	-0.2	1.89628e+07	1.9773e+07	2.28469e+07	1.51442e+08	1.56319e+08	1.34257e+08	2.6814e+07	2.88986e+07	3.59386e+07	160706634	1.30867e+08	9.38686e+07	Unchanged
Q07646	Mest	Mesoderm-specific transcript protein OS=Mus musculus OX=10090 GN=Mest PE=2 SV=1	0.373777	0.27	162824	119110	267075	520245	773359	529077	286877	300533	737071	586869	502477	836686	Unchanged
Q07813	Bax	Apoptosis regulator BAX OS=Mus musculus OX=10090 GN=Bax PE=1 SV=1	0.222262	0.397	3.62736e+07	2.24354e+07	1.79451e+07	1.15437e+08	1.03691e+08	1.17787e+08	5.02212e+07	3.85549e+07	6.86168e+07	1.56561e+08	1.59212e+08	1.50036e+08	Unchanged
Q07832	Plk1	Serine/threonine-protein kinase PLK1 OS=Mus musculus OX=10090 GN=Plk1 PE=1 SV=2	0.483739	-0.155	4.843e+06	5.51561e+06	3.93696e+06	1.79961e+07	1.8212e+07	1.38831e+07	6335539	4.82121e+06	7.42049e+06	1.85175e+07	1.77125e+07	1.56774e+07	Unchanged
Q08024	Cbfb	Core-binding factor subunit beta OS=Mus musculus OX=10090 GN=Cbfb PE=1 SV=1	0.747699	0.183	1.04902e+06	1.14454e+06	749245	8.41489e+06	9.00975e+06	8.0936e+06	1.52256e+06	1.49059e+06	1.95923e+06	9.50918e+06	1.07959e+07	1.20024e+07	Unchanged
Q08122	Tle3	Transducin-like enhancer protein 3 OS=Mus musculus OX=10090 GN=Tle3 PE=1 SV=3	0.213972	-0.251	6.14072e+06	6.8512e+06	6.45344e+06	1.95973e+07	1.95258e+07	1.45377e+07	6.51124e+06	6.49005e+06	6.82365e+06	2.26534e+07	1.87213e+07	20149206	Unchanged
Q08288	Lyar	Cell growth-regulating nucleolar protein OS=Mus musculus OX=10090 GN=Lyar PE=1 SV=2	0.912477	0.038	4.87995e+06	5.59205e+06	5.82071e+06	4.40584e+07	2.42825e+07	1.63654e+07	8.657e+06	7.24342e+06	1.02407e+07	3.67298e+07	2.18116e+07	2.93394e+07	Unchanged
Q08297	Rad51	DNA repair protein RAD51 homolog 1 OS=Mus musculus OX=10090 GN=Rad51 PE=1 SV=1	0.430863	-0.201	1.09736e+07	1.29665e+07	1.20857e+07	5.06931e+07	5.65346e+07	4.80958e+07	1.50781e+07	1.74833e+07	1.99331e+07	5.55572e+07	4.89677e+07	3.33248e+07	Unchanged
Q08331	Calb2	Calretinin OS=Mus musculus OX=10090 GN=Calb2 PE=1 SV=3	0.821009	0.348	124157	117611	79711.3	1.09087e+07	8.70569e+06	7.95353e+06	204745	188135	218685	1.13708e+07	1.21625e+07	14861699	Unchanged
Q08481	Pecam1	Platelet endothelial cell adhesion molecule OS=Mus musculus OX=10090 GN=Pecam1 PE=1 SV=1	0.808657	0.0998	767241	1.05769e+06	1.46924e+06	1.05261e+06	941045	835236	912189	1.72798e+06	1.73853e+06	1.09458e+06	1.65255e+06	1396868	Unchanged
Q08509	Eps8	Epidermal growth factor receptor kinase substrate 8 OS=Mus musculus OX=10090 GN=Eps8 PE=1 SV=2	0.986018	-0.00366	781103	851062	783344	2.97994e+06	3.09242e+06	2.8398e+06	1.26606e+06	1173382	1.20271e+06	3.30562e+06	3.02899e+06	3.47727e+06	Unchanged
Q08639	Tfdp1	Transcription factor Dp-1 OS=Mus musculus OX=10090 GN=Tfdp1 PE=1 SV=1	0.218056	0.206	478267	558859	597796	1.24705e+06	1.27843e+06	1.15796e+06	1.02628e+06	867947	782279	1.56672e+06	1.34024e+06	2.20524e+06	Unchanged
Q08943	Ssrp1	FACT complex subunit SSRP1 OS=Mus musculus OX=10090 GN=Ssrp1 PE=1 SV=2	0.575824	-0.067	9.67635e+07	1.07543e+08	1.01841e+08	3.0386e+08	2.58601e+08	2.11442e+08	1.53685e+08	1.37652e+08	1.59785e+08	3.0153e+08	2.48597e+08	243762854	Unchanged
Q0P678	Zc3h18	Zinc finger CCCH domain-containing protein 18 OS=Mus musculus OX=10090 GN=Zc3h18 PE=1 SV=1	0.927486	-0.0874	1.07711e+07	1.50016e+07	1.73375e+07	3.29699e+06	6.4924e+06	4.47885e+06	2.05261e+07	2.33962e+07	2.33703e+07	4.32688e+06	2.34226e+06	7.60787e+06	Unchanged
Q0VBL3	Rbm15	RNA-binding protein 15 OS=Mus musculus OX=10090 GN=Rbm15 PE=1 SV=1	0.445563	-0.527	2.53154e+06	2.48743e+06	2.30991e+06	2.71514e+07	2.83046e+07	2.41538e+07	2.06345e+06	2.33632e+06	2.7216e+06	2.15583e+07	2.25565e+07	2.19052e+07	Unchanged
Q0VG62	Rbis	Uncharacterized protein C8orf59 homolog OS=Mus musculus OX=10090 PE=1 SV=1	0.19482	-0.695	4.58354e+06	4.3523e+06	4.39098e+06	2221047	2.24817e+06	2519839	3.02009e+06	2.66339e+06	1.62999e+06	2.48767e+06	3.20155e+06	2.72308e+06	Unchanged
Q0VGB7	Ppp4r2	Serine/threonine-protein phosphatase 4 regulatory subunit 2 OS=Mus musculus OX=10090 GN=Ppp4r2 PE=1 SV=1	0.377021	0.744	122188	1.1191e+06	201916	7.47564e+06	5.11932e+06	1.29465e+06	416925	1.55743e+06	2.23757e+06	7.81223e+06	5.65656e+06	2.18285e+06	Unchanged
Q11011	Npepps	Puromycin-sensitive aminopeptidase OS=Mus musculus OX=10090 GN=Npepps PE=1 SV=2	0.445151	-0.167	6.4323e+07	7.36278e+07	6.99296e+07	1.26555e+08	1.06204e+08	8.49528e+07	8.73337e+07	7.87183e+07	9.82602e+07	1.19306e+08	104020300	1.04406e+08	Unchanged
Q11136	Pepd	Xaa-Pro dipeptidase OS=Mus musculus OX=10090 GN=Pepd PE=1 SV=3	0.463722	-0.306	4.02207e+06	3.78803e+06	3.8519e+06	2.09358e+07	1.74231e+07	1.23777e+07	2.81719e+06	2.79228e+06	5.8034e+06	2.31371e+07	19278436	1.69134e+07	Unchanged
Q14B48	Itprid1	Coiled-coil domain-containing protein 129 OS=Mus musculus OX=10090 GN=Ccdc129 PE=2 SV=1	0.939953	0.0419	929382	2.34603e+06	1.71781e+06	996502	1.13679e+06	883824	1877914	2.33678e+06	1.87538e+06	870693	1.61278e+06	1.79011e+06	Unchanged
Q14B71	Cdca2	Cell division cycle-associated protein 2 OS=Mus musculus OX=10090 GN=Cdca2 PE=1 SV=2	0.949107	0.0452	2.89137e+06	5.66751e+06	5.77047e+06	1.51482e+06	4.26599e+06	1.85349e+06	4.39783e+06	7.59227e+06	7.98831e+06	1.99078e+06	2.85178e+06	4.18291e+06	Unchanged
Q14C51	Ptcd3	Pentatricopeptide repeat domain-containing protein 3, mitochondrial OS=Mus musculus OX=10090 GN=Ptcd3 PE=1 SV=2	0.921205	-0.0253	9.3381e+06	8.58951e+06	9.67531e+06	3.90569e+07	2.41083e+07	3.00393e+07	1.73732e+07	1.00085e+07	1.39267e+07	4.86983e+07	2.24397e+07	3.46016e+07	Unchanged
Q14CH7	Aars2	Alanine--tRNA ligase, mitochondrial OS=Mus musculus OX=10090 GN=Aars2 PE=1 SV=1	0.562832	-0.123	2.04231e+06	2.77609e+06	2.64802e+06	8524800	1.02195e+07	8.10892e+06	4.24095e+06	3.44251e+06	3.57933e+06	9.25494e+06	6.16884e+06	9.86692e+06	Unchanged
Q1HFZ0	Nsun2	tRNA (cytosine(34)-C(5))-methyltransferase OS=Mus musculus OX=10090 GN=Nsun2 PE=1 SV=2	0.400333	-0.16	5.16699e+07	5.71918e+07	5.7991e+07	2.21693e+08	1.84675e+08	140160444	7.20061e+07	6.1664e+07	8.29916e+07	2.1012e+08	1.89866e+08	1.5957e+08	Unchanged
Q1PSW8	Trim71	E3 ubiquitin-protein ligase TRIM71 OS=Mus musculus OX=10090 GN=Trim71 PE=1 SV=1	0.766749	0.059	6.38868e+06	6.34999e+06	6.58988e+06	2.93553e+07	2.22968e+07	2.21139e+07	1.05989e+07	1.29406e+07	1.25818e+07	2.83978e+07	1.90404e+07	2.45644e+07	Unchanged
Q2Q5T5	Mymx	Protein myomixer OS=Mus musculus OX=10090 GN=Mymx PE=1 SV=1	0.697884	-0.179	386805	396208	454988	399354	349638	326679	493760	540796	567565	261187	465680	379424	Unchanged
Q2TV84	Trpm1	Transient receptor potential cation channel subfamily M member 1 OS=Mus musculus OX=10090 GN=Trpm1 PE=2 SV=2	0.575291	0.477	530089	678856	549034	114449	190731	132434	883560	1.0897e+06	421854	365405	265312	489040	Unchanged
Q2VPQ9	Meaf6	Chromatin modification-related protein MEAF6 OS=Mus musculus OX=10090 GN=Meaf6 PE=1 SV=1	0.98102	0.00738	1.60906e+06	1.58337e+06	1.49451e+06	7.28931e+06	7.55355e+06	7.04138e+06	2.10671e+06	2.22067e+06	2.83049e+06	6.13044e+06	9.45493e+06	9.19212e+06	Unchanged
Q2YDW2	Msto1	Protein misato homolog 1 OS=Mus musculus OX=10090 GN=Msto1 PE=1 SV=1	0.993832	0.00218	5.26402e+06	6.7451e+06	6.27394e+06	2.92073e+07	2.18983e+07	1.81222e+07	1.15466e+07	5.07096e+06	1.35639e+07	2.93368e+07	2.66119e+07	1.94767e+07	Unchanged
Q3B7Z2	Osbp	Oxysterol-binding protein 1 OS=Mus musculus OX=10090 GN=Osbp PE=1 SV=3	0.371561	-0.174	1692976	2.04262e+06	1.86399e+06	2.75337e+06	3.61992e+06	2.66084e+06	2.50845e+06	1.95235e+06	2.19265e+06	3.12152e+06	3728462	3.07081e+06	Unchanged
Q3KNM2	Marchf5	E3 ubiquitin-protein ligase MARCH5 OS=Mus musculus OX=10090 GN=March5 PE=1 SV=1	0.795661	0.183	1.9888e+06	2.41612e+06	1.63933e+06	2.27512e+07	2.59784e+07	2.21378e+07	2.80807e+06	2.96605e+06	4.23872e+06	2.67714e+07	3.22878e+07	3.35317e+07	Unchanged
Q3SXD3	Hddc2	HD domain-containing protein 2 OS=Mus musculus OX=10090 GN=Hddc2 PE=1 SV=1	0.993918	0.00327	394955	567172	413365	2.88829e+06	3.51806e+06	2.23527e+06	694511	667985	825297	3.54098e+06	4.09278e+06	1.78078e+06	Unchanged
Q3TCJ1	Abraxas2	BRISC complex subunit Abraxas 2 OS=Mus musculus OX=10090 GN=Abraxas2 PE=1 SV=1	0.58565	-0.173	546837	642005	637090	733182	774733	561204	491101	823248	776191	834684	597249	1.03014e+06	Unchanged
Q3TCN2	Plbd2	Putative phospholipase B-like 2 OS=Mus musculus OX=10090 GN=Plbd2 PE=1 SV=2	0.358292	0.355	2.0535e+06	1.88396e+06	1.94745e+06	5234418	7.90966e+06	8.72398e+06	2.25972e+06	2.9447e+06	2.96248e+06	1.28656e+07	1.424e+07	1.52572e+07	Unchanged
Q3TDN2	Faf2	FAS-associated factor 2 OS=Mus musculus OX=10090 GN=Faf2 PE=1 SV=2	0.214212	-0.853	1.75304e+06	1.87154e+06	1.64126e+06	9.68065e+06	8.88559e+06	8.21746e+06	309998	955754	2.53741e+06	1.12392e+07	6.33584e+06	9.49876e+06	Unchanged
Q3TDQ1	Stt3b	Dolichyl-diphosphooligosaccharide--protein glycosyltransferase subunit STT3B OS=Mus musculus OX=10090 GN=Stt3b PE=1 SV=2	0.699395	-0.433	94852.3	223581	225545	6.15975e+06	5.49233e+06	2.92406e+06	120259	151950	258275	4.68739e+06	4.43806e+06	3.69674e+06	Unchanged
Q3TFD2	Lpcat1	Lysophosphatidylcholine acyltransferase 1 OS=Mus musculus OX=10090 GN=Lpcat1 PE=1 SV=1	0.675278	-0.0638	2.59743e+06	3.26153e+06	2.47708e+06	9.74766e+06	8.40798e+06	8.67979e+06	4.37484e+06	4.38387e+06	5.19785e+06	7.87888e+06	9.04292e+06	7.47181e+06	Unchanged
Q3THE2	Myl12b	Myosin regulatory light chain 12B OS=Mus musculus OX=10090 GN=Myl12b PE=1 SV=2	0.669509	0.107	8.48164e+07	7.52868e+07	6.41892e+07	1.08753e+08	9.36227e+07	102143033	1.06881e+08	1.11644e+08	1.14067e+08	1.31775e+08	1.4126e+08	1.21754e+08	Unchanged
Q3THG9	Aarsd1	Alanyl-tRNA editing protein Aarsd1 OS=Mus musculus OX=10090 GN=Aarsd1 PE=1 SV=2	0.719075	0.0581	8.06457e+06	1.14192e+07	9.47156e+06	1.92139e+07	1.85302e+07	1.4948e+07	1.36042e+07	1.28433e+07	1.6593e+07	2.29339e+07	1.80047e+07	2.28835e+07	Unchanged
Q3THJ3	Eif1ad	Probable RNA-binding protein EIF1AD OS=Mus musculus OX=10090 GN=Eif1ad PE=1 SV=2	0.768468	-0.165	1.14262e+06	1.72731e+06	1.51188e+06	7.49371e+06	8.29918e+06	7.16908e+06	932129	1.25041e+06	1.75203e+06	9.7342e+06	1.24264e+07	1.25448e+07	Unchanged
Q3THK3	Gtf2f1	General transcription factor IIF subunit 1 OS=Mus musculus OX=10090 GN=Gtf2f1 PE=1 SV=2	0.505869	0.145	3.05436e+06	3.26668e+06	3.34834e+06	1.3928e+07	1.23866e+07	7.97142e+06	5.35155e+06	4.36121e+06	6.58551e+06	1.74929e+07	1.09039e+07	1.33009e+07	Unchanged
Q3THK7	Gmps	GMP synthase [glutamine-hydrolyzing] OS=Mus musculus OX=10090 GN=Gmps PE=1 SV=2	0.863521	-0.0209	4.87001e+07	5.09316e+07	5.10674e+07	1.54515e+08	1.2862e+08	9.98512e+07	7.3919e+07	6.67341e+07	8.04003e+07	1.59347e+08	1.31884e+08	1.28132e+08	Unchanged
Q3THS6	Mat2a	S-adenosylmethionine synthase isoform type-2 OS=Mus musculus OX=10090 GN=Mat2a PE=1 SV=2	0.706931	0.0529	1.01765e+08	1.19698e+08	1.07599e+08	2.41197e+08	2.28295e+08	1.76593e+08	1.6645e+08	1.48852e+08	1.83711e+08	281206723	2.30732e+08	2.49211e+08	Unchanged
Q3TIR1	Trappc13	Trafficking protein particle complex subunit 13 OS=Mus musculus OX=10090 GN=Trappc13 PE=2 SV=1	0.269586	-0.425	193253	258108	175015	1.17283e+06	1.34519e+06	948260	260768	164797	325056	1.02774e+06	946541	759458	Unchanged
Q3TIR3	Ric8a	Synembryn-A OS=Mus musculus OX=10090 GN=Ric8a PE=1 SV=2	0.657014	-0.119	3.49044e+07	3.00629e+07	3.61464e+07	4.93903e+07	3.92611e+07	4.2504e+07	44073760	4.5394e+07	30845698	4.7549e+07	5.58814e+07	53844912	Unchanged
Q3TIV5	Zc3h15	Zinc finger CCCH domain-containing protein 15 OS=Mus musculus OX=10090 GN=Zc3h15 PE=1 SV=2	0.588816	-0.127	4.6804e+06	5.93058e+06	5.7381e+06	1.81204e+07	2.15949e+07	1.36116e+07	7.64314e+06	4.88843e+06	8.62218e+06	2.53461e+07	1.79232e+07	1.58705e+07	Unchanged
Q3TIX9	Usp39	U4/U6.U5 tri-snRNP-associated protein 2 OS=Mus musculus OX=10090 GN=Usp39 PE=1 SV=2	0.741856	-0.145	4.47152e+06	7.28589e+06	3.88471e+06	3.44461e+07	2.78104e+07	2.51716e+07	8.47442e+06	4.61402e+06	6.60006e+06	3.59603e+07	2.98382e+07	2.78989e+07	Unchanged
Q3TJ91	Llgl2	Lethal(2) giant larvae protein homolog 2 OS=Mus musculus OX=10090 GN=Llgl2 PE=1 SV=2	0.820667	-0.18	409894	647432	771748	8.84715e+06	9.01324e+06	7.51447e+06	592641	889309	820389	9.36152e+06	7.75856e+06	8.57859e+06	Unchanged
Q3TJZ6	Fam98a	Protein FAM98A OS=Mus musculus OX=10090 GN=Fam98a PE=1 SV=1	0.350183	0.17	4.12451e+06	5.05294e+06	5.42089e+06	11974377	1.4565e+07	1.43837e+07	1.0353e+07	7105967	1.08231e+07	1.93192e+07	1.26831e+07	1.36566e+07	Unchanged
Q3TKT4	Smarca4	Transcription activator BRG1 OS=Mus musculus OX=10090 GN=Smarca4 PE=1 SV=1	0.827045	-0.15	5.91004e+07	8.04807e+07	7.75641e+07	3.53301e+07	3.92559e+07	2.90845e+07	7.22201e+07	9.13829e+07	1.15666e+08	3.75041e+07	3.36188e+07	3.83438e+07	Unchanged
Q3TKY6	Cwc27	Spliceosome-associated protein CWC27 homolog OS=Mus musculus OX=10090 GN=Cwc27 PE=1 SV=1	0.976717	0.00525	763083	954621	756442	3.19444e+06	2.6465e+06	1.86905e+06	1177422	1.01983e+06	1.41721e+06	3.36671e+06	2.39118e+06	3.01066e+06	Unchanged
Q3TLH4	Prrc2c	Protein PRRC2C OS=Mus musculus OX=10090 GN=Prrc2c PE=1 SV=3	0.912832	0.167	1.24941e+07	1.83092e+07	1.73291e+07	639884	1.29994e+06	906948	1.84356e+07	2.18994e+07	2.39023e+07	1.37801e+06	1.18334e+06	1.7669e+06	Unchanged
Q3TLP5	Echdc2	Enoyl-CoA hydratase domain-containing protein 2, mitochondrial OS=Mus musculus OX=10090 GN=Echdc2 PE=1 SV=2	0.727399	0.157	1.44726e+07	1.60812e+07	1.40467e+07	1.0463e+08	9.72987e+07	9.1097e+07	2.37096e+07	2.00216e+07	3.08638e+07	1.15867e+08	1.16149e+08	1.36713e+08	Unchanged
Q3TLS3	Gdpgp1	GDP-D-glucose phosphorylase 1 OS=Mus musculus OX=10090 GN=Gdpgp1 PE=1 SV=2	0.686354	-0.109	374064	482585	478433	2.04039e+06	1.95554e+06	1.25679e+06	609925	511669	742186	2.37388e+06	1.9288e+06	1.20514e+06	Unchanged
Q3TPE9	Ankmy2	Ankyrin repeat and MYND domain-containing protein 2 OS=Mus musculus OX=10090 GN=Ankmy2 PE=1 SV=1	0.530146	0.122	1.21972e+06	1.4552e+06	1.34114e+06	2.69358e+06	2.60435e+06	1.93633e+06	1.94649e+06	2.00118e+06	2.83394e+06	3.21943e+06	2.35056e+06	2.9803e+06	Unchanged
Q3TRM4	Pnpla6	Neuropathy target esterase OS=Mus musculus OX=10090 GN=Pnpla6 PE=1 SV=2	0.940343	-0.0668	6.49753e+06	9.57294e+06	1.22207e+07	1.99876e+06	5.27141e+06	5.23674e+06	1.28377e+07	1.6982e+07	1.58556e+07	5984568	1.82853e+06	3.89232e+06	Unchanged
Q3TSG4	Alkbh5	RNA demethylase ALKBH5 OS=Mus musculus OX=10090 GN=Alkbh5 PE=1 SV=2	0.582414	-0.272	751362	511312	525837	3.47199e+06	5.25384e+06	2.63074e+06	456257	829936	749996	4.25362e+06	3.90219e+06	3.07627e+06	Unchanged
Q3TUH1	Tamm41	Phosphatidate cytidylyltransferase, mitochondrial OS=Mus musculus OX=10090 GN=Tamm41 PE=1 SV=2	0.677637	0.348	386808	452918	306700	5.74759e+06	6.79423e+06	5.34379e+06	672904	647952	737104	7.13052e+06	9.41523e+06	1.02525e+07	Unchanged
Q3TV70	Nr2c2ap	Nuclear receptor 2C2-associated protein OS=Mus musculus OX=10090 GN=Nr2c2ap PE=1 SV=1	0.456123	0.241	2.83343e+06	3.33671e+06	3.18964e+06	3.95078e+06	4.10027e+06	3.7751e+06	5.04927e+06	6.07014e+06	5.96627e+06	4.36871e+06	5763592	5.0513e+06	Unchanged
Q3TW96	Uap1l1	UDP-N-acetylhexosamine pyrophosphorylase-like protein 1 OS=Mus musculus OX=10090 GN=Uap1l1 PE=1 SV=1	0.685402	-0.133	3.9154e+06	5.32707e+06	4.76082e+06	2.19054e+07	2.10568e+07	1.78246e+07	5.77585e+06	4.29913e+06	7346728	2.43377e+07	2.36243e+07	2.0749e+07	Unchanged
Q3TWF6	Wdr70	WD repeat-containing protein 70 OS=Mus musculus OX=10090 GN=Wdr70 PE=1 SV=1	0.253472	0.703	338282	502083	506349	7.04681e+06	5.98055e+06	3.69031e+06	2.28234e+06	828339	2.57073e+06	7.17659e+06	6.15868e+06	5.36277e+06	Unchanged
Q3TWW8	Srsf6	Serine/arginine-rich splicing factor 6 OS=Mus musculus OX=10090 GN=Srsf6 PE=1 SV=1	0.76829	-0.0368	5.47716e+07	6.67474e+07	6.01823e+07	1.3972e+08	1.199e+08	1.16197e+08	8.47165e+07	7.96517e+07	9.63041e+07	1.48442e+08	1.36116e+08	1.29743e+08	Unchanged
Q3TX08	Trmt1	tRNA (guanine(26)-N(2))-dimethyltransferase OS=Mus musculus OX=10090 GN=Trmt1 PE=1 SV=2	0.798156	0.0532	4.42146e+06	4.87316e+06	5.19166e+06	1.82912e+07	1.60345e+07	1.41689e+07	7.10675e+06	6.34875e+06	7.69417e+06	2.42632e+07	1.62715e+07	1.96117e+07	Unchanged
Q3TXS7	Psmd1	26S proteasome non-ATPase regulatory subunit 1 OS=Mus musculus OX=10090 GN=Psmd1 PE=1 SV=1	0.0614275	-0.251	8.12136e+07	8.63261e+07	8.23795e+07	2.05978e+08	1.72442e+08	1.41305e+08	9.67177e+07	9.14227e+07	1.04369e+08	1.98059e+08	160664784	1.6134e+08	Unchanged
Q3TXU5	Dhps	Deoxyhypusine synthase OS=Mus musculus OX=10090 GN=Dhps PE=1 SV=2	0.223817	-0.808	659030	624230	570282	6.81898e+06	7.54656e+06	7.59816e+06	957762	900908	991645	7.74863e+06	2.55154e+06	873003	Unchanged
Q3TYA6	Mphosph8	M-phase phosphoprotein 8 OS=Mus musculus OX=10090 GN=Mphosph8 PE=1 SV=1	0.503265	-0.425	1.55356e+06	1.71078e+06	1.73187e+06	1.64421e+07	1.82695e+07	1.40267e+07	1.89604e+06	1.61376e+06	1.78818e+06	1.56904e+07	1.43743e+07	1.24431e+07	Unchanged
Q3TYS2	Cybc1	Cytochrome b-245 chaperone 1 OS=Mus musculus OX=10090 GN=Cybc1 PE=1 SV=2	0.613578	0.418	264735	168279	84952.3	1.75654e+06	1.4902e+06	2.25921e+06	323654	155476	308595	3.04917e+06	3.83492e+06	3.24536e+06	Unchanged
Q3TYX3	Smyd5	SET and MYND domain-containing protein 5 OS=Mus musculus OX=10090 GN=Smyd5 PE=1 SV=2	0.705574	0.11	4.3921e+06	5.48305e+06	4.96894e+06	2.64711e+07	2.18038e+07	1.7567e+07	6.95221e+06	7.09348e+06	1.0323e+07	3.3453e+07	2.46242e+07	2.12162e+07	Unchanged
Q3TZX8	Nol9	Polynucleotide 5'-hydroxyl-kinase NOL9 OS=Mus musculus OX=10090 GN=Nol9 PE=1 SV=1	0.195539	-0.255	1.24867e+07	1.30455e+07	1.28129e+07	4.31436e+07	4.14971e+07	3.79304e+07	1.48531e+07	1.52614e+07	1.50541e+07	5.0055e+07	3.52172e+07	3.77526e+07	Unchanged
Q3U0K8	Ogfod1	Prolyl 3-hydroxylase OGFOD1 OS=Mus musculus OX=10090 GN=Ogfod1 PE=1 SV=1	0.070468	-0.457	281085	324534	272899	1.59959e+06	844679	1.08117e+06	373724	274166	475332	935929	707831	781617	Unchanged
Q3U0V1	Khsrp	Far upstream element-binding protein 2 OS=Mus musculus OX=10090 GN=Khsrp PE=1 SV=2	0.433805	-0.11	1.04424e+08	1.11e+08	108173795	226426457	234647126	2.05305e+08	1.40292e+08	1.50859e+08	159205936	2.66251e+08	1.92956e+08	2.31474e+08	Unchanged
Q3U186	Rars2	Probable arginine--tRNA ligase, mitochondrial OS=Mus musculus OX=10090 GN=Rars2 PE=1 SV=1	0.153898	0.362	2.51382e+06	2.7778e+06	2.42809e+06	13053646	9.82063e+06	7.00313e+06	4.67017e+06	4.66063e+06	5.90205e+06	1.90425e+07	1.13666e+07	1.14567e+07	Unchanged
Q3U1G5	Isg20l2	Interferon-stimulated 20 kDa exonuclease-like 2 OS=Mus musculus OX=10090 GN=Isg20l2 PE=1 SV=2	0.913364	0.0931	330770	783708	659598	1.42493e+07	1.84524e+07	1.20079e+07	1.55126e+06	1.52498e+06	1.46825e+06	1.04772e+07	1.19132e+07	8.50036e+06	Unchanged
Q3U1J4	Ddb1	DNA damage-binding protein 1 OS=Mus musculus OX=10090 GN=Ddb1 PE=1 SV=2	0.529597	-0.229	5.23541e+07	7.1792e+07	7.02818e+07	3.69625e+08	3.65826e+08	2.85687e+08	7.53551e+07	8.11051e+07	8.58911e+07	3.6208e+08	282669981	3.39874e+08	Unchanged
Q3U2P1	Sec24a	Protein transport protein Sec24A OS=Mus musculus OX=10090 GN=Sec24a PE=1 SV=1	0.147718	-0.279	3.34261e+06	3.80054e+06	4.8263e+06	9.869e+06	1.00288e+07	1.3985e+07	4.90756e+06	4.95176e+06	5.70934e+06	9.65007e+06	7.7054e+06	1.19355e+07	Unchanged
Q3U308	Ctu2	Cytoplasmic tRNA 2-thiolation protein 2 OS=Mus musculus OX=10090 GN=Ctu2 PE=1 SV=1	0.937595	-0.0139	4.26367e+06	5.34596e+06	4.78247e+06	1.80711e+07	1.67773e+07	1.40967e+07	6421943	7.38681e+06	7.67131e+06	1.85569e+07	1.71799e+07	17568937	Unchanged
Q3U319	Rnf40	E3 ubiquitin-protein ligase BRE1B OS=Mus musculus OX=10090 GN=Rnf40 PE=1 SV=2	0.156085	-0.461	440982	449979	580482	1.04468e+06	1.01788e+06	810233	277192	204625	797254	1.33595e+06	940679	1.19111e+06	Unchanged
Q3U3W5	Prmt9	Protein arginine N-methyltransferase 9 OS=Mus musculus OX=10090 GN=Prmt9 PE=2 SV=2	0.859294	-0.121	1.53012e+06	1.84901e+06	1.66012e+06	1.93853e+06	1.5033e+06	1.61443e+06	4.84812e+06	3.62337e+06	3.03847e+06	1.24438e+06	1.63282e+06	571806	Unchanged
Q3U5F4	Yrdc	YrdC domain-containing protein, mitochondrial OS=Mus musculus OX=10090 GN=Yrdc PE=1 SV=1	0.777295	0.102	1.43209e+06	1.45965e+06	1.15227e+06	6.46942e+06	6.8973e+06	6.62869e+06	1.88773e+06	2.04347e+06	2.1408e+06	6.88617e+06	9.59748e+06	9.247e+06	Unchanged
Q3U7R1	Esyt1	Extended synaptotagmin-1 OS=Mus musculus OX=10090 GN=Esyt1 PE=1 SV=2	0.855821	-0.0881	1.22324e+06	1.50329e+06	2.89507e+06	1.32888e+07	1.17477e+07	7.53562e+06	1.69492e+06	2.8702e+06	2.43453e+06	1.4233e+07	9.51594e+06	1.25468e+07	Unchanged
Q3U821	Wdr75	WD repeat-containing protein 75 OS=Mus musculus OX=10090 GN=Wdr75 PE=1 SV=1	0.771974	-0.475	211710	292909	270725	2.66003e+07	2.64509e+07	1.81779e+07	178149	322829	227995	2.5812e+07	2.16908e+07	1.88155e+07	Unchanged
Q3U9G9	Lbr	Lamin-B receptor OS=Mus musculus OX=10090 GN=Lbr PE=1 SV=2	0.804481	-0.3	2.59301e+06	3.47411e+06	3.136e+06	1.21773e+08	1.10646e+08	8.11565e+07	2.99079e+06	3.11868e+06	3.34254e+06	1.21495e+08	1.03575e+08	1.04975e+08	Unchanged
Q3UA06	Trip13	Pachytene checkpoint protein 2 homolog OS=Mus musculus OX=10090 GN=Trip13 PE=1 SV=1	0.812154	0.0458	1.57681e+07	2.11888e+07	1.96858e+07	3.43647e+07	3.42501e+07	2.54212e+07	2.71394e+07	2.2272e+07	32719591	4.56273e+07	3.20698e+07	3.81348e+07	Unchanged
Q3UA16	Spc25	Kinetochore protein Spc25 OS=Mus musculus OX=10090 GN=Spc25 PE=2 SV=1	0.12899	0.753	339869	526175	318942	3.87975e+06	3.17615e+06	3.23318e+06	1.55715e+06	1.36859e+06	1182779	3807021	4.59219e+06	5.48311e+06	Unchanged
Q3UA37	Qrich1	Glutamine-rich protein 1 OS=Mus musculus OX=10090 GN=Qrich1 PE=1 SV=1	0.84974	0.0367	6.244e+06	6.23407e+06	7.24865e+06	2.59029e+07	1.75357e+07	1.13518e+07	1.01361e+07	8.17605e+06	1.12043e+07	2.69284e+07	2.00216e+07	1.56898e+07	Unchanged
Q3UBX0	Tmem109	Transmembrane protein 109 OS=Mus musculus OX=10090 GN=Tmem109 PE=1 SV=2	0.0887096	0.441	976685	1.12549e+06	859165	1.08767e+06	1.93456e+06	1.60168e+06	1.59867e+06	1.85642e+06	2.25864e+06	2.16762e+06	2.63086e+06	2.41448e+06	Unchanged
Q3UD01	Atxn7l3b	Ataxin-7-like protein 3B OS=Mus musculus OX=10090 GN=Atxn7l3b PE=1 SV=1	0.481446	0.195	555346	352255	488759	648936	601688	674613	775446	734807	772762	914708	889799	733607	Unchanged
Q3UDE2	Ttll12	Tubulin--tyrosine ligase-like protein 12 OS=Mus musculus OX=10090 GN=Ttll12 PE=1 SV=1	0.92873	-0.0194	7.58308e+06	9.43026e+06	9.42297e+06	3.23629e+07	2.60141e+07	2.40569e+07	1.17325e+07	9.78718e+06	1.2836e+07	4.41377e+07	2.87884e+07	3.11496e+07	Unchanged
Q3UE37	Ube2z	Ubiquitin-conjugating enzyme E2 Z OS=Mus musculus OX=10090 GN=Ube2z PE=1 SV=2	0.55513	-0.325	4.85416e+06	5.59844e+06	4.64277e+06	4.9969e+07	4.76614e+07	4.66278e+07	6.97437e+06	7.09784e+06	8.72917e+06	5.61028e+07	3.66535e+07	1.88849e+07	Unchanged
Q3UEB3	Puf60	Poly(U)-binding-splicing factor PUF60 OS=Mus musculus OX=10090 GN=Puf60 PE=1 SV=2	0.522905	-0.14	2.37203e+07	1.8595e+07	2.00992e+07	8.00894e+07	8.78737e+07	5.75601e+07	3.31075e+07	2.85036e+07	2.53203e+07	7.88755e+07	6.91243e+07	7.13097e+07	Unchanged
Q3UFM5	Nom1	Nucleolar MIF4G domain-containing protein 1 OS=Mus musculus OX=10090 GN=Nom1 PE=1 SV=2	0.852087	0.209	196872	720800	581569	1.56194e+07	1.73954e+07	1.549e+07	878327	911664	959497	1.50825e+07	2.08886e+07	1.58902e+07	Unchanged
Q3UFY0	Rrp36	Ribosomal RNA processing protein 36 homolog OS=Mus musculus OX=10090 GN=Rrp36 PE=1 SV=1	0.688345	0.0852	4.46358e+06	4.45638e+06	4.10477e+06	5.73788e+06	5.81168e+06	6.42619e+06	5.48217e+06	4.37456e+06	6.21561e+06	8.71899e+06	8.34525e+06	1.06543e+07	Unchanged
Q3UGR5	Hdhd2	Haloacid dehalogenase-like hydrolase domain-containing protein 2 OS=Mus musculus OX=10090 GN=Hdhd2 PE=1 SV=2	0.811838	-0.217	585807	750426	556015	8.58603e+06	7.15148e+06	1.06602e+07	619779	389974	894914	7.99543e+06	1.07986e+07	1.60952e+07	Unchanged
Q3UGS4	Mcrip1	Mapk-regulated corepressor-interacting protein 1 OS=Mus musculus OX=10090 GN=Mcrip1 PE=1 SV=1	0.652897	-0.126	645094	716445	623107	786497	746914	815046	775860	718250	768751	775152	914557	1.24495e+06	Unchanged
Q3UH06	Rreb1	Ras-responsive element-binding protein 1 OS=Mus musculus OX=10090 GN=Rreb1 PE=1 SV=2	0.560754	-0.417	112695	191948	191397	2.42176e+06	2.32368e+06	2.43607e+06	179848	313538	235172	1.05512e+06	2.305e+06	1.44258e+06	Unchanged
Q3UHD6	Snx27	Sorting nexin-27 OS=Mus musculus OX=10090 GN=Snx27 PE=1 SV=2	0.675064	0.302	792766	625673	494405	8.3542e+06	9.82057e+06	6.99156e+06	1.38602e+06	1.32138e+06	1.08583e+06	1.39676e+07	8.51367e+06	9.68937e+06	Unchanged
Q3UHX0	Nol8	Nucleolar protein 8 OS=Mus musculus OX=10090 GN=Nol8 PE=1 SV=2	0.924812	0.0368	1.06305e+07	1.35845e+07	1.60809e+07	1.44692e+07	1.72609e+07	1.42808e+07	2.0227e+07	2.37738e+07	2.29379e+07	1.84156e+07	1.54115e+07	1.4289e+07	Unchanged
Q3UHX2	Pdap1	28 kDa heat- and acid-stable phosphoprotein OS=Mus musculus OX=10090 GN=Pdap1 PE=1 SV=1	0.680306	0.141	1.03373e+07	1.17991e+07	1.10529e+07	5.27813e+07	5.14696e+07	4.5668e+07	1.55524e+07	1.54727e+07	1.74626e+07	5.83548e+07	7.45613e+07	7.61557e+07	Unchanged
Q3UHX9	Spout1	Putative methyltransferase C9orf114 homolog OS=Mus musculus OX=10090 GN=Spout1 PE=1 SV=1	0.242581	-0.333	1.78202e+06	2.46828e+06	1.91385e+06	9.52338e+06	1.27141e+07	8.98992e+06	2.80417e+06	2.71421e+06	3.51129e+06	7.82333e+06	7.03682e+06	7.21728e+06	Unchanged
Q3UIL6	Plekha7	Pleckstrin homology domain-containing family A member 7 OS=Mus musculus OX=10090 GN=Plekha7 PE=1 SV=2	0.95948	-0.0115	8.09414e+06	1.22375e+07	1.39731e+07	3.71435e+07	4.36002e+07	3.83393e+07	1.30754e+07	1.97591e+07	1.84126e+07	4.74251e+07	4.37211e+07	3.84955e+07	Unchanged
Q3UIU2	Ndufb6	NADH dehydrogenase [ubiquinone] 1 beta subcomplex subunit 6 OS=Mus musculus OX=10090 GN=Ndufb6 PE=1 SV=3	0.87373	-0.0288	8.3549e+06	7.82418e+06	6.6114e+06	11810205	1.26683e+07	1.40413e+07	8.21869e+06	1.12198e+07	8.8155e+06	1.86674e+07	1.67157e+07	1.47148e+07	Unchanged
Q3UJ81	Cnep1r1	Nuclear envelope phosphatase-regulatory subunit 1 OS=Mus musculus OX=10090 GN=Cnep1r1 PE=1 SV=1	0.544804	-0.141	1389750	1.21809e+06	1.34074e+06	2.13074e+06	1.70021e+06	2.35262e+06	1.41903e+06	1.91021e+06	1.88341e+06	2.01516e+06	2.32961e+06	2.08502e+06	Unchanged
Q3UJB9	Edc4	Enhancer of mRNA-decapping protein 4 OS=Mus musculus OX=10090 GN=Edc4 PE=1 SV=2	0.85406	0.0904	6.40012e+07	8.34734e+07	9.51132e+07	5.75294e+07	8.90956e+07	6.37621e+07	1.18169e+08	1.46492e+08	1.33425e+08	7.63005e+07	6.89137e+07	9.22856e+07	Unchanged
Q3UJD6	Usp19	Ubiquitin carboxyl-terminal hydrolase 19 OS=Mus musculus OX=10090 GN=Usp19 PE=1 SV=1	0.952517	-0.1	9.14637e+06	1.45418e+07	1.6197e+07	739174	871738	642977	1.76874e+07	2.26797e+07	2.25996e+07	606976	631604	785141	Unchanged
Q3UJU9	Rmdn3	Regulator of microtubule dynamics protein 3 OS=Mus musculus OX=10090 GN=Rmdn3 PE=1 SV=2	0.948808	0.0473	466945	511510	517490	6.96139e+06	5.01014e+06	6.12992e+06	719878	638481	752867	7.93e+06	7.33393e+06	7.40949e+06	Unchanged
Q3UKJ7	Smu1	WD40 repeat-containing protein SMU1 OS=Mus musculus OX=10090 GN=Smu1 PE=2 SV=2	0.989341	-0.00722	1.27067e+07	1.48902e+07	1.35145e+07	1.42035e+08	1.26484e+08	9.15011e+07	2.0166e+07	2.08432e+07	2.34032e+07	1.58032e+08	1.11325e+08	1.09244e+08	Unchanged
Q3UL36	Arglu1	Arginine and glutamate-rich protein 1 OS=Mus musculus OX=10090 GN=Arglu1 PE=1 SV=2	0.475294	0.123	3.12568e+06	3.00633e+06	3.882e+06	1.10187e+07	1.13379e+07	9.77016e+06	6082133	5.16228e+06	5.79188e+06	11456557	1.44657e+07	1.14186e+07	Unchanged
Q3ULD5	Mccc2	Methylcrotonoyl-CoA carboxylase beta chain, mitochondrial OS=Mus musculus OX=10090 GN=Mccc2 PE=1 SV=1	0.0313208	-0.409	1.03425e+06	1.46906e+06	1.10262e+06	3.47331e+06	2.81949e+06	2.70968e+06	1.27513e+06	914708	1.42616e+06	3.27866e+06	3.15064e+06	2.18444e+06	Unchanged
Q3ULJ0	Gpd1l	Glycerol-3-phosphate dehydrogenase 1-like protein OS=Mus musculus OX=10090 GN=Gpd1l PE=1 SV=2	0.763337	0.23	1.14139e+06	2.43699e+06	1.07943e+06	1.94326e+07	2.71865e+07	2.49408e+07	3.1607e+06	2.94412e+06	3.27488e+06	2.41127e+07	2.44512e+07	2.65428e+07	Unchanged
Q3UM18	Lsg1	Large subunit GTPase 1 homolog OS=Mus musculus OX=10090 GN=Lsg1 PE=1 SV=2	0.673977	-0.204	7.00718e+06	5.43375e+06	4.42688e+06	3.51139e+07	3.4758e+07	2.65719e+07	5.46618e+06	6.8916e+06	5.54093e+06	3.86845e+07	3.62414e+07	3.70997e+07	Unchanged
Q3UM29	Cog7	Conserved oligomeric Golgi complex subunit 7 OS=Mus musculus OX=10090 GN=Cog7 PE=1 SV=1	0.872175	0.032	1.19391e+06	1.37361e+06	1.23728e+06	3.21472e+06	2.72489e+06	1.46194e+06	1.65244e+06	1.73065e+06	1.89528e+06	3.97424e+06	2.85541e+06	2.23714e+06	Unchanged
Q3UM45	Ppp1r7	Protein phosphatase 1 regulatory subunit 7 OS=Mus musculus OX=10090 GN=Ppp1r7 PE=1 SV=2	0.437725	-0.197	1.1664e+07	1.3622e+07	1.07881e+07	52443965	5.16692e+07	3.72821e+07	1.57725e+07	1.12943e+07	2.36061e+07	5.30938e+07	37450226	4.23627e+07	Unchanged
Q3UMB9	Washc4	WASH complex subunit 4 OS=Mus musculus OX=10090 GN=Washc4 PE=1 SV=2	0.186211	-0.449	1.8213e+06	1.8377e+06	3.77404e+06	5.04121e+06	5.05371e+06	5.66323e+06	3.80141e+06	3.24483e+06	1.61605e+06	5.83713e+06	4.79308e+06	2.34169e+06	Unchanged
Q3UMC0	Afg2a	Spermatogenesis-associated protein 5 OS=Mus musculus OX=10090 GN=Spata5 PE=1 SV=2	0.121235	-0.342	4.58176e+06	4.47947e+06	4.85198e+06	2.03733e+07	1.73823e+07	1.31985e+07	5.35972e+06	5.60965e+06	5.88278e+06	1.76607e+07	1.18486e+07	1.40537e+07	Unchanged
Q3UMU9	Hdgfl2	Hepatoma-derived growth factor-related protein 2 OS=Mus musculus OX=10090 GN=Hdgfl2 PE=1 SV=1	0.820676	0.0712	1.18537e+06	1.02027e+06	1.89661e+06	5.37784e+06	6.11264e+06	5.61309e+06	2.05095e+06	2.56431e+06	2.04642e+06	7.83415e+06	4.06937e+06	7.68676e+06	Unchanged
Q3UMY5	Eml4	Echinoderm microtubule-associated protein-like 4 OS=Mus musculus OX=10090 GN=Eml4 PE=1 SV=1	0.846294	-0.226	466006	456636	916157	2.13323e+07	2.1438e+07	1.56674e+07	383851	1.07266e+06	901982	1.86592e+07	1.76432e+07	2.06633e+07	Unchanged
Q3UNW5	Tfcp2l1	Transcription factor CP2-like protein 1 OS=Mus musculus OX=10090 GN=Tfcp2l1 PE=1 SV=2	0.580403	-0.504	642517	589427	566260	1.02333e+07	9.35175e+06	6.32329e+06	209508	708804	834983	9.36387e+06	8.45287e+06	7.54196e+06	Unchanged
Q3UPF5	Zc3hav1	Zinc finger CCCH-type antiviral protein 1 OS=Mus musculus OX=10090 GN=Zc3hav1 PE=1 SV=1	0.843071	-0.0776	1572245	2.17402e+06	1.94351e+06	1.25211e+07	1.3904e+07	9.64772e+06	3.07269e+06	2.63436e+06	3.28996e+06	1.35003e+07	9.28816e+06	1.12148e+07	Unchanged
Q3UPL0	Sec31a	Protein transport protein Sec31A OS=Mus musculus OX=10090 GN=Sec31a PE=1 SV=2	0.993924	-0.00232	3.07092e+07	5.07408e+07	7.1259e+07	7.05063e+07	8.51425e+07	6.89539e+07	5.4143e+07	9.28475e+07	8.9096e+07	8.682e+07	6.99435e+07	7.75709e+07	Unchanged
Q3UQA7	Selenoh	Selenoprotein H OS=Mus musculus OX=10090 GN=Selenoh PE=1 SV=2	0.984514	0.0112	3.08803e+07	2.73768e+07	2.94302e+07	1.88611e+07	1.66647e+07	1.80773e+07	3.73099e+07	4.19721e+07	4.48511e+07	2.05504e+07	2.42617e+07	1.9606e+07	Unchanged
Q3UQU0	Brd9	Bromodomain-containing protein 9 OS=Mus musculus OX=10090 GN=Brd9 PE=1 SV=1	0.74386	0.088	221025	197826	156079	464230	243204	200845	219057	263566	384406	434559	358215	299311	Unchanged
Q3URK3	Tet1	Methylcytosine dioxygenase TET1 OS=Mus musculus OX=10090 GN=Tet1 PE=1 SV=2	0.717983	-0.0764	2.75478e+06	5.04832e+06	4.28373e+06	1.45873e+07	9.92905e+06	1.39082e+07	4.46887e+06	5.88074e+06	6.55941e+06	1.46434e+07	1.24364e+07	1.28975e+07	Unchanged
Q3URQ0	Tex10	Testis-expressed protein 10 OS=Mus musculus OX=10090 GN=Tex10 PE=1 SV=1	0.880503	-0.0259	2.44818e+07	2.62215e+07	2.81638e+07	1.01337e+08	8.27544e+07	7.80934e+07	4.08448e+07	3.65965e+07	4.28462e+07	1.09885e+08	8.28482e+07	8.45207e+07	Unchanged
Q3USH5	Sfswap	Splicing factor, suppressor of white-apricot homolog OS=Mus musculus OX=10090 GN=Sfswap PE=1 SV=2	0.732525	-0.116	2.92797e+06	4.58926e+06	4.87177e+06	4.78028e+06	6.79775e+06	5.30654e+06	5.0394e+06	6.60666e+06	7.04905e+06	6.26647e+06	4.31628e+06	5.0818e+06	Unchanged
Q3UV17	Krt76	Keratin, type II cytoskeletal 2 oral OS=Mus musculus OX=10090 GN=Krt76 PE=1 SV=1	0.858449	0.186	1.33293e+06	1130925	5440232	2.72656e+07	25067587	20074539	683030	14281456	3.01207e+06	1.38837e+07	2.22158e+07	1.24753e+08	Unchanged
Q3UVG3	Fam91a1	Protein FAM91A1 OS=Mus musculus OX=10090 GN=Fam91a1 PE=1 SV=1	0.311821	0.292	606435	683300	565836	1.66213e+06	1.19543e+06	889302	1.54726e+06	936502	1.96596e+06	1.48887e+06	1.2231e+06	1.24595e+06	Unchanged
Q3UVK0	Ermp1	Endoplasmic reticulum metallopeptidase 1 OS=Mus musculus OX=10090 GN=Ermp1 PE=1 SV=2	0.930531	-0.0709	301014	502358	526485	7.88192e+06	7.50969e+06	6.27705e+06	517736	810919	696884	7.48945e+06	6.08428e+06	7.65787e+06	Unchanged
Q3UVL4	Vps51	Vacuolar protein sorting-associated protein 51 homolog OS=Mus musculus OX=10090 GN=Vps51 PE=1 SV=2	0.739741	-0.152	122164	112447	122284	1.33735e+06	570925	436423	143115	139971	234218	495228	1.19352e+06	497032	Unchanged
Q3UW53	Niban1	Protein Niban OS=Mus musculus OX=10090 GN=Fam129a PE=1 SV=2	0.927038	-0.0716	5.73504e+06	9.88603e+06	1.19866e+07	3.15758e+06	5.05641e+06	4.02964e+06	9.38773e+06	1.64418e+07	1.53145e+07	4.49307e+06	4.76083e+06	2.97553e+06	Unchanged
Q3UXZ9	Kdm5a	Lysine-specific demethylase 5A OS=Mus musculus OX=10090 GN=Kdm5a PE=1 SV=2	0.949669	-0.0689	323199	412447	461518	1.12739e+07	1.15873e+07	8.96654e+06	345598	557155	655043	1.34991e+07	1.12537e+07	1.30883e+07	Unchanged
Q3UYV9	Ncbp1	Nuclear cap-binding protein subunit 1 OS=Mus musculus OX=10090 GN=Ncbp1 PE=1 SV=2	0.256391	0.247	1.14868e+07	1.39204e+07	1.25811e+07	5.61055e+07	4.94336e+07	3.48722e+07	2.39964e+07	1.8807e+07	2.81762e+07	7.09375e+07	5.07604e+07	5.49855e+07	Unchanged
Q3UZ18	Ice2	Little elongation complex subunit 2 OS=Mus musculus OX=10090 GN=Ice2 PE=1 SV=2	0.777101	-0.174	1.3813e+06	2.48005e+06	2.5206e+06	2.41163e+06	1.23289e+06	992656	2.272e+06	3.37146e+06	3.05516e+06	1.15417e+06	2.10576e+06	1.00716e+06	Unchanged
Q3V009	Tmed1	Transmembrane emp24 domain-containing protein 1 OS=Mus musculus OX=10090 GN=Tmed1 PE=1 SV=1	0.930518	-0.0523	994824	1.07287e+06	801674	7.58159e+06	8.27454e+06	7.12757e+06	1.0723e+06	946270	1.57057e+06	9.04562e+06	9.78105e+06	1.01162e+07	Unchanged
Q3V0C5	Usp48	Ubiquitin carboxyl-terminal hydrolase 48 OS=Mus musculus OX=10090 GN=Usp48 PE=1 SV=2	0.166294	-0.244	1.94691e+07	1.83523e+07	3.13006e+07	5.34748e+07	5.34341e+07	4.07167e+07	2.36967e+07	3.14116e+07	2.67496e+07	5.30945e+07	4.40409e+07	4.69152e+07	Unchanged
Q3V1H1	Ckap2	Cytoskeleton-associated protein 2 OS=Mus musculus OX=10090 GN=Ckap2 PE=1 SV=1	0.81471	0.0715	2.39643e+07	2.84741e+07	3.19712e+07	1.1195e+08	1.21066e+08	1.14642e+08	4.41005e+07	3.80693e+07	3.74279e+07	165557341	1.40418e+08	1.448e+08	Unchanged
Q3V1L4	Nt5c2	Cytosolic purine 5'-nucleotidase OS=Mus musculus OX=10090 GN=Nt5c2 PE=1 SV=2	0.863765	-0.0229	1.9095e+06	2.43756e+06	2.15309e+06	5.30318e+06	4.31819e+06	3.55285e+06	3.04447e+06	2.43123e+06	3.27587e+06	5.82478e+06	4.92287e+06	4.94118e+06	Unchanged
Q3V1T4	P3h1	Prolyl 3-hydroxylase 1 OS=Mus musculus OX=10090 GN=P3h1 PE=1 SV=2	0.361519	-0.193	1.26585e+06	969855	871945	2.45675e+06	3.39032e+06	1.8924e+06	1.3369e+06	1273082	1.53008e+06	3.68201e+06	2.19933e+06	1.6646e+06	Unchanged
Q3V1V3	Esf1	ESF1 homolog OS=Mus musculus OX=10090 GN=Esf1 PE=1 SV=1	0.967536	0.0365	2.05346e+07	3.50969e+07	3.15367e+07	1.28832e+07	1.00646e+07	8.67734e+06	3.95272e+07	5.45096e+07	5.82363e+07	1.3626e+07	1.10903e+07	7.27457e+06	Unchanged
Q3V300	Kif22	Kinesin-like protein KIF22 OS=Mus musculus OX=10090 GN=Kif22 PE=2 SV=2	0.550957	0.308	5.99358e+06	2.46545e+06	4.90636e+06	4.37535e+07	4.4292e+07	3.34782e+07	1.05074e+07	1.07844e+07	1.26326e+07	4.63199e+07	3.45872e+07	3.41925e+07	Unchanged
Q3V3R1	Mthfd1l	Monofunctional C1-tetrahydrofolate synthase, mitochondrial OS=Mus musculus OX=10090 GN=Mthfd1l PE=1 SV=2	0.0128367	-0.325	2.34791e+07	2.53951e+07	2.31164e+07	5.73711e+07	5.35119e+07	4.66e+07	2.85803e+07	2.53881e+07	2.91501e+07	5.1574e+07	4.97108e+07	4.35365e+07	Unchanged
Q3V4B5	Commd6	COMM domain-containing protein 6 OS=Mus musculus OX=10090 GN=Commd6 PE=1 SV=1	0.868942	0.0539	2.17731e+06	2.04435e+06	1.89642e+06	2.01404e+06	1.89153e+06	2.40573e+06	2.12145e+06	2.63715e+06	3.06141e+06	2.59573e+06	3.52035e+06	2.86652e+06	Unchanged
Q497V5	Srbd1	S1 RNA-binding domain-containing protein 1 OS=Mus musculus OX=10090 GN=Srbd1 PE=2 SV=2	0.678546	0.207	578379	743098	722718	8.30819e+06	7.17573e+06	5.82084e+06	2.05563e+06	2.07569e+06	2.05801e+06	7256156	5.94612e+06	3.11713e+06	Unchanged
Q4FK66	Prpf38a	Pre-mRNA-splicing factor 38A OS=Mus musculus OX=10090 GN=Prpf38a PE=1 SV=1	0.820531	-0.13	2.94223e+06	3.41985e+06	2.85025e+06	3.39263e+07	3.77481e+07	3.39183e+07	5.54809e+06	4.80108e+06	8.28101e+06	3.95945e+07	2.1419e+07	1.8008e+07	Unchanged
Q4FZF3	Ddx49	Probable ATP-dependent RNA helicase DDX49 OS=Mus musculus OX=10090 GN=Ddx49 PE=2 SV=1	0.681941	0.0783	3.92194e+06	6.44675e+06	3.80964e+06	1.13939e+07	1.13256e+07	9.05434e+06	8.13698e+06	6.15765e+06	1.10377e+07	1.25349e+07	9.73916e+06	1.06988e+07	Unchanged
Q4JIM5	Abl2	Tyrosine-protein kinase ABL2 OS=Mus musculus OX=10090 GN=Abl2 PE=1 SV=1	0.704061	0.171	87277.1	265516	535875	1.37366e+06	1.32324e+06	858762	277619	633912	589623	1.47707e+06	1.09985e+06	1.08366e+06	Unchanged
Q4JK59	Tet2	Methylcytosine dioxygenase TET2 OS=Mus musculus OX=10090 GN=Tet2 PE=1 SV=3	0.960119	-0.0761	4.74289e+06	7.6877e+06	7.95831e+06	461907	619092	385964	7.78413e+06	1.02044e+07	1.05856e+07	490947	418937	625395	Unchanged
Q4KML4	Abracl	Costars family protein ABRACL OS=Mus musculus OX=10090 GN=Abracl PE=1 SV=1	0.970723	0.014	2.37891e+06	2226661	2.25897e+06	2149932	1.96354e+06	2.28238e+06	2.68687e+06	3.28407e+06	3.1428e+06	2419600	3.02929e+06	2.78658e+06	Unchanged
Q4KWH5	Plch1	1-phosphatidylinositol 4,5-bisphosphate phosphodiesterase eta-1 OS=Mus musculus OX=10090 GN=Plch1 PE=2 SV=1	0.894087	0.176	391479	397807	323703	2.26037e+07	1.81234e+07	1.61775e+07	607038	627558	602619	1.84797e+07	2.72096e+07	2.79167e+07	Unchanged
Q4QY64	Atad5	ATPase family AAA domain-containing protein 5 OS=Mus musculus OX=10090 GN=Atad5 PE=1 SV=1	0.148099	-0.294	1.04041e+06	1.66237e+06	1.82508e+06	3.24308e+06	3.24349e+06	2.96004e+06	1.67191e+06	1.92908e+06	2231508	3.25323e+06	2.00286e+06	2.86005e+06	Unchanged
Q4VA53	Pds5b	Sister chromatid cohesion protein PDS5 homolog B OS=Mus musculus OX=10090 GN=Pds5b PE=1 SV=1	0.967106	0.0102	1.86514e+07	2.69595e+07	3.19674e+07	4.38141e+07	4.86631e+07	3.80336e+07	3.40757e+07	4.71115e+07	4.45538e+07	4.86586e+07	4.04094e+07	4.48171e+07	Unchanged
Q4VAA2	Cdv3	Protein CDV3 OS=Mus musculus OX=10090 GN=Cdv3 PE=1 SV=2	0.942632	0.00947	2.10213e+07	2.18776e+07	2.03616e+07	6.22522e+07	6.12356e+07	4.56776e+07	3.24005e+07	3.52014e+07	3.7057e+07	5.5404e+07	6.78015e+07	4.95121e+07	Unchanged
Q4VAC9	Plekhg3	Pleckstrin homology domain-containing family G member 3 OS=Mus musculus OX=10090 GN=Plekhg3 PE=1 SV=2	0.435295	-0.333	426696	879672	793726	2.73232e+06	884222	629386	625796	1.20497e+06	1.19858e+06	974141	566522	1.05492e+06	Unchanged
Q4VAE3	Tmem65	Transmembrane protein 65 OS=Mus musculus OX=10090 GN=Tmem65 PE=1 SV=1	0.0518347	1.39	357853	480514	275037	105385	98461.5	123152	371305	558315	372953	1.06832e+06	1.11781e+06	996615	Unchanged
Q4VBE8	Wdr18	WD repeat-containing protein 18 OS=Mus musculus OX=10090 GN=Wdr18 PE=1 SV=1	0.458028	-0.362	1.30229e+07	1.50324e+07	1.4172e+07	1.17959e+08	140540863	1.17477e+08	1.93274e+07	1.8973e+07	2.76417e+07	1.1436e+08	7.17041e+07	6.68951e+07	Unchanged
Q501J6	Ddx17	Probable ATP-dependent RNA helicase DDX17 OS=Mus musculus OX=10090 GN=Ddx17 PE=1 SV=1	0.680029	-0.0662	7.05716e+07	7.93493e+07	7.0952e+07	1.61359e+08	1.53504e+08	1.13309e+08	103194860	9.06079e+07	1.21786e+08	1.8375e+08	1.33652e+08	1.40331e+08	Unchanged
Q501J7	Phactr4	Phosphatase and actin regulator 4 OS=Mus musculus OX=10090 GN=Phactr4 PE=1 SV=2	0.395496	-0.385	614541	676448	557899	2.90833e+06	3.66363e+06	2.56651e+06	673882	521111	478267	4.13888e+06	2.82084e+06	3.01758e+06	Unchanged
Q505D1	Ankrd28	Serine/threonine-protein phosphatase 6 regulatory ankyrin repeat subunit A OS=Mus musculus OX=10090 GN=Ankrd28 PE=1 SV=1	0.833811	0.0724	720156	808748	744824	1.06078e+06	1.01227e+06	759849	1.37276e+06	1.21796e+06	1.21627e+06	1.0811e+06	881455	1.14402e+06	Unchanged
Q505D7	Opa3	Optic atrophy 3 protein homolog OS=Mus musculus OX=10090 GN=Opa3 PE=1 SV=1	0.33865	0.444	1.51704e+06	1.37554e+06	811886	1.00379e+06	794428	1.38694e+06	2.20527e+06	2.11013e+06	2.32853e+06	1.75212e+06	2.01678e+06	1.43602e+06	Unchanged
Q505F5	Lrrc47	Leucine-rich repeat-containing protein 47 OS=Mus musculus OX=10090 GN=Lrrc47 PE=1 SV=1	0.736134	0.0397	2.36605e+07	2.61444e+07	2.45574e+07	7.45434e+07	6.41285e+07	5.35155e+07	3.62247e+07	3.38357e+07	4.33258e+07	8.49405e+07	6.97952e+07	6.74713e+07	Unchanged
Q52KI8	Srrm1	Serine/arginine repetitive matrix protein 1 OS=Mus musculus OX=10090 GN=Srrm1 PE=1 SV=2	0.94687	0.0259	1.47134e+07	2.1339e+07	2.33272e+07	2.11902e+07	2.43792e+07	1.72222e+07	2.47146e+07	3.2734e+07	3.23931e+07	2.81511e+07	1.92507e+07	2.36858e+07	Unchanged
Q569Z5	Ddx46	Probable ATP-dependent RNA helicase DDX46 OS=Mus musculus OX=10090 GN=Ddx46 PE=1 SV=2	0.900571	-0.025	2.19401e+07	2.85115e+07	4.29558e+07	8.6471e+07	9.7479e+07	7.21907e+07	3.49421e+07	5.69365e+07	4.67755e+07	1.04846e+08	7.3821e+07	9.48159e+07	Unchanged
Q569Z6	Thrap3	Thyroid hormone receptor-associated protein 3 OS=Mus musculus OX=10090 GN=Thrap3 PE=1 SV=1	0.891221	0.0339	2.14422e+07	3.55365e+07	5.26809e+07	7.2364e+07	9.14513e+07	5.91049e+07	42513779	6.60392e+07	6.53357e+07	9.73848e+07	5.83444e+07	8.0406e+07	Unchanged
Q571H0	Urb1	Nucleolar pre-ribosomal-associated protein 1 OS=Mus musculus OX=10090 GN=Urb1 PE=1 SV=2	0.42684	-0.174	6.35143e+06	9.75209e+06	1.08258e+07	1.63772e+07	1.68649e+07	1.46833e+07	9.26524e+06	1.35192e+07	1.46132e+07	1.61816e+07	1.51406e+07	1.36191e+07	Unchanged
Q571I9	Aldh16a1	Aldehyde dehydrogenase family 16 member A1 OS=Mus musculus OX=10090 GN=Aldh16a1 PE=1 SV=2	0.90659	-0.0187	6.235e+06	6.43552e+06	6.11346e+06	1.97861e+07	1.77807e+07	1.4845e+07	8.56136e+06	9.16729e+06	8.94971e+06	2.43014e+07	1.46888e+07	2.19065e+07	Unchanged
Q587J6	L1td1	LINE-1 type transposase domain-containing protein 1 OS=Mus musculus OX=10090 GN=L1td1 PE=2 SV=1	0.643852	-0.0908	6.23907e+07	6.83962e+07	6.91555e+07	2.59639e+08	2.55637e+08	1.93255e+08	9.38462e+07	87508958	9.76535e+07	2.452e+08	2.34427e+08	2.60879e+08	Unchanged
Q59J78	Ndufaf2	NADH dehydrogenase [ubiquinone] 1 alpha subcomplex assembly factor 2 OS=Mus musculus OX=10090 GN=Ndufaf2 PE=1 SV=1	0.231448	0.34	1.37582e+07	1.1014e+07	7.79962e+06	1.55157e+07	1.72892e+07	1.53498e+07	2.3173e+07	1.61635e+07	2.39465e+07	1.98359e+07	2.33278e+07	2.23835e+07	Unchanged
Q5BL07	Pex1	Peroxisome biogenesis factor 1 OS=Mus musculus OX=10090 GN=Pex1 PE=1 SV=2	0.989904	-0.00704	1.59631e+06	2.92619e+06	3.74667e+06	2.042e+06	2.56118e+06	2.07968e+06	2.799e+06	5.66191e+06	5.25366e+06	2655539	2.05638e+06	1.88445e+06	Unchanged
Q5DTT3	Tasor2	Protein FAM208B OS=Mus musculus OX=10090 GN=Fam208b PE=1 SV=2	0.979548	-0.0307	40882.1	37555	42562.2	1.18917e+06	1.16796e+06	1.22237e+06	46125.1	41860.3	57660	698997	2.32166e+06	2.50486e+06	Unchanged
Q5DW34	Ehmt1	Histone-lysine N-methyltransferase EHMT1 OS=Mus musculus OX=10090 GN=Ehmt1 PE=1 SV=2	0.801088	-0.0847	3.9675e+06	6.35862e+06	6.92827e+06	8.99014e+06	7.28635e+06	7.81198e+06	8.83732e+06	9.13433e+06	9.44406e+06	7.37546e+06	6.7321e+06	7.69905e+06	Unchanged
Q5F285	Tmem256	Transmembrane protein 256 OS=Mus musculus OX=10090 GN=Tmem256 PE=1 SV=1	0.904424	0.0605	1.24933e+06	1.34077e+06	1.58609e+06	707642	925858	1.06492e+06	1.28564e+06	1.60543e+06	2.18826e+06	1.0881e+06	1.34365e+06	1.67311e+06	Unchanged
Q5F2E7	Nufip2	Nuclear fragile X mental retardation-interacting protein 2 OS=Mus musculus OX=10090 GN=Nufip2 PE=1 SV=1	0.420564	-0.155	7.21062e+06	8.68452e+06	7.58746e+06	3.07889e+07	2.71688e+07	2.07631e+07	1.07562e+07	1.02775e+07	1.15235e+07	3.25042e+07	1.88314e+07	2.57186e+07	Unchanged
Q5F2E8	Taok1	Serine/threonine-protein kinase TAO1 OS=Mus musculus OX=10090 GN=Taok1 PE=1 SV=1	0.475169	-0.519	172739	123876	479970	2.16025e+06	2.31165e+06	2.0838e+06	86143	335755	443537	1.59383e+06	1.72127e+06	1.62868e+06	Unchanged
Q5FWK3	Arhgap1	Rho GTPase-activating protein 1 OS=Mus musculus OX=10090 GN=Arhgap1 PE=1 SV=1	0.851961	-0.0311	8.61407e+06	9.42564e+06	9.94161e+06	3.2405e+07	2.78023e+07	2.06096e+07	1.14368e+07	1.15213e+07	1.46767e+07	3.66649e+07	3.12667e+07	2.75364e+07	Unchanged
Q5I043	Usp28	Ubiquitin carboxyl-terminal hydrolase 28 OS=Mus musculus OX=10090 GN=Usp28 PE=1 SV=1	0.7878	-0.204	4.27417e+06	6.20848e+06	7.96547e+06	2.9824e+06	3.18525e+06	2.21703e+06	5.98925e+06	8.24012e+06	1.07114e+07	3.26767e+06	2.12551e+06	2.41007e+06	Unchanged
Q5M9N4	Pigh	Phosphatidylinositol N-acetylglucosaminyltransferase subunit H OS=Mus musculus OX=10090 GN=Pigh PE=2 SV=1	0.905526	0.0699	270506	200359	93451.5	1.84386e+06	1.58889e+06	2.3088e+06	285043	382885	465789	1.50475e+06	1.86479e+06	1.48858e+06	Unchanged
Q5NBX1	Cobl	Protein cordon-bleu OS=Mus musculus OX=10090 GN=Cobl PE=1 SV=1	0.912325	-0.0968	3.33924e+07	4.3691e+07	4.47885e+07	1.24446e+07	1.36786e+07	1.14817e+07	4.73568e+07	5.53886e+07	6.16352e+07	1.48693e+07	1.19893e+07	1.37311e+07	Unchanged
Q5NC05	Ttf2	Transcription termination factor 2 OS=Mus musculus OX=10090 GN=Ttf2 PE=1 SV=2	0.951992	0.0249	3.51978e+06	4.56942e+06	7.16749e+06	6.01611e+06	6.53404e+06	5.26343e+06	5.17883e+06	1.14557e+07	9.25473e+06	7.70459e+06	4.80454e+06	6033452	Unchanged
Q5NCF2	Trappc1	Trafficking protein particle complex subunit 1 OS=Mus musculus OX=10090 GN=Trappc1 PE=1 SV=1	0.843078	0.0356	1.63569e+06	1.81199e+06	1.67442e+06	3.00182e+06	3.22263e+06	2.63189e+06	2.02417e+06	2.78028e+06	2.64877e+06	3.4477e+06	4.34409e+06	3.04114e+06	Unchanged
Q5PSV9	Mdc1	Mediator of DNA damage checkpoint protein 1 OS=Mus musculus OX=10090 GN=Mdc1 PE=1 SV=1	0.583377	0.168	2.08474e+06	3.04685e+06	3.37775e+06	2.33913e+06	5.36561e+06	3.65101e+06	3.31905e+06	4.12605e+06	4.36261e+06	4.5429e+06	4.83017e+06	6.98762e+06	Unchanged
Q5RJG1	Nol10	Nucleolar protein 10 OS=Mus musculus OX=10090 GN=Nol10 PE=2 SV=1	0.932719	-0.0258	7.75936e+06	9.72874e+06	7.41623e+06	4.23769e+07	4.09738e+07	2.71549e+07	9.96434e+06	1.1041e+07	13380565	4.29631e+07	4.18282e+07	4.15387e+07	Unchanged
Q5RJH6	Smg7	Protein SMG7 OS=Mus musculus OX=10090 GN=Smg7 PE=2 SV=1	0.972435	0.0328	1.4667e+06	2.14482e+06	3.18585e+06	1.28447e+06	1.95603e+06	376274	4.14206e+06	5.13311e+06	3.74022e+06	1.60545e+06	1.15869e+06	340275	Unchanged
Q5RL79	Krtcap2	Keratinocyte-associated protein 2 OS=Mus musculus OX=10090 GN=Krtcap2 PE=1 SV=2	0.92736	0.029	2.24308e+06	2.39608e+06	2.47576e+06	2.36809e+06	2.12305e+06	2909278	2.14624e+06	3.11477e+06	3.31322e+06	4110241	3.72382e+06	3.00218e+06	Unchanged
Q5SF07	Igf2bp2	Insulin-like growth factor 2 mRNA-binding protein 2 OS=Mus musculus OX=10090 GN=Igf2bp2 PE=1 SV=1	0.969652	-0.00753	1.22898e+07	8.94486e+06	1.11043e+07	2.47587e+07	2.61486e+07	1.80996e+07	1.5453e+07	1.21713e+07	1.12578e+07	3.75332e+07	2.36946e+07	3.41204e+07	Unchanged
Q5SFM8	Rbm27	RNA-binding protein 27 OS=Mus musculus OX=10090 GN=Rbm27 PE=1 SV=3	0.874116	0.0788	8.85089e+06	2.12011e+07	2.85613e+07	1.62164e+07	2.07851e+07	1.6027e+07	1.7293e+07	3.92322e+07	37560380	2.0832e+07	1.65961e+07	2.11338e+07	Unchanged
Q5SS00	Zdbf2	DBF4-type zinc finger-containing protein 2 homolog OS=Mus musculus OX=10090 GN=Zdbf2 PE=2 SV=1	0.142945	-0.597	512643	866958	532411	809217	1.0952e+06	982341	531412	1.30839e+06	623653	495262	666186	557039	Unchanged
Q5SSI6	Utp18	U3 small nucleolar RNA-associated protein 18 homolog OS=Mus musculus OX=10090 GN=Utp18 PE=1 SV=1	0.56664	0.0937	11516993	1.3121e+07	1.16761e+07	4.66839e+07	3.97633e+07	3.11749e+07	2.09319e+07	1.87867e+07	2.09351e+07	5.27673e+07	4.02213e+07	3.99852e+07	Unchanged
Q5SSK3	Tefm	Transcription elongation factor, mitochondrial OS=Mus musculus OX=10090 GN=Tefm PE=1 SV=1	0.651156	-0.113	4.70972e+06	4.80211e+06	5.1161e+06	1.99206e+07	2.21168e+07	2.23648e+07	6.82385e+06	6.82841e+06	8.85656e+06	1.918e+07	2.01726e+07	2.06768e+07	Unchanged
Q5SSL4	Abr	Active breakpoint cluster region-related protein OS=Mus musculus OX=10090 GN=Abr PE=1 SV=1	0.834251	-0.0322	3.21006e+06	4.14179e+06	4.88588e+06	1.05893e+07	1.05849e+07	8.34768e+06	5.03967e+06	7.43202e+06	6.32654e+06	1.12525e+07	8.93807e+06	1.03384e+07	Unchanged
Q5SSW2	Psme4	Proteasome activator complex subunit 4 OS=Mus musculus OX=10090 GN=Psme4 PE=1 SV=1	0.966698	0.0638	3.07007e+07	3.73446e+07	4.29e+07	2.44066e+06	4.15051e+06	1.91942e+06	5.37341e+07	6.07384e+07	6.31515e+07	2.62755e+06	3.01307e+06	3.54209e+06	Unchanged
Q5SSZ5	Tns3	Tensin-3 OS=Mus musculus OX=10090 GN=Tns3 PE=1 SV=1	0.904481	-0.131	9.84486e+06	1.22497e+07	1.50792e+07	3.20284e+06	2.47917e+06	1.92568e+06	1.55441e+07	1.65721e+07	1.90153e+07	3.78304e+06	1.70741e+06	2.36086e+06	Unchanged
Q5SU73	Coil	Coilin OS=Mus musculus OX=10090 GN=Coil PE=1 SV=1	0.974146	-0.0223	707551	779172	762736	9.41682e+06	8.84531e+06	7.9239e+06	961937	1.22122e+06	1.09199e+06	9.83269e+06	9.57573e+06	9.70635e+06	Unchanged
Q5SUF2	Luc7l3	Luc7-like protein 3 OS=Mus musculus OX=10090 GN=Luc7l3 PE=1 SV=1	0.357423	0.177	6.53755e+06	8.97426e+06	7.36809e+06	2.50098e+07	3.02965e+07	1.77102e+07	13734750	1.24617e+07	1.3733e+07	3.62409e+07	2.15182e+07	3.06332e+07	Unchanged
Q5SUQ9	Ctc1	CST complex subunit CTC1 OS=Mus musculus OX=10090 GN=Ctc1 PE=1 SV=2	0.846599	-0.268	40970.6	53763.2	79678.8	3.36221e+06	2.89955e+06	2.33057e+06	39562.5	57849.3	94314	2.52023e+06	3.58343e+06	3.10782e+06	Unchanged
Q5SUR0	Pfas	Phosphoribosylformylglycinamidine synthase OS=Mus musculus OX=10090 GN=Pfas PE=1 SV=1	0.819237	0.0803	8.74406e+07	1.28234e+08	1.41771e+08	1.39456e+08	1.61883e+08	1.26951e+08	1.61777e+08	2.19652e+08	2.01798e+08	1.63482e+08	1.45048e+08	173386686	Unchanged
Q5SVQ0	Kat7	Histone acetyltransferase KAT7 OS=Mus musculus OX=10090 GN=Kat7 PE=1 SV=1	0.713925	-0.132	4.07878e+06	3.23598e+06	3.1606e+06	2.17972e+07	1.70021e+07	1.3465e+07	4.17198e+06	4.21083e+06	5.09958e+06	2.26909e+07	1.70818e+07	1.60628e+07	Unchanged
Q5SW19	Cluh	Clustered mitochondria protein homolog OS=Mus musculus OX=10090 GN=Cluh PE=1 SV=2	0.821264	-0.12	5.32088e+07	7.01574e+07	8.2696e+07	6.25013e+07	7.28062e+07	4.90933e+07	9.81063e+07	1.20123e+08	1.11959e+08	4.86485e+07	4.37204e+07	6.90428e+07	Unchanged
Q5SWD9	Tsr1	Pre-rRNA-processing protein TSR1 homolog OS=Mus musculus OX=10090 GN=Tsr1 PE=1 SV=1	0.234724	-0.173	1.67903e+07	1.8759e+07	1.6445e+07	4.15361e+07	3.60009e+07	3.82518e+07	2.37212e+07	2.29199e+07	2.59654e+07	4.3649e+07	3.08142e+07	3.51958e+07	Unchanged
Q5SWU9	Acaca	Acetyl-CoA carboxylase 1 OS=Mus musculus OX=10090 GN=Acaca PE=1 SV=1	0.71893	-0.263	702077	1.11412e+06	1.33236e+06	403807	416224	919715	1.05228e+06	1.42741e+06	1.59986e+06	400793	517128	502565	Unchanged
Q5U458	Dnajc11	DnaJ homolog subfamily C member 11 OS=Mus musculus OX=10090 GN=Dnajc11 PE=1 SV=2	0.644069	-0.141	8.14117e+06	9.46065e+06	9.44383e+06	4.56995e+07	3.98622e+07	3.81815e+07	1.37629e+07	9.98868e+06	1.27136e+07	4.12814e+07	4.46815e+07	4.05074e+07	Unchanged
Q5U4C3	Scaf1	Splicing factor, arginine/serine-rich 19 OS=Mus musculus OX=10090 GN=Scaf1 PE=1 SV=1	0.878179	0.085	2.54996e+06	4.05086e+06	4.36445e+06	2.46326e+06	3.9894e+06	2.25232e+06	5.10243e+06	6.04171e+06	5.91874e+06	5.54852e+06	3.71473e+06	1.75115e+06	Unchanged
Q5U4D9	Thoc6	THO complex subunit 6 homolog OS=Mus musculus OX=10090 GN=Thoc6 PE=1 SV=1	0.648756	0.178	4.26421e+06	3.52009e+06	3.26788e+06	19531132	2.17175e+07	1.92366e+07	5.28094e+06	5.65134e+06	7.09112e+06	2.76487e+07	2.34811e+07	2.82876e+07	Unchanged
Q5XG69	Fam169a	Soluble lamin-associated protein of 75 kDa OS=Mus musculus OX=10090 GN=Fam169a PE=1 SV=3	0.658589	0.316	1.01086e+06	2.71478e+06	6.58566e+06	2.11558e+06	1.60391e+06	1.89583e+06	2.77069e+06	8.12915e+06	6.93469e+06	3.00968e+06	1.44707e+06	2.9483e+06	Unchanged
Q5XG71	Utp20	Small subunit processome component 20 homolog OS=Mus musculus OX=10090 GN=Utp20 PE=1 SV=2	0.772723	-0.107	9.09874e+06	1.52996e+07	1.52362e+07	1.52063e+07	2.02293e+07	1.4639e+07	1.63376e+07	2.24219e+07	2.10203e+07	1.37566e+07	1.30238e+07	2.05462e+07	Unchanged
Q5XJE5	Leo1	RNA polymerase-associated protein LEO1 OS=Mus musculus OX=10090 GN=Leo1 PE=1 SV=2	0.978477	-0.00848	1.04202e+07	1.20535e+07	1.13224e+07	1.70364e+07	1.78036e+07	1.34058e+07	1.80738e+07	1.64928e+07	2.28831e+07	1.7426e+07	1.48153e+07	1.46907e+07	Unchanged
Q5XJY5	Arcn1	Coatomer subunit delta OS=Mus musculus OX=10090 GN=Arcn1 PE=1 SV=2	0.714839	-0.0505	2.83897e+07	3.22167e+07	3.0326e+07	7.22772e+07	6.37403e+07	53804422	4.51479e+07	3.68998e+07	5.10213e+07	7.65487e+07	6.53593e+07	6.07244e+07	Unchanged
Q5XKN4	Jagn1	Protein jagunal homolog 1 OS=Mus musculus OX=10090 GN=Jagn1 PE=1 SV=2	0.0626371	0.537	1.38307e+06	473229	1.04758e+06	2.48468e+06	2.3209e+06	3.13058e+06	1.92012e+06	2.02628e+06	1.9656e+06	4.31876e+06	4.36939e+06	3.70485e+06	Unchanged
Q60520	Sin3a	Paired amphipathic helix protein Sin3a OS=Mus musculus OX=10090 GN=Sin3a PE=1 SV=3	0.967898	-0.0103	4.68337e+07	7.02658e+07	8.34812e+07	1.1896e+08	1.29995e+08	8.38484e+07	7.91042e+07	1.18155e+08	1.13993e+08	1.3859e+08	1.04861e+08	1.02152e+08	Unchanged
Q60596	Xrcc1	DNA repair protein XRCC1 OS=Mus musculus OX=10090 GN=Xrcc1 PE=1 SV=2	0.294933	0.214	4.34501e+06	3.35497e+06	4.90636e+06	1.24641e+07	1.15844e+07	9.16781e+06	1.07538e+07	7.67971e+06	7716361	12679561	9.67698e+06	1.36762e+07	Unchanged
Q60597	Ogdh	2-oxoglutarate dehydrogenase, mitochondrial OS=Mus musculus OX=10090 GN=Ogdh PE=1 SV=3	0.149484	-0.199	3.04364e+07	3.19024e+07	3.33391e+07	9.27607e+07	8.30411e+07	7.59155e+07	3.98162e+07	3.71444e+07	3.91839e+07	9.62217e+07	8.89197e+07	7.7306e+07	Unchanged
Q60598	Cttn	Src substrate cortactin OS=Mus musculus OX=10090 GN=Cttn PE=1 SV=2	0.501517	0.097	1.59221e+07	1.68979e+07	1.35252e+07	3.37558e+07	3.54407e+07	2.78439e+07	2.36859e+07	2.15207e+07	2.53228e+07	4.42163e+07	3.10459e+07	4.74621e+07	Unchanged
Q60605	Myl6	Myosin light polypeptide 6 OS=Mus musculus OX=10090 GN=Myl6 PE=1 SV=3	0.245889	0.232	8.38132e+07	8.57945e+07	7.86674e+07	1.50157e+08	1.33062e+08	1.43774e+08	1.33208e+08	1.46794e+08	1.56713e+08	1.6733e+08	2.25091e+08	1.71455e+08	Unchanged
Q60631	Grb2	Growth factor receptor-bound protein 2 OS=Mus musculus OX=10090 GN=Grb2 PE=1 SV=1	0.272454	0.184	2.16229e+07	2.03564e+07	1.83524e+07	5.69174e+07	5.85997e+07	51315331	2.70064e+07	3.03893e+07	3.65531e+07	6.21996e+07	8.30471e+07	8.87322e+07	Unchanged
Q60634	Flot2	Flotillin-2 OS=Mus musculus OX=10090 GN=Flot2 PE=1 SV=2	0.910595	-0.144	439819	507184	380182	2.06137e+07	2.28092e+07	14465283	615330	393702	693243	25064917	1.89132e+07	1.84775e+07	Unchanged
Q60648	Gm2a	Ganglioside GM2 activator OS=Mus musculus OX=10090 GN=Gm2a PE=1 SV=2	0.98825	-0.0129	412763	314436	376964	5211799	5.40693e+06	4.45604e+06	404291	430866	402270	6.41822e+06	7413113	8.09361e+06	Unchanged
Q60649	Clpb	Caseinolytic peptidase B protein homolog OS=Mus musculus OX=10090 GN=Clpb PE=1 SV=1	0.630803	0.216	1.1704e+06	1.24546e+06	1.00649e+06	8.3491e+06	7.16114e+06	5.34132e+06	1.84981e+06	1.4937e+06	2.15668e+06	1.1079e+07	8.57285e+06	9.40515e+06	Unchanged
Q60668	Hnrnpd	Heterogeneous nuclear ribonucleoprotein D0 OS=Mus musculus OX=10090 GN=Hnrnpd PE=1 SV=2	0.109047	-0.274	9.22443e+07	1.17514e+08	9.39011e+07	3.11946e+08	2.87838e+08	2.46908e+08	1.13591e+08	9.18854e+07	1.57418e+08	3.30801e+08	2.62612e+08	2.34531e+08	Unchanged
Q60676	Ppp5c	Serine/threonine-protein phosphatase 5 OS=Mus musculus OX=10090 GN=Ppp5c PE=1 SV=3	0.885674	0.0546	2.09392e+06	1.83176e+06	2.2771e+06	1.45732e+07	1.19232e+07	8.21816e+06	3.49706e+06	2.78584e+06	3.67848e+06	1.80445e+07	1.04408e+07	1.0746e+07	Unchanged
Q60692	Psmb6	Proteasome subunit beta type-6 OS=Mus musculus OX=10090 GN=Psmb6 PE=1 SV=3	0.433186	0.196	3.7261e+07	4.08633e+07	3.23713e+07	142881093	1.46932e+08	1.49785e+08	5.31316e+07	6.03807e+07	7.67727e+07	1.69787e+08	1.93725e+08	2.00644e+08	Unchanged
Q60710	Samhd1	Deoxynucleoside triphosphate triphosphohydrolase SAMHD1 OS=Mus musculus OX=10090 GN=Samhd1 PE=1 SV=3	0.779621	0.0397	1.22665e+07	1.40623e+07	1.17669e+07	32012951	2.85011e+07	19892210	1.86977e+07	1.71313e+07	2.08527e+07	3.7954e+07	2.75886e+07	2.87973e+07	Unchanged
Q60715	P4ha1	Prolyl 4-hydroxylase subunit alpha-1 OS=Mus musculus OX=10090 GN=P4ha1 PE=1 SV=2	0.266836	0.504	1.12834e+06	1.72807e+06	1.39225e+06	1.62339e+06	811350	1.02865e+06	1.93798e+06	2.83684e+06	2.39276e+06	1.68915e+06	2.19416e+06	2.84698e+06	Unchanged
Q60737	Csnk2a1	Casein kinase II subunit alpha OS=Mus musculus OX=10090 GN=Csnk2a1 PE=1 SV=2	0.53534	-0.209	4.80045e+07	5.29694e+07	4.54265e+07	270426259	2.71962e+08	2.48546e+08	7.01954e+07	6.50515e+07	8.57064e+07	3.0457e+08	2.3592e+08	1.45925e+08	Unchanged
Q60749	Khdrbs1	KH domain-containing, RNA-binding, signal transduction-associated protein 1 OS=Mus musculus OX=10090 GN=Khdrbs1 PE=1 SV=2	0.289408	0.292	5.42711e+06	6.74482e+06	6.30456e+06	3.39138e+07	3.00664e+07	1.8936e+07	1.18294e+07	1.5199e+07	1.11486e+07	4.01024e+07	2.77086e+07	3.12264e+07	Unchanged
Q60759	Gcdh	Glutaryl-CoA dehydrogenase, mitochondrial OS=Mus musculus OX=10090 GN=Gcdh PE=1 SV=2	0.111515	-0.271	6.30812e+06	7.32231e+06	6.67839e+06	2.38469e+07	2.55381e+07	2.07685e+07	9.50605e+06	8.22278e+06	1.15662e+07	2.00673e+07	1.87862e+07	1.72047e+07	Unchanged
Q60767	Ly75	Lymphocyte antigen 75 OS=Mus musculus OX=10090 GN=Ly75 PE=1 SV=2	0.741693	-0.258	7.84788e+06	1.12112e+07	1.2519e+07	4.84009e+06	4.26196e+06	3.53269e+06	9.69539e+06	1.4426e+07	1.49208e+07	4.43986e+06	3.72874e+06	3.6806e+06	Unchanged
Q60793	Klf4	Krueppel-like factor 4 OS=Mus musculus OX=10090 GN=Klf4 PE=1 SV=3	0.356429	-0.323	604395	881031	772782	1.89617e+06	2.59674e+06	2.24338e+06	868286	1.02025e+06	1.05718e+06	3.24589e+06	658116	2.7488e+06	Unchanged
Q60809	Cnot7	CCR4-NOT transcription complex subunit 7 OS=Mus musculus OX=10090 GN=Cnot7 PE=1 SV=1	0.684442	0.571	73127.6	161702	84717.9	3.00258e+06	2.48189e+06	2.66419e+06	42382.2	64843.2	788950	7.59159e+06	7.56363e+06	7.94443e+06	Unchanged
Q60838	Dvl2	Segment polarity protein dishevelled homolog DVL-2 OS=Mus musculus OX=10090 GN=Dvl2 PE=1 SV=2	0.961222	-0.0289	1518489	1.72863e+06	1.5523e+06	1.68316e+06	628334	1.02492e+06	2.11006e+06	1.98352e+06	2.59304e+06	821388	1.59116e+06	1.27971e+06	Unchanged
Q60848	Hells	Lymphocyte-specific helicase OS=Mus musculus OX=10090 GN=Hells PE=1 SV=2	0.151309	-0.168	5.79776e+07	6.17824e+07	5.9912e+07	1.71725e+08	1.54618e+08	1.26714e+08	8.0429e+07	7.2825e+07	8.38288e+07	165538967	1.41115e+08	1.4537e+08	Unchanged
Q60854	Serpinb6	Serpin B6 OS=Mus musculus OX=10090 GN=Serpinb6 PE=1 SV=1	0.400473	-0.507	5.59673e+06	6.38896e+06	5.53298e+06	5.71711e+07	6.69041e+07	5.60618e+07	5.94808e+06	6.54878e+06	8.66147e+06	6.07896e+07	3.9988e+07	2.90939e+07	Unchanged
Q60862	Orc2	Origin recognition complex subunit 2 OS=Mus musculus OX=10090 GN=Orc2 PE=1 SV=1	0.808421	-0.0994	1.08357e+07	1.32267e+07	1.10617e+07	1.23843e+07	1.5567e+07	1.30751e+07	2.16963e+07	1.24539e+07	1.88625e+07	1.667e+07	1.86922e+07	7.71256e+06	Unchanged
Q60864	Stip1	Stress-induced-phosphoprotein 1 OS=Mus musculus OX=10090 GN=Stip1 PE=1 SV=1	0.937159	0.0102	283115301	3.17642e+08	2.83034e+08	7.75105e+08	7.25664e+08	4.97438e+08	4.41518e+08	3.5875e+08	4.75671e+08	8.86462e+08	6.82718e+08	7.55269e+08	Unchanged
Q60865	Caprin1	Caprin-1 OS=Mus musculus OX=10090 GN=Caprin1 PE=1 SV=2	0.498964	-0.118	7.71216e+07	8.07984e+07	8.93952e+07	1.6399e+08	1.80619e+08	1.32675e+08	1.12373e+08	1.06072e+08	1.29716e+08	1.92e+08	1.27667e+08	1.63619e+08	Unchanged
Q60870	Reep5	Receptor expression-enhancing protein 5 OS=Mus musculus OX=10090 GN=Reep5 PE=1 SV=1	0.311593	0.131	1178798	1.10868e+06	1.08312e+06	2.39161e+06	2.25695e+06	2434316	1.52416e+06	1.85666e+06	1.83214e+06	2.9967e+06	3.32439e+06	2.87283e+06	Unchanged
Q60872	Eif1a	Eukaryotic translation initiation factor 1A OS=Mus musculus OX=10090 GN=Eif1a PE=2 SV=3	0.523303	0.568	5.04536e+06	3.61886e+06	3.48857e+06	8.12486e+07	8.11721e+07	9.33216e+07	1.17228e+07	7.9824e+06	1.21315e+07	1.18191e+08	1.34088e+08	1.07209e+08	Unchanged
Q60899	Elavl2	ELAV-like protein 2 OS=Mus musculus OX=10090 GN=Elavl2 PE=2 SV=1	0.70482	-0.184	1.04993e+06	1.38424e+06	978906	8952841	8.59969e+06	7.77379e+06	1.39807e+06	1.69271e+06	2.07124e+06	9.47149e+06	1.02675e+07	3.84501e+06	Unchanged
Q60902	Eps15l1	Epidermal growth factor receptor substrate 15-like 1 OS=Mus musculus OX=10090 GN=Eps15l1 PE=1 SV=3	0.656986	-0.113	5.06693e+06	6.922e+06	6.69304e+06	2.79722e+07	2.90132e+07	1.80702e+07	8.93183e+06	9.46257e+06	9.8231e+06	2.94375e+07	1.50801e+07	2.70335e+07	Unchanged
Q60930	Vdac2	Voltage-dependent anion-selective channel protein 2 OS=Mus musculus OX=10090 GN=Vdac2 PE=1 SV=2	0.57378	0.13	9.84874e+07	1.13013e+08	9.64147e+07	370704549	3.82037e+08	3.339e+08	139903927	1.4097e+08	1.89652e+08	3.9452e+08	5.10096e+08	5.3645e+08	Unchanged
Q60931	Vdac3	Voltage-dependent anion-selective channel protein 3 OS=Mus musculus OX=10090 GN=Vdac3 PE=1 SV=1	0.912111	0.0358	5.30678e+07	5.81633e+07	4.98955e+07	2.44878e+08	2.26434e+08	2.3341e+08	6.59752e+07	6.22863e+07	1.01315e+08	2.50054e+08	3.11628e+08	3.3049e+08	Unchanged
Q60932	Vdac1	Voltage-dependent anion-selective channel protein 1 OS=Mus musculus OX=10090 GN=Vdac1 PE=1 SV=3	0.644722	0.136	3.35409e+08	3.90021e+08	3.24028e+08	1492750856	1586767743	1374521932	4.59802e+08	5.08221e+08	6.58195e+08	1693734678	2052299146	2108205880	Unchanged
Q60953	Pml	Protein PML OS=Mus musculus OX=10090 GN=Pml PE=1 SV=3	0.739849	-0.0501	6.9608e+06	9.02135e+06	1.11486e+07	2.25088e+07	2.38633e+07	2.00413e+07	1.1094e+07	1.5071e+07	1.39487e+07	2.47395e+07	1.97248e+07	2.49183e+07	Unchanged
Q60960	Kpna1	Importin subunit alpha-5 OS=Mus musculus OX=10090 GN=Kpna1 PE=1 SV=2	0.751772	0.511	466736	757719	86784.9	5.27324e+07	4.26461e+07	3.00328e+07	1.00989e+06	931820	983379	4.98212e+07	5.14938e+07	3.39239e+07	Unchanged
Q60972	Rbbp4	Histone-binding protein RBBP4 OS=Mus musculus OX=10090 GN=Rbbp4 PE=1 SV=5	0.959638	0.0387	1.68694e+07	2.03575e+07	1.75622e+07	3.32968e+08	3.04485e+08	2.5295e+08	3.16416e+07	2.95432e+07	3.60367e+07	3.38001e+08	2.6462e+08	279513560	Unchanged
Q60973	Rbbp7	Histone-binding protein RBBP7 OS=Mus musculus OX=10090 GN=Rbbp7 PE=1 SV=1	0.927658	-0.0726	1.56526e+08	1.78835e+08	1.60868e+08	7.88171e+07	6.72555e+07	4.37481e+07	2.16126e+08	2.10838e+08	2.45579e+08	8.23904e+07	5.32988e+07	7.28161e+07	Unchanged
Q60996	Ppp2r5c	Serine/threonine-protein phosphatase 2A 56 kDa regulatory subunit gamma isoform OS=Mus musculus OX=10090 GN=Ppp2r5c PE=1 SV=2	0.944846	0.0336	4.36898e+06	4.46816e+06	4.28667e+06	4.14355e+07	3.27894e+07	2.78091e+07	6.56756e+06	6.84353e+06	7.94641e+06	4.15718e+07	3.68152e+07	3.0831e+07	Unchanged
Q61001	Lama5	Laminin subunit alpha-5 OS=Mus musculus OX=10090 GN=Lama5 PE=1 SV=4	0.93164	-0.117	2.97783e+06	4.7989e+06	4.58145e+06	848385	237406	480246	4.73636e+06	5.50269e+06	6.30889e+06	187722	669293	872669	Unchanged
Q61024	Asns	Asparagine synthetase [glutamine-hydrolyzing] OS=Mus musculus OX=10090 GN=Asns PE=1 SV=3	0.607607	-0.0639	3.56581e+08	4.0747e+08	4.24744e+08	1251685281	1018012693	852726186	5.18986e+08	5.30594e+08	6.40325e+08	1235274237	1128853927	9.68976e+08	Unchanged
Q61025	Ift20	Intraflagellar transport protein 20 homolog OS=Mus musculus OX=10090 GN=Ift20 PE=1 SV=1	0.935635	0.0233	428863	421091	331090	663692	479648	633157	602190	588914	693856	809557	684273	451414	Unchanged
Q61029	Tmpo	Lamina-associated polypeptide 2, isoforms beta/delta/epsilon/gamma OS=Mus musculus OX=10090 GN=Tmpo PE=1 SV=4	0.658663	-0.0903	1.48134e+07	1.59854e+07	1.38652e+07	5.62672e+07	5.53545e+07	4.45969e+07	2.14387e+07	1.56937e+07	2.61856e+07	5.94323e+07	5.17835e+07	5.35487e+07	Unchanged
Q61033	Tmpo.1	Lamina-associated polypeptide 2, isoforms alpha/zeta OS=Mus musculus OX=10090 GN=Tmpo PE=1 SV=4	0.781993	-0.0378	4.69945e+07	5.52971e+07	5.26199e+07	1.18961e+08	1.2074e+08	9.46028e+07	7.99609e+07	6.56354e+07	8.61486e+07	1.36101e+08	1.0452e+08	1.14396e+08	Unchanged
Q61035	Hars1	Histidine--tRNA ligase, cytoplasmic OS=Mus musculus OX=10090 GN=Hars PE=1 SV=2	0.681818	-0.0569	4.19209e+07	4.91073e+07	4.19983e+07	1.08246e+08	9.64378e+07	8.10286e+07	6.39346e+07	4.63071e+07	8.09968e+07	1.12483e+08	1.01006e+08	9.81784e+07	Unchanged
Q61039	Hand2	Heart- and neural crest derivatives-expressed protein 2 OS=Mus musculus OX=10090 GN=Hand2 PE=1 SV=3	0.68563	0.197	192174	472357	1.20408e+06	1.42033e+06	2.19633e+06	1.73391e+06	328080	1.46457e+06	1.10208e+06	2310620	1.68942e+06	3006170	Unchanged
Q61074	Ppm1g	Protein phosphatase 1G OS=Mus musculus OX=10090 GN=Ppm1g PE=1 SV=3	0.851788	-0.0783	113466800	1.21668e+08	9.20846e+07	118941289	9.69155e+07	8.91091e+07	1.36326e+08	1.13965e+08	2.03926e+08	1.26117e+08	9.85668e+07	1.10977e+08	Unchanged
Q61081	Cdc37	Hsp90 co-chaperone Cdc37 OS=Mus musculus OX=10090 GN=Cdc37 PE=1 SV=1	0.836416	-0.0505	2.1377e+07	2.67445e+07	2.00587e+07	1.17452e+08	8.72035e+07	6.21329e+07	3.5113e+07	24551895	4.57931e+07	1.03848e+08	8.73199e+07	7.65765e+07	Unchanged
Q61102	Abcb7	ATP-binding cassette sub-family B member 7, mitochondrial OS=Mus musculus OX=10090 GN=Abcb7 PE=1 SV=3	0.755279	-0.478	100697	140845	173939	1.04506e+07	1.04964e+07	8.4007e+06	97405.9	145665	138218	1.03791e+07	8.60251e+06	8.25407e+06	Unchanged
Q61103	Dpf2	Zinc finger protein ubi-d4 OS=Mus musculus OX=10090 GN=Dpf2 PE=1 SV=1	0.262103	-0.177	4.14362e+06	3.8518e+06	3.90098e+06	8.14675e+06	9.76888e+06	7.63041e+06	5.23869e+06	3.74363e+06	7.00335e+06	8.13804e+06	9.54385e+06	7.853e+06	Unchanged
Q61112	Sdf4	45 kDa calcium-binding protein OS=Mus musculus OX=10090 GN=Sdf4 PE=1 SV=1	0.973812	0.00982	456195	505927	453220	709650	608961	347097	591923	517518	653998	860056	675363	650991	Unchanged
Q61136	Prpf4b	Serine/threonine-protein kinase PRP4 homolog OS=Mus musculus OX=10090 GN=Prpf4b PE=1 SV=3	0.70015	0.128	882139	1.58276e+06	2.1092e+06	8.15993e+06	7.25038e+06	5.86823e+06	2.06349e+06	3.46636e+06	3.0009e+06	8.77292e+06	5.36097e+06	7.9792e+06	Unchanged
Q61151	Ppp2r5e	Serine/threonine-protein phosphatase 2A 56 kDa regulatory subunit epsilon isoform OS=Mus musculus OX=10090 GN=Ppp2r5e PE=1 SV=3	0.992728	0.00113	3808881	4150418	3472279	9.67511e+06	9.46156e+06	7.16492e+06	5.35786e+06	4.26074e+06	6.40874e+06	1.16649e+07	9.85855e+06	9.96447e+06	Unchanged
Q61164	Ctcf	Transcriptional repressor CTCF OS=Mus musculus OX=10090 GN=Ctcf PE=1 SV=2	0.81325	0.129	4.65974e+06	1.42904e+07	2.20494e+07	1.56204e+07	1.79297e+07	6.9764e+06	1.26943e+07	2.74755e+07	2.66863e+07	1.80498e+07	1.01771e+07	1.32871e+07	Unchanged
Q61166	Mapre1	Microtubule-associated protein RP/EB family member 1 OS=Mus musculus OX=10090 GN=Mapre1 PE=1 SV=3	0.632057	0.171	2.8574e+07	3.99712e+07	2.9392e+07	1.60744e+08	1.7553e+08	1.51557e+08	4.91087e+07	4.43239e+07	6.48449e+07	1.84824e+08	2.27425e+08	228142675	Unchanged
Q61171	Prdx2	Peroxiredoxin-2 OS=Mus musculus OX=10090 GN=Prdx2 PE=1 SV=3	0.429962	0.134	1.54315e+08	1.6684e+08	1.17742e+08	4.83353e+08	4.43601e+08	4.03516e+08	1.91307e+08	2.28185e+08	2.79945e+08	5.16677e+08	5.91559e+08	5.67076e+08	Unchanged
Q61183	Papola	Poly(A) polymerase alpha OS=Mus musculus OX=10090 GN=Papola PE=1 SV=4	0.322373	-0.151	3.44198e+06	3.75078e+06	3.57091e+06	1.27207e+07	1.05509e+07	8633053	4.55561e+06	3.99531e+06	5.81501e+06	1.20635e+07	1.04272e+07	9.9351e+06	Unchanged
Q61187	Tsg101	Tumor susceptibility gene 101 protein OS=Mus musculus OX=10090 GN=Tsg101 PE=1 SV=2	0.664227	0.125	1.29952e+06	2036489	957043	7.0483e+06	6.15543e+06	5.07831e+06	2.81353e+06	1.68675e+06	3.61401e+06	6.84729e+06	5.96348e+06	6.21652e+06	Unchanged
Q61188	Ezh2	Histone-lysine N-methyltransferase EZH2 OS=Mus musculus OX=10090 GN=Ezh2 PE=1 SV=2	0.572449	-0.101	7.58131e+06	9.12582e+06	8.3877e+06	3.65398e+07	3.0375e+07	2.29095e+07	1.22173e+07	1.38528e+07	1.31308e+07	2.98412e+07	2.77166e+07	2.44589e+07	Unchanged
Q61189	Clns1a	Methylosome subunit pICln OS=Mus musculus OX=10090 GN=Clns1a PE=1 SV=1	0.875153	-0.0345	1.33912e+07	1.68864e+07	1.34971e+07	29451164	2.75525e+07	2.53812e+07	2.25905e+07	2.2631e+07	2.60888e+07	2.95203e+07	3.27655e+07	1.95618e+07	Unchanged
Q61191	Hcfc1	Host cell factor 1 OS=Mus musculus OX=10090 GN=Hcfc1 PE=1 SV=2	0.681081	-0.116	4.67712e+07	5.97081e+07	7.30653e+07	8.11514e+07	9.51399e+07	7.89186e+07	6.97279e+07	9.08031e+07	9.50386e+07	9.36819e+07	7.58286e+07	8.30548e+07	Unchanged
Q61205	Pafah1b3	Platelet-activating factor acetylhydrolase IB subunit gamma OS=Mus musculus OX=10090 GN=Pafah1b3 PE=1 SV=1	0.938621	-0.0324	1.58115e+07	1.60122e+07	1.48757e+07	8.55165e+07	7.7812e+07	7.49393e+07	1.65295e+07	1.61622e+07	2.5741e+07	8.7615e+07	1.07892e+08	116999596	Unchanged
Q61206	Pafah1b2	Platelet-activating factor acetylhydrolase IB subunit beta OS=Mus musculus OX=10090 GN=Pafah1b2 PE=1 SV=2	0.647704	-0.236	3.45529e+06	3.26184e+06	2.53737e+06	22584935	1.64653e+07	1.622e+07	3.46771e+06	1.92548e+06	5.08853e+06	1.70434e+07	1.8731e+07	2.75951e+07	Unchanged
Q61207	Psap	Prosaposin OS=Mus musculus OX=10090 GN=Psap PE=1 SV=2	0.930105	-0.0193	2.2399e+07	1.93029e+07	2.01232e+07	3.43061e+07	2.73629e+07	3.03426e+07	2.41728e+07	2.97603e+07	3.07664e+07	3.2581e+07	3.89616e+07	3.77248e+07	Unchanged
Q61210	Arhgef1	Rho guanine nucleotide exchange factor 1 OS=Mus musculus OX=10090 GN=Arhgef1 PE=1 SV=2	0.209584	0.596	2.71375e+06	2.80278e+06	901260	1.64847e+07	1.56701e+07	1.40457e+07	6.21898e+06	8.09821e+06	6.30077e+06	1.75101e+07	1.47021e+07	1.68573e+07	Unchanged
Q61211	Eif2d	Eukaryotic translation initiation factor 2D OS=Mus musculus OX=10090 GN=Eif2d PE=1 SV=3	0.124419	0.509	2.63015e+06	2.73451e+06	1.44656e+06	1.16132e+07	1.12037e+07	6.55321e+06	5.27695e+06	3.56354e+06	5.40836e+06	1.68858e+07	1.42781e+07	1.3939e+07	Unchanged
Q61216	Mre11	Double-strand break repair protein MRE11 OS=Mus musculus OX=10090 GN=Mre11 PE=1 SV=1	0.11754	-0.232	8.55795e+06	8.91885e+06	9.28275e+06	2.31683e+07	1.84463e+07	1.47044e+07	1.02365e+07	8.62551e+06	1.25193e+07	2.34021e+07	1.75346e+07	1.73479e+07	Unchanged
Q61235	Sntb2	Beta-2-syntrophin OS=Mus musculus OX=10090 GN=Sntb2 PE=1 SV=2	0.269729	-0.251	4.49669e+06	4.70619e+06	4.43191e+06	7.4559e+06	7.30293e+06	5.93476e+06	5.03248e+06	3.74598e+06	6.77866e+06	8.46548e+06	8.46488e+06	5.39979e+06	Unchanged
Q61239	Fnta	Protein farnesyltransferase/geranylgeranyltransferase type-1 subunit alpha OS=Mus musculus OX=10090 GN=Fnta PE=1 SV=1	0.698325	-0.114	3.93811e+06	7.84242e+06	6.82012e+06	8.43756e+06	8.00437e+06	6.79545e+06	6.97084e+06	8.39161e+06	8.02385e+06	9.32404e+06	8.44653e+06	7.53104e+06	Unchanged
Q61249	Igbp1	Immunoglobulin-binding protein 1 OS=Mus musculus OX=10090 GN=Igbp1 PE=1 SV=1	0.737115	0.167	2.25218e+06	2.12735e+06	1.7353e+06	1.42753e+07	2.1196e+07	1.83252e+07	6.42698e+06	4.64386e+06	6.07634e+06	2.03358e+07	1.9736e+07	5.89058e+06	Unchanged
Q61316	Hspa4	Heat shock 70 kDa protein 4 OS=Mus musculus OX=10090 GN=Hspa4 PE=1 SV=1	0.574951	-0.0701	5.01248e+08	5.69437e+08	5.72831e+08	1387534002	1327426233	1025372989	7.8956e+08	7.60097e+08	8.039e+08	1517183259	1171387616	1247265494	Unchanged
Q61335	Bcap31	B-cell receptor-associated protein 31 OS=Mus musculus OX=10090 GN=Bcap31 PE=1 SV=4	0.926762	0.0806	3.51208e+06	3.90152e+06	3.23577e+06	5.21617e+07	5.95638e+07	5.15032e+07	4.45722e+06	3.76738e+06	6447335	6.32971e+07	6.74221e+07	9.9505e+07	Unchanged
Q61387	Cox7a2l	Cytochrome c oxidase subunit 7A-related protein, mitochondrial OS=Mus musculus OX=10090 GN=Cox7a2l PE=1 SV=1	0.775127	0.0503	1.83996e+06	1.65688e+06	1.5079e+06	3.10561e+06	2.60231e+06	3.13384e+06	1.98059e+06	2.62568e+06	2.49679e+06	3.10228e+06	4.02284e+06	4.10557e+06	Unchanged
Q61411	Hras	GTPase HRas OS=Mus musculus OX=10090 GN=Hras PE=1 SV=2	0.33373	0.475	825153	539437	373808	4.26766e+06	4.4995e+06	4.09207e+06	1.64359e+06	841755	2.11189e+06	4.46932e+06	5.80185e+06	5.76343e+06	Unchanged
Q61425	Hadh	Hydroxyacyl-coenzyme A dehydrogenase, mitochondrial OS=Mus musculus OX=10090 GN=Hadh PE=1 SV=2	0.724825	0.167	1.01978e+07	1.26922e+07	1.03325e+07	8.79526e+07	7.90502e+07	6.06526e+07	1.33803e+07	1.44085e+07	3.656e+07	8.15249e+07	8.83456e+07	1.03133e+08	Unchanged
Q61458	Ccnh	Cyclin-H OS=Mus musculus OX=10090 GN=Ccnh PE=1 SV=2	0.990278	0.0102	1.69556e+06	1.98144e+06	1.51186e+06	2.59347e+07	2.72327e+07	2.14241e+07	2.26015e+06	1.82153e+06	2.80902e+06	2.99777e+07	2.98256e+07	3.59366e+07	Unchanged
Q61464	Znf638	Zinc finger protein 638 OS=Mus musculus OX=10090 GN=Znf638 PE=1 SV=2	0.612934	-0.197	3.1604e+06	5.4827e+06	6.14064e+06	6.24679e+06	8.86679e+06	6.75918e+06	6.57853e+06	8.67499e+06	8.59007e+06	5.53225e+06	4.02292e+06	7.45517e+06	Unchanged
Q61466	Smarcd1	SWI/SNF-related matrix-associated actin-dependent regulator of chromatin subfamily D member 1 OS=Mus musculus OX=10090 GN=Smarcd1 PE=1 SV=3	0.131872	0.445	4.58024e+06	5.76462e+06	5.53335e+06	3.23093e+07	2.9811e+07	2.29933e+07	1.50334e+07	1.19641e+07	1.65578e+07	3.49846e+07	2.98734e+07	3.06625e+07	Unchanged
Q61510	Trim25	E3 ubiquitin/ISG15 ligase TRIM25 OS=Mus musculus OX=10090 GN=Trim25 PE=1 SV=2	0.698119	-0.0887	6.42642e+06	6.099e+06	5.99634e+06	2.49261e+07	2.14225e+07	1.40445e+07	8.13483e+06	7.13168e+06	7.50812e+06	2.74743e+07	2.09442e+07	2.25345e+07	Unchanged
Q61539	Esrrb	Steroid hormone receptor ERR2 OS=Mus musculus OX=10090 GN=Esrrb PE=1 SV=2	0.430257	-0.373	1.49847e+07	1.66658e+07	1.42661e+07	8.07126e+07	8.40647e+07	7.41254e+07	1.42851e+07	9.74772e+06	1.85737e+07	9.0881e+07	9.11252e+07	8.21707e+07	Unchanged
Q61543	Glg1	Golgi apparatus protein 1 OS=Mus musculus OX=10090 GN=Glg1 PE=1 SV=1	0.928803	0.0458	4.37885e+07	6.89437e+07	8.05075e+07	6.35132e+07	6.87354e+07	3.00346e+07	7.23845e+07	1.083e+08	1.11459e+08	6.539e+07	5.15286e+07	6.06968e+07	Unchanged
Q61545	Ewsr1	RNA-binding protein EWS OS=Mus musculus OX=10090 GN=Ewsr1 PE=1 SV=2	0.68313	0.0634	9.09029e+06	1.02175e+07	1.10665e+07	1.8923e+07	2.36497e+07	1.85964e+07	1.46027e+07	1.60753e+07	1.6663e+07	2.53566e+07	1.96033e+07	2.65448e+07	Unchanged
Q61550	Rad21	Double-strand-break repair protein rad21 homolog OS=Mus musculus OX=10090 GN=Rad21 PE=1 SV=3	0.263879	-0.274	4.26615e+06	5.73341e+06	7.64032e+06	2.1588e+07	2.33002e+07	1.84728e+07	5.89946e+06	8.88831e+06	7.40271e+06	2.14611e+07	1.56496e+07	1.97127e+07	Unchanged
Q61553	Fscn1	Fascin OS=Mus musculus OX=10090 GN=Fscn1 PE=1 SV=4	0.59132	0.0781	1.13989e+08	1.25156e+08	1.11592e+08	3.71085e+08	3.54658e+08	2.91583e+08	1.80088e+08	1.53008e+08	2.13524e+08	4.78664e+08	3.71107e+08	3.74863e+08	Unchanged
Q61584	Fxr1	Fragile X mental retardation syndrome-related protein 1 OS=Mus musculus OX=10090 GN=Fxr1 PE=1 SV=2	0.882698	-0.033	5.27236e+07	5.7768e+07	6.00715e+07	247141077	2.18343e+08	1.7702e+08	8.03257e+07	7.97736e+07	8.70687e+07	2.71372e+08	2.00738e+08	2.32377e+08	Unchanged
Q61595	Ktn1	Kinectin OS=Mus musculus OX=10090 GN=Ktn1 PE=1 SV=1	0.83994	0.135	1.58858e+07	2.81847e+07	3.17432e+07	1.12916e+07	1.74405e+07	1.18317e+07	2.97636e+07	4.5099e+07	4.59243e+07	1.72004e+07	1.36682e+07	1.85803e+07	Unchanged
Q61598	Gdi2	Rab GDP dissociation inhibitor beta OS=Mus musculus OX=10090 GN=Gdi2 PE=1 SV=1	0.909252	-0.0213	1.51106e+08	1.82406e+08	1.58265e+08	6.62343e+08	5.63264e+08	4.21588e+08	2.31162e+08	1.97131e+08	3.31522e+08	6.76498e+08	5.83885e+08	4.87641e+08	Unchanged
Q61655	Ddx19a	ATP-dependent RNA helicase DDX19A OS=Mus musculus OX=10090 GN=Ddx19a PE=1 SV=2	0.908745	-0.038	2.07776e+07	2.27542e+07	2.04825e+07	1.14558e+08	114293980	7.71186e+07	2.92491e+07	2.57381e+07	3.42969e+07	1.38622e+08	1.08889e+08	9.92843e+07	Unchanged
Q61656	Ddx5	Probable ATP-dependent RNA helicase DDX5 OS=Mus musculus OX=10090 GN=Ddx5 PE=1 SV=2	0.564399	-0.0711	3.52884e+08	3.96763e+08	3.59972e+08	9.47208e+08	8.6327e+08	6.34248e+08	5.00306e+08	4.65962e+08	5.64006e+08	1020518599	8.36263e+08	8.03207e+08	Unchanged
Q61686	Cbx5	Chromobox protein homolog 5 OS=Mus musculus OX=10090 GN=Cbx5 PE=1 SV=1	0.363198	0.268	2.31948e+07	2.43028e+07	2.15065e+07	1.04612e+08	1.05128e+08	9.53076e+07	3.5017e+07	4.07834e+07	4.69533e+07	1.19988e+08	1.4786e+08	1.50663e+08	Unchanged
Q61687	Atrx	Transcriptional regulator ATRX OS=Mus musculus OX=10090 GN=Atrx PE=1 SV=3	0.837088	-0.0975	9.65401e+06	1.49345e+07	1.57614e+07	1.28176e+07	1.30266e+07	9.9978e+06	1.665e+07	1.96067e+07	2.26235e+07	1.17191e+07	1.07347e+07	1.2615e+07	Unchanged
Q61699	Hsph1	Heat shock protein 105 kDa OS=Mus musculus OX=10090 GN=Hsph1 PE=1 SV=2	0.447767	-0.109	5.81809e+07	6.58018e+07	6.40761e+07	1.61535e+08	1.42664e+08	1.06029e+08	9.14885e+07	7.63807e+07	9.68834e+07	1.65016e+08	1.22109e+08	1.29613e+08	Unchanged
Q61733	Mrps31	28S ribosomal protein S31, mitochondrial OS=Mus musculus OX=10090 GN=Mrps31 PE=1 SV=1	0.830238	-0.109	2.93042e+06	3.24107e+06	2.68654e+06	2.53809e+07	2.57953e+07	2.31437e+07	4.58744e+06	4349329	5.3915e+06	27009160	2.95539e+07	1.32511e+07	Unchanged
Q61739	Itga6	Integrin alpha-6 OS=Mus musculus OX=10090 GN=Itga6 PE=1 SV=3	0.377518	-0.12	6.09702e+06	7.49775e+06	7.7883e+06	1.78203e+07	1.754e+07	1.38094e+07	9.39468e+06	7.43445e+06	1.11948e+07	2.08084e+07	1.77815e+07	1.49229e+07	Unchanged
Q61749	Eif2b4	Translation initiation factor eIF-2B subunit delta OS=Mus musculus OX=10090 GN=Eif2b4 PE=1 SV=2	0.849629	0.0283	2.38904e+07	2.99299e+07	2.46756e+07	5.96301e+07	5.65037e+07	4.41269e+07	3.75195e+07	3.89377e+07	4.66544e+07	6.92029e+07	5.31383e+07	5.45639e+07	Unchanged
Q61753	Phgdh	D-3-phosphoglycerate dehydrogenase OS=Mus musculus OX=10090 GN=Phgdh PE=1 SV=3	0.701225	-0.0475	9.00394e+07	1.08063e+08	9.59822e+07	250522753	2.3482e+08	1.78906e+08	134926180	1.36698e+08	1.58183e+08	2.74387e+08	218783989	2.13501e+08	Unchanged
Q61768	Kif5b	Kinesin-1 heavy chain OS=Mus musculus OX=10090 GN=Kif5b PE=1 SV=3	0.777902	-0.0461	1.63543e+07	1.79261e+07	1.9489e+07	6.35255e+07	6.43095e+07	4.90861e+07	2.57538e+07	2.66685e+07	2.87879e+07	6.81466e+07	5.32718e+07	6.10764e+07	Unchanged
Q61792	Lasp1	LIM and SH3 domain protein 1 OS=Mus musculus OX=10090 GN=Lasp1 PE=1 SV=1	0.94201	-0.0142	1.1726e+07	1.29736e+07	1.25107e+07	4.14277e+07	4.53828e+07	3.85185e+07	18651014	2.05196e+07	2.30417e+07	4.78769e+07	5.2492e+07	2.71728e+07	Unchanged
Q61846	Melk	Maternal embryonic leucine zipper kinase OS=Mus musculus OX=10090 GN=Melk PE=1 SV=2	0.922808	0.109	190754	149255	118822	5.39325e+06	5.1514e+06	3.16115e+06	219630	185285	273832	7.29604e+06	5.21339e+06	5.10783e+06	Unchanged
Q61879	Myh10	Myosin-10 OS=Mus musculus OX=10090 GN=Myh10 PE=1 SV=2	0.742069	-0.333	8.19217e+06	1.30951e+07	1.24858e+07	2.61703e+06	3.12032e+06	1.79936e+06	8.3901e+06	1.17182e+07	1.78077e+07	2.67706e+06	2.44431e+06	1.98967e+06	Unchanged
Q61881	Mcm7	DNA replication licensing factor MCM7 OS=Mus musculus OX=10090 GN=Mcm7 PE=1 SV=1	0.240836	-0.144	1.52515e+08	1.62832e+08	1.60064e+08	4.56311e+08	4.02335e+08	3.56124e+08	2.15557e+08	2.08928e+08	2.36235e+08	4.52022e+08	3.33154e+08	4.1283e+08	Unchanged
Q61937	Npm1	Nucleophosmin OS=Mus musculus OX=10090 GN=Npm1 PE=1 SV=1	0.916685	0.0677	1.78789e+08	2.02978e+08	1.61226e+08	2117443987	1959409397	1933100920	2.60446e+08	2.63685e+08	3.74258e+08	2406331221	2505309736	1860398380	Unchanged
Q61990	Pcbp2	Poly(rC)-binding protein 2 OS=Mus musculus OX=10090 GN=Pcbp2 PE=1 SV=1	0.828203	-0.085	5.89695e+07	7.34762e+07	6.33017e+07	4.05526e+08	4.13233e+08	447032057	9.41952e+07	9.68522e+07	129468855	4.50529e+08	3.98435e+08	3.15424e+08	Unchanged
Q62018	Ctr9	RNA polymerase-associated protein CTR9 homolog OS=Mus musculus OX=10090 GN=Ctr9 PE=1 SV=2	0.858362	0.059	5.62572e+06	1.12904e+07	1.89714e+07	2.19682e+07	2.36085e+07	1.75323e+07	9.5557e+06	2.62907e+07	2.37381e+07	2.50176e+07	2.19539e+07	1.98186e+07	Unchanged
Q62036	Cep131	Centrosomal protein of 131 kDa OS=Mus musculus OX=10090 GN=Cep131 PE=1 SV=2	0.530273	-0.388	685672	750523	2.01546e+06	8.39231e+06	7.65016e+06	5.55294e+06	546790	1.71688e+06	1.08197e+06	8.81648e+06	4.95162e+06	7.68625e+06	Unchanged
Q62074	Prkci	Protein kinase C iota type OS=Mus musculus OX=10090 GN=Prkci PE=1 SV=3	0.0349355	0.697	258104	528875	346564	1.73324e+06	1.35852e+06	525498	967122	1158984	1.11832e+06	2400187	1.53232e+06	1.06734e+06	Unchanged
Q62084	Ppp1r14b	Protein phosphatase 1 regulatory subunit 14B OS=Mus musculus OX=10090 GN=Ppp1r14b PE=1 SV=2	0.265954	0.639	590167	376121	154362	1.55315e+06	1.4417e+06	1.53283e+06	968088	221614	917309	3.57113e+06	3.57007e+06	3098630	Unchanged
Q62093	Srsf2	Serine/arginine-rich splicing factor 2 OS=Mus musculus OX=10090 GN=Srsf2 PE=1 SV=4	0.117482	0.185	4.32003e+07	5.26784e+07	4.50514e+07	124357663	1.10893e+08	1.04601e+08	71251232	6.83361e+07	8.8154e+07	1.37321e+08	1.54229e+08	1.63033e+08	Unchanged
Q62095	Ddx3y	ATP-dependent RNA helicase DDX3Y OS=Mus musculus OX=10090 GN=Ddx3y PE=1 SV=2	0.994739	0.00275	3.21311e+06	3.28057e+06	3.02675e+06	2.82559e+06	3.3463e+06	2738121	4.30673e+06	4.81419e+06	4.73392e+06	3.94618e+06	2.98809e+06	3.34592e+06	Unchanged
Q62158	Trim27	Zinc finger protein RFP OS=Mus musculus OX=10090 GN=Trim27 PE=1 SV=2	0.903313	0.016	1.27487e+06	1.72369e+06	1.53067e+06	4.38277e+06	4.71514e+06	3.08947e+06	2.25466e+06	2.3395e+06	2.31941e+06	4.86632e+06	4.12354e+06	4.33326e+06	Unchanged
Q62159	Rhoc	Rho-related GTP-binding protein RhoC OS=Mus musculus OX=10090 GN=Rhoc PE=1 SV=2	0.788295	0.167	201282	281966	170699	1.94438e+06	4.45811e+06	2.1057e+06	526784	370428	608321	2.39588e+06	2044237	2.828e+06	Unchanged
Q62165	Dag1	Dystroglycan OS=Mus musculus OX=10090 GN=Dag1 PE=1 SV=4	0.892981	0.136	801526	2.15143e+06	3.18072e+06	382044	290787	414953	1.27573e+06	2.71186e+06	3.02945e+06	548164	431652	831152	Unchanged
Q62167	Ddx3x	ATP-dependent RNA helicase DDX3X OS=Mus musculus OX=10090 GN=Ddx3x PE=1 SV=3	0.563901	-0.0776	1.93976e+08	2.03259e+08	2.03761e+08	5.24619e+08	453294857	3.58285e+08	2.8528e+08	2.53594e+08	3.16057e+08	561025953	395904242	4.52278e+08	Unchanged
Q62186	Ssr4	Translocon-associated protein subunit delta OS=Mus musculus OX=10090 GN=Ssr4 PE=1 SV=1	0.0431111	0.322	1.49266e+07	1.24564e+07	1.01495e+07	2.96754e+07	2.76096e+07	3.09193e+07	2.36672e+07	2.16952e+07	2.62912e+07	3.72093e+07	4.58718e+07	3.664e+07	Unchanged
Q62189	Snrpa	U1 small nuclear ribonucleoprotein A OS=Mus musculus OX=10090 GN=Snrpa PE=1 SV=3	0.541686	0.316	1.4021e+07	2.15893e+07	1.74751e+07	1.45843e+08	1.54578e+08	1.30753e+08	30651964	3.48848e+07	3.96263e+07	1.50781e+08	2.0036e+08	2.10063e+08	Unchanged
Q62193	Rpa2	Replication protein A 32 kDa subunit OS=Mus musculus OX=10090 GN=Rpa2 PE=1 SV=1	0.925674	-0.0531	1.34727e+07	1.68524e+07	1.23476e+07	9.5702e+07	9.82639e+07	8.32223e+07	1.00332e+07	1.43255e+07	2.85226e+07	1.11141e+08	1.30801e+08	1.36815e+08	Unchanged
Q62203	Sf3a2	Splicing factor 3A subunit 2 OS=Mus musculus OX=10090 GN=Sf3a2 PE=1 SV=2	0.573083	-0.0834	8.70962e+06	8.98724e+06	8.54801e+06	2.81047e+07	2.0012e+07	1.74471e+07	1.33606e+07	1.11082e+07	1.49077e+07	2.68473e+07	1.9381e+07	1.86887e+07	Unchanged
Q62241	Snrpc	U1 small nuclear ribonucleoprotein C OS=Mus musculus OX=10090 GN=Snrpc PE=1 SV=1	0.181862	0.349	1.0852e+07	8.10473e+06	3.92404e+06	1.92889e+07	2.05269e+07	1.70901e+07	17736114	9.19359e+06	1.8968e+07	2.37171e+07	2.63607e+07	23936224	Unchanged
Q62245	Sos1	Son of sevenless homolog 1 OS=Mus musculus OX=10090 GN=Sos1 PE=1 SV=2	0.985458	0.0334	5.83461e+06	8.93273e+06	1.06883e+07	335757	356245	216903	1.06658e+07	1.4631e+07	1.37322e+07	251287	368193	388154	Unchanged
Q62261	Sptbn1	Spectrin beta chain, non-erythrocytic 1 OS=Mus musculus OX=10090 GN=Sptbn1 PE=1 SV=2	0.55183	-0.214	2.65342e+07	4.22944e+07	42635559	4.43019e+07	5.16711e+07	4.20554e+07	4.16933e+07	5.33023e+07	5.5955e+07	5.60104e+07	3.15867e+07	3.98628e+07	Unchanged
Q62276	Med22	Mediator of RNA polymerase II transcription subunit 22 OS=Mus musculus OX=10090 GN=Med22 PE=1 SV=2	0.133111	0.257	908786	831530	745061	2.17012e+06	1.58177e+06	2.06336e+06	1.29262e+06	1.44716e+06	1.4451e+06	3.20076e+06	3.12772e+06	1.98499e+06	Unchanged
Q62314	Tgoln2	Trans-Golgi network integral membrane protein 2 OS=Mus musculus OX=10090 GN=Tgoln2 PE=1 SV=1	0.547397	-0.216	125763	216269	247595	1.26716e+06	1.15439e+06	661917	197893	349615	334176	1.09221e+06	631997	772643	Unchanged
Q62315	Jarid2	Protein Jumonji OS=Mus musculus OX=10090 GN=Jarid2 PE=1 SV=1	0.523004	-0.139	3.4178e+06	5.23096e+06	6.30315e+06	8.90999e+06	1.27709e+07	9.79786e+06	5.23184e+06	8.45282e+06	8.42538e+06	1.02441e+07	8.30121e+06	1.03301e+07	Unchanged
Q62318	Trim28	Transcription intermediary factor 1-beta OS=Mus musculus OX=10090 GN=Trim28 PE=1 SV=3	0.303557	-0.131	5.07012e+08	5.63613e+08	5.97605e+08	1395373760	1358122992	1111954924	7.38861e+08	6.99291e+08	8.42083e+08	1569490518	1104887752	1281559923	Unchanged
Q62348	Tsn	Translin OS=Mus musculus OX=10090 GN=Tsn PE=1 SV=1	0.714771	0.225	1.03093e+07	1.0968e+07	6.76529e+06	9.23708e+07	9.52958e+07	8.24792e+07	1.27157e+07	1.58629e+07	2.11657e+07	9.90867e+07	1.21585e+08	1.27574e+08	Unchanged
Q62351	Tfrc	Transferrin receptor protein 1 OS=Mus musculus OX=10090 GN=Tfrc PE=1 SV=1	0.283752	-0.144	8.13103e+07	8.58507e+07	8.38044e+07	2.56028e+08	2.32964e+08	2.21209e+08	1.06436e+08	1.02546e+08	1.1873e+08	2.54227e+08	2.49607e+08	2.39098e+08	Unchanged
Q62376	Snrnp70	U1 small nuclear ribonucleoprotein 70 kDa OS=Mus musculus OX=10090 GN=Snrnp70 PE=1 SV=2	0.583523	0.107	2.19993e+07	2.64783e+07	2.56565e+07	9.36363e+07	9.04534e+07	7.37059e+07	4.17084e+07	3.48982e+07	4.27383e+07	1.14414e+08	9.06189e+07	1.04517e+08	Unchanged
Q62383	Supt6h	Transcription elongation factor SPT6 OS=Mus musculus OX=10090 GN=Supt6h PE=1 SV=2	0.622779	-0.273	1.6785e+07	2.31677e+07	2.35322e+07	1.61099e+07	1.89163e+07	1.35101e+07	2.18693e+07	2.81461e+07	3.5649e+07	1.59191e+07	1.12492e+07	1.42628e+07	Unchanged
Q62384	Zpr1	Zinc finger protein ZPR1 OS=Mus musculus OX=10090 GN=Zpr1 PE=1 SV=1	0.394871	0.135	4.238e+06	4.67601e+06	4.76027e+06	1.71213e+07	1.22725e+07	9.94811e+06	6.27422e+06	6.96473e+06	7.72567e+06	1.74821e+07	1.62172e+07	1.67471e+07	Unchanged
Q62393	Tpd52	Tumor protein D52 OS=Mus musculus OX=10090 GN=Tpd52 PE=1 SV=2	0.337247	0.166	1.01538e+07	1.19744e+07	9.96954e+06	3.29561e+07	3.27052e+07	2.97288e+07	1.47252e+07	1.56586e+07	2.16519e+07	3.31945e+07	4.60111e+07	4.70166e+07	Unchanged
Q62418	Dbnl	Drebrin-like protein OS=Mus musculus OX=10090 GN=Dbnl PE=1 SV=2	0.195411	0.283	4.66238e+06	5.95756e+06	2.83317e+06	1.28193e+07	1.30782e+07	9.15956e+06	8.85271e+06	8.87508e+06	1.08899e+07	1.55049e+07	9.95072e+06	1.374e+07	Unchanged
Q62419	Sh3gl1	Endophilin-A2 OS=Mus musculus OX=10090 GN=Sh3gl1 PE=1 SV=1	0.950014	-0.116	1.40995e+06	1.52001e+06	1.59077e+06	2.79646e+08	2.85134e+08	263457025	1.90801e+06	1.76699e+06	2.77884e+06	2.56955e+08	2.822e+08	3.01178e+08	Unchanged
Q62420	Sh3gl2	Endophilin-A1 OS=Mus musculus OX=10090 GN=Sh3gl2 PE=1 SV=2	0.210123	-0.49	7.5176e+06	6.21375e+06	7.55193e+06	1.22868e+07	1.32858e+07	1.10901e+07	8.83987e+06	8.01522e+06	1.06587e+07	1.40924e+07	1.0477e+07	3.45393e+06	Unchanged
Q62422	Ostf1	Osteoclast-stimulating factor 1 OS=Mus musculus OX=10090 GN=Ostf1 PE=1 SV=2	0.709059	0.2	3.73096e+06	4.10077e+06	3.4488e+06	3.10558e+07	2.69896e+07	2.83043e+07	5125469	5.78103e+06	7.57346e+06	3.37491e+07	3.95358e+07	4.44413e+07	Unchanged
Q62425	Ndufa4	Cytochrome c oxidase subunit NDUFA4 OS=Mus musculus OX=10090 GN=Ndufa4 PE=1 SV=2	0.238355	-0.362	7.35649e+06	8.58787e+06	6.8069e+06	7.59054e+06	9.55277e+06	9214295	6670295	7.14812e+06	8.22347e+06	7.17218e+06	8.31094e+06	1.26564e+07	Unchanged
Q62426	Cstb	Cystatin-B OS=Mus musculus OX=10090 GN=Cstb PE=1 SV=1	0.996199	0.00135	3.6468e+07	3.65814e+07	3.90223e+07	5.35433e+07	4.63257e+07	5.06681e+07	4.73816e+07	5.90086e+07	6.11381e+07	5.22441e+07	6.72111e+07	5.08045e+07	Unchanged
Q62432	Smad2	Mothers against decapentaplegic homolog 2 OS=Mus musculus OX=10090 GN=Smad2 PE=1 SV=2	0.570546	-0.439	278977	289854	252384	3.64615e+06	2.43226e+06	3032974	168998	212076	396278	3.84197e+06	2.8528e+06	2.62815e+06	Unchanged
Q62446	Fkbp3	Peptidyl-prolyl cis-trans isomerase FKBP3 OS=Mus musculus OX=10090 GN=Fkbp3 PE=1 SV=2	0.31159	0.254	9.40191e+07	9.56741e+07	8.44619e+07	338512223	3.66785e+08	3.44792e+08	1.44444e+08	1.46298e+08	1.80511e+08	409553958	5.27519e+08	525550866	Unchanged
Q62448	Eif4g2	Eukaryotic translation initiation factor 4 gamma 2 OS=Mus musculus OX=10090 GN=Eif4g2 PE=1 SV=2	0.3302	-0.156	4.36513e+07	4.73114e+07	4.49963e+07	1.14671e+08	8.70479e+07	7.4816e+07	6.3619e+07	5.19817e+07	7.15223e+07	102863914	8.10426e+07	8.52831e+07	Unchanged
Q62465	Vat1	Synaptic vesicle membrane protein VAT-1 homolog OS=Mus musculus OX=10090 GN=Vat1 PE=1 SV=3	0.768121	0.047	1.45318e+07	1.99253e+07	1.67988e+07	6.07352e+07	5.54081e+07	4.53009e+07	2.51803e+07	2.3288e+07	3.18319e+07	6.71473e+07	5.60576e+07	5.94741e+07	Unchanged
Q63810	Ppp3r1	Calcineurin subunit B type 1 OS=Mus musculus OX=10090 GN=Ppp3r1 PE=1 SV=3	0.689666	-0.1	1.09767e+06	909322	1.03296e+06	1.52749e+06	1.42859e+06	1.73791e+06	884674	1.61916e+06	1.18835e+06	1.39478e+06	2.77182e+06	1.81577e+06	Unchanged
Q63829	Commd3	COMM domain-containing protein 3 OS=Mus musculus OX=10090 GN=Commd3 PE=1 SV=1	0.849902	-0.0596	1.26926e+06	1.23785e+06	1.0193e+06	6.78511e+06	5.30539e+06	4.16205e+06	1.37368e+06	1.68287e+06	1.82177e+06	5.65008e+06	5.45652e+06	6.68596e+06	Unchanged
Q63844	Mapk3	Mitogen-activated protein kinase 3 OS=Mus musculus OX=10090 GN=Mapk3 PE=1 SV=5	0.724279	-0.355	4.01965e+07	7.23673e+07	6.16469e+07	1.1065e+07	1.1803e+07	1.15169e+07	3.03883e+07	1.04996e+08	4.22966e+07	1.22864e+07	1.16099e+07	1.48625e+07	Unchanged
Q63850	Nup62	Nuclear pore glycoprotein p62 OS=Mus musculus OX=10090 GN=Nup62 PE=1 SV=2	0.720012	-0.199	5341814	5.17157e+06	5.0074e+06	4.59163e+07	3.73091e+07	3.21314e+07	6.56033e+06	4.17057e+06	7.54966e+06	4.29782e+07	3.90553e+07	4.45137e+07	Unchanged
Q63871	Polr2k	DNA-directed RNA polymerases I, II, and III subunit RPABC4 OS=Mus musculus OX=10090 GN=Polr2k PE=3 SV=2	0.817833	-0.124	4.19217e+06	3.66804e+06	4.07805e+06	3.2375e+06	2.48193e+06	2.96817e+06	5235163	5.4123e+06	5697330	2.37075e+06	3.41016e+06	3.16656e+06	Unchanged
Q63932	Map2k2	Dual specificity mitogen-activated protein kinase kinase 2 OS=Mus musculus OX=10090 GN=Map2k2 PE=1 SV=2	0.448485	0.648	2.47009e+06	2.62554e+06	2.45851e+06	4.30375e+07	3.45109e+07	26783392	4.62958e+06	3.99125e+06	5.8153e+06	7.63033e+07	7.34078e+07	7.22983e+07	Unchanged
Q64010	Crk	Adapter molecule crk OS=Mus musculus OX=10090 GN=Crk PE=1 SV=1	0.600122	0.212	4.07755e+06	4.39705e+06	3.65491e+06	2.46827e+07	2.51515e+07	2.30752e+07	6.43086e+06	6.71118e+06	8.08056e+06	2.87329e+07	3.34427e+07	3.13591e+07	Unchanged
Q64012	Raly	RNA-binding protein Raly OS=Mus musculus OX=10090 GN=Raly PE=1 SV=3	0.917898	0.0287	4.00991e+07	5.05634e+07	4.17737e+07	2.01638e+08	2.10489e+08	1.96343e+08	6.79537e+07	6.50176e+07	8.18863e+07	2.1189e+08	2.49212e+08	1.92902e+08	Unchanged
Q64028	Phc1	Polyhomeotic-like protein 1 OS=Mus musculus OX=10090 GN=Phc1 PE=1 SV=2	0.785099	0.163	644493	1.82789e+06	3.00024e+06	1.61316e+07	1.43123e+07	8.68439e+06	1.57698e+06	4.1575e+06	3.7315e+06	1.87314e+07	1.22137e+07	1.1537e+07	Unchanged
Q640M1	Utp14a	U3 small nucleolar RNA-associated protein 14 homolog A OS=Mus musculus OX=10090 GN=Utp14a PE=1 SV=1	0.708239	-0.177	5.75512e+06	5.91142e+06	6.92162e+06	4.28676e+07	4.34998e+07	3.77575e+07	8.29546e+06	6.1933e+06	9.41029e+06	4.97858e+07	3.84605e+07	3.97718e+07	Unchanged
Q64105	Spr	Sepiapterin reductase OS=Mus musculus OX=10090 GN=Spr PE=1 SV=1	0.676047	0.0836	3.47324e+07	4.27189e+07	3.60938e+07	1.31536e+08	1.17871e+08	1.14622e+08	5.1515e+07	4.79773e+07	6.91197e+07	1.27422e+08	1.58556e+08	1.80974e+08	Unchanged
Q64127	Trim24	Transcription intermediary factor 1-alpha OS=Mus musculus OX=10090 GN=Trim24 PE=1 SV=1	0.910664	-0.0317	9.36755e+06	1.4623e+07	2.25997e+07	3.52822e+07	3.20058e+07	2.12827e+07	2.04863e+07	2.89251e+07	2.74897e+07	3.25417e+07	2.14515e+07	2.65788e+07	Unchanged
Q64133	Maoa	Amine oxidase [flavin-containing] A OS=Mus musculus OX=10090 GN=Maoa PE=1 SV=3	0.873006	-0.0893	3.47075e+06	3.92976e+06	3.44378e+06	3.60255e+07	3.0943e+07	2.67544e+07	5.3593e+06	4.69353e+06	5.07941e+06	3.70137e+07	3.13608e+07	3.01995e+07	Unchanged
Q64152	Btf3	Transcription factor BTF3 OS=Mus musculus OX=10090 GN=Btf3 PE=1 SV=3	0.252999	0.312	3.63326e+07	2.9806e+07	21148856	1.17421e+08	1.19554e+08	1.1933e+08	5.73545e+07	4.69704e+07	6.83282e+07	121573330	1.76581e+08	1.64553e+08	Unchanged
Q64191	Aga	N(4)-(beta-N-acetylglucosaminyl)-L-asparaginase OS=Mus musculus OX=10090 GN=Aga PE=1 SV=1	0.315723	0.226	388029	442463	285649	575170	571199	736766	655655	534932	683505	913615	990572	649952	Unchanged
Q64213	Sf1	Splicing factor 1 OS=Mus musculus OX=10090 GN=Sf1 PE=1 SV=6	0.442501	-0.12	1.67275e+07	1.91798e+07	1.93546e+07	5.63555e+07	5.59641e+07	3.94712e+07	2.39074e+07	25466183	2.54428e+07	6.36753e+07	3.90517e+07	5.64601e+07	Unchanged
Q64310	Surf4	Surfeit locus protein 4 OS=Mus musculus OX=10090 GN=Surf4 PE=1 SV=1	0.812621	-0.205	190515	266133	240787	6.3929e+06	4.47461e+06	3.58474e+06	231569	414538	451592	3.81688e+06	4.40595e+06	3.38716e+06	Unchanged
Q64324	Stxbp2	Syntaxin-binding protein 2 OS=Mus musculus OX=10090 GN=Stxbp2 PE=1 SV=1	0.418247	0.152	3.23264e+06	3.77035e+06	3.2177e+06	1.3688e+07	1.22546e+07	7.69919e+06	5.5375e+06	5.37799e+06	5.64109e+06	1.39435e+07	1.25893e+07	1.49749e+07	Unchanged
Q64337	Sqstm1	Sequestosome-1 OS=Mus musculus OX=10090 GN=Sqstm1 PE=1 SV=1	0.979471	-0.0128	647597	1.04967e+06	433023	5.09376e+06	4.74541e+06	4.54766e+06	1.36798e+06	641037	1.42463e+06	6.57525e+06	4.01953e+06	4.30702e+06	Unchanged
Q64378	Fkbp5	Peptidyl-prolyl cis-trans isomerase FKBP5 OS=Mus musculus OX=10090 GN=Fkbp5 PE=1 SV=1	0.744555	-0.0566	2.09058e+07	2.68038e+07	2.30973e+07	7.68441e+07	7.06093e+07	5.3795e+07	2.77222e+07	2.61694e+07	3.80727e+07	9.37246e+07	6.87061e+07	7.77962e+07	Unchanged
Q64433	Hspe1	10 kDa heat shock protein, mitochondrial OS=Mus musculus OX=10090 GN=Hspe1 PE=1 SV=2	0.915496	0.0451	4.26422e+08	3.98865e+08	435988458	3.68694e+08	3.72835e+08	3.93499e+08	5.69676e+08	6.10256e+08	6.75875e+08	396930280	4.78655e+08	5.0226e+08	Unchanged
Q64511	Top2b	DNA topoisomerase 2-beta OS=Mus musculus OX=10090 GN=Top2b PE=1 SV=2	0.802115	-0.0787	4.0035e+07	4.26158e+07	4.10095e+07	5.3442e+07	4.68992e+07	4.70815e+07	4.96299e+07	6.31123e+07	5.58632e+07	4.81492e+07	5.49705e+07	5.95608e+07	Unchanged
Q64514	Tpp2	Tripeptidyl-peptidase 2 OS=Mus musculus OX=10090 GN=Tpp2 PE=1 SV=3	0.97299	0.0148	6.24165e+07	8.55072e+07	1.11112e+08	8.70327e+07	9.98002e+07	6.70876e+07	9.62193e+07	158953189	1.47573e+08	1.06643e+08	7.8322e+07	9.03578e+07	Unchanged
Q64521	Gpd2	Glycerol-3-phosphate dehydrogenase, mitochondrial OS=Mus musculus OX=10090 GN=Gpd2 PE=1 SV=2	0.98576	-0.00346	2.31655e+07	2.50979e+07	2.38388e+07	9.93881e+07	84797822	6.72826e+07	3.53127e+07	3.09674e+07	4.20156e+07	1.09255e+08	8.4201e+07	8.49482e+07	Unchanged
Q64522	H2ac21	Histone H2A type 2-B OS=Mus musculus OX=10090 GN=Hist2h2ab PE=1 SV=3	0.592633	0.155	13249217	12163054	10948937	14055993	12524710	1.71585e+07	16705462	17363372	18681168	21753732	21730448	18366566	Unchanged
Q64669	Nqo1	NAD(P)H dehydrogenase [quinone] 1 OS=Mus musculus OX=10090 GN=Nqo1 PE=1 SV=3	0.445233	0.265	2.72998e+07	3.28061e+07	2.61993e+07	1.4799e+08	1.50015e+08	1.35506e+08	4.51915e+07	4.77784e+07	5.94815e+07	1.68075e+08	2.07623e+08	2.20065e+08	Unchanged
Q64674	Srm	Spermidine synthase OS=Mus musculus OX=10090 GN=Srm PE=1 SV=1	0.757625	0.0968	4.13832e+07	4.71921e+07	3.78617e+07	1.88405e+08	1.86276e+08	1.54012e+08	5.41909e+07	4.75617e+07	8.39281e+07	2.09001e+08	2.38344e+08	2.57147e+08	Unchanged
Q64727	Vcl	Vinculin OS=Mus musculus OX=10090 GN=Vcl PE=1 SV=4	0.200489	-0.171	1.81812e+07	2.07457e+07	2.16295e+07	6.17835e+07	5.89546e+07	4.88262e+07	2.79844e+07	2.52708e+07	3.12249e+07	5.84144e+07	4.51412e+07	5.67578e+07	Unchanged
Q64737	Gart	Trifunctional purine biosynthetic protein adenosine-3 OS=Mus musculus OX=10090 GN=Gart PE=1 SV=3	0.6373	-0.0546	210530783	2.25074e+08	2.1994e+08	6.05497e+08	5.2754e+08	4.34283e+08	3.04922e+08	2.87699e+08	3.34643e+08	6.5839e+08	5.47478e+08	5.04537e+08	Unchanged
Q65Z40	Wapl	Wings apart-like protein homolog OS=Mus musculus OX=10090 GN=Wapl PE=1 SV=2	0.937829	0.0533	1.80943e+07	2.43758e+07	2.49967e+07	1.12485e+07	1.818e+07	9.32223e+06	3.31425e+07	3.88753e+07	3.7245e+07	1.51553e+07	9.78876e+06	1.70791e+07	Unchanged
Q66JS6	Eif3j2	Eukaryotic translation initiation factor 3 subunit J-B OS=Mus musculus OX=10090 GN=Eif3j2 PE=1 SV=1	0.769422	-0.125	1.50574e+07	1.97213e+07	1.47902e+07	8.96361e+07	8.39484e+07	8.34086e+07	1.69512e+07	1.50526e+07	2.83479e+07	1.02957e+08	1.23033e+08	8.28463e+07	Unchanged
Q66T02	Plekhg5	Pleckstrin homology domain-containing family G member 5 OS=Mus musculus OX=10090 GN=Plekhg5 PE=1 SV=1	0.99407	0.00654	734261	1.69423e+06	2.77097e+06	1.87893e+06	1.23411e+06	306597	1.33407e+06	3.64177e+06	3.48172e+06	1.98311e+06	1.36399e+06	255085	Unchanged
Q689Z5	Sbno1	Protein strawberry notch homolog 1 OS=Mus musculus OX=10090 GN=Sbno1 PE=1 SV=2	0.401674	-0.275	1.33824e+06	1.62954e+06	1.81269e+06	8.87259e+06	7.33464e+06	5.13007e+06	1.61066e+06	2.08346e+06	1.75873e+06	7.33413e+06	7.09986e+06	6.34501e+06	Unchanged
Q68FD5	Cltc	Clathrin heavy chain 1 OS=Mus musculus OX=10090 GN=Cltc PE=1 SV=3	0.950402	-0.0296	5.87915e+07	7.2984e+07	7.89859e+07	4.39383e+08	6.83047e+08	4.6868e+08	1.02884e+08	1.14294e+08	1.22881e+08	4.34739e+08	4.29651e+08	7.23813e+08	Unchanged
Q68FF6	Git1	ARF GTPase-activating protein GIT1 OS=Mus musculus OX=10090 GN=Git1 PE=1 SV=1	0.843464	-0.0558	573189	1.61339e+06	1.00997e+06	1.97365e+06	3.16181e+06	1.91556e+06	1.99665e+06	1.42497e+06	1.85008e+06	2.27995e+06	1.50452e+06	2.27268e+06	Unchanged
Q68FH0	Pkp4	Plakophilin-4 OS=Mus musculus OX=10090 GN=Pkp4 PE=1 SV=1	0.956197	-0.0689	8205.41	20076.7	173874	1.32953e+06	2.06781e+06	797407	14815.5	262324	204913	545102	559230	900066	Unchanged
Q68FL6	Mars1	Methionine--tRNA ligase, cytoplasmic OS=Mus musculus OX=10090 GN=Mars PE=1 SV=1	0.817761	-0.0286	8.64652e+07	9.16449e+07	9.45619e+07	2.69192e+08	2.37597e+08	1.88232e+08	1.38805e+08	1.365e+08	1.36331e+08	2.83185e+08	2.28407e+08	2.22169e+08	Unchanged
Q69Z99	Znf512	Zinc finger protein 512 OS=Mus musculus OX=10090 GN=Znf512 PE=2 SV=2	0.760088	0.355	356132	432878	551882	1.40487e+07	1.58738e+07	1.62189e+07	720521	954889	852226	1.71406e+07	2.46984e+07	2.51305e+07	Unchanged
Q69ZA1	Cdk13	Cyclin-dependent kinase 13 OS=Mus musculus OX=10090 GN=Cdk13 PE=1 SV=3	0.685468	-0.772	3.07016e+06	4.31122e+06	8.21821e+06	177439	357836	318477	5.51357e+06	1.06153e+07	6.86039e+06	69510.9	133243	110491	Unchanged
Q69ZQ2	Isy1	Pre-mRNA-splicing factor ISY1 homolog OS=Mus musculus OX=10090 GN=Isy1 PE=1 SV=2	0.719885	-0.151	1.36659e+06	2.22668e+06	1.89624e+06	9.60285e+06	1.11038e+07	7.5305e+06	3.16249e+06	3.57746e+06	3.62093e+06	1.09244e+07	1.11752e+07	2.29396e+06	Unchanged
Q69ZR9	Tasor	Protein TASOR OS=Mus musculus OX=10090 GN=Fam208a PE=1 SV=2	0.456601	0.135	9.49922e+06	1.42065e+07	1.48445e+07	2.17393e+07	2.22255e+07	2.16726e+07	1.707e+07	1.95293e+07	2.05421e+07	2.59144e+07	3.41263e+07	2.81889e+07	Unchanged
Q69ZX6	Morc2a	MORC family CW-type zinc finger protein 2A OS=Mus musculus OX=10090 GN=Morc2a PE=1 SV=2	0.59569	0.227	369275	796396	2.42725e+06	2.98727e+06	3.75855e+06	2.88243e+06	948426	2.88425e+06	1.87894e+06	4.21745e+06	3.04465e+06	4178225	Unchanged
Q6A009	Ltn1	E3 ubiquitin-protein ligase listerin OS=Mus musculus OX=10090 GN=Ltn1 PE=1 SV=3	0.994879	0.00917	1.81067e+07	2.50439e+07	2.72046e+07	1.71033e+06	2.89968e+06	1.93048e+06	3.09903e+07	3.73105e+07	3.82622e+07	1.82899e+06	2.23015e+06	3.15131e+06	Unchanged
Q6A026	Pds5a	Sister chromatid cohesion protein PDS5 homolog A OS=Mus musculus OX=10090 GN=Pds5a PE=1 SV=3	0.928721	-0.0383	3.97986e+07	5.30581e+07	6.54088e+07	7.02146e+07	58768921	3.73637e+07	6.06925e+07	9.10587e+07	8.82862e+07	6.89415e+07	4.55111e+07	5.49765e+07	Unchanged
Q6A028	Swap70	Switch-associated protein 70 OS=Mus musculus OX=10090 GN=Swap70 PE=1 SV=2	0.64841	-0.155	4.97649e+06	5.46475e+06	5.46081e+06	6.00913e+06	6.48191e+06	4.50166e+06	6.604e+06	6.69426e+06	5.71967e+06	6.9955e+06	5440709	6.59295e+06	Unchanged
Q6A037	N4bp1	NEDD4-binding protein 1 OS=Mus musculus OX=10090 GN=N4bp1 PE=1 SV=2	0.466608	-0.388	298381	884991	562544	3.93233e+06	3.45975e+06	2.98429e+06	450260	595021	568997	4.05032e+06	2.55835e+06	3.51863e+06	Unchanged
Q6A068	Cdc5l	Cell division cycle 5-like protein OS=Mus musculus OX=10090 GN=Cdc5l PE=1 SV=2	0.300234	-0.227	3.15495e+07	3.05736e+07	3.24368e+07	1.34867e+08	1.25596e+08	109847977	4.56944e+07	4.28648e+07	4.24364e+07	1.2779e+08	9.87494e+07	9.99566e+07	Unchanged
Q6A0A2	Larp4b	La-related protein 4B OS=Mus musculus OX=10090 GN=Larp4b PE=1 SV=2	0.0249605	-0.596	1.24735e+06	1.5774e+06	1.32925e+06	2.45354e+06	1.7876e+06	1.83418e+06	965624	791409	903629	2.21228e+06	3.06924e+06	1.74197e+06	Unchanged
Q6A0A9	FAM120A	Constitutive coactivator of PPAR-gamma-like protein 1 OS=Mus musculus OX=10090 GN=FAM120A PE=1 SV=2	0.945661	0.0394	948819	3.91825e+06	7.55949e+06	5.17857e+06	4.56243e+06	3.01569e+06	2.47341e+06	8.91119e+06	8.33293e+06	4.89677e+06	2.9038e+06	4.18604e+06	Unchanged
Q6A4J8	Usp7	Ubiquitin carboxyl-terminal hydrolase 7 OS=Mus musculus OX=10090 GN=Usp7 PE=1 SV=1	0.617314	-0.115	5.48056e+07	7.2582e+07	9.0571e+07	1.5058e+08	1.34498e+08	1.0568e+08	8.39422e+07	1.22088e+08	1.17072e+08	1.3834e+08	1.07517e+08	1.24325e+08	Unchanged
Q6AXC6	Ddx11	ATP-dependent DNA helicase DDX11 OS=Mus musculus OX=10090 GN=Ddx11 PE=1 SV=2	0.516765	-0.375	6.18292e+06	5.25122e+06	2.16512e+06	2.52402e+06	2.80712e+06	3.7055e+06	8.67126e+06	1.69844e+06	1.96354e+06	5080436	2.614e+06	4.67332e+06	Unchanged
Q6DFV1	Ncapg2	Condensin-2 complex subunit G2 OS=Mus musculus OX=10090 GN=Ncapg2 PE=1 SV=2	0.918884	-0.0548	319795	316938	251022	3.00011e+06	2.50258e+06	1.96506e+06	468124	395067	444342	3.03357e+06	2.68298e+06	2.07087e+06	Unchanged
Q6DFW4	Nop58	Nucleolar protein 58 OS=Mus musculus OX=10090 GN=Nop58 PE=1 SV=1	0.26565	0.158	5.7033e+07	5.91992e+07	5.52761e+07	1.95318e+08	1.74109e+08	1.31589e+08	9.33461e+07	9.23172e+07	9.90934e+07	2.2348e+08	2.1264e+08	1.84061e+08	Unchanged
Q6DID3	Scaf8	Protein SCAF8 OS=Mus musculus OX=10090 GN=Scaf8 PE=1 SV=1	0.957526	-0.0468	1.17793e+07	1.40776e+07	1.6159e+07	3.32414e+06	7111048	6.02798e+06	2.09568e+07	2.25842e+07	2.3458e+07	3.77324e+06	5.08246e+06	6.84253e+06	Unchanged
Q6DID5	Pwwp3a	PWWP domain-containing protein MUM1 OS=Mus musculus OX=10090 GN=Mum1 PE=1 SV=1	0.768488	-0.0699	1.00054e+06	1117183	1.16483e+06	3.55452e+06	2.88917e+06	3.65819e+06	1.28074e+06	1.1408e+06	1434784	4.89521e+06	3.80129e+06	4.34559e+06	Unchanged
Q6GQT9	Nomo1	Nodal modulator 1 OS=Mus musculus OX=10090 GN=Nomo1 PE=1 SV=1	0.765505	-0.165	3.02399e+06	3.25833e+06	4.51924e+06	3.57889e+07	3.08472e+07	2.29143e+07	3.37852e+06	6.56127e+06	5.05781e+06	3.387e+07	2.67801e+07	2.58815e+07	Unchanged
Q6GSS7	Hist2h2aa1	Histone H2A type 2-A OS=Mus musculus OX=10090 GN=Hist2h2aa1 PE=1 SV=3	0.998054	-0.00808	3746871774	3986465472	3399712572	3.33442e+06	4.98463e+06	3.09044e+06	4940218610	5182240076	4813754839	3.37588e+06	7.95699e+06	3.5312e+06	Unchanged
Q6IRU2	Tpm4	Tropomyosin alpha-4 chain OS=Mus musculus OX=10090 GN=Tpm4 PE=1 SV=3	0.93836	0.0851	869412	748165	516821	1.50306e+07	1.90732e+07	1.77146e+07	1.05542e+06	736667	938902	2.15616e+07	2.58044e+07	2.77561e+07	Unchanged
Q6IRU5	Cltb	Clathrin light chain B OS=Mus musculus OX=10090 GN=Cltb PE=1 SV=1	0.515766	0.393	1.42266e+06	847292	1.30915e+06	1.07484e+07	1.11539e+07	1.07781e+07	1.97287e+06	2.15239e+06	2967195	1.24851e+07	1.86353e+07	1.65297e+07	Unchanged
Q6J1H4	Utf1	Undifferentiated embryonic cell transcription factor 1 OS=Mus musculus OX=10090 GN=Utf1 PE=1 SV=2	0.543683	-0.188	1.41208e+07	1.18971e+07	1.11249e+07	6.40068e+07	5.78021e+07	4.91937e+07	1.60482e+07	1.34016e+07	1.87345e+07	6.23842e+07	5.25091e+07	5.46043e+07	Unchanged
Q6KAR6	Exoc3	Exocyst complex component 3 OS=Mus musculus OX=10090 GN=Exoc3 PE=1 SV=2	0.410242	-0.212	642060	484176	546768	3.12906e+06	1.75575e+06	1.63094e+06	671909	790959	854862	2.69594e+06	1.51284e+06	1.57919e+06	Unchanged
Q6KCD5	Nipbl	Nipped-B-like protein OS=Mus musculus OX=10090 GN=Nipbl PE=1 SV=1	0.906207	0.0351	1.82634e+06	2.57843e+06	3.05376e+06	2.84622e+06	4.08142e+06	2.71536e+06	2.48047e+06	3.94444e+06	3.69316e+06	4.85143e+06	2.87713e+06	4.82412e+06	Unchanged
Q6NS46	Pdcd11	Protein RRP5 homolog OS=Mus musculus OX=10090 GN=Pdcd11 PE=1 SV=2	0.503407	-0.143	1.83248e+07	2.26226e+07	2.68509e+07	7.89287e+07	9.13543e+07	6.69581e+07	2.25439e+07	3.48305e+07	3.82872e+07	8.16818e+07	7.15325e+07	7.83541e+07	Unchanged
Q6NSQ7	Ltv1	Protein LTV1 homolog OS=Mus musculus OX=10090 GN=Ltv1 PE=1 SV=2	0.668285	0.0855	2.28289e+06	2.42081e+06	2.50537e+06	1.14046e+07	9.4289e+06	7.5582e+06	4.93827e+06	4.43766e+06	4.31366e+06	8.64957e+06	9.86686e+06	9.22498e+06	Unchanged
Q6NV83	U2surp	U2 snRNP-associated SURP motif-containing protein OS=Mus musculus OX=10090 GN=U2surp PE=1 SV=3	0.554933	0.142	1.83829e+07	3.22069e+07	4.41434e+07	6.84706e+07	7.11329e+07	5.73134e+07	3.76629e+07	6.90052e+07	6.45428e+07	7.65965e+07	6.81171e+07	6.98171e+07	Unchanged
Q6NVF4	Helb	DNA helicase B OS=Mus musculus OX=10090 GN=Helb PE=1 SV=2	0.80875	0.0843	6.05248e+06	1.14867e+07	1.72108e+07	1.60875e+07	2.06302e+07	1.45654e+07	1.19902e+07	2.48298e+07	2.22775e+07	2.00132e+07	1.46706e+07	1.95487e+07	Unchanged
Q6NVF9	Cpsf6	Cleavage and polyadenylation specificity factor subunit 6 OS=Mus musculus OX=10090 GN=Cpsf6 PE=1 SV=1	0.71371	-0.0734	1.22172e+07	1.18866e+07	1.23667e+07	5.3723e+07	4.80181e+07	3.40831e+07	1.68439e+07	1.82521e+07	1.99298e+07	5.15232e+07	4.37027e+07	3.90879e+07	Unchanged
Q6NVG5	Mreg	Melanoregulin OS=Mus musculus OX=10090 GN=Mreg PE=1 SV=1	0.580532	0.226	827175	968252	653173	3.82272e+06	4.08721e+06	4.28356e+06	1.23264e+06	1.05091e+06	1.40538e+06	4.90406e+06	6.60909e+06	7.03851e+06	Unchanged
Q6NWW5	Kif24	Kinesin-like protein KIF24 OS=Mus musculus OX=10090 GN=Kif24 PE=1 SV=2	0.892861	-0.103	39372.3	32574.3	50266.2	459604	778092	340662	37737.9	95623.2	44939.2	454078	433718	742934	Unchanged
Q6NXI6	Rprd2	Regulation of nuclear pre-mRNA domain-containing protein 2 OS=Mus musculus OX=10090 GN=Rprd2 PE=1 SV=1	0.932533	-0.0911	4.80748e+06	6.8055e+06	6.68333e+06	987995	2.11532e+06	930089	6.17761e+06	8.44188e+06	9.98213e+06	2.6425e+06	829798	1.18138e+06	Unchanged
Q6NXJ0	Wwc2	Protein WWC2 OS=Mus musculus OX=10090 GN=Wwc2 PE=1 SV=1	0.904697	-0.109	3.95302e+06	5.33584e+06	5.71654e+06	2.2441e+06	1.75294e+06	1.21814e+06	6.75808e+06	8.13897e+06	8.54926e+06	1.74543e+06	1.32267e+06	1.56474e+06	Unchanged
Q6NZB0	Dnajc8	DnaJ homolog subfamily C member 8 OS=Mus musculus OX=10090 GN=Dnajc8 PE=1 SV=2	0.797738	0.0666	2.17356e+07	2.26014e+07	2.35966e+07	8.32618e+07	8.74116e+07	8.2093e+07	2.85944e+07	3.25841e+07	3.43417e+07	9.81317e+07	1.1922e+08	1.13136e+08	Unchanged
Q6NZC7	Sec23ip	SEC23-interacting protein OS=Mus musculus OX=10090 GN=Sec23ip PE=1 SV=2	0.40394	0.306	1.56903e+06	3.49574e+06	4.56429e+06	1.88819e+07	1.67159e+07	1.36327e+07	6.85341e+06	6.80719e+06	6.64736e+06	2.08996e+07	1.47742e+07	1.86311e+07	Unchanged
Q6NZF1	Zc3h11a	Zinc finger CCCH domain-containing protein 11A OS=Mus musculus OX=10090 GN=Zc3h11a PE=1 SV=1	0.351805	-0.799	2.54364e+06	2.72274e+06	2.62458e+06	2.94276e+07	2.59936e+07	2.74908e+07	1.50275e+06	1.50444e+06	1.41993e+06	3.56229e+07	2.34608e+07	2.38156e+07	Unchanged
Q6NZJ6	Eif4g1	Eukaryotic translation initiation factor 4 gamma 1 OS=Mus musculus OX=10090 GN=Eif4g1 PE=1 SV=1	0.83255	-0.161	9.68934e+07	136370595	1.3117e+08	4.82879e+07	5.64464e+07	4.46435e+07	1.25949e+08	158586808	1.91239e+08	5.53013e+07	4.39184e+07	5.38356e+07	Unchanged
Q6NZL6	Tonsl	Tonsoku-like protein OS=Mus musculus OX=10090 GN=Tonsl PE=1 SV=2	0.945461	0.0593	1.94925e+06	3.51961e+06	2.93898e+06	1.16912e+06	1.07678e+06	602946	3.83399e+06	4.35137e+06	4.04183e+06	1.44788e+06	1435411	647658	Unchanged
Q6NZN0	Rbm26	RNA-binding protein 26 OS=Mus musculus OX=10090 GN=Rbm26 PE=1 SV=2	0.712575	0.119	5.55378e+06	1.24008e+07	2.17185e+07	2.21424e+07	2.68152e+07	23343713	1.04409e+07	2.69211e+07	2.38573e+07	3.27577e+07	2.44129e+07	2.94098e+07	Unchanged
Q6NZQ4	Paxip1	PAX-interacting protein 1 OS=Mus musculus OX=10090 GN=Paxip1 PE=1 SV=1	0.819904	0.129	143059	387207	1.22367e+06	2.5305e+06	1.14496e+06	2.68424e+06	410427	1.7551e+06	931615	3.02393e+06	1.49711e+06	1.37383e+06	Unchanged
Q6P1B1	Xpnpep1	Xaa-Pro aminopeptidase 1 OS=Mus musculus OX=10090 GN=Xpnpep1 PE=1 SV=1	0.805684	-0.0393	1.77487e+07	1.75583e+07	1.58745e+07	3.81104e+07	3.23996e+07	2.80484e+07	2.42467e+07	2.02654e+07	27442813	4.72421e+07	3.14295e+07	3.36772e+07	Unchanged
Q6P1F6	Ppp2r2a	Serine/threonine-protein phosphatase 2A 55 kDa regulatory subunit B alpha isoform OS=Mus musculus OX=10090 GN=Ppp2r2a PE=1 SV=1	0.575519	-0.102	1.72603e+07	1.99115e+07	1.73341e+07	6.06753e+07	6.00183e+07	4.9528e+07	2.53956e+07	1.86432e+07	2.84032e+07	6.87861e+07	5.89875e+07	5.97648e+07	Unchanged
Q6P1G2	Kdm2b	Lysine-specific demethylase 2B OS=Mus musculus OX=10090 GN=Kdm2b PE=1 SV=1	0.907047	-0.0474	955978	1.06642e+06	1.28121e+06	8.53427e+06	6.95911e+06	7.71347e+06	1.74862e+06	2.01749e+06	2.03069e+06	7.13546e+06	6.35311e+06	7.01183e+06	Unchanged
Q6P1H6	Ankle2	Ankyrin repeat and LEM domain-containing protein 2 OS=Mus musculus OX=10090 GN=Ankle2 PE=1 SV=2	0.913256	-0.097	301257	546132	405895	4.36904e+06	9.47384e+06	6.35601e+06	498031	444806	538987	6.95799e+06	7.41237e+06	8.83378e+06	Unchanged
Q6P2B1	Tnpo3	Transportin-3 OS=Mus musculus OX=10090 GN=Tnpo3 PE=1 SV=1	0.550368	-0.118	1.62503e+07	1.3964e+07	1.68437e+07	6.4491e+07	53586267	3.9203e+07	2.30771e+07	2.11223e+07	2.12843e+07	6.19579e+07	5.46509e+07	4.18224e+07	Unchanged
Q6P2K6	Ppp4r3a	Serine/threonine-protein phosphatase 4 regulatory subunit 3A OS=Mus musculus OX=10090 GN=Ppp4r3a PE=1 SV=1	0.800641	-0.072	12864215	1.37422e+07	1.33281e+07	2.1194e+07	1.9002e+07	1.55985e+07	1.89056e+07	1.87235e+07	2.20109e+07	2.08313e+07	1.84183e+07	1.70085e+07	Unchanged
Q6P4S8	Ints1	Integrator complex subunit 1 OS=Mus musculus OX=10090 GN=Ints1 PE=1 SV=2	0.834	0.109	4.60312e+06	7.97362e+06	7.28447e+06	4.24046e+06	5.50516e+06	3.76776e+06	7.53466e+06	8.82809e+06	1.16878e+07	6.18566e+06	5.03888e+06	7.06435e+06	Unchanged
Q6P4T2	Snrnp200	U5 small nuclear ribonucleoprotein 200 kDa helicase OS=Mus musculus OX=10090 GN=Snrnp200 PE=1 SV=1	0.595283	-0.213	4.7131e+07	5.74231e+07	6.04471e+07	5.24827e+07	6.69592e+07	4.874e+07	5.61378e+07	7.17126e+07	8.81728e+07	5.19853e+07	5.35614e+07	5.41084e+07	Unchanged
Q6P542	Abcf1	ATP-binding cassette sub-family F member 1 OS=Mus musculus OX=10090 GN=Abcf1 PE=1 SV=1	0.364944	-0.185	2.40427e+07	2.3014e+07	2.31768e+07	97746155	9.70547e+07	7.40835e+07	3.39546e+07	3.11172e+07	3.54681e+07	9.1482e+07	7.84994e+07	7.19064e+07	Unchanged
Q6P5B0	Rrp12	RRP12-like protein OS=Mus musculus OX=10090 GN=Rrp12 PE=1 SV=1	0.934856	0.0196	2.51637e+07	4.40729e+07	6.18141e+07	9.94453e+07	1.08911e+08	8.41465e+07	4.53806e+07	8.80769e+07	8.4159e+07	1.0967e+08	8.47925e+07	1.00444e+08	Unchanged
Q6P5D8	Smchd1	Structural maintenance of chromosomes flexible hinge domain-containing protein 1 OS=Mus musculus OX=10090 GN=Smchd1 PE=1 SV=2	0.850369	0.128	8.86801e+06	1.27765e+07	1.21312e+07	6.24578e+06	5.20578e+06	3.80054e+06	1.18989e+07	1.66655e+07	1.83815e+07	8.96438e+06	5.29906e+06	7.75355e+06	Unchanged
Q6P5E4	Uggt1	UDP-glucose:glycoprotein glucosyltransferase 1 OS=Mus musculus OX=10090 GN=Uggt1 PE=1 SV=4	0.836021	-0.158	6.97576e+07	8.78175e+07	9.25907e+07	2.97576e+07	5.32815e+07	4.86675e+07	1.19972e+08	1.26822e+08	1.38867e+08	3.13053e+07	2.98828e+07	5.3205e+07	Unchanged
Q6P5E6	Gga2	ADP-ribosylation factor-binding protein GGA2 OS=Mus musculus OX=10090 GN=Gga2 PE=1 SV=1	0.77305	-0.0425	9.99248e+06	1.16342e+07	1.00537e+07	2.96975e+07	2.25089e+07	1.72102e+07	1.51462e+07	1.58798e+07	1.33456e+07	2.90327e+07	2.40383e+07	2.3309e+07	Unchanged
Q6P5F9	Xpo1	Exportin-1 OS=Mus musculus OX=10090 GN=Xpo1 PE=1 SV=1	0.0813523	-0.221	1.68964e+08	1.82614e+08	1.80076e+08	5.53762e+08	4.68324e+08	3.7653e+08	2.30679e+08	2.05445e+08	2.44833e+08	4.78717e+08	4.42642e+08	4.0871e+08	Unchanged
Q6P5G6	Ubxn7	UBX domain-containing protein 7 OS=Mus musculus OX=10090 GN=Ubxn7 PE=1 SV=2	0.975756	0.0195	1.37154e+06	1.01583e+06	1.14742e+06	1.2248e+07	8.25346e+06	5.09718e+06	1.4008e+06	782460	1.9297e+06	1.61241e+07	1.1883e+07	1.02178e+07	Unchanged
Q6P5H2	Nes	Nestin OS=Mus musculus OX=10090 GN=Nes PE=1 SV=1	0.895921	-0.173	49123.1	71020.7	51491.1	3.62991e+06	1.96862e+06	1.68435e+06	47714	61893.8	74906	3.31276e+06	3.19429e+06	2.08856e+06	Unchanged
Q6P6J0	Adat2	tRNA-specific adenosine deaminase 2 OS=Mus musculus OX=10090 GN=Adat2 PE=1 SV=1	0.804181	0.152	1.64182e+06	1.54477e+06	982862	1.24081e+07	1.28829e+07	1.20027e+07	1.41229e+06	2.16794e+06	3.44813e+06	1.40696e+07	1.61091e+07	1.74513e+07	Unchanged
Q6P7W5	Tsen2	tRNA-splicing endonuclease subunit Sen2 OS=Mus musculus OX=10090 GN=Tsen2 PE=1 SV=1	0.789932	0.116	847115	962376	733436	1.17669e+06	777804	606361	1.32235e+06	1.61633e+06	1.27945e+06	1113736	798157	1.02667e+06	Unchanged
Q6P8I4	Pcnp	PEST proteolytic signal-containing nuclear protein OS=Mus musculus OX=10090 GN=Pcnp PE=1 SV=1	0.282376	0.273	7.84561e+06	8.70814e+06	8.34407e+06	3.127e+07	3.36982e+07	2.92316e+07	1.24351e+07	1.47788e+07	1.54998e+07	3.64818e+07	5.10953e+07	4.77239e+07	Unchanged
Q6P8X1	Snx6	Sorting nexin-6 OS=Mus musculus OX=10090 GN=Snx6 PE=1 SV=2	0.585551	0.481	477917	1.48417e+06	445972	1.50959e+07	1.59024e+07	1.1344e+07	1.83512e+06	1.30015e+06	2.17455e+06	2.03758e+07	1.57358e+07	1.77483e+07	Unchanged
Q6P9L6	Kif15	Kinesin-like protein KIF15 OS=Mus musculus OX=10090 GN=Kif15 PE=1 SV=1	0.985293	0.0175	1.65039e+07	2.46176e+07	3.09536e+07	1.15184e+07	5.8005e+06	4.75153e+06	3.16235e+07	3.92715e+07	3.78115e+07	9.90312e+06	4.98667e+06	8.58297e+06	Unchanged
Q6P9P6	Kif11	Kinesin-like protein KIF11 OS=Mus musculus OX=10090 GN=Kif11 PE=1 SV=1	0.263481	-0.299	1.46778e+07	1.64706e+07	2.43074e+07	3.61754e+07	3.07226e+07	2.16795e+07	1.83318e+07	2.63458e+07	2.42571e+07	2.94293e+07	2.28327e+07	2.4046e+07	Unchanged
Q6P9Q4	Fhod1	FH1/FH2 domain-containing protein 1 OS=Mus musculus OX=10090 GN=Fhod1 PE=1 SV=3	0.993828	0.00673	3.77075e+06	5.74193e+06	6.03841e+06	1.46296e+06	1.95874e+06	1.60278e+06	5.78975e+06	8.49064e+06	8.52949e+06	1.78453e+06	1.65372e+06	2.31299e+06	Unchanged
Q6P9R1	Ddx51	ATP-dependent RNA helicase DDX51 OS=Mus musculus OX=10090 GN=Ddx51 PE=1 SV=1	0.834705	0.0465	4.14394e+06	4838203	4.33087e+06	1.6984e+07	1.7344e+07	1.36803e+07	6.65703e+06	5.96488e+06	6848786	2.17638e+07	1.96004e+07	1.69655e+07	Unchanged
Q6P9R2	Oxsr1	Serine/threonine-protein kinase OSR1 OS=Mus musculus OX=10090 GN=Oxsr1 PE=1 SV=1	0.609577	-0.146	7020668	7.21588e+06	7.09581e+06	2.90414e+07	2.29578e+07	2.09163e+07	8.22309e+06	5.55998e+06	1.06303e+07	3.38765e+07	3.15945e+07	2.4294e+07	Unchanged
Q6P9R4	Arhgef18	Rho guanine nucleotide exchange factor 18 OS=Mus musculus OX=10090 GN=Arhgef18 PE=1 SV=2	0.879234	0.174	173760	53446.2	1.09643e+06	4.86363e+06	5.84102e+06	1.52639e+06	62135	1.173e+06	686123	5.0941e+06	3.31818e+06	4997855	Unchanged
Q6P9S7	Galnt10	Polypeptide N-acetylgalactosaminyltransferase 10 OS=Mus musculus OX=10090 GN=Galnt10 PE=2 SV=1	0.837526	-0.131	1.61787e+06	1.89102e+06	2.42523e+06	743767	1.14101e+06	620584	1.75765e+06	2.27682e+06	1.30186e+06	1.28785e+06	1.09846e+06	1428058	Unchanged
Q6PA06	Atl2	Atlastin-2 OS=Mus musculus OX=10090 GN=Atl2 PE=1 SV=1	0.210709	0.244	676303	811911	681140	2.20394e+06	1.95183e+06	1.01257e+06	1.10416e+06	1.16046e+06	951375	2.84922e+06	2.51821e+06	2.37807e+06	Unchanged
Q6PAC3	Dcaf13	DDB1- and CUL4-associated factor 13 OS=Mus musculus OX=10090 GN=Dcaf13 PE=2 SV=2	0.5477	0.181	5.36969e+06	4.04309e+06	5.72701e+06	3.28578e+07	3.10887e+07	1.98573e+07	1.16923e+07	1.34609e+07	1.41554e+07	2.54276e+07	1.99772e+07	2.19311e+07	Unchanged
Q6PAL7	Ahdc1	AT-hook DNA-binding motif-containing protein 1 OS=Mus musculus OX=10090 GN=Ahdc1 PE=1 SV=1	0.904253	-0.0862	4.33974e+06	5.87027e+06	6.00923e+06	2.7032e+06	2.83938e+06	1.86698e+06	5.71418e+06	7.60701e+06	8.4347e+06	3.52985e+06	2.41014e+06	2.27726e+06	Unchanged
Q6PAM1	Txlna	Alpha-taxilin OS=Mus musculus OX=10090 GN=Txlna PE=1 SV=1	0.89185	0.0329	6.8094e+06	3.64691e+06	7.20645e+06	1.68601e+07	1.20427e+07	9.76469e+06	1.1041e+07	7008171	8.4965e+06	1.87902e+07	1.0372e+07	1.47188e+07	Unchanged
Q6PAV2	Herc4	Probable E3 ubiquitin-protein ligase HERC4 OS=Mus musculus OX=10090 GN=Herc4 PE=1 SV=2	0.763094	-0.0695	3.2226e+06	4.06263e+06	3.63535e+06	1.55731e+07	1.38944e+07	1.0558e+07	4.81498e+06	4.9488e+06	5.08794e+06	1.5161e+07	1.21305e+07	1.69302e+07	Unchanged
Q6PB66	Lrpprc	Leucine-rich PPR motif-containing protein, mitochondrial OS=Mus musculus OX=10090 GN=Lrpprc PE=1 SV=2	0.669899	-0.0819	9.72732e+07	1.09649e+08	167259485	2.8286e+08	2.76941e+08	202936400	1.54198e+08	2.00285e+08	1.87266e+08	3.02136e+08	2.14964e+08	2.48933e+08	Unchanged
Q6PB97	Fbxl19	F-box/LRR-repeat protein 19 OS=Mus musculus OX=10090 GN=Fbxl19 PE=2 SV=1	0.87101	-0.159	705602	758115	671125	602312	533440	548057	2152172	2.0387e+06	2.19595e+06	356176	550303	80213.5	Unchanged
Q6PCM1	Kdm3a	Lysine-specific demethylase 3A OS=Mus musculus OX=10090 GN=Kdm3a PE=1 SV=1	0.676147	0.111	9.95467e+06	9.43886e+06	1.22429e+07	1.81556e+07	1.66315e+07	9.41789e+06	1.31428e+07	1.70398e+07	1.62347e+07	2.0501e+07	1.74668e+07	1.84997e+07	Unchanged
Q6PCM2	Ints6	Integrator complex subunit 6 OS=Mus musculus OX=10090 GN=Ints6 PE=1 SV=1	0.979604	0.0111	734338	1.68559e+06	713944	8.52009e+06	7.79742e+06	6.94146e+06	2.12182e+06	2.26966e+06	2.34225e+06	6.04915e+06	6.85035e+06	4231869	Unchanged
Q6PD19	Armh3	Armadillo-like helical domain-containing protein 3 OS=Mus musculus OX=10090 GN=Armh3 PE=1 SV=2	0.526002	0.22	480941	597199	551802	2.96476e+06	2.91932e+06	2.28844e+06	971394	875418	917041	4.03509e+06	3.00816e+06	3.83542e+06	Unchanged
Q6PD26	Pigs	GPI transamidase component PIG-S OS=Mus musculus OX=10090 GN=Pigs PE=1 SV=3	0.99164	-0.00342	1.03193e+06	1.20299e+06	1304738	6.09036e+06	6.47533e+06	5.3744e+06	1780554	1695002	2.05321e+06	6.56985e+06	5.03884e+06	7.64685e+06	Unchanged
Q6PDG5	Smarcc2	SWI/SNF complex subunit SMARCC2 OS=Mus musculus OX=10090 GN=Smarcc2 PE=1 SV=2	0.924874	0.092	1.1428e+06	1.36478e+06	1.87588e+06	3.67096e+07	3.76003e+07	2.18232e+07	1.92205e+06	2.18215e+06	2.46355e+06	4.08907e+07	3.24536e+07	4.36819e+07	Unchanged
Q6PDJ6	Fbxo42	F-box only protein 42 OS=Mus musculus OX=10090 GN=Fbxo42 PE=1 SV=1	0.501	0.26	6.2362e+06	7.23544e+06	7.48074e+06	7.17192e+06	7487430	6.59832e+06	1.23309e+07	1.12664e+07	1.27304e+07	1.05753e+07	8.05934e+06	1.08352e+07	Unchanged
Q6PDL0	Dync1li2	Cytoplasmic dynein 1 light intermediate chain 2 OS=Mus musculus OX=10090 GN=Dync1li2 PE=1 SV=2	0.456821	0.34	1.39593e+06	1446834	895978	1.43818e+06	1.29978e+06	735996	2.32943e+06	1.51554e+06	2.05903e+06	1.26341e+06	1.37155e+06	3.75994e+06	Unchanged
Q6PDM2	Srsf1	Serine/arginine-rich splicing factor 1 OS=Mus musculus OX=10090 GN=Srsf1 PE=1 SV=3	0.543715	0.126	8.88549e+07	1.04377e+08	8.45453e+07	3.12153e+08	3.11617e+08	2.80232e+08	120639632	1.26906e+08	175880287	3.23538e+08	436717169	4.39946e+08	Unchanged
Q6PDQ2	Chd4	Chromodomain-helicase-DNA-binding protein 4 OS=Mus musculus OX=10090 GN=Chd4 PE=1 SV=1	0.809094	-0.158	5.14706e+07	7.37011e+07	7.39383e+07	3.6675e+07	4.18221e+07	3.36292e+07	7.71601e+07	9.13669e+07	1.02874e+08	4.038e+07	2.87749e+07	4.13309e+07	Unchanged
Q6PDY2	Ado	2-aminoethanethiol dioxygenase OS=Mus musculus OX=10090 GN=Ado PE=1 SV=2	0.963979	-0.0259	1444995	2.05716e+06	1.44395e+06	1.25487e+07	1.29023e+07	1.22034e+07	1.79053e+06	1.78244e+06	2.83666e+06	1.44233e+07	1.75415e+07	1.54084e+07	Unchanged
Q6PE01	Snrnp40	U5 small nuclear ribonucleoprotein 40 kDa protein OS=Mus musculus OX=10090 GN=Snrnp40 PE=1 SV=1	0.952529	-0.0274	1.04966e+07	1.28477e+07	1.11833e+07	8.70245e+07	9.24666e+07	7.82769e+07	1.81883e+07	1.74901e+07	2.1392e+07	8.87262e+07	1.06938e+08	6.08542e+07	Unchanged
Q6PE54	Dhx40	Probable ATP-dependent RNA helicase DHX40 OS=Mus musculus OX=10090 GN=Dhx40 PE=1 SV=1	0.130038	0.636	272654	262844	652149	1.71144e+06	2.07208e+06	1.67267e+06	1.48521e+06	1.52331e+06	552492	2.45251e+06	2.43072e+06	2424802	Unchanged
Q6PEB6	Mob4	MOB-like protein phocein OS=Mus musculus OX=10090 GN=Mob4 PE=1 SV=1	0.589632	0.521	247051	385876	275599	5.9366e+06	5.88515e+06	6.32849e+06	477239	655204	698527	6.36966e+06	1.36174e+07	1.2396e+07	Unchanged
Q6PFD9	Nup98	Nuclear pore complex protein Nup98-Nup96 OS=Mus musculus OX=10090 GN=Nup98 PE=1 SV=2	0.479508	-0.099	5.20673e+07	5.15164e+07	5.38766e+07	1.77055e+08	1.67026e+08	1.42915e+08	6.97838e+07	7.59204e+07	8.66291e+07	1.76664e+08	1.51695e+08	1.52462e+08	Unchanged
Q6PFR5	Tra2a	Transformer-2 protein homolog alpha OS=Mus musculus OX=10090 GN=Tra2a PE=1 SV=1	0.495016	-0.327	6.02452e+06	6.48434e+06	5.48441e+06	4.00172e+07	3.94114e+07	3.47035e+07	7.3387e+06	4.81718e+06	8072147	3.98652e+07	4.4395e+07	2.76333e+07	Unchanged
Q6PG16	Hjurp	Holliday junction recognition protein OS=Mus musculus OX=10090 GN=Hjurp PE=1 SV=1	0.670728	0.121	275804	343525	320454	1.71809e+06	1.58465e+06	1.14825e+06	604964	599129	534967	2.04155e+06	1.18454e+06	1.55186e+06	Unchanged
Q6PGB6	Naa50	N-alpha-acetyltransferase 50 OS=Mus musculus OX=10090 GN=Naa50 PE=1 SV=1	0.481487	0.237	9.64322e+07	9.18479e+07	7.00252e+07	1.03516e+08	8.93886e+07	1.17174e+08	1.49298e+08	1.40607e+08	1.59216e+08	1.44275e+08	1.50012e+08	1.1569e+08	Unchanged
Q6PGC1	Dhx29	ATP-dependent RNA helicase DHX29 OS=Mus musculus OX=10090 GN=Dhx29 PE=1 SV=1	0.907982	-0.05	1.7899e+07	2.55363e+07	2.95013e+07	2.7731e+07	2.81698e+07	2.19912e+07	3.26266e+07	4.37039e+07	4.16481e+07	2.68608e+07	2.52719e+07	2.16294e+07	Unchanged
Q6PGG6	Gnl3l	Guanine nucleotide-binding protein-like 3-like protein OS=Mus musculus OX=10090 GN=Gnl3l PE=1 SV=1	0.884662	0.0474	3.62206e+06	3.64875e+06	3.52943e+06	2.40436e+07	2.00058e+07	1.34849e+07	6.19012e+06	5.26148e+06	6.79556e+06	2.31484e+07	1.61055e+07	2.06981e+07	Unchanged
Q6PGH1	Bud31	Protein BUD31 homolog OS=Mus musculus OX=10090 GN=Bud31 PE=1 SV=2	0.742676	0.0991	3.13312e+07	3.12601e+07	2.61741e+07	3.45769e+07	3.25722e+07	4.00476e+07	41445986	4.65638e+07	4.37456e+07	4.30249e+07	4.96324e+07	4.48873e+07	Unchanged
Q6PGH2	Jpt2	Jupiter microtubule associated homolog 2 OS=Mus musculus OX=10090 GN=Jpt2 PE=1 SV=1	0.414273	0.167	9.07354e+06	1.17587e+07	1.02566e+07	3.69226e+07	3.72623e+07	3.19794e+07	1.48859e+07	1.55859e+07	2.32512e+07	3.37398e+07	4.9186e+07	4.99306e+07	Unchanged
Q6PHQ8	Naa35	N-alpha-acetyltransferase 35, NatC auxiliary subunit OS=Mus musculus OX=10090 GN=Naa35 PE=1 SV=1	0.395931	-0.129	3.61992e+06	3.74485e+06	3.6686e+06	1.03842e+07	7.53883e+06	7.4042e+06	4.83998e+06	5.05039e+06	3.79419e+06	1.05269e+07	8.76714e+06	9.11988e+06	Unchanged
Q6PIJ4	Nfrkb	Nuclear factor related to kappa-B-binding protein OS=Mus musculus OX=10090 GN=Nfrkb PE=1 SV=1	0.897037	-0.0549	5.30808e+06	6.48975e+06	6.82307e+06	4.77015e+06	7.79313e+06	5.54981e+06	7.79751e+06	8.84079e+06	9.66548e+06	7.64148e+06	5.24265e+06	6.70091e+06	Unchanged
Q6PIP5	Nudcd1	NudC domain-containing protein 1 OS=Mus musculus OX=10090 GN=Nudcd1 PE=1 SV=2	0.90653	0.0935	1.00509e+06	1.05272e+06	1.02341e+06	1.94889e+07	1.72624e+07	1.20942e+07	1.73108e+06	1457625	1.91015e+06	2.27479e+07	1.64173e+07	1.67396e+07	Unchanged
Q6PJN8	Dalrd3	DALR anticodon-binding domain-containing protein 3 OS=Mus musculus OX=10090 GN=Dalrd3 PE=2 SV=1	0.830351	0.0445	420791	526418	448381	815896	913948	676550	738305	594319	870177	984367	1.03565e+06	717980	Unchanged
Q6PR54	Rif1	Telomere-associated protein RIF1 OS=Mus musculus OX=10090 GN=Rif1 PE=1 SV=2	0.404361	-0.189	2.15339e+07	3.12107e+07	3.33643e+07	5.75267e+07	5.06009e+07	3.83224e+07	3.1182e+07	4.14406e+07	4.45393e+07	4.71936e+07	4.51354e+07	4.3055e+07	Unchanged
Q6QD59	Bnip1	Vesicle transport protein SEC20 OS=Mus musculus OX=10090 GN=Bnip1 PE=1 SV=1	0.960063	0.0111	3.97888e+06	4.07118e+06	4.04012e+06	5.97675e+06	5610833	5.39843e+06	5416592	4.75658e+06	6090764	6.17559e+06	7365147	8.05812e+06	Unchanged
Q6RT24	Cenpe	Centromere-associated protein E OS=Mus musculus OX=10090 GN=Cenpe PE=1 SV=1	0.388929	0.603	30579.2	741830	797325	1.10964e+06	1.29027e+06	1071912	608678	1.06617e+06	1.05468e+06	1.37261e+06	1.21646e+06	1384397	Unchanged
Q6TEK5	Vkorc1l1	Vitamin K epoxide reductase complex subunit 1-like protein 1 OS=Mus musculus OX=10090 GN=Vkorc1l1 PE=1 SV=1	0.955339	0.0185	1.33792e+06	1.49314e+06	1.04655e+06	5.52111e+06	4.3364e+06	4.96451e+06	1.38678e+06	1.51502e+06	1.75861e+06	7.24749e+06	7222296	6.43253e+06	Unchanged
Q6VN19	Ranbp10	Ran-binding protein 10 OS=Mus musculus OX=10090 GN=Ranbp10 PE=1 SV=2	0.348749	-0.197	1.77887e+06	1.70822e+06	1.7598e+06	5.80442e+06	5.41639e+06	3.94438e+06	1.82896e+06	1.64906e+06	2.36401e+06	7.01424e+06	4.62753e+06	5.85369e+06	Unchanged
Q6WKZ8	Ubr2	E3 ubiquitin-protein ligase UBR2 OS=Mus musculus OX=10090 GN=Ubr2 PE=1 SV=2	0.937745	0.184	1.04805e+07	1.30495e+07	1.56767e+07	128534	108627	175045	19120758	2.37414e+07	2.39326e+07	169883	190865	148122	Unchanged
Q6Y7W8	Gigyf2	GRB10-interacting GYF protein 2 OS=Mus musculus OX=10090 GN=Gigyf2 PE=1 SV=2	0.96445	-0.0734	2.4698e+07	2.79842e+07	2.93154e+07	1.12382e+06	1.55622e+06	1.37074e+06	3.36851e+07	3.53837e+07	3.7233e+07	2.00226e+06	1.32099e+06	1.41365e+06	Unchanged
Q6ZPI0	Jade1	Protein Jade-1 OS=Mus musculus OX=10090 GN=Jade1 PE=1 SV=2	0.423592	-0.153	1.2438e+07	15061302	1.27933e+07	5.61832e+07	4.84578e+07	3.95324e+07	2.09756e+07	1.99758e+07	2.01724e+07	5.43735e+07	4.00361e+07	3.43578e+07	Unchanged
Q6ZPJ3	Ube2o	(E3-independent) E2 ubiquitin-conjugating enzyme UBE2O OS=Mus musculus OX=10090 GN=Ube2o PE=1 SV=3	0.962786	-0.0795	1.75053e+07	2.49811e+07	2.68996e+07	1.0453e+06	1.41272e+06	861115	2.67903e+07	3.33948e+07	3.83608e+07	1.02053e+06	918612	1.54814e+06	Unchanged
Q6ZPR5	Smpd4	Sphingomyelin phosphodiesterase 4 OS=Mus musculus OX=10090 GN=Smpd4 PE=1 SV=2	0.209979	-0.397	1.14005e+07	1.23992e+07	1.11973e+07	5.01535e+07	5.20058e+07	4.622e+07	1.12341e+07	1.03254e+07	1.58846e+07	5.87293e+07	4.1304e+07	3.80071e+07	Unchanged
Q6ZPR6	Ibtk	Inhibitor of Bruton tyrosine kinase OS=Mus musculus OX=10090 GN=Ibtk PE=1 SV=3	0.966173	0.0424	81394.9	222869	303387	44994	45572.1	61404.7	95715.3	424062	425942	109405	40528.3	49977.4	Unchanged
Q6ZPU9	Kifbp	KIF1-binding protein OS=Mus musculus OX=10090 GN=Kif1bp PE=1 SV=2	0.806013	0.0904	918483	1.1507e+06	1.06387e+06	7.28401e+06	6.64242e+06	4.48607e+06	1.72676e+06	1.67098e+06	1.92218e+06	7.06887e+06	7.09465e+06	5.9233e+06	Unchanged
Q6ZPV2	Ino80	Chromatin-remodeling ATPase INO80 OS=Mus musculus OX=10090 GN=Ino80 PE=1 SV=2	0.953124	-0.0303	2.42893e+06	3.00264e+06	3.45779e+06	2.7243e+06	2.68768e+06	2.06027e+06	4.10084e+06	4.86833e+06	5.28267e+06	2.38622e+06	2.62772e+06	2.35101e+06	Unchanged
Q6ZPY2	Smg5	Protein SMG5 OS=Mus musculus OX=10090 GN=Smg5 PE=1 SV=2	0.693882	-0.186	618447	1.53756e+06	2.39682e+06	2.16917e+06	1.76481e+06	1.65362e+06	882016	3.11372e+06	2.98771e+06	1.79436e+06	1.51576e+06	1.38445e+06	Unchanged
Q6ZPY7	Kdm3b	Lysine-specific demethylase 3B OS=Mus musculus OX=10090 GN=Kdm3b PE=1 SV=2	0.971867	-0.0478	2.0278e+07	2.80539e+07	2.76497e+07	3.15722e+06	2.20378e+06	2.28476e+06	2.76281e+07	3.45159e+07	4.17382e+07	3.82271e+06	3.05583e+06	2043136	Unchanged
Q6ZQ03	Fnbp4	Formin-binding protein 4 OS=Mus musculus OX=10090 GN=Fnbp4 PE=1 SV=2	0.696719	0.264	1.81681e+06	1.98432e+06	1.97257e+06	1.57267e+06	381750	886003	2.27708e+06	2.29055e+06	2.74029e+06	1.50899e+06	1459850	1.66633e+06	Unchanged
Q6ZQ08	Cnot1	CCR4-NOT transcription complex subunit 1 OS=Mus musculus OX=10090 GN=Cnot1 PE=1 SV=2	0.832222	-0.148	5.82126e+07	8.0843e+07	8.11917e+07	3.73511e+07	3.5038e+07	3.04715e+07	7.74645e+07	9.49498e+07	1.1035e+08	3.97351e+07	3.11997e+07	3.7962e+07	Unchanged
Q6ZQ38	Cand1	Cullin-associated NEDD8-dissociated protein 1 OS=Mus musculus OX=10090 GN=Cand1 PE=1 SV=2	0.377539	-0.115	1.18252e+08	1.34807e+08	1.42032e+08	4.00299e+08	3.37045e+08	247150285	1.75084e+08	1.79841e+08	1.92936e+08	3.73434e+08	3.30859e+08	2.89562e+08	Unchanged
Q6ZQ58	Larp1	La-related protein 1 OS=Mus musculus OX=10090 GN=Larp1 PE=1 SV=3	0.786266	-0.11	4.80707e+07	6.854e+07	8.36817e+07	75576270	8.50926e+07	6.50861e+07	7.42848e+07	1.17237e+08	1.13457e+08	80077925	6.2367e+07	6.8628e+07	Unchanged
Q6ZQ73	Cand2	Cullin-associated NEDD8-dissociated protein 2 OS=Mus musculus OX=10090 GN=Cand2 PE=1 SV=2	0.493802	-0.138	3.56628e+06	3.5551e+06	3.47006e+06	7.39702e+06	6.24848e+06	4.92585e+06	5.70159e+06	4.40301e+06	4.12827e+06	7.08291e+06	5.60427e+06	6.34608e+06	Unchanged
Q6ZQ88	Kdm1a	Lysine-specific histone demethylase 1A OS=Mus musculus OX=10090 GN=Kdm1a PE=1 SV=2	0.250247	-0.19	2.19315e+07	2.69792e+07	2.39279e+07	8.11488e+07	7.17727e+07	6.45425e+07	2.91517e+07	2.71078e+07	3.37233e+07	8.67355e+07	6.94779e+07	6.96242e+07	Unchanged
Q6ZQF0	Topbp1	DNA topoisomerase 2-binding protein 1 OS=Mus musculus OX=10090 GN=Topbp1 PE=1 SV=2	0.994446	-0.00747	1.01297e+07	1.29582e+07	1.46353e+07	2.14809e+06	2.73589e+06	2.29176e+06	1.35985e+07	1.80502e+07	1.95346e+07	2.13505e+06	4.73371e+06	2.39893e+06	Unchanged
Q6ZQH8	Nup188	Nucleoporin NUP188 homolog OS=Mus musculus OX=10090 GN=Nup188 PE=1 SV=2	0.564816	0.119	1.33597e+07	1.66953e+07	1.89853e+07	2.71996e+07	3.69014e+07	3.09627e+07	2.4934e+07	3.06585e+07	2.96569e+07	3.35946e+07	3.04676e+07	4.30775e+07	Unchanged
Q6ZQI3	Mlec	Malectin OS=Mus musculus OX=10090 GN=Mlec PE=1 SV=2	0.626643	0.213	5.01496e+06	6455398	4.9866e+06	3.24359e+07	3.24976e+07	2.87437e+07	7.13324e+06	7.79346e+06	10866473	3.84943e+07	4.60826e+07	5.13492e+07	Unchanged
Q6ZQJ5	Dna2	DNA replication ATP-dependent helicase/nuclease DNA2 OS=Mus musculus OX=10090 GN=Dna2 PE=1 SV=2	0.540131	-0.298	1.10327e+06	2.07005e+06	837787	1.00153e+07	8.1216e+06	6.31758e+06	1.42725e+06	1.19434e+06	1.79768e+06	9.62444e+06	7.12303e+06	6.28903e+06	Unchanged
Q6ZQK0	Ncapd3	Condensin-2 complex subunit D3 OS=Mus musculus OX=10090 GN=Ncapd3 PE=1 SV=3	0.585298	-0.663	4.2797e+06	5.39575e+06	5.23908e+06	1.15564e+06	1.70973e+06	1.62293e+06	7.86856e+06	8.15928e+06	8.38849e+06	1.43885e+06	387134	380996	Unchanged
Q6ZQL4	Wdr43	WD repeat-containing protein 43 OS=Mus musculus OX=10090 GN=Wdr43 PE=2 SV=2	0.606328	-0.0871	2.43398e+07	2.65457e+07	2.55405e+07	9.66599e+07	8.31801e+07	6.49314e+07	3.34309e+07	3.48575e+07	4.131e+07	1.05104e+08	7.60658e+07	7.22219e+07	Unchanged
Q6ZWM4	Lsm8	U6 snRNA-associated Sm-like protein LSm8 OS=Mus musculus OX=10090 GN=Lsm8 PE=1 SV=3	0.385123	0.222	2.94443e+07	2.81461e+07	2.6897e+07	4.44772e+07	4.28211e+07	4.23345e+07	4.81392e+07	5.49758e+07	5.21273e+07	4.86912e+07	5.66432e+07	5.50778e+07	Unchanged
Q6ZWN5	Rps9	40S ribosomal protein S9 OS=Mus musculus OX=10090 GN=Rps9 PE=1 SV=3	0.30584	0.139	9.00139e+08	9.31759e+08	7.13239e+08	1888126539	1682843568	1724750890	1157082429	1180469116	1620040999	2007533527	2498159787	2440180970	Unchanged
Q6ZWU9	Rps27	40S ribosomal protein S27 OS=Mus musculus OX=10090 GN=Rps27 PE=1 SV=3	0.872815	0.0741	1.43037e+08	1.37255e+08	1.54853e+08	117789412	1.08853e+08	1.14237e+08	1.71803e+08	2.17545e+08	2.29745e+08	1.17882e+08	1.6514e+08	1.68041e+08	Unchanged
Q6ZWV3	Rpl10	60S ribosomal protein L10 OS=Mus musculus OX=10090 GN=Rpl10 PE=1 SV=3	0.193032	0.214	3.25181e+08	3.90933e+08	3.04575e+08	1065354702	1058562300	9.43183e+08	4.8285e+08	5.70428e+08	7.13229e+08	1119500672	1464020494	1444175208	Unchanged
Q6ZWV7	Rpl35	60S ribosomal protein L35 OS=Mus musculus OX=10090 GN=Rpl35 PE=1 SV=1	0.93739	0.023	4.30544e+08	4.0486e+08	4.03391e+08	5.313e+08	513722470	5.55782e+08	5.78931e+08	6.75912e+08	5.85486e+08	5.55476e+08	7.09745e+08	6.02253e+08	Unchanged
Q6ZWX6	Eif2s1	Eukaryotic translation initiation factor 2 subunit 1 OS=Mus musculus OX=10090 GN=Eif2s1 PE=1 SV=3	0.896936	0.0349	1.04971e+08	1.22692e+08	1.1175e+08	499378058	4.69709e+08	4.0638e+08	1.51978e+08	1.45358e+08	1.94606e+08	5.02312e+08	5.71411e+08	5.9571e+08	Unchanged
Q6ZWY3	Rps27l	40S ribosomal protein S27-like OS=Mus musculus OX=10090 GN=Rps27l PE=1 SV=3	0.959355	0.0253	2.59133e+07	2.70285e+07	2.62454e+07	2.06865e+07	16875312	2.08411e+07	3.1171e+07	4.06827e+07	3.7789e+07	1.88138e+07	2.85149e+07	2.6783e+07	Unchanged
Q6ZWZ2	Ube2r2	Ubiquitin-conjugating enzyme E2 R2 OS=Mus musculus OX=10090 GN=Ube2r2 PE=1 SV=1	0.641176	0.165	4.5814e+06	6.33544e+06	5.20101e+06	2.47097e+07	3.0686e+07	2.7007e+07	7.97063e+06	8.72398e+06	9.88554e+06	3.15619e+07	4.06725e+07	3.22147e+07	Unchanged
Q71FD7	Fblim1	Filamin-binding LIM protein 1 OS=Mus musculus OX=10090 GN=Fblim1 PE=1 SV=2	0.305844	0.41	1.11623e+06	1.02405e+06	1.01074e+06	9.81547e+06	7.78745e+06	3.84699e+06	2.37124e+06	2.83454e+06	2.71525e+06	1.08508e+07	7.37453e+06	5.92405e+06	Unchanged
Q75NR7	Recql4	ATP-dependent DNA helicase Q4 OS=Mus musculus OX=10090 GN=Recql4 PE=2 SV=2	0.995448	-0.00358	1.40825e+06	2.59328e+06	2.64467e+06	1.37038e+06	1.45532e+06	863899	2.65304e+06	3.41115e+06	2.93464e+06	1.4335e+06	1.41323e+06	1.41227e+06	Unchanged
Q76LS9	Mindy1	Ubiquitin carboxyl-terminal hydrolase MINDY-1 OS=Mus musculus OX=10090 GN=Mindy1 PE=1 SV=1	0.853659	-0.0517	1.15825e+06	1106910	1.03975e+06	4.29473e+06	4.42758e+06	3.11397e+06	1.36317e+06	1.51542e+06	1.45649e+06	6.20598e+06	2.8003e+06	5.64371e+06	Unchanged
Q76MZ3	Ppp2r1a	Serine/threonine-protein phosphatase 2A 65 kDa regulatory subunit A alpha isoform OS=Mus musculus OX=10090 GN=Ppp2r1a PE=1 SV=3	0.759999	-0.0376	1.14117e+08	1.23321e+08	1.11827e+08	3.76247e+08	3.29121e+08	2.47347e+08	1.75147e+08	155975047	185282463	3.6388e+08	335311872	3.09327e+08	Unchanged
Q78IK2	Atp5mk	Up-regulated during skeletal muscle growth protein 5 OS=Mus musculus OX=10090 GN=Usmg5 PE=1 SV=1	0.895924	-0.0491	5.73555e+06	5.40754e+06	5.67309e+06	5.63867e+06	4.79808e+06	5.54951e+06	6.36913e+06	7.29885e+06	7.74089e+06	5.43825e+06	7.26851e+06	7.0189e+06	Unchanged
Q78IK4	Apool	MICOS complex subunit Mic27 OS=Mus musculus OX=10090 GN=Apool PE=1 SV=1	0.679623	0.27	2.30838e+06	3.87151e+06	2.33057e+06	3.00474e+07	3.20894e+07	2.68808e+07	4.44178e+06	4.29575e+06	6.72807e+06	3.15397e+07	4.30353e+07	4.4215e+07	Unchanged
Q78J03	Msrb2	Methionine-R-sulfoxide reductase B2, mitochondrial OS=Mus musculus OX=10090 GN=Msrb2 PE=1 SV=1	0.929922	0.0497	276678	381244	344018	207565	193402	218940	457794	496489	451385	220794	307886	260587	Unchanged
Q78JE5	Fbxo22	F-box only protein 22 OS=Mus musculus OX=10090 GN=Fbxo22 PE=1 SV=2	0.889779	0.0432	9.85826e+06	1.14828e+07	1.08748e+07	5.11909e+07	52705076	4.74475e+07	1.55434e+07	1.38931e+07	1.97401e+07	6.22612e+07	5.57894e+07	5.90387e+07	Unchanged
Q78JW9	Ubfd1	Ubiquitin domain-containing protein UBFD1 OS=Mus musculus OX=10090 GN=Ubfd1 PE=1 SV=2	0.989811	-0.0062	1.69327e+07	1.98994e+07	1.53874e+07	1.33579e+08	1.24808e+08	122441694	1.87546e+07	2.40245e+07	4.40416e+07	1.6218e+08	1.20922e+08	1.22839e+08	Unchanged
Q78PG9	Ccdc25	Coiled-coil domain-containing protein 25 OS=Mus musculus OX=10090 GN=Ccdc25 PE=1 SV=1	0.836698	0.127	3.98371e+06	4.43883e+06	2.66127e+06	2.77101e+07	2.93798e+07	2.77021e+07	3.37135e+06	4.10703e+06	8.71863e+06	3.43974e+07	4.17851e+07	4.81552e+07	Unchanged
Q78PY7	Snd1	Staphylococcal nuclease domain-containing protein 1 OS=Mus musculus OX=10090 GN=Snd1 PE=1 SV=1	0.11972	-0.21	6.29075e+07	7.17617e+07	7.22001e+07	212804205	2.06446e+08	1.61679e+08	8.75634e+07	8.86613e+07	9.10023e+07	2.07007e+08	1.77412e+08	1.72381e+08	Unchanged
Q78RX3	Smim12	Small integral membrane protein 12 OS=Mus musculus OX=10090 GN=Smim12 PE=3 SV=1	0.52343	0.234	1.67376e+06	937641	1.61269e+06	2.1367e+06	2.04425e+06	2.46414e+06	3.14081e+06	3.70066e+06	2.13901e+06	2.82947e+06	1.80549e+06	2.63131e+06	Unchanged
Q78XF5	Ostc	Oligosaccharyltransferase complex subunit OSTC OS=Mus musculus OX=10090 GN=Ostc PE=1 SV=1	0.433722	-0.177	3.76359e+06	6.24718e+06	4.40272e+06	9554778	5.51213e+06	11227772	4.58678e+06	5.95611e+06	5.82177e+06	8076108	10239749	10327950	Unchanged
Q78XR0	Trappc6a	Trafficking protein particle complex subunit 6A OS=Mus musculus OX=10090 GN=Trappc6a PE=1 SV=1	0.847794	-0.04	721093	692709	630964	1.34272e+06	1.00844e+06	1.18796e+06	923423	971420	1086593	977875	1.52458e+06	1.36896e+06	Unchanged
Q78YY6	Dnajc15	DnaJ homolog subfamily C member 15 OS=Mus musculus OX=10090 GN=Dnajc15 PE=1 SV=1	0.822343	0.0945	9.05284e+06	1.0768e+07	9.27717e+06	9480385	8.05103e+06	9099722	1.34919e+07	1.62948e+07	1.48952e+07	1.08833e+07	1.14767e+07	1.05446e+07	Unchanged
Q78ZA7	Nap1l4	Nucleosome assembly protein 1-like 4 OS=Mus musculus OX=10090 GN=Nap1l4 PE=1 SV=1	0.102091	0.31	4.92193e+06	9.57991e+06	5.76767e+06	2.07889e+07	2.15775e+07	1.65047e+07	1.41712e+07	1.13413e+07	1.57345e+07	2.67009e+07	2.00686e+07	25012640	Unchanged
Q791N7	Polr1h	DNA-directed RNA polymerase I subunit RPA12 OS=Mus musculus OX=10090 GN=Znrd1 PE=1 SV=1	0.413406	0.405	1.14727e+06	1.37801e+06	996800	1.07709e+06	1.30212e+06	1.22834e+06	2.40762e+06	2.21823e+06	3.24824e+06	832935	2.5386e+06	1.84685e+06	Unchanged
Q791T5	Mtch1	Mitochondrial carrier homolog 1 OS=Mus musculus OX=10090 GN=Mtch1 PE=1 SV=1	0.791593	-0.143	1.3125e+06	1.71159e+06	1.11656e+06	1.00669e+07	9.75082e+06	9.91832e+06	1.32891e+06	1.49896e+06	2.21721e+06	1.1815e+07	1.12931e+07	1.05945e+07	Unchanged
Q791V5	Mtch2	Mitochondrial carrier homolog 2 OS=Mus musculus OX=10090 GN=Mtch2 PE=1 SV=1	0.889901	0.0765	3.0337e+07	2.37472e+07	2.72717e+07	2.26774e+08	192223546	1.7119e+08	2.84226e+07	3.21314e+07	5.55505e+07	2.49629e+08	2.75409e+08	2.67837e+08	Unchanged
Q7JJ13	Brd2	Bromodomain-containing protein 2 OS=Mus musculus OX=10090 GN=Brd2 PE=1 SV=1	0.914154	-0.0241	7.22853e+06	8.89793e+06	9.72772e+06	3.91127e+07	3.61998e+07	2.98648e+07	1.17602e+07	1.60102e+07	1.533e+07	3.87951e+07	3.08098e+07	3.21518e+07	Unchanged
Q7M6Y3	Picalm	Phosphatidylinositol-binding clathrin assembly protein OS=Mus musculus OX=10090 GN=Picalm PE=1 SV=1	0.534526	-0.319	3.17568e+06	3.18041e+06	2.68095e+06	1.75231e+07	2.04052e+07	1.40039e+07	2.21724e+06	1.93322e+06	6.12121e+06	2.22148e+07	1.51159e+07	1.89322e+07	Unchanged
[truncated: 1,922 more rows]

## Sheet: RPB2_whole cell lysate-MS
Table S1. Differential proteins identified after RPB2 degradation in whole cell lysate-MS
[truncated: 3,401 more rows]

## Sheet: RPB1_chromatin-MS
Table S1. Differential proteins identified after RPB1 degradation in chromatin-MS
[truncated: 1,786 more rows]

[truncated: 2 more sheets: RPB2_chromatin-MS, RNaseA_chromatin-MS]
