# Supplementary material for: Increased transcriptional elongation and RNA stability of GPCR ligand binding genes unveiled via RNA polymerase II degradation
Source: Nucleic Acids Res. 2024 Jun 6;52(14):8165–83. doi: 10.1093/nar/gkae478 (PMC11317166; doi:10.1093/nar/gkae478)
Supplement: gkae478_Supplemental_Files [file gkae478_supplemental_files.zip › Table S2 Quality control for next-generation sequencing data in this study.xlsx]

## Sheet: RNA-seq
Table S2. Quality control for next-generation sequencing data
RNA-seq
Sample name	Total reads	Cutadapt	Mapping reads	Final uniaue reads	dm6 reads
RNA-seq_UV_untreated_rep1	34673216	34673214	32617669	19817560	635713
	1	1	0.940717	0.571552	0.0183344
RNA-seq_UV_untreated_rep2	34790858	34790856	31925783	17908650	609287
	1	1	0.917649	0.514752	0.0175128
RNA-seq_UV_12h_rep1	44955972	44955970	41598325	15182181	1673378
	1	1	0.925313	0.337712	0.0372226
RNA-seq_UV_12h_rep2	49890672	49890670	46591893	9193022	989468
	1	1	0.93388	0.184263	0.0198327
RNA-seq_α-amanitin_untreated_rep1	34721032	34721030	32613985	20288725	2135123
	1	1	0.939315	0.584335	0.0614937
RNA-seq_α-amanitin_untreated_rep2	33377792	33377790	31513655	19406327	1998035
	1	1	0.94415	0.581414	0.0598612
RNA-seq_α-amanitin_24h_rep1	33825980	33825978	31696607	16408100	3843328
	1	1	0.937049	0.485074	0.113621
RNA-seq_α-amanitin_24h_rep2	34396264	34396262	32113763	17111005	3952601
	1	1	0.933641	0.497467	0.114914
RNA-seq_Degron_RPB1_CTD_0h_rep1	42164506	42162974	40182993	25891054	548714
	1	0.999964	0.953005	0.614049	0.0130136
RNA-seq_Degron_RPB1_CTD_0h_rep2	33899550	33897292	32087720	20991786	428679
	1	0.999933	0.946553	0.619235	0.0126456
RNA-seq_Degron_RPB1_CTD_3h_rep1	39264538	39262432	37139257	23632802	757825
	1	0.999946	0.945873	0.601887	0.0193005
RNA-seq_Degron_RPB1_CTD_3h_rep2	39686662	39684316	37875744	24047104	794857
	1	0.999941	0.95437	0.605924	0.0200283
RNA-seq_Degron_RPB1_NTD_0h_rep1	48839616	48837644	47199756	29700102	1554989
	1	0.99996	0.966424	0.608115	0.0318387
RNA-seq_Degron_RPB1_NTD_0h_rep2	46982670	46980944	45344960	28514036	1516616
	1	0.999963	0.965142	0.623362	0.0322803
RNA-seq_Degron_RPB1_NTD_12h_rep1	53217646	53215056	51231833	29287204	3051679
	1	0.999951	0.962685	0.550329	0.0573434
RNA-seq_Degron_RPB1_NTD_12h_rep2	48905790	48903812	47126531	27418490	3015620
	1	0.99996	0.963619	0.560639	0.0616618
RNA-seq_Degron_RPB1_0h-chase_0h_rep1	42388112	42388110	37409621	18357492	1172723
	1	1	0.88255	0.433081	0.0276663
RNA-seq_Degron_RPB1_0h-chase_0h_rep2	37111662	37111660	33426143	16902114	1097332
	1	1	0.900691	0.455439	0.0295684
RNA-seq_Degron_RPB1_0h-chase_1h_rep1	67255062	67255060	62437277	25387654	1751218
	1	1	0.928365	0.377483	0.0260385
RNA-seq_Degron_RPB1_0h-chase_1h_rep2	53179752	53179750	49324639	23032702	1581459
	1	1	0.927508	0.43311	0.029738
RNA-seq_Degron_RPB1_0h-chase_3h_rep1	51315662	51315660	47116369	24083342	1796128
	1	1	0.918167	0.469318	0.0350016
RNA-seq_Degron_RPB1_0h-chase_3h_rep2	45251478	45251476	41504109	21735407	1639312
	1	1	0.917188	0.480325	0.0362267
RNA-seq_Degron_RPB1_0h-chase_12h_rep1	44494330	44494328	41756216	20382614	1307343
	1	1	0.938462	0.458095	0.0293822
RNA-seq_Degron_RPB1_0h-chase_12h_rep2	38274514	38274512	36317886	19027176	1211805
	1	1	0.948879	0.497124	0.0316609
RNA-seq_Degron_RPB1_1h-chase_1h_rep1	51218790	51218788	47413363	23161816	1612137
	1	1	0.925703	0.452213	0.0314755
RNA-seq_Degron_RPB1_1h-chase_1h_rep2	49265726	49265724	46002068	21113072	1551111
	1	1	0.933754	0.428555	0.0314846
RNA-seq_Degron_RPB1_3h-chase_3h_rep1	63792942	63792940	58751381	18965541	1654188
	1	1	0.92097	0.297298	0.0259306
RNA-seq_Degron_RPB1_3h-chase_3h_rep2	52116234	52116232	47350808	22077231	1916773
	1	1	0.908562	0.423615	0.0367788
RNA-seq_Degron_RPB1_12h-chase_12h_rep1	49232692	49232690	46518426	20112283	2233308
	1	1	0.944869	0.408515	0.0453623
RNA-seq_Degron_RPB1_12h-chase_12h_rep2	45437034	45437032	42998272	20183442	2141970
	1	1	0.946327	0.444207	0.0471415

## Sheet: ChAR-seq
ChAR-seq
Sample name	Total reads	Cutadapt	Mapping reads	Remove duplicate	Final unique reads	dm6 reads
ChAR-seq_Degron_RPB1_0h_rep1	108967324	108963752	101607079	63396876	63396268	494988
	1	0.999967	0.932455	0.581797	0.581792	0.00454254
ChAR-seq_Degron_RPB1_0h_rep2	128119962	128116892	118644892	71670654	71669992	583863
	1	0.999976	0.926045	0.559403	0.559398	0.00455716
ChAR-seq_Degron_RPB1_3h_rep1	85738292	85734934	79112883	48875097	48874326	422368
	1	0.999961	0.922725	0.57005	0.570041	0.00492625
ChAR-seq_Degron_RPB1_3h_rep2	89016116	89013652	82356418	51330375	51329834	451247
	1	0.999972	0.925185	0.576641	0.576635	0.00506927

## Sheet: ChIP-seq
ChIP-seq
Sample name	Total reads	Cutadapt	Mapping reads	Remove duplicate	Final unique reads	hg19 reads
ChIP-seq_Degron_RPB1_EZH2_0h_rep1	96337532	95956840	93749506	73964157	59693002	3185104
	1	0.996048	0.973136	0.767761	0.619624	0.0330619
ChIP-seq_Degron_RPB1_EZH2_0h_rep2	103427312	102770150	100342911	73773636	58901269	3241139
	1	0.993646	0.970178	0.71329	0.569494	0.0313374
ChIP-seq_Degron_RPB1_EZH2_3h_rep1	119263678	118792840	116487116	84597431	68155677	3832546
	1	0.996052	0.976719	0.709331	0.571471	0.0321351
ChIP-seq_Degron_RPB1_EZH2_3h_rep2	87135544	86836314	85060006	64420592	52632873	2890079
	1	0.996566	0.97618	0.739315	0.604034	0.0331676
ChIP-seq_Degron_RPB2_EZH2_0h_rep1	44813790	44516332	42996447	34462823	28020668	1322901
	1	0.993362	0.959447	0.769023	0.625269	0.02952
ChIP-seq_Degron_RPB2_EZH2_0h_rep2	67024784	66567506	64244219	47497875	38087614	1868799
	1	0.993177	0.958514	0.708661	0.568262	0.0278822
ChIP-seq_Degron_RPB2_EZH2_3h_rep1	45185696	44704970	42437949	33021770	26469654	1366238
	1	0.989361	0.93919	0.730801	0.585797	0.0302361
ChIP-seq_Degron_RPB2_EZH2_3h_rep2	57538018	57042002	54511607	40031350	31839864	1774472
	1	0.991379	0.947402	0.695737	0.553371	0.03084
ChIP-seq_Degron_RPB1_KDM6B_0h_rep1	63321824	63156404	62066374	49811146	40083637	16557803
	1	0.997388	0.980174	0.786635	0.633015	0.261487
ChIP-seq_Degron_RPB1_KDM6B_0h_rep2	59927398	59754264	58579006	46223433	36938334	15457079
	1	0.997111	0.9775	0.771324	0.616385	0.25793
ChIP-seq_Degron_RPB1_KDM6B_3h_rep1	63166816	62981880	61689505	48560724	38955029	14886347
	1	0.997072	0.976613	0.76877	0.616701	0.235667
ChIP-seq_Degron_RPB1_KDM6B_3h_rep2	74119302	73916138	72432767	58537713	47075404	17872848
	1	0.997259	0.977246	0.789777	0.63513	0.241136
ChIP-seq_Degron_RPB2_KDM6B_0h_rep1	74786192	74574366	73119423	57395748	45658739	13350569
	1	0.997168	0.977713	0.767465	0.610524	0.178516
ChIP-seq_Degron_RPB2_KDM6B_0h_rep2	74640032	74437904	73017079	58252716	46342483	14358200
	1	0.997292	0.978256	0.780449	0.62088	0.192366
ChIP-seq_Degron_RPB2_KDM6B_3h_rep1	56168854	56004476	55004979	45917079	36745767	12079038
	1	0.997074	0.979279	0.817483	0.654202	0.215049
ChIP-seq_Degron_RPB2_KDM6B_3h_rep2	50681122	50547090	49559640	41492901	33160431	10756362
	1	0.997355	0.977872	0.818705	0.654296	0.212236
ChIP-seq_Degron_RPB1_H3K4me3_0h_rep1	110107512	109693198	107749470	82908279	69780691	5840992
	1	0.996237	0.978584	0.752976	0.633751	0.0530481
ChIP-seq_Degron_RPB1_H3K4me3_0h_rep2	122802340	122396962	120186869	89792177	75426725	6379347
	1	0.996699	0.978702	0.731193	0.614212	0.0519481
ChIP-seq_Degron_RPB1_H3k4me3_3h_rep1	126536344	126086042	123738609	91064614	75916321	8090055
	1	0.996441	0.97789	0.719672	0.599957	0.0639346
ChIP-seq_Degron_RPB1_H3K4me3_3h_rep2	126304938	125853966	123594133	91428263	76389195	8179194
	1	0.996429	0.978538	0.723869	0.6048	0.0647575
ChIP-seq_Degron_RPB2_H3K4me3_0h_rep1	66538000	66518978	64731972	52120784	42895896	4871036
	1	0.999714	0.972857	0.783324	0.644683	0.0732068
ChIP-seq_Degron_RPB2_H3K4me3_0h_rep2	66325936	66312802	64713213	50963680	42094013	4851224
	1	0.999802	0.975685	0.768382	0.634654	0.0731422
ChIP-seq_Degron_RPB2_H3k4me3_3h_rep1	63111452	50091559	40510788	9821165	8019559	6858910
	1	0.7937	0.641893	0.155616	0.12707	0.108679
ChIP-seq_Degron_RPB2_H3K4me3_3h_rep2	60457046	60441848	58912716	49230246	40034698	5603898
	1	0.999749	0.974456	0.814301	0.662201	0.0926922
ChIP-seq_Degron_RPB1_pSer2_0min_rep1	98327092	96815054	95149498	86736301	70176885	2939309
	1	0.984622	0.967683	0.88212	0.713709	0.0298932
ChIP-seq_Degron_RPB1_pSer2_0min_rep2	68246116	67336236	66286384	60188783	48522048	2066751
	1	0.986668	0.971284	0.881937	0.710986	0.0302838
ChIP-seq_Degron_RPB1_pSer2_20min_rep1	85860530	84608648	83114263	75682991	61651860	3083069
	1	0.98542	0.968015	0.881464	0.718047	0.0359079
ChIP-seq_Degron_RPB1_pSer2_20min_rep2	57680512	56810764	55849540	51728235	42100111	2093342
	1	0.984921	0.968257	0.896806	0.729884	0.036292
ChIP-seq_Degron_RPB1_pSer2_40min_rep1	68790718	67701234	66434599	60691146	48871077	2286832
	1	0.984162	0.965749	0.882258	0.710431	0.0332433
ChIP-seq_Degron_RPB1_pSer2_40min_rep2	70072610	68908620	67475578	61611814	49765710	2348194
	1	0.983389	0.962938	0.879257	0.710202	0.0335109
ChIP-seq_Degron_RPB1_pSer2_60min_rep1	79174648	77856518	76241300	68726055	54339093	2226713
	1	0.983352	0.962951	0.868031	0.686319	0.0281241
ChIP-seq_Degron_RPB1_pSer2_60min_rep2	66703546	65499312	64126417	57940419	45874961	1885183
	1	0.981946	0.961364	0.868626	0.687744	0.0282621
ChIP-seq_Degron_RPB1_pSer2_180min_rep1	75899332	74802242	73490278	63916852	50310144	2676091
	1	0.985545	0.96826	0.842127	0.662854	0.0352584
ChIP-seq_Degron_RPB1_pSer2_180min_rep2	49925958	49210438	48356271	42680813	33577332	1767455
	1	0.985668	0.96856	0.854882	0.672543	0.0354015
ChIP-seq_Degron_RPB2_pSer2_0min_rep1	50748082	50232836	49066188	31640095	26071034	2593430
	1	0.989847	0.966858	0.623474	0.513734	0.051104
ChIP-seq_Degron_RPB2_pSer2_0min_rep2	59252256	58723882	57403360	36231826	29813751	2961911
	1	0.991083	0.968796	0.611484	0.503167	0.0499882
ChIP-seq_Degron_RPB2_pSer2_20min_rep1	65608938	65402660	64202585	37693446	30965497	2890956
	1	0.996856	0.978565	0.574517	0.471971	0.0440634
ChIP-seq_Degron_RPB2_pSer2_20min_rep2	46088588	45962964	45051235	28948115	23790524	2242612
	1	0.997274	0.977492	0.628097	0.516191	0.0486587
ChIP-seq_Degron_RPB2_pSer2_40min_rep1	54877630	54705706	53522576	34262208	27816700	2722078
	1	0.996867	0.975308	0.624338	0.506886	0.0496027
ChIP-seq_Degron_RPB2_pSer2_40min_rep2	53868000	53701564	52520332	33071080	26881781	2637907
	1	0.99691	0.974982	0.613928	0.499031	0.0489698
ChIP-seq_Degron_RPB2_pSer2_60min_rep1	60440022	60257018	59109061	36187314	29651655	3529638
	1	0.996972	0.977979	0.598731	0.490596	0.058399
ChIP-seq_Degron_RPB2_pSer2_60min_rep2	70572620	70337150	68906248	44044847	36062523	4326061
	1	0.996663	0.976388	0.624107	0.510999	0.0612994
ChIP-seq_Degron_RPB2_pSer2_180min_rep1	57687672	57507430	56212081	33096012	26680224	5091487
	1	0.996876	0.974421	0.57371	0.462494	0.0882595
ChIP-seq_Degron_RPB2_pSer2_180min_rep2	52769180	52615464	51380135	33020362	26860303	5160708
	1	0.997087	0.973677	0.625751	0.509015	0.0977978
ChIP-seq_Degron_RPB1_RPB2_0h_rep1	77030832	65363728	62549035	50077589	43636377	35618137
	1	0.84854	0.812	0.650098	0.566479	0.462388
ChIP-seq_Degron_RPB1_RPB2_0h_rep2	46347816	32651510	31145787	25038763	21474424	17637608
	1	0.704489	0.672001	0.540236	0.463332	0.380549
ChIP-seq_Degron_RPB1_RPB2_3h_rep1	48148734	43328884	41215316	34811534	28552852	26754720
	1	0.899897	0.856	0.723	0.593014	0.555668
ChIP-seq_Degron_RPB1_RPB2_3h_rep2	45910486	30362648	28822603	24635568	19079771	17670945
	1	0.661345	0.6278	0.5366	0.415586	0.3849
ChIP-seq_Degron_RPB2_RPB1_0h_rep1	46969834	33585884	32158982	27129491	21821681	4851247
	1	0.715052	0.684673	0.577594	0.464589	0.103284
ChIP-seq_Degron_RPB2_RPB1_0h_rep2	40052832	23215826	21794146	17490156	13663576	3163762
	1	0.57963	0.544135	0.436677	0.341139	0.0789897
ChIP-seq_Degron_RPB2_RPB1_3h_rep1	42267056	16880856	15432034	12741674	10111326	3532436
	1	0.399386	0.365108	0.301456	0.239225	0.0835742
ChIP-seq_Degron_RPB2_RPB1_3h_rep2	50740150	22413554	20127441	15713891	12437700	4505217
	1	0.441732	0.396677	0.309693	0.245125	0.08879
ChIP-seq_Degron_RPB1_ser5_0h_rep1	96897906	96442550	46348235	38407489	31759777	6474674
	1	0.995301	0.47832	0.396371	0.327765	0.0668195
ChIP-seq_Degron_RPB1_ser5_0h_rep2	112718020	112170846	51564755	42676159	35430269	7267633
	1	0.995146	0.457467	0.37861	0.314327	0.0644762
ChIP-seq_Degron_RPB1_ser5_3h_rep1	85531046	85125178	49627487	41619724	34602365	8813946
	1	0.995255	0.580228	0.486604	0.404559	0.10305
ChIP-seq_Degron_RPB1_ser5_3h_rep2	42842940	42530946	41691402	34341132	28358687	7404552
	1	0.992718	0.973122	0.801559	0.661922	0.17283
ChIP-seq_Degron_RPB2_ser5_0h_rep1	44071630	43748454	42974220	35251533	29320241	8287185
	1	0.992667	0.975099	0.799869	0.665286	0.188039
ChIP-seq_Degron_RPB2_ser5_0h_rep2	50412236	50053766	49192281	40186373	33547961	9498624
	1	0.992889	0.9758	0.797155	0.665473	0.188419
ChIP-seq_Degron_RPB2_ser5_3h_rep1	51573462	51106418	49463494	39759038	32379221	10167742
	1	0.990944	0.959088	0.77092	0.627827	0.197151
ChIP-seq_Degron_RPB2_ser5_3h_rep2	41945760	41647586	40307706	31531842	25724519	8103764
	1	0.992891	0.960948	0.751729	0.613281	0.193196
ChIP-seq_Degron_RPB1_RPB1_0h_rep1	83222640	82833804	81971894	67078502	58881530	7386450
	1	0.995328	0.984971	0.806013	0.707518	0.0887553
ChIP-seq_Degron_RPB1_RPB1_0h_rep2	77380940	76987400	76155577	63809744	55846857	7060272
	1	0.994914	0.984165	0.824618	0.721713	0.0912405
ChIP-seq_Degron_RPB1_RPB1_3h_rep1	70461478	70099842	69230135	56985852	48792198	15089071
	1	0.994868	0.982525	0.808752	0.692466	0.214146
ChIP-seq_Degron_RPB1_RPB1_3h_rep2	85050070	84693982	83614564	68801862	58314467	18414730
	1	0.995813	0.983122	0.808957	0.685649	0.216516

## Sheet: CUT&Tag
CUT&Tag
Sample name	Total reads	Cutadapt	Mapping reads	Remove duplicate	Final unique reads	hg19 reads
CUT&Tag_Degron_RPB1_H3K27me3_0h_rep1	56713214	56281874	54707326	29126723	22379848	762304
	1	0.992394	0.964631	0.513579	0.394614	0.0134414
CUT&Tag_Degron_RPB1_H3K27me3_0h_rep2	189925920	188819792	184010211	50556346	36998364	1414450
	1	0.994176	0.968853	0.26619	0.194804	0.00744738
CUT&Tag_Degron_RPB1_H3K27me3_3h_rep1	108171234	107549716	104840683	38141306	28346075	1323465
	1	0.994254	0.96921	0.352601	0.262048	0.0122349
CUT&Tag_Degron_RPB1_H3K27me3_3h_rep2	54362322	54028528	52740258	30517235	24218655	1146428
	1	0.99386	0.970162	0.561367	0.445504	0.0210887
CUT&Tag_Degron_RPB2_H3K27me3_0h_rep1	62242246	61939844	60784867	41324523	35023912	3634605
	1	0.995142	0.976585	0.66393	0.562703	0.0583945
CUT&Tag_Degron_RPB2_H3K27me3_0h_rep2	69175846	68855894	67519931	40485852	33519957	3178038
	1	0.995375	0.976062	0.58526	0.484562	0.0459414
CUT&Tag_Degron_RPB2_H3K27me3_3h_rep1	70102100	69813288	68559545	42241108	35696180	3990534
	1	0.99588	0.977996	0.602566	0.509203	0.0569246
CUT&Tag_Degron_RPB2_H3K27me3_3h_rep2	53938724	53746410	52759879	32404126	27632879	3445928
	1	0.996435	0.978145	0.600758	0.512301	0.063886
CUT&Tag_Degron_RPB1_H3K9me3_0h_rep1	43536200	43420906	41702685	27645865	8031466	1183075
	1	0.997352	0.957885	0.635009	0.184478	0.0271745
CUT&Tag_Degron_RPB1_H3K9me3_0h_rep2	79566172	79295164	76462917	37450689	7364947	1350748
	1	0.996594	0.960998	0.470686	0.0925638	0.0169764
CUT&Tag_Degron_RPB1_H3K9me3_3h_rep1	69275362	69063798	66539872	36503830	7598644	1670991
	1	0.996946	0.960513	0.526938	0.109688	0.024121
CUT&Tag_Degron_RPB1_H3K9me3_3h_rep2	108553690	108216586	104273986	47729051	7877415	1952300
	1	0.996895	0.960575	0.439682	0.072567	0.0179846
CUT&Tag_Degron_RPB2_H3K9me3_0h_rep1	90584016	90276016	86353288	42751633	13646988	3383331
	1	0.9966	0.953295	0.471956	0.150656	0.0373502
CUT&Tag_Degron_RPB2_H3K9me3_0h_rep2	68892234	68700284	65667755	38200798	12760735	3113093
	1	0.997214	0.953195	0.554501	0.185227	0.0451879
CUT&Tag_Degron_RPB2_H3K9me3_3h_rep1	66492966	66253180	63334814	39703117	12937442	3724302
	1	0.996394	0.952504	0.597103	0.194569	0.0560105
CUT&Tag_Degron_RPB2_H3K9me3_3h_rep2	73628194	73394082	70224422	44345082	14822934	4482112
	1	0.99682	0.953771	0.602284	0.201321	0.0608749
CUT&Tag_Degron_RPB1_SUV39H1_0h_rep1	86445046	86000794	82097635	55419180	44042875	8594499
	1	0.994861	0.949709	0.641091	0.50949	0.0994215
CUT&Tag_Degron_RPB1_SUV39H1_0h_rep2	103198324	102342422	96520165	59298032	47296327	10087586
	1	0.991706	0.935288	0.574603	0.458305	0.0977495
CUT&Tag_Degron_RPB1_SUV39H1_3h_rep1	104763650	103996448	97752521	54631261	42865534	7911621
	1	0.992677	0.933077	0.521472	0.409164	0.0755188
CUT&Tag_Degron_RPB1_SUV39H1_3h_rep2	82853180	82233378	77642406	45202278	35586549	6293557
	1	0.992519	0.937108	0.545571	0.429513	0.0759604
CUT&Tag_Degron_RPB2_SUV39H1_0h_rep1	101872536	101262656	97377769	70630132	57031675	8586553
	1	0.994013	0.955879	0.693319	0.559834	0.0842872
CUT&Tag_Degron_RPB2_SUV39H1_0h_rep2	87283082	86762492	83016641	56376085	44843994	6741245
	1	0.994036	0.951119	0.645899	0.513776	0.0772343
CUT&Tag_Degron_RPB2_SUV39H1_3h_rep1	93417304	92868108	88931258	64393048	52161464	10264310
	1	0.994121	0.951978	0.689305	0.55837	0.109876
CUT&Tag_Degron_RPB2_SUV39H1_3h_rep2	94198890	93664902	90143607	65759566	52527011	10188037
	1	0.994331	0.95695	0.698093	0.557618	0.108155
CUT&Tag_Degron_RPB1_PCF11_0h_rep1	100442436	100034224	97239558	31570675	25579799	3337048
	1	0.995936	0.968112	0.314316	0.254671	0.0332235
CUT&Tag_Degron_RPB1_PCF11_0h_rep2	116932498	116446732	113366851	36962432	30047579	3872437
	1	0.995846	0.969507	0.316101	0.256965	0.0331169
CUT&Tag_Degron_RPB1_PCF11_3h_rep1	95148732	94741132	92007589	38506538	32034873	3005949
	1	0.995716	0.966987	0.404698	0.336682	0.0315921
CUT&Tag_Degron_RPB1_PCF11_3h_rep2	107194578	106825798	103849308	41236883	34217186	3242149
	1	0.99656	0.968793	0.384692	0.319206	0.0302455

## Sheet: TT-seq
TT-seq
Sample name	Total reads	Cutadapt	Mapping reads	Remove duplicate	Final unique reads	dm6 reads
TT-seq_Degron_RPB1_0h_rep1	63800576	63345916	53090770	23352217	18239806	5352698
	1	0.992874	0.832136	0.366019	0.285888	0.0838973
TT-seq_Degron_RPB1_0h_rep2	82078014	81758824	71403338	35065944	30142280	8726714
	1	0.996111	0.869945	0.427227	0.367239	0.106322
TT-seq_Degron_RPB1_3h_rep1	72942872	72493230	57677420	23921199	18615562	5857904
	1	0.993836	0.79072	0.327944	0.255207	0.0803081
TT-seq_Degron_RPB1_3h_rep2	86749642	86237774	67020308	27499018	22590910	6568274
	1	0.994099	0.772572	0.316993	0.260415	0.0757153
TT-seq_Degron_RPB2_0h_rep1	71623514	70893054	58398086	23771659	23760160	806588
	1	0.989801	0.815348	0.331897	0.331737	0.0112615
TT-seq_Degron_RPB2_0h_rep2	73495804	72478926	56525771	21038947	21028008	657932
	1	0.986164	0.769102	0.286261	0.286112	0.00895197
TT-seq_Degron_RPB2_3h_rep1	75042028	74194570	56276311	17116168	17108822	1046974
	1	0.988707	0.749931	0.228088	0.22799	0.0139518
TT-seq_Degron_RPB2_3h_rep2	79588566	78285382	61308503	17036302	17027824	1279186
	1	0.983626	0.770318	0.214055	0.213948	0.0160725
