# Supplementary material for: Increased transcriptional elongation and RNA stability of GPCR ligand binding genes unveiled via RNA polymerase II degradation
Source: Nucleic Acids Res. 2024 Jun 6;52(14):8165–83. doi: 10.1093/nar/gkae478 (PMC11317166; doi:10.1093/nar/gkae478)
Supplement: gkae478_Supplemental_Files [file gkae478_supplemental_files.zip › Table S3 Differential expressed genes analysis.xlsx]

## Sheet: RNA-seq(RPB1-CTD Degron)
Table S3. Differential expression analysis of RNA-seq, ChAR-seq and TT-seq
Ensembl_id	RPB1_0h_rep1	RPB1_0h_rep2	RPB1_3h_rep1	RPB1_3h_rep2	baseMean	log2FoldChange	lfcSE	stat	pvalue	padj	gene_symbol	regulation
ENSMUSG00000000001	2355	1878	2383	2440	2042.18	-0.480767	0.10133	-4.74458	2.08942e-06	9.04089e-06	Gnai3	Unchanged
ENSMUSG00000000028	1210	982	1038	1180	1008.28	-0.654884	0.12137	-5.39575	6.8239e-08	3.7858e-07	Cdc45	Unchanged
ENSMUSG00000000031	12	13	23	16	14.0847	-0.0414644	0.74675	-0.0555265	0.955719	0.973363	H19	Unchanged
ENSMUSG00000000037	200	116	205	207	159.953	-0.264281	0.244802	-1.07957	0.280332	0.414099	Scml2	Unchanged
ENSMUSG00000000056	214	185	293	319	220.792	-0.0579541	0.203875	-0.284263	0.776209	0.856187	Narf	Unchanged
ENSMUSG00000000078	507	400	196	201	324.919	-1.86017	0.178046	-10.4477	1.50051e-25	7.49624e-24	Klf6	Down_regulated
ENSMUSG00000000085	152	134	98	91	114.325	-1.27243	0.276516	-4.60167	4.1912e-06	1.71765e-05	Scmh1	Down_regulated
ENSMUSG00000000088	1991	2005	2250	2365	1954.8	-0.481111	0.12669	-3.79754	0.000146142	0.000457368	Cox5a	Unchanged
ENSMUSG00000000093	7	8	12	8	7.86288	-0.271236	0.98658	-0.274925	0.783374	0.861647	Tbx2	Unchanged
ENSMUSG00000000094	1	3	2	4	2.26237	-0.168835	1.82474	-0.0925253	0.926281	0.953666	Tbx4	Unchanged
ENSMUSG00000000103	2	3	5	1	2.53767	-0.428707	1.74877	-0.245148	0.806342	0.878373	Zfy2	Unchanged
ENSMUSG00000000120	63	48	88	68	58.7752	-0.170914	0.376629	-0.453799	0.649973	0.763124	Ngfr	Unchanged
ENSMUSG00000000125	0	1	2	1	0.854618	0.836115	3.02955	0.275986	0.782559	NA	Wnt3	Unchanged
ENSMUSG00000000126	21	26	15	22	20.0821	-1.04878	0.639127	-1.64096	0.100806	0.177697	Wnt9a	Unchanged
ENSMUSG00000000127	360	265	344	343	296.266	-0.526419	0.180162	-2.92193	0.00347874	0.00856894	Fer	Unchanged
ENSMUSG00000000131	1474	1140	1078	1091	1116.73	-0.935669	0.115962	-8.06873	7.10324e-16	1.26292e-14	Xpo6	Unchanged
ENSMUSG00000000134	647	586	405	423	495.586	-1.25338	0.155121	-8.08004	6.47466e-16	1.15624e-14	Tfe3	Down_regulated
ENSMUSG00000000142	241	221	133	119	175.583	-1.55199	0.235173	-6.59938	4.12882e-11	3.87489e-10	Axin2	Down_regulated
ENSMUSG00000000148	258	260	221	184	219.46	-1.03854	0.224187	-4.63248	3.61305e-06	1.50263e-05	Brat1	Down_regulated
ENSMUSG00000000149	534	473	488	562	470.189	-0.618049	0.156873	-3.93981	8.15448e-05	0.000266542	Gna12	Unchanged
ENSMUSG00000000154	49	61	76	57	55.3646	-0.421273	0.406939	-1.03522	0.300564	0.437504	Slc22a18	Unchanged
ENSMUSG00000000159	1	0	5	3	1.67283	2.36268	2.3852	0.990559	0.321901	0.460681	Igsf5	Unchanged
ENSMUSG00000000167	4	9	34	24	14.1766	1.44219	0.808945	1.78281	0.0746179	0.137625	Pih1d2	Unchanged
ENSMUSG00000000168	1343	1054	1299	1238	1121.83	-0.584756	0.118711	-4.92587	8.39872e-07	3.87971e-06	Dlat	Unchanged
ENSMUSG00000000171	2017	1923	2119	2203	1883.39	-0.550487	0.119071	-4.62318	3.77901e-06	1.56554e-05	Sdhd	Unchanged
ENSMUSG00000000182	0	0	5	1	1.07766	3.37017	2.94099	1.14593	0.251825	NA	Fgf23	Unchanged
ENSMUSG00000000184	1	5	13	20	7.65488	1.70827	1.11938	1.52609	0.126988	0.216988	Ccnd2	Unchanged
ENSMUSG00000000194	900	715	630	661	681.919	-0.992064	0.133188	-7.44862	9.43229e-14	1.27463e-12	Gpr107	Unchanged
ENSMUSG00000000197	7	6	8	3	5.63589	-0.902979	1.18084	-0.764695	0.444453	0.585963	Nalcn	Unchanged
ENSMUSG00000000202	1	0	6	4	2.02643	2.68084	2.24873	1.19216	0.2332	0.358863	Btbd17	Unchanged
ENSMUSG00000000204	1	2	5	5	2.658	1.02134	1.71589	0.595223	0.551694	0.686774	Slfn4	Unchanged
ENSMUSG00000000214	2	1	5	6	2.76058	1.22683	1.69067	0.725651	0.468053	0.608502	Th	Unchanged
ENSMUSG00000000223	25	21	14	18	18.6108	-1.19874	0.649261	-1.84632	0.0648462	0.121586	Drp2	Unchanged
ENSMUSG00000000244	20	23	32	56	27.8172	0.333822	0.556787	0.59955	0.548806	0.68446	Tspan32	Unchanged
ENSMUSG00000000247	20	23	25	15	19.4742	-0.791428	0.652129	-1.21361	0.224898	0.348386	Lhx2	Unchanged
ENSMUSG00000000253	82	102	70	84	80.3084	-0.959541	0.344324	-2.78674	0.0053241	0.0126732	Gmpr	Unchanged
ENSMUSG00000000263	0	0	15	11	4.61365	5.46987	1.88322	2.90454	0.00367798	0.00902566	Glra1	Up_regulated
ENSMUSG00000000266	3	4	0	0	2.03001	-4.95717	2.35963	-2.10082	0.0356565	0.0716493	Mid2	Unchanged
ENSMUSG00000000275	2234	1637	1738	1737	1696.73	-0.817576	0.107691	-7.5919	3.15259e-14	4.57578e-13	Trim25	Unchanged
ENSMUSG00000000276	662	426	375	362	432.177	-1.21398	0.167579	-7.24424	4.3488e-13	5.39481e-12	Dgke	Down_regulated
ENSMUSG00000000278	2067	1804	1948	2057	1801.66	-0.627705	0.109039	-5.75671	8.5769e-09	5.55495e-08	Scpep1	Unchanged
ENSMUSG00000000282	456	354	232	245	311.559	-1.43131	0.178091	-8.03693	9.21169e-16	1.62494e-14	Mnt	Down_regulated
ENSMUSG00000000290	1	1	10	16	5.14149	3.01875	1.49866	2.0143	0.0439784	0.086378	Itgb2	Unchanged
ENSMUSG00000000295	442	419	491	526	424.239	-0.442008	0.165222	-2.67523	0.00746771	0.0173532	Hddc2	Unchanged
ENSMUSG00000000296	400	381	434	405	370.378	-0.577328	0.17639	-3.27302	0.00106406	0.00286483	Tpd52l1	Unchanged
ENSMUSG00000000301	58	58	85	82	62.5983	-0.157067	0.36251	-0.433277	0.664814	0.775776	Pemt	Unchanged
ENSMUSG00000000303	6580	5189	6666	6617	5654.13	-0.493045	0.0902488	-5.46318	4.67686e-08	2.68497e-07	Cdh1	Unchanged
ENSMUSG00000000305	34	31	33	35	30.434	-0.613092	0.505292	-1.21334	0.225	0.348467	Cdh4	Unchanged
ENSMUSG00000000308	300	288	334	364	290.44	-0.435635	0.189298	-2.30132	0.0213736	0.0453733	Ckmt1	Unchanged
ENSMUSG00000000317	7	7	5	4	5.58543	-1.31891	1.17311	-1.12428	0.260894	0.391505	Bcl6b	Unchanged
ENSMUSG00000000318	3	2	1	3	2.08877	-0.990899	1.88234	-0.526419	0.598597	0.720371	Clec10a	Unchanged
ENSMUSG00000000320	27	29	41	48	31.7357	-0.0212573	0.501195	-0.0424132	0.966169	0.97909	Alox12	Unchanged
ENSMUSG00000000325	849	724	635	629	667.432	-0.98912	0.137554	-7.19079	6.44195e-13	7.79545e-12	Arvcf	Unchanged
ENSMUSG00000000326	285	290	324	332	279.997	-0.496444	0.19702	-2.51977	0.0117432	0.0263299	Comt	Unchanged
ENSMUSG00000000339	794	741	914	962	767.095	-0.391953	0.13791	-2.8421	0.00448176	0.0108313	Rtca	Unchanged
ENSMUSG00000000340	889	672	883	930	757.631	-0.44946	0.128623	-3.49441	0.000475115	0.00136587	Dbt	Unchanged
ENSMUSG00000000346	1307	1130	963	1033	1040.95	-0.964022	0.121834	-7.91258	2.52118e-15	4.23328e-14	Dazap2	Unchanged
ENSMUSG00000000355	342	314	389	407	326.637	-0.40015	0.177771	-2.25093	0.0243901	0.0510536	Mcts1	Unchanged
ENSMUSG00000000359	1	0	1	0	0.431016	-0.608627	4.3008	-0.141515	0.887463	NA	Rem1	Unchanged
ENSMUSG00000000365	1659	1220	1667	1632	1388.56	-0.46549	0.112833	-4.12548	3.69965e-05	0.000128705	Rnf17	Unchanged
ENSMUSG00000000374	414	289	247	282	289.36	-1.071	0.186004	-5.75795	8.51438e-09	5.52152e-08	Trappc10	Down_regulated
ENSMUSG00000000378	248	225	228	251	218.591	-0.66079	0.207386	-3.18629	0.00144112	0.00378629	Ccm2	Unchanged
ENSMUSG00000000381	1	0	12	7	3.63027	3.60211	1.93565	1.86093	0.0627536	0.118177	Wap	Unchanged
ENSMUSG00000000384	1236	1091	828	818	949.177	-1.17601	0.127765	-9.20447	3.43366e-20	1.00106e-18	Tbrg4	Down_regulated
ENSMUSG00000000385	0	1	1	1	0.673602	0.231624	3.33142	0.0695272	0.94457	NA	Tmprss2	Unchanged
ENSMUSG00000000386	3	1	5	6	3.01058	0.832929	1.59958	0.520718	0.602563	0.723173	Mx1	Unchanged
ENSMUSG00000000399	1472	1410	1715	1886	1455.14	-0.363627	0.124865	-2.91216	0.0035894	0.00882326	Ndufa9	Unchanged
ENSMUSG00000000402	99	79	121	133	94.8867	-0.156828	0.293435	-0.534457	0.593026	0.717453	Egfl6	Unchanged
ENSMUSG00000000409	285	256	284	317	259.288	-0.526748	0.193443	-2.72301	0.00646903	0.0151877	Lck	Unchanged
ENSMUSG00000000411	3	0	12	18	6.02868	2.71636	1.36485	1.99022	0.0465662	0.0908908	Tssk3	Unchanged
ENSMUSG00000000416	26	6	17	12	13.5683	-0.731344	0.813324	-0.899205	0.368544	0.509584	Cttnbp2	Unchanged
ENSMUSG00000000420	1218	933	996	1036	962.15	-0.748231	0.120045	-6.23292	4.57819e-10	3.66273e-09	Galnt1	Unchanged
ENSMUSG00000000439	593	461	336	399	425.453	-1.18912	0.160724	-7.39853	1.37699e-13	1.82693e-12	Mkrn2	Down_regulated
ENSMUSG00000000440	0	0	1	1	0.353599	1.76465	4.52697	0.389809	0.696678	NA	Pparg	Unchanged
ENSMUSG00000000441	854	625	605	658	636.576	-0.891148	0.137677	-6.47274	9.62384e-11	8.4919e-10	Raf1	Unchanged
ENSMUSG00000000486	1122	1047	1284	1294	1071.29	-0.431873	0.128327	-3.3654	0.000764324	0.00211236	2023-09-01	Unchanged
ENSMUSG00000000489	33	30	56	46	35.9258	0.0211028	0.471756	0.0447325	0.964321	0.97832	Pdgfb	Unchanged
ENSMUSG00000000530	6	9	9	9	7.56241	-0.446203	1.00731	-0.442963	0.657792	0.770069	Acvrl1	Unchanged
ENSMUSG00000000531	171	162	98	100	129.588	-1.43131	0.264697	-5.40734	6.39687e-08	3.57042e-07	Grasp	Down_regulated
ENSMUSG00000000532	454	327	173	193	282.765	-1.75599	0.189439	-9.26944	1.87126e-20	5.64745e-19	Acvr1b	Down_regulated
ENSMUSG00000000538	150	116	107	120	114.699	-0.89665	0.270492	-3.31488	0.000916817	0.00249529	Tom1l2	Unchanged
ENSMUSG00000000544	510	437	525	542	455.914	-0.502091	0.154186	-3.25639	0.00112838	0.00302672	Gpa33	Unchanged
ENSMUSG00000000552	292	280	220	199	236.768	-1.12993	0.209592	-5.39108	7.00347e-08	3.87268e-07	Zfp385a	Down_regulated
ENSMUSG00000000555	687	565	469	416	509.243	-1.1698	0.155104	-7.54205	4.62637e-14	6.56419e-13	Itga5	Down_regulated
ENSMUSG00000000561	987	851	693	862	793.283	-0.919214	0.13937	-6.59549	4.23841e-11	3.96833e-10	Wdr77	Unchanged
ENSMUSG00000000562	0	0	0	3	0.517748	2.31783	4.22837	0.548161	0.583581	NA	Adora3	Unchanged
ENSMUSG00000000563	4275	4036	4873	5224	4143.94	-0.403395	0.108814	-3.70721	0.000209552	0.000640755	Atp5f1	Unchanged
ENSMUSG00000000567	2	6	1	1	2.77362	-2.7553	1.8446	-1.49371	0.13525	0.228596	Sox9	Unchanged
ENSMUSG00000000568	2151	1879	1695	1771	1751.5	-0.894258	0.109869	-8.13929	3.97613e-16	7.3069e-15	Hnrnpd	Unchanged
ENSMUSG00000000579	197	176	178	203	172.826	-0.647632	0.228335	-2.83632	0.0045637	0.0110161	Dynlt1c	Unchanged
ENSMUSG00000000581	519	488	587	613	497.961	-0.428429	0.156307	-2.74095	0.0061262	0.0144352	C1d	Unchanged
ENSMUSG00000000594	1018	883	1112	1217	948.385	-0.383437	0.124849	-3.07122	0.00213186	0.00545584	Gm2a	Unchanged
ENSMUSG00000000600	712	459	546	521	513.632	-0.786162	0.158358	-4.96447	6.88885e-07	3.23168e-06	Krit1	Unchanged
ENSMUSG00000000605	93	52	80	56	64.0361	-0.731749	0.379375	-1.92883	0.053752	0.103282	Clcn4	Unchanged
ENSMUSG00000000606	0	1	0	1	0.492585	-0.798633	4.09789	-0.194889	0.84548	NA	Vmn2r88	Unchanged
ENSMUSG00000000617	0	0	11	4	2.68151	4.68597	2.17109	2.15835	0.0309005	0.0629091	Grm6	Unchanged
ENSMUSG00000000627	83	60	90	95	72.637	-0.291256	0.332367	-0.876307	0.380863	0.522157	Sema4f	Unchanged
ENSMUSG00000000628	2917	2272	1478	1472	1977.88	-1.48147	0.103547	-14.3073	1.97076e-46	5.0474e-44	Hk2	Down_regulated
ENSMUSG00000000631	799	585	637	641	612.884	-0.777291	0.139267	-5.58131	2.38712e-08	1.43874e-07	Myo18a	Unchanged
ENSMUSG00000000632	7	6	11	13	7.90477	0.209482	0.9763	0.214567	0.830105	0.893853	Sez6	Unchanged
ENSMUSG00000000673	9	6	24	20	11.9661	0.896836	0.81681	1.09797	0.272216	0.405667	Haao	Unchanged
ENSMUSG00000000682	1	3	11	14	5.61734	1.91714	1.28373	1.49341	0.13533	0.228673	Cd52	Unchanged
ENSMUSG00000000686	5	4	8	5	4.84105	-0.131884	1.24158	-0.106222	0.915406	0.946902	Abhd15	Unchanged
ENSMUSG00000000693	20	14	37	47	24.289	0.64076	0.573172	1.11792	0.263602	0.395041	Loxl3	Unchanged
ENSMUSG00000000706	0	2	1	0	0.821022	-1.80551	3.34513	-0.539744	0.589374	NA	Btn1a1	Unchanged
ENSMUSG00000000708	801	601	698	749	648.185	-0.619516	0.135447	-4.57386	4.78825e-06	1.94033e-05	Kat2b	Unchanged
ENSMUSG00000000711	1005	788	710	777	766.03	-0.938606	0.128899	-7.2817	3.29638e-13	4.14259e-12	Rab5b	Unchanged
ENSMUSG00000000724	5	3	9	11	5.73756	0.66684	1.15635	0.576676	0.564159	0.696863	Cryba1	Unchanged
ENSMUSG00000000730	2031	1834	2299	2503	1942.77	-0.366946	0.11184	-3.28098	0.00103447	0.00278775	Dnmt3l	Unchanged
ENSMUSG00000000731	314	242	213	248	237.298	-0.938493	0.198683	-4.72358	2.3173e-06	9.96088e-06	Aire	Unchanged
ENSMUSG00000000732	210	184	93	99	145.301	-1.71331	0.250872	-6.82944	8.52475e-12	8.80455e-11	Icosl	Down_regulated
ENSMUSG00000000738	735	682	831	768	684.96	-0.50471	0.146222	-3.45167	0.000557127	0.00158297	Spg7	Unchanged
ENSMUSG00000000739	39	26	41	44	33.0854	-0.270852	0.48473	-0.558768	0.57632	0.705767	Sult5a1	Unchanged
ENSMUSG00000000740	18972	18781	21200	20874	18193	-0.53118	0.112062	-4.74006	2.13659e-06	9.23514e-06	Rpl13	Unchanged
ENSMUSG00000000743	1922	1738	1915	2033	1734.17	-0.57051	0.11358	-5.02298	5.08763e-07	2.44218e-06	Chmp1a	Unchanged
ENSMUSG00000000751	4611	3925	4818	4877	4122.58	-0.490699	0.0960388	-5.10938	3.23212e-07	1.59891e-06	Rpa1	Unchanged
ENSMUSG00000000753	29	28	50	45	33.0271	0.0579233	0.489484	0.118335	0.905802	0.940767	Serpinf1	Unchanged
ENSMUSG00000000759	854	649	783	763	694.598	-0.623919	0.133899	-4.65962	3.16795e-06	1.33092e-05	Tubgcp3	Unchanged
ENSMUSG00000000776	324	264	151	138	216.631	-1.69392	0.211829	-7.99663	1.27874e-15	2.20193e-14	Polr3d	Down_regulated
ENSMUSG00000000782	993	759	772	743	759.105	-0.87453	0.131196	-6.66581	2.63201e-11	2.53951e-10	Tcf7	Unchanged
ENSMUSG00000000787	9280	6473	7718	7641	7107.16	-0.693625	0.0963166	-7.20151	5.95487e-13	7.24504e-12	Ddx3x	Unchanged
ENSMUSG00000000791	20	23	45	25	24.8204	0.0186452	0.591693	0.0315116	0.974862	0.984918	Il12rb1	Unchanged
ENSMUSG00000000792	33	23	25	43	27.5565	-0.38664	0.545206	-0.709164	0.478223	0.618386	Slc5a5	Unchanged
ENSMUSG00000000794	14	5	20	25	13.0349	0.616714	0.79364	0.777069	0.437118	0.579188	Kcnn3	Unchanged
ENSMUSG00000000804	729	463	469	412	486.412	-1.08558	0.168052	-6.45976	1.04871e-10	9.21742e-10	Usp32	Down_regulated
ENSMUSG00000000805	1	0	4	2	1.31923	1.95285	2.58133	0.756528	0.449333	NA	Car4	Unchanged
ENSMUSG00000000811	143	117	100	115	111.139	-0.946316	0.27542	-3.4359	0.000590584	0.00166796	Txnrd3	Unchanged
ENSMUSG00000000817	1	2	0	0	0.890006	-3.76262	3.16799	-1.1877	0.234952	NA	Fasl	Unchanged
ENSMUSG00000000823	318	240	193	187	223.51	-1.21852	0.204089	-5.97055	2.36448e-09	1.67158e-08	Zfp512b	Down_regulated
ENSMUSG00000000826	1031	847	835	868	829.743	-0.812567	0.126044	-6.44668	1.14327e-10	9.97919e-10	Dnajc5	Unchanged
ENSMUSG00000000827	1438	1231	1383	1366	1239.52	-0.631415	0.117121	-5.39112	7.00187e-08	3.87268e-07	Tpd52l2	Unchanged
ENSMUSG00000000838	1479	949	1584	1509	1220.59	-0.301502	0.12992	-2.32067	0.0203049	0.0432634	Fmr1	Unchanged
ENSMUSG00000000861	0	0	2	0	0.362032	1.79567	4.89001	0.367211	0.713462	NA	Bcl11a	Unchanged
ENSMUSG00000000869	12	12	10	14	11.0664	-0.687876	0.831679	-0.827093	0.408184	0.54967	Il4	Unchanged
ENSMUSG00000000876	176	170	139	160	151.175	-0.89469	0.246863	-3.62423	0.000289819	0.000865523	Pxmp4	Unchanged
ENSMUSG00000000881	399	307	231	222	278.119	-1.30567	0.187179	-6.97553	3.04711e-12	3.36346e-11	Dlg3	Down_regulated
ENSMUSG00000000884	169	145	133	175	142.928	-0.705219	0.252771	-2.78995	0.00527156	0.01256	Gnb1l	Unchanged
ENSMUSG00000000901	313	291	317	332	286.05	-0.576513	0.187784	-3.07009	0.00213996	0.00547297	Mmp11	Unchanged
ENSMUSG00000000902	909	813	794	818	772.312	-0.773105	0.13407	-5.76642	8.09747e-09	5.26979e-08	Smarcb1	Unchanged
ENSMUSG00000000903	22	20	28	36	23.1815	-0.0724989	0.578825	-0.125252	0.900324	0.937484	Vpreb3	Unchanged
ENSMUSG00000000915	184	166	182	213	168.825	-0.504735	0.231614	-2.17921	0.0293159	0.0601693	Hip1r	Unchanged
ENSMUSG00000000916	353	355	247	254	290.398	-1.18531	0.195713	-6.05637	1.39225e-09	1.03602e-08	Nsun5	Down_regulated
ENSMUSG00000000934	140	130	135	148	126.58	-0.612411	0.261742	-2.33975	0.0192965	0.0413631	Top1mt	Unchanged
ENSMUSG00000000938	7	2	5	3	3.81283	-0.770601	1.4204	-0.542525	0.587457	0.713447	Hoxa10	Unchanged
ENSMUSG00000000942	1	0	1	5	1.29393	1.92368	2.63542	0.729933	0.465431	NA	Hoxa4	Unchanged
ENSMUSG00000000948	288	123	301	311	219.519	-0.0503149	0.25484	-0.197437	0.843486	0.903378	Gm38393	Unchanged
ENSMUSG00000000957	87	96	95	76	82.7831	-0.78637	0.334546	-2.35056	0.0187454	0.0402842	Mmp14	Unchanged
ENSMUSG00000000958	167	137	214	197	158.327	-0.234153	0.235887	-0.992649	0.320881	0.459736	Slc7a7	Unchanged
ENSMUSG00000000959	1304	1168	1144	1151	1105.49	-0.785098	0.123464	-6.35894	2.03154e-10	1.71053e-09	Oxa1l	Unchanged
ENSMUSG00000000976	376	279	231	223	263.581	-1.19176	0.191108	-6.23605	4.48768e-10	3.59886e-09	Heatr6	Down_regulated
ENSMUSG00000000982	2	0	1	0	0.681016	-1.51592	3.57021	-0.424602	0.671127	NA	Ccl3	Unchanged
ENSMUSG00000001016	2884	2447	2712	2935	2501.49	-0.591942	0.101478	-5.83318	5.43814e-09	3.62417e-08	Ilf2	Unchanged
ENSMUSG00000001017	2447	2168	1921	1957	1990.99	-0.928635	0.109415	-8.48727	2.11544e-17	4.48186e-16	Chtop	Unchanged
ENSMUSG00000001018	584	583	604	593	544.237	-0.648918	0.16023	-4.04992	5.12343e-05	0.000173697	Snapin	Unchanged
ENSMUSG00000001021	0	0	1	2	0.526181	2.33932	3.83452	0.610069	0.541816	NA	S100a3	Unchanged
ENSMUSG00000001025	37	40	56	70	44.2678	0.019353	0.431492	0.0448514	0.964226	0.97832	S100a6	Unchanged
ENSMUSG00000001027	2	2	11	16	5.8925	2.07179	1.2503	1.65703	0.0975136	0.172842	Scn4a	Unchanged
ENSMUSG00000001029	1	4	3	0	2.07306	-1.4812	2.08473	-0.7105	0.477394	0.617828	Icam2	Unchanged
ENSMUSG00000001034	607	536	342	374	449.725	-1.35234	0.159093	-8.5003	1.89094e-17	4.0273e-16	Mapk7	Down_regulated
ENSMUSG00000001036	1934	1509	802	776	1245.48	-1.79209	0.116393	-15.3968	1.71961e-53	7.30245e-51	Epn2	Down_regulated
ENSMUSG00000001039	315	285	441	438	325.37	-0.12632	0.177696	-0.710878	0.47716	0.617762	B9d1	Unchanged
ENSMUSG00000001052	514	347	211	242	319.5	-1.58456	0.18367	-8.6272	6.2873e-18	1.43741e-16	Sec24b	Down_regulated
ENSMUSG00000001053	608	563	207	190	402.423	-2.23985	0.177131	-12.6452	1.1894e-36	1.36734e-34	N4bp3	Down_regulated
ENSMUSG00000001054	818	738	566	619	649.946	-1.07236	0.142448	-7.52811	5.14818e-14	7.23355e-13	Rmnd5b	Down_regulated
ENSMUSG00000001056	3287	3172	3590	3618	3111.05	-0.526666	0.11513	-4.57455	4.77255e-06	1.93474e-05	Nhp2	Unchanged
ENSMUSG00000001062	156	142	107	112	123.138	-1.1229	0.266036	-4.22085	2.43387e-05	8.76547e-05	Vps9d1	Down_regulated
ENSMUSG00000001065	165	133	127	135	130.098	-0.855833	0.254958	-3.35677	0.000788599	0.00217469	Zfp276	Unchanged
ENSMUSG00000001076	18	25	38	30	24.5562	-0.0397405	0.583122	-0.0681512	0.945665	0.966811	C1ql4	Unchanged
ENSMUSG00000001082	670	623	606	671	592.36	-0.699722	0.148658	-4.70692	2.51487e-06	1.07553e-05	Mfsd10	Unchanged
ENSMUSG00000001089	2027	1408	748	743	1220.94	-1.86157	0.121599	-15.3091	6.64687e-53	2.68972e-50	Luzp1	Down_regulated
ENSMUSG00000001095	10	8	5	7	7.17318	-1.25773	1.03521	-1.21496	0.224382	0.34778	Slc13a2	Unchanged
ENSMUSG00000001098	331	223	178	209	222.401	-1.17612	0.209419	-5.61613	1.9528e-08	1.19116e-07	Kctd10	Down_regulated
ENSMUSG00000001100	928	835	870	972	824.437	-0.616339	0.133331	-4.62264	3.78889e-06	1.5682e-05	Poldip2	Unchanged
ENSMUSG00000001103	1	1	8	5	2.88104	2.02966	1.76607	1.14925	0.250451	0.37955	Sebox	Unchanged
ENSMUSG00000001105	498	442	475	514	440.631	-0.604217	0.158349	-3.81573	0.000135783	0.000427527	Ift20	Unchanged
ENSMUSG00000001119	0	0	1	3	0.698764	2.74915	3.43167	0.801113	0.423066	NA	Col6a1	Unchanged
ENSMUSG00000001120	211	181	193	159	173.047	-0.826443	0.235213	-3.51359	0.000442088	0.0012802	Pcbp3	Unchanged
ENSMUSG00000001123	50	46	49	63	46.9626	-0.458982	0.414185	-1.10815	0.267795	0.400593	Lgals9	Unchanged
ENSMUSG00000001127	592	462	527	533	483.223	-0.658969	0.149219	-4.41612	1.0049e-05	3.85589e-05	Araf	Unchanged
ENSMUSG00000001128	57	44	62	69	51.4613	-0.292559	0.390916	-0.748393	0.454223	0.595342	Cfp	Unchanged
ENSMUSG00000001131	410	422	477	590	425.71	-0.332095	0.179605	-1.84903	0.0644534	0.120961	Timp1	Unchanged
ENSMUSG00000001134	219	193	257	262	208.248	-0.342542	0.209346	-1.63625	0.101788	0.179147	Uxt	Unchanged
ENSMUSG00000001138	385	312	231	208	273.803	-1.3354	0.191575	-6.97064	3.15513e-12	3.47133e-11	Cnnm3	Down_regulated
ENSMUSG00000001143	285	210	139	126	185.357	-1.56317	0.22561	-6.92862	4.24971e-12	4.56151e-11	Lman2l	Down_regulated
ENSMUSG00000001150	1851	1376	1805	1827	1545.12	-0.492725	0.108312	-4.54912	5.38709e-06	2.16393e-05	Mcm3ap	Unchanged
ENSMUSG00000001151	1700	1229	1327	1203	1266.11	-0.870606	0.122435	-7.11077	1.15395e-12	1.34803e-11	Pcnt	Unchanged
ENSMUSG00000001155	0	0	7	7	2.47519	4.57204	2.1916	2.08617	0.0369632	0.0740179	Ftcd	Unchanged
ENSMUSG00000001156	57	42	46	30	41.1943	-1.03912	0.454784	-2.28487	0.0223204	0.0472147	Mxd1	Down_regulated
ENSMUSG00000001157	511	434	476	464	432.873	-0.680467	0.158147	-4.30275	1.68689e-05	6.23279e-05	Gmcl1	Unchanged
ENSMUSG00000001158	648	668	683	709	621.757	-0.608122	0.157919	-3.85084	0.000117713	0.000374185	Snrnp27	Unchanged
ENSMUSG00000001166	82	61	96	93	73.4479	-0.261098	0.331035	-0.788732	0.430268	0.572362	Oas1c	Unchanged
ENSMUSG00000001168	6	4	9	9	5.9624	0.190448	1.11933	0.170145	0.864896	0.915338	Oas1h	Unchanged
ENSMUSG00000001173	859	632	858	865	721.588	-0.454076	0.131923	-3.44198	0.000577483	0.00163461	Ocrl	Unchanged
ENSMUSG00000001175	3891	3477	4309	4551	3650.82	-0.413119	0.101951	-4.05213	5.0754e-05	0.000172207	Calm1	Unchanged
ENSMUSG00000001211	537	474	545	550	479.506	-0.561002	0.153661	-3.6509	0.000261321	0.000785984	Agpat3	Unchanged
ENSMUSG00000001225	0	0	5	3	1.42283	3.77238	2.61839	1.44073	0.149662	NA	Slc26a3	Unchanged
ENSMUSG00000001227	58	49	83	73	57.803	-0.126472	0.373642	-0.338484	0.734999	0.828296	Sema6b	Unchanged
ENSMUSG00000001228	7805	6320	6399	6397	6236	-0.812576	0.0898907	-9.0396	1.57253e-19	4.21976e-18	Uhrf1	Unchanged
ENSMUSG00000001229	482	418	438	431	407.929	-0.725047	0.162206	-4.46992	7.82478e-06	3.05222e-05	Dpp9	Unchanged
ENSMUSG00000001240	19	12	9	21	13.8434	-0.710702	0.770495	-0.922396	0.356322	0.496759	Ramp2	Unchanged
ENSMUSG00000001247	90	69	77	74	71.2895	-0.739816	0.336404	-2.19919	0.0278645	0.0574995	Lsr	Unchanged
ENSMUSG00000001248	541	449	289	288	380.949	-1.45044	0.166302	-8.72174	2.73952e-18	6.55962e-17	Gramd1a	Down_regulated
ENSMUSG00000001249	83	68	65	64	65.3215	-0.897367	0.351153	-2.55549	0.010604	0.0239587	Hpn	Unchanged
ENSMUSG00000001270	8117	7990	8292	8341	7526.57	-0.640798	0.112701	-5.68583	1.30182e-08	8.18764e-08	Ckb	Unchanged
ENSMUSG00000001280	2930	1741	1048	1105	1670.03	-1.76259	0.134112	-13.1426	1.87591e-39	2.7111e-37	Sp1	Down_regulated
ENSMUSG00000001281	98	83	92	106	86.0075	-0.544935	0.308644	-1.76558	0.0774668	0.142128	Itgb7	Unchanged
ENSMUSG00000001285	587	544	598	644	540.222	-0.545827	0.151515	-3.60247	0.00031521	0.000935688	Myg1	Unchanged
ENSMUSG00000001288	139	133	158	135	129.21	-0.571811	0.266584	-2.14495	0.0319568	0.0648592	Rarg	Unchanged
ENSMUSG00000001289	988	928	1103	1124	937.606	-0.464665	0.132562	-3.50526	0.000456162	0.00131719	Pfdn5	Unchanged
ENSMUSG00000001300	17	12	45	38	22.7939	0.858127	0.596354	1.43895	0.150163	0.250268	Efnb2	Unchanged
ENSMUSG00000001305	1063	980	987	982	927.492	-0.733156	0.131752	-5.56469	2.6262e-08	1.57347e-07	Rrp15	Unchanged
ENSMUSG00000001313	244	222	250	257	221.648	-0.556515	0.205825	-2.70383	0.00685459	0.0160241	Rnd2	Unchanged
ENSMUSG00000001323	55	43	31	46	41.0604	-1.02007	0.447446	-2.27975	0.0226222	0.0477982	Srr	Down_regulated
ENSMUSG00000001333	37	23	35	28	27.7779	-0.578745	0.534608	-1.08256	0.279004	0.412795	Sync	Unchanged
ENSMUSG00000001334	7	7	17	11	8.9657	0.323878	0.931843	0.347567	0.728165	0.822933	Fndc5	Unchanged
ENSMUSG00000001348	109	116	130	123	109.13	-0.518572	0.288528	-1.7973	0.072288	0.134202	Acp5	Unchanged
ENSMUSG00000001349	14	9	28	21	15.0727	0.439666	0.723072	0.608053	0.543152	0.678571	Cnn1	Unchanged
ENSMUSG00000001366	177	139	133	137	136.449	-0.894841	0.249608	-3.58499	0.000337088	0.000995665	Fbxo9	Unchanged
ENSMUSG00000001376	525	376	460	528	425.962	-0.529788	0.159754	-3.31626	0.0009123	0.00248399	Vps50	Unchanged
ENSMUSG00000001380	1534	1333	1603	1715	1396.21	-0.465684	0.11401	-4.08459	4.41543e-05	0.000151291	Hars	Unchanged
ENSMUSG00000001383	1278	1105	1366	1505	1180.11	-0.407625	0.118563	-3.43804	0.000585941	0.0016567	Zmat2	Unchanged
ENSMUSG00000001403	2220	2102	1813	1984	1898.23	-0.871176	0.118892	-7.32746	2.34549e-13	3.01501e-12	Ube2c	Unchanged
ENSMUSG00000001415	2542	2121	1275	1301	1769.55	-1.52883	0.107141	-14.2694	3.39679e-46	8.38138e-44	Smg5	Down_regulated
ENSMUSG00000001416	9886	8870	10250	10957	9056.33	-0.502888	0.0968977	-5.18988	2.10427e-07	1.07759e-06	Cct3	Unchanged
ENSMUSG00000001418	677	629	614	652	594.2	-0.725951	0.147721	-4.91435	8.90756e-07	4.10072e-06	Glmp	Unchanged
ENSMUSG00000001419	981	738	440	492	645.97	-1.54889	0.138641	-11.172	5.5932e-29	3.9569e-27	Mef2d	Down_regulated
ENSMUSG00000001420	53	33	107	88	58.3661	0.530529	0.382737	1.38615	0.165703	0.271185	Tmem79	Unchanged
ENSMUSG00000001424	2096	1756	2020	1952	1788.46	-0.62784	0.108881	-5.76632	8.10192e-09	5.27094e-08	Snd1	Unchanged
ENSMUSG00000001435	949	778	1027	1031	850.048	-0.417742	0.125494	-3.32879	0.000872247	0.00238328	Col18a1	Unchanged
ENSMUSG00000001436	236	204	184	169	186.754	-0.991048	0.222504	-4.45406	8.426e-06	3.2716e-05	Slc19a1	Unchanged
ENSMUSG00000001440	11959	8989	10860	10934	9719.11	-0.606622	0.0871585	-6.95998	3.40313e-12	3.71389e-11	Kpnb1	Unchanged
ENSMUSG00000001441	2105	1682	1726	1808	1688.96	-0.76928	0.104967	-7.32881	2.32206e-13	2.9868e-12	Npepps	Unchanged
ENSMUSG00000001444	24	28	23	40	26.0268	-0.424641	0.569361	-0.74582	0.455776	0.596587	Tbx21	Unchanged
ENSMUSG00000001445	767	741	807	876	726.134	-0.526259	0.144228	-3.64879	0.000263477	0.000792114	Mrpl10	Unchanged
ENSMUSG00000001467	1770	1420	1194	1277	1333.43	-1.0386	0.111075	-9.35045	8.72717e-21	2.74614e-19	Cyp51	Down_regulated
ENSMUSG00000001472	3152	2716	3220	3258	2802.27	-0.53259	0.101447	-5.24995	1.52139e-07	7.96641e-07	Tcf25	Unchanged
ENSMUSG00000001473	1354	1213	1504	1519	1261.06	-0.442058	0.119705	-3.69288	0.000221724	0.000675421	Tubb6	Unchanged
ENSMUSG00000001482	1715	1419	1482	1592	1425.85	-0.700536	0.110323	-6.34984	2.15534e-10	1.811e-09	Def8	Unchanged
ENSMUSG00000001493	0	0	3	1	0.715631	2.78002	3.40325	0.816873	0.414001	NA	Meox1	Unchanged
ENSMUSG00000001497	2	3	1	0	1.64102	-3.02541	2.45215	-1.23378	0.217286	NA	Pax9	Unchanged
ENSMUSG00000001504	76	82	89	71	73.604	-0.66843	0.349285	-1.91371	0.0556575	0.106579	Irx2	Unchanged
ENSMUSG00000001506	12	10	46	30	19.7042	1.12405	0.659061	1.70553	0.0880964	0.158949	Col1a1	Unchanged
ENSMUSG00000001507	533	450	557	466	458.501	-0.612729	0.16628	-3.68492	0.000228778	0.000695024	Itga3	Unchanged
ENSMUSG00000001508	5	0	11	30	8.41866	2.43542	1.17916	2.06539	0.0388865	0.0773944	Sgca	Unchanged
ENSMUSG00000001510	2	0	27	18	8.49392	3.8718	1.36603	2.83433	0.00459213	0.0110782	Dlx3	Up_regulated
ENSMUSG00000001517	698	608	537	527	557.218	-0.970673	0.146989	-6.60372	4.00964e-11	3.77335e-10	Foxm1	Unchanged
ENSMUSG00000001518	320	223	122	136	196.916	-1.73376	0.220762	-7.8535	4.04569e-15	6.62268e-14	Itfg2	Down_regulated
ENSMUSG00000001520	9	6	28	19	12.5175	0.99487	0.809801	1.22854	0.219245	0.341493	Nrip2	Unchanged
ENSMUSG00000001521	813	693	714	779	688.699	-0.687393	0.135262	-5.08196	3.73568e-07	1.82923e-06	Tulp3	Unchanged
ENSMUSG00000001524	646	648	758	691	625.327	-0.521802	0.158932	-3.28317	0.00102647	0.00276915	Gtf2h4	Unchanged
ENSMUSG00000001525	20783	19500	18406	19370	18110.5	-0.776618	0.101668	-7.63874	2.19365e-14	3.24683e-13	Tubb5	Unchanged
ENSMUSG00000001542	736	566	643	680	598.871	-0.643627	0.138389	-4.65084	3.30586e-06	1.38197e-05	Ell2	Unchanged
ENSMUSG00000001552	932	930	836	861	830.526	-0.82074	0.144235	-5.69028	1.26829e-08	7.98425e-08	Jup	Unchanged
ENSMUSG00000001555	30	33	42	43	33.0838	-0.257695	0.491245	-0.524575	0.599879	0.721316	Fkbp10	Unchanged
ENSMUSG00000001558	23	17	54	42	28.2134	0.602811	0.536494	1.12361	0.261178	0.391902	Klhl10	Unchanged
ENSMUSG00000001566	30	38	19	20	26.5511	-1.50387	0.565797	-2.65797	0.00786127	0.0181925	Mnx1	Down_regulated
ENSMUSG00000001569	847	686	561	513	621.357	-1.18195	0.143342	-8.24567	1.64241e-16	3.15583e-15	Nom1	Down_regulated
ENSMUSG00000001576	813	688	805	789	705.298	-0.586034	0.134824	-4.34667	1.3822e-05	5.20782e-05	Ergic1	Unchanged
ENSMUSG00000001583	72	63	58	56	58.3237	-0.918382	0.371926	-2.46926	0.0135393	0.0299619	Tnk1	Unchanged
ENSMUSG00000001588	110	127	201	191	137.488	0.0329666	0.269288	0.122421	0.902565	0.938615	Acap1	Unchanged
ENSMUSG00000001604	375	340	352	335	324.084	-0.734858	0.180019	-4.08212	4.46268e-05	0.000152807	Tcea3	Unchanged
ENSMUSG00000001627	466	404	173	173	306.954	-2.00524	0.186193	-10.7697	4.78488e-27	2.76607e-25	Ifrd1	Down_regulated
ENSMUSG00000001630	474	341	271	296	327.761	-1.18574	0.17539	-6.76057	1.37448e-11	1.37401e-10	Stk38l	Down_regulated
ENSMUSG00000001632	623	452	236	206	378.663	-1.94208	0.175608	-11.0592	1.97836e-28	1.32984e-26	Brpf1	Down_regulated
ENSMUSG00000001642	3389	3204	4179	4323	3375.08	-0.316733	0.110609	-2.86355	0.00418928	0.0102012	Akr1b3	Unchanged
ENSMUSG00000001655	157	133	92	80	112.27	-1.42489	0.281112	-5.06876	4.00424e-07	1.95223e-06	Hoxc13	Down_regulated
ENSMUSG00000001656	7	5	36	38	16.4247	1.96059	0.74572	2.62913	0.00856046	0.01968	Hoxc11	Up_regulated
ENSMUSG00000001657	1	3	5	3	2.63284	0.265337	1.70692	0.155448	0.876468	0.922807	Hoxc8	Unchanged
ENSMUSG00000001661	3	4	13	16	7.14454	1.35338	1.07915	1.25411	0.209802	0.329217	Hoxc6	Unchanged
ENSMUSG00000001663	22	30	24	19	22.7235	-0.97665	0.607016	-1.60894	0.10763	0.188234	Gstt1	Unchanged
ENSMUSG00000001665	58	66	65	48	55.6702	-0.823527	0.401755	-2.04982	0.0403819	0.0800713	Gstt3	Unchanged
ENSMUSG00000001666	182	200	193	179	175.329	-0.72906	0.243986	-2.98812	0.00280702	0.00703076	Ddt	Unchanged
ENSMUSG00000001670	1	0	6	3	1.85384	2.53402	2.31661	1.09385	0.274022	0.407369	Tat	Unchanged
ENSMUSG00000001672	8	13	15	17	11.8092	-0.107375	0.820413	-0.130879	0.895871	0.934386	Marveld3	Unchanged
ENSMUSG00000001674	2745	2333	2591	2831	2390.41	-0.580731	0.102629	-5.65853	1.52679e-08	9.48178e-08	Ddx18	Unchanged
ENSMUSG00000001687	497	409	289	291	357.666	-1.31451	0.169208	-7.76858	7.93689e-15	1.25165e-13	Ubl3	Down_regulated
ENSMUSG00000001700	15	10	12	8	10.5029	-0.973447	0.859715	-1.13229	0.257513	0.387466	Gramd3	Unchanged
ENSMUSG00000001707	1183	988	751	738	875.222	-1.21603	0.12696	-9.57803	9.89096e-22	3.48648e-20	Eef1e1	Down_regulated
ENSMUSG00000001729	673	512	546	534	523.085	-0.798662	0.14658	-5.44863	5.07588e-08	2.88971e-07	Akt1	Unchanged
ENSMUSG00000001739	1	1	6	10	3.38193	2.3158	1.68093	1.37769	0.1683	0.274634	Cldn15	Unchanged
ENSMUSG00000001741	1	0	7	3	2.03486	2.68707	2.25942	1.18927	0.234333	0.360142	Il16	Unchanged
ENSMUSG00000001750	311	255	254	257	249.683	-0.818168	0.192895	-4.24151	2.22017e-05	8.05319e-05	Tcirg1	Unchanged
ENSMUSG00000001751	16	23	52	43	28.194	0.583278	0.552868	1.05501	0.291423	0.426654	Naglu	Unchanged
ENSMUSG00000001755	544	480	577	562	491.039	-0.522076	0.153488	-3.40141	0.000670382	0.00187683	Coasy	Unchanged
ENSMUSG00000001761	306	273	312	331	277.463	-0.526045	0.1873	-2.80857	0.0049762	0.0119364	Smo	Unchanged
ENSMUSG00000001763	56	57	28	38	43.8668	-1.46534	0.441247	-3.32092	0.000897215	0.00244589	Tspan33	Down_regulated
ENSMUSG00000001767	1177	1009	1135	1192	1028.3	-0.584761	0.120955	-4.83453	1.33458e-06	5.96479e-06	Crnkl1	Unchanged
ENSMUSG00000001768	41	22	31	23	26.871	-0.860591	0.553206	-1.55564	0.119793	0.206402	Rin2	Unchanged
ENSMUSG00000001773	0	0	1	2	0.526181	2.33932	3.83452	0.610069	0.541816	NA	Folh1	Unchanged
ENSMUSG00000001774	1198	904	1002	1032	948.266	-0.712278	0.120911	-5.89094	3.84008e-09	2.62576e-08	Chordc1	Unchanged
ENSMUSG00000001783	2579	2210	2524	2803	2292.59	-0.52262	0.104707	-4.99127	5.99832e-07	2.84001e-06	Rtcb	Unchanged
ENSMUSG00000001785	1837	1549	1674	1765	1562.56	-0.651496	0.109071	-5.97312	2.32763e-09	1.6484e-08	Pwp1	Unchanged
ENSMUSG00000001786	359	275	202	242	256.081	-1.18199	0.194784	-6.0682	1.29353e-09	9.67538e-09	Fbxo7	Down_regulated
ENSMUSG00000001794	3449	3366	3714	3875	3280.43	-0.531341	0.115826	-4.58741	4.48774e-06	1.83065e-05	Capns1	Unchanged
ENSMUSG00000001802	130	92	97	90	95.0313	-0.906887	0.297244	-3.05098	0.00228096	0.00580437	Lrp3	Unchanged
ENSMUSG00000001819	20	14	10	22	15.087	-0.756992	0.735857	-1.02872	0.303611	0.44064	Hoxd13	Unchanged
ENSMUSG00000001823	1	1	1	2	1.09618	-0.106096	2.51799	-0.0421353	0.966391	NA	Hoxd12	Unchanged
ENSMUSG00000001827	501	467	558	583	476.314	-0.443482	0.157675	-2.81263	0.00491381	0.0117965	Folr1	Unchanged
ENSMUSG00000001829	967	879	1027	1024	885.661	-0.526763	0.131414	-4.00844	6.11216e-05	0.000204173	Clpb	Unchanged
ENSMUSG00000001833	2431	1775	2590	2739	2117.29	-0.321059	0.102475	-3.13305	0.00173003	0.0044888	2023-09-07	Unchanged
ENSMUSG00000001844	277	239	224	227	225.455	-0.868586	0.202782	-4.28336	1.84096e-05	6.76622e-05	Zdhhc4	Unchanged
ENSMUSG00000001847	1486	1316	1392	1442	1293.46	-0.661113	0.11761	-5.62122	1.89616e-08	1.16046e-07	Rac1	Unchanged
ENSMUSG00000001855	1057	763	841	827	803.373	-0.786612	0.129914	-6.05485	1.40545e-09	1.04317e-08	Nup214	Unchanged
ENSMUSG00000001864	90	52	94	106	74.4494	-0.155086	0.337751	-0.459172	0.646111	0.759912	Aif1l	Unchanged
ENSMUSG00000001870	78	39	87	93	63.7787	-0.018047	0.370716	-0.0486815	0.961173	0.97621	Ltbp1	Unchanged
ENSMUSG00000001891	474	380	487	490	412.821	-0.474881	0.158029	-3.00503	0.00265556	0.00667619	Ugp2	Unchanged
ENSMUSG00000001901	19	15	30	23	18.9499	-0.0236794	0.640398	-0.0369761	0.970504	0.981958	Kcnh6	Unchanged
ENSMUSG00000001909	1509	1380	1375	1446	1317.31	-0.714759	0.120627	-5.92534	3.11656e-09	2.15876e-08	Trmt1	Unchanged
ENSMUSG00000001910	4019	3230	3328	3234	3198.91	-0.812529	0.0976993	-8.31663	9.04989e-17	1.7864e-15	Nacc1	Unchanged
ENSMUSG00000001911	69	47	102	72	63.1797	-0.0682266	0.373182	-0.182824	0.854936	0.909274	Nfix	Unchanged
ENSMUSG00000001918	3129	2558	2449	2393	2457.12	-0.902433	0.101498	-8.89113	6.04932e-19	1.53957e-17	Slc1a5	Unchanged
ENSMUSG00000001924	8425	7266	8103	8220	7316.79	-0.618735	0.093269	-6.63387	3.26998e-11	3.10764e-10	Uba1	Unchanged
ENSMUSG00000001930	191	145	236	246	179.326	-0.145187	0.220496	-0.658457	0.510245	0.647381	Vwf	Unchanged
ENSMUSG00000001942	211	135	186	200	164.136	-0.496603	0.235376	-2.10983	0.0348733	0.0702011	Siae	Unchanged
ENSMUSG00000001943	10	10	20	15	11.9091	0.128849	0.805517	0.159958	0.872914	0.920742	Vsig2	Unchanged
ENSMUSG00000001946	2	1	6	3	2.42385	0.950739	1.78777	0.531801	0.594864	0.718732	Esam	Unchanged
ENSMUSG00000001948	11	16	18	15	13.7171	-0.415805	0.761937	-0.545721	0.585258	0.712203	Spa17	Unchanged
ENSMUSG00000001962	638	587	638	649	574.836	-0.60836	0.148252	-4.10357	4.06829e-05	0.000140395	Fam50a	Unchanged
ENSMUSG00000001964	839	752	860	872	756.558	-0.555197	0.134996	-4.1127	3.91054e-05	0.000135321	Emd	Unchanged
ENSMUSG00000001983	245	197	263	253	215.561	-0.445215	0.20527	-2.16893	0.0300881	0.061486	Taco1	Unchanged
ENSMUSG00000001985	283	203	291	301	240.334	-0.377056	0.196009	-1.92367	0.0543965	0.104422	Grik3	Unchanged
ENSMUSG00000001986	1	2	1	3	1.58877	-0.322801	2.14393	-0.150565	0.880319	NA	Gria3	Unchanged
ENSMUSG00000001988	7	9	18	9	9.44156	0.0655065	0.924731	0.0708384	0.943526	0.965477	Npas1	Unchanged
ENSMUSG00000001995	990	731	604	584	691.544	-1.19702	0.136052	-8.79822	1.39e-18	3.44233e-17	Sipa1l2	Down_regulated
ENSMUSG00000001998	536	314	316	307	344.665	-1.09344	0.189339	-5.77505	7.69324e-09	5.02931e-08	Ap4e1	Down_regulated
ENSMUSG00000001999	263	235	297	277	242.518	-0.470662	0.200196	-2.35101	0.0187227	0.0402479	Blvra	Unchanged
ENSMUSG00000002006	300	260	338	370	283.24	-0.337271	0.18462	-1.82684	0.0677242	0.126455	Pdzd4	Unchanged
ENSMUSG00000002007	2	3	4	5	3.04699	0.138643	1.55775	0.0890022	0.92908	0.955527	Srpk3	Unchanged
ENSMUSG00000002010	1925	1729	2010	2156	1770.47	-0.490198	0.112515	-4.35675	1.32008e-05	4.98679e-05	Idh3g	Unchanged
ENSMUSG00000002012	57	40	59	58	47.7399	-0.389421	0.406185	-0.958727	0.337696	0.476484	Pnck	Unchanged
ENSMUSG00000002014	764	764	784	768	709.942	-0.663534	0.150448	-4.41038	1.03191e-05	3.95579e-05	Ssr4	Unchanged
ENSMUSG00000002015	1402	1347	1646	1667	1367.19	-0.414613	0.126217	-3.28493	0.00102009	0.0027534	Bcap31	Unchanged
ENSMUSG00000002017	881	726	629	710	688.965	-0.936063	0.135236	-6.92171	4.46236e-12	4.77456e-11	Fam98a	Unchanged
ENSMUSG00000002020	7	6	15	16	9.14658	0.580379	0.916918	0.632967	0.526755	0.662595	Ltbp2	Unchanged
ENSMUSG00000002028	1154	598	695	609	710.771	-1.0563	0.313329	-3.37122	0.000748372	0.00207195	Kmt2a	Down_regulated
ENSMUSG00000002031	1081	842	1024	1131	920.244	-0.503969	0.122235	-4.12296	3.74035e-05	0.00013001	Ift46	Unchanged
ENSMUSG00000002032	13	22	28	34	21.2263	0.106366	0.632318	0.168216	0.866413	0.916251	Tmem25	Unchanged
ENSMUSG00000002033	36	36	43	38	34.8619	-0.512024	0.478008	-1.07116	0.284097	0.418747	Cd3g	Unchanged
ENSMUSG00000002043	302	296	368	390	304.142	-0.342102	0.187619	-1.82339	0.0682448	0.127333	Trappc6a	Unchanged
ENSMUSG00000002052	1762	1347	1467	1375	1374.4	-0.793851	0.115114	-6.8962	5.34116e-12	5.64912e-11	Supt6	Unchanged
ENSMUSG00000002055	1927	1458	2135	2363	1742.6	-0.255948	0.105851	-2.418	0.0156063	0.0341327	Spag5	Unchanged
ENSMUSG00000002057	2	3	16	20	7.80792	2.15044	1.10148	1.95232	0.0509007	0.0984019	Foxn1	Unchanged
ENSMUSG00000002058	326	322	291	232	277.256	-0.990809	0.209393	-4.73182	2.22513e-06	9.59112e-06	Unc119	Unchanged
ENSMUSG00000002059	269	237	314	293	250.496	-0.411984	0.196984	-2.09146	0.0364871	0.0731949	Rab34	Unchanged
ENSMUSG00000002064	356	298	272	294	284.337	-0.881589	0.183668	-4.79991	1.58736e-06	7.00329e-06	Sdf2	Unchanged
ENSMUSG00000002068	1654	1402	1584	1525	1412.06	-0.648109	0.114808	-5.64517	1.65021e-08	1.01982e-07	Ccne1	Unchanged
ENSMUSG00000002076	1257	1193	1282	1299	1152.26	-0.607588	0.128619	-4.72394	2.31323e-06	9.94763e-06	Hsf2bp	Unchanged
ENSMUSG00000002083	189	203	72	70	137.325	-2.15568	0.276932	-7.78417	7.01735e-15	1.11533e-13	Bbc3	Down_regulated
ENSMUSG00000002100	17	7	16	8	10.7669	-0.617281	0.874428	-0.705926	0.480234	0.620353	Mybpc3	Unchanged
ENSMUSG00000002102	3425	3142	3817	3831	3213.8	-0.460671	0.107546	-4.28347	1.84002e-05	6.76401e-05	Psmc3	Unchanged
ENSMUSG00000002103	253	206	187	178	193.74	-1.00001	0.216307	-4.62309	3.78071e-06	1.56592e-05	Acp2	Down_regulated
ENSMUSG00000002104	60	47	60	59	51.0835	-0.513723	0.392533	-1.30874	0.190623	0.304675	Rapsn	Unchanged
ENSMUSG00000002105	96	104	104	105	94.2271	-0.626423	0.307349	-2.03815	0.0415351	0.0821405	Slc39a13	Unchanged
ENSMUSG00000002107	31	29	37	50	32.3568	-0.146813	0.495774	-0.29613	0.767131	0.850159	Celf2	Unchanged
ENSMUSG00000002108	5	2	53	47	19.5952	3.18999	0.797173	4.00163	6.29074e-05	0.000209861	Nr1h3	Up_regulated
ENSMUSG00000002109	145	121	149	182	133.352	-0.358906	0.255175	-1.40651	0.159573	0.262855	Ddb2	Unchanged
ENSMUSG00000002111	18	4	36	40	19.1999	1.18071	0.70048	1.68557	0.0918792	0.164819	Spi1	Unchanged
ENSMUSG00000002129	1944	1592	1516	1493	1527.53	-0.903389	0.109876	-8.22188	2.00331e-16	3.80949e-15	Sf3a1	Unchanged
ENSMUSG00000002147	480	428	504	520	437.936	-0.503681	0.158679	-3.17422	0.00150242	0.00393558	Stat6	Unchanged
ENSMUSG00000002190	237	210	286	296	229.306	-0.295489	0.20139	-1.46725	0.142308	0.238947	Clgn	Unchanged
ENSMUSG00000002204	9	7	6	7	6.78419	-0.968325	1.05327	-0.919354	0.35791	0.498198	Napsa	Unchanged
ENSMUSG00000002205	384	357	327	323	325.177	-0.868712	0.180651	-4.80877	1.51859e-06	6.72188e-06	Vrk3	Unchanged
ENSMUSG00000002210	270	202	188	221	204.312	-0.872905	0.21178	-4.12175	3.75998e-05	0.000130602	Smg9	Unchanged
ENSMUSG00000002221	1413	1068	1121	1051	1079.32	-0.855383	0.121598	-7.03452	1.99954e-12	2.26141e-11	Paxip1	Unchanged
ENSMUSG00000002222	1744	1250	1420	1487	1349.68	-0.703506	0.113185	-6.21553	5.11532e-10	4.06034e-09	Rmnd5a	Unchanged
ENSMUSG00000002227	1247	1110	1197	1180	1087.28	-0.664869	0.123947	-5.36413	8.13398e-08	4.4564e-07	Mov10	Unchanged
ENSMUSG00000002228	208	222	211	191	194.198	-0.78562	0.233557	-3.36372	0.000769	0.00212401	Ppm1j	Unchanged
ENSMUSG00000002233	395	356	388	369	346.588	-0.665288	0.175319	-3.79472	0.000147812	0.000461949	Rhoc	Unchanged
ENSMUSG00000002249	47	36	28	35	34.3789	-1.06633	0.48038	-2.21977	0.0264344	0.0548899	Tead3	Unchanged
ENSMUSG00000002250	266	228	158	165	196.537	-1.28734	0.216195	-5.9545	2.60861e-09	1.82819e-08	Ppard	Down_regulated
ENSMUSG00000002257	144	139	132	127	126.293	-0.809289	0.26553	-3.04782	0.00230505	0.0058642	Def6	Unchanged
ENSMUSG00000002265	1031	549	1190	1164	849.727	-0.0616242	0.163883	-0.376025	0.706898	0.807331	Peg3	Unchanged
ENSMUSG00000002266	11	3	13	10	7.78904	0.111583	1.01604	0.109821	0.912551	0.945007	Zim1	Unchanged
ENSMUSG00000002274	329	362	378	317	321.224	-0.682257	0.206688	-3.30091	0.000963722	0.00261275	Metrn	Unchanged
ENSMUSG00000002279	142	108	98	114	107.474	-0.905103	0.279505	-3.23824	0.00120271	0.00321288	Lmf1	Unchanged
ENSMUSG00000002280	217	193	180	166	177.242	-0.92011	0.228069	-4.03435	5.47525e-05	0.000184696	Ciao3	Unchanged
ENSMUSG00000002289	338	288	196	251	255.458	-1.16266	0.200314	-5.80418	6.468e-09	4.2837e-08	Angptl4	Down_regulated
ENSMUSG00000002297	2581	2027	1860	1974	1971.26	-0.933647	0.10177	-9.17411	4.55321e-20	1.3012e-18	Dbf4	Unchanged
ENSMUSG00000002307	759	688	420	506	573.266	-1.3252	0.153257	-8.64687	5.29308e-18	1.21561e-16	Daxx	Down_regulated
ENSMUSG00000002308	595	495	450	510	476.626	-0.856704	0.152614	-5.61354	1.98232e-08	1.20808e-07	Cd320	Unchanged
ENSMUSG00000002319	323	313	345	349	303.593	-0.556928	0.187316	-2.9732	0.00294713	0.00736163	Ipo4	Unchanged
ENSMUSG00000002320	359	246	280	276	266.788	-0.779438	0.191302	-4.07439	4.61353e-05	0.000157599	Tm9sf1	Unchanged
ENSMUSG00000002324	149	146	160	152	139.166	-0.601375	0.255502	-2.35369	0.0185879	0.0399882	Rec8	Unchanged
ENSMUSG00000002325	165	150	127	94	128.462	-1.18556	0.276434	-4.28875	1.79678e-05	6.61108e-05	Irf9	Down_regulated
ENSMUSG00000002326	132	146	196	237	156.102	-0.0545782	0.254519	-0.214437	0.830206	0.89388	Gmpr2	Unchanged
ENSMUSG00000002329	663	611	524	631	565.024	-0.823881	0.154314	-5.33901	9.34562e-08	5.06536e-07	Mdp1	Unchanged
ENSMUSG00000002332	530	476	606	582	494.96	-0.436823	0.154876	-2.82046	0.00479545	0.0115302	Dhrs1	Unchanged
ENSMUSG00000002341	25	16	52	48	29.0668	0.631941	0.525448	1.20267	0.229103	0.353788	Ncan	Unchanged
ENSMUSG00000002342	698	601	523	521	551.409	-0.989616	0.146345	-6.7622	1.35913e-11	1.36135e-10	Tmem161a	Unchanged
ENSMUSG00000002343	414	403	350	357	357.429	-0.892361	0.178334	-5.00389	5.61859e-07	2.678e-06	Armc6	Unchanged
ENSMUSG00000002345	273	200	210	194	203.745	-0.889	0.213028	-4.17317	3.00396e-05	0.000106537	Borcs8	Unchanged
ENSMUSG00000002346	225	153	130	114	148.417	-1.28708	0.249906	-5.15024	2.60155e-07	1.3084e-06	Slc25a42	Down_regulated
ENSMUSG00000002365	393	319	434	409	349.478	-0.425287	0.170746	-2.49076	0.0127469	0.0283664	Snx9	Unchanged
ENSMUSG00000002372	1360	1235	1002	971	1084.16	-1.07393	0.127326	-8.43447	3.32699e-17	6.88292e-16	Ranbp3	Down_regulated
ENSMUSG00000002379	906	905	1074	1106	901.39	-0.419278	0.141343	-2.96639	0.00301317	0.00751361	Ndufa11	Unchanged
ENSMUSG00000002384	11	12	13	19	12.2223	-0.217258	0.794935	-0.273303	0.78462	0.862596	Bmp8b	Unchanged
ENSMUSG00000002393	217	208	229	207	197.988	-0.643412	0.222573	-2.89078	0.00384281	0.00940733	Nr2f6	Unchanged
ENSMUSG00000002395	924	836	1136	1088	891.927	-0.340079	0.132537	-2.56591	0.0102906	0.0233132	Use1	Unchanged
ENSMUSG00000002396	163	154	142	144	140.587	-0.829116	0.251708	-3.29396	0.000987879	0.00267502	Ocel1	Unchanged
ENSMUSG00000002409	86	68	33	26	53.7209	-2.0497	0.406721	-5.03958	4.6656e-07	2.25296e-06	Dyrk1b	Down_regulated
ENSMUSG00000002413	730	481	510	532	520.554	-0.871812	0.153545	-5.67789	1.36367e-08	8.55537e-08	Braf	Unchanged
ENSMUSG00000002416	76	69	69	90	69.1027	-0.54788	0.347352	-1.5773	0.114725	0.198787	Ndufb2	Unchanged
ENSMUSG00000002428	992	732	894	924	803.537	-0.586659	0.127303	-4.60837	4.05838e-06	1.66795e-05	Hltf	Unchanged
ENSMUSG00000002455	1868	1670	2022	2045	1720.35	-0.477017	0.112857	-4.22676	2.37084e-05	8.55676e-05	Prpf6	Unchanged
ENSMUSG00000002458	131	160	133	118	128.39	-0.911441	0.28731	-3.17233	0.00151223	0.00395974	Rgs19	Unchanged
ENSMUSG00000002459	2	0	10	7	3.51824	2.49665	1.71937	1.45208	0.14648	0.245119	Rgs20	Unchanged
ENSMUSG00000002475	32	22	24	24	23.5264	-0.828542	0.573337	-1.44512	0.148423	0.247756	Abhd3	Unchanged
ENSMUSG00000002477	1824	1756	1848	1979	1693.98	-0.588951	0.122365	-4.81307	1.48631e-06	6.59486e-06	Snrpd1	Unchanged
ENSMUSG00000002486	177	136	70	48	108.725	-2.06913	0.304046	-6.80533	1.00818e-11	1.03075e-10	Tchp	Down_regulated
ENSMUSG00000002489	255	121	222	179	173.548	-0.535201	0.269034	-1.98934	0.0466637	0.0910372	Tiam1	Unchanged
ENSMUSG00000002496	1049	840	951	937	864.909	-0.669467	0.125115	-5.35083	8.75532e-08	4.76712e-07	Tsc2	Unchanged
ENSMUSG00000002500	34	44	81	52	46.2167	0.0754186	0.452588	0.166639	0.867654	0.916963	Rpl3l	Unchanged
ENSMUSG00000002504	283	258	250	227	237.741	-0.858581	0.20476	-4.1931	2.7517e-05	9.81406e-05	Slc9a3r2	Unchanged
ENSMUSG00000002524	1948	1772	1472	1502	1579.72	-1.00262	0.116736	-8.5888	8.78838e-18	1.96481e-16	Puf60	Down_regulated
ENSMUSG00000002546	578	497	344	333	423.281	-1.34098	0.161896	-8.28299	1.20119e-16	2.33466e-15	Golga2	Down_regulated
ENSMUSG00000002550	337	303	235	257	268.103	-1.05793	0.191978	-5.5107	3.57408e-08	2.09729e-07	Uck1	Down_regulated
ENSMUSG00000002578	28	25	46	33	29.022	-0.095344	0.526933	-0.180941	0.856414	0.909956	Ikzf4	Unchanged
ENSMUSG00000002580	106	86	82	121	89.7461	-0.594582	0.314902	-1.88815	0.0590057	0.111795	Mien1	Unchanged
ENSMUSG00000002588	0	1	0	1	0.492585	-0.798633	4.09789	-0.194889	0.84548	NA	Pon1	Unchanged
ENSMUSG00000002602	34	36	57	62	41.0381	0.0779388	0.443328	0.175804	0.860448	0.912206	Axl	Unchanged
ENSMUSG00000002603	64	51	114	104	70.9046	0.255675	0.339779	0.752475	0.451765	0.593001	Tgfb1	Unchanged
ENSMUSG00000002608	325	292	293	359	289.686	-0.600435	0.189796	-3.16358	0.00155839	0.00407324	Ccdc97	Unchanged
ENSMUSG00000002617	62	42	35	31	40.6257	-1.31192	0.447952	-2.9287	0.00340381	0.00839767	Zfp40	Down_regulated
ENSMUSG00000002625	856	728	731	765	711.311	-0.756592	0.133422	-5.67068	1.42228e-08	8.89553e-08	Akap8l	Unchanged
ENSMUSG00000002633	0	1	3	2	1.20822	1.58464	2.65641	0.596535	0.550818	NA	Shh	Unchanged
ENSMUSG00000002635	498	471	403	427	421.864	-0.905584	0.166159	-5.45009	5.03436e-08	2.8693e-07	Pdcd2l	Unchanged
ENSMUSG00000002658	1891	1661	2055	2098	1738.34	-0.451214	0.110546	-4.08167	4.47127e-05	0.000153051	Gtf2f1	Unchanged
ENSMUSG00000002660	804	772	734	737	708.101	-0.782587	0.145007	-5.3969	6.78004e-08	3.76456e-07	Clpp	Unchanged
ENSMUSG00000002661	226	253	198	225	212.133	-0.874871	0.229585	-3.81066	0.000138597	0.00043517	Alkbh7	Unchanged
ENSMUSG00000002664	0	1	0	2	0.665168	0.193945	3.5878	0.0540567	0.95689	NA	Pspn	Unchanged
ENSMUSG00000002668	66	52	54	65	54.1329	-0.657943	0.383686	-1.7148	0.0863827	0.156247	Dennd1c	Unchanged
ENSMUSG00000002679	441	404	408	462	393.119	-0.638461	0.168125	-3.79754	0.000146139	0.000457368	Med6	Unchanged
ENSMUSG00000002688	15	7	8	9	8.99139	-1.00704	0.928735	-1.08431	0.278227	0.411985	Prkd1	Unchanged
ENSMUSG00000002718	5308	4070	5234	5572	4538.48	-0.46195	0.0904319	-5.10826	3.25135e-07	1.60764e-06	Cse1l	Unchanged
ENSMUSG00000002728	721	569	488	495	536.096	-1.06015	0.144615	-7.33084	2.28709e-13	2.94744e-12	Naa20	Down_regulated
ENSMUSG00000002731	227	193	178	207	186.456	-0.800615	0.220355	-3.63329	0.000279831	0.000837794	Prkra	Unchanged
ENSMUSG00000002732	69	43	69	76	56.6165	-0.281199	0.378002	-0.743908	0.456932	0.597576	Fkbp7	Unchanged
ENSMUSG00000002733	515	388	394	405	394.127	-0.84138	0.161044	-5.22454	1.7459e-07	9.06228e-07	Plekha3	Unchanged
ENSMUSG00000002741	1412	1261	1403	1443	1259.53	-0.58755	0.119118	-4.93252	8.1177e-07	3.75934e-06	Ykt6	Unchanged
ENSMUSG00000002748	2672	1969	1131	1191	1708.36	-1.66214	0.107403	-15.4757	5.05909e-54	2.38048e-51	Baz1b	Down_regulated
ENSMUSG00000002763	436	371	557	556	424.503	-0.209272	0.158295	-1.32203	0.186158	0.298457	Pex6	Unchanged
ENSMUSG00000002767	1011	976	1028	1052	932.714	-0.61807	0.136193	-4.53819	5.67384e-06	2.27054e-05	Mrpl2	Unchanged
ENSMUSG00000002768	516	428	537	574	462.229	-0.437329	0.152112	-2.87504	0.00403977	0.00985372	Mea1	Unchanged
ENSMUSG00000002769	74	72	87	82	71.4404	-0.470049	0.340806	-1.37923	0.167824	0.274062	Gnmt	Unchanged
ENSMUSG00000002771	26	25	39	46	29.4985	0.0544854	0.515606	0.105673	0.915842	0.946981	Grin2d	Unchanged
ENSMUSG00000002778	833	767	755	839	735.156	-0.686671	0.139384	-4.92647	8.37298e-07	3.8687e-06	Kdelr1	Unchanged
ENSMUSG00000002781	217	159	248	247	192.65	-0.26601	0.214778	-1.23854	0.215517	0.336671	Tmem143	Unchanged
ENSMUSG00000002791	3	5	13	19	7.98229	1.28844	1.02934	1.25171	0.210675	0.330177	Pdxk-ps	Unchanged
ENSMUSG00000002797	301	264	252	260	250.218	-0.817885	0.194796	-4.19867	2.68488e-05	9.59434e-05	Ggct	Unchanged
ENSMUSG00000002799	196	162	183	150	159.854	-0.772846	0.242149	-3.19161	0.00141483	0.00372204	Jag2	Unchanged
ENSMUSG00000002803	150	143	117	119	124.977	-0.993513	0.266015	-3.73479	0.000187869	0.000578739	Btbd6	Unchanged
ENSMUSG00000002804	166	139	180	195	152.217	-0.3748	0.237528	-1.57792	0.114584	0.198628	Nudt14	Unchanged
ENSMUSG00000002808	133	122	182	170	134.574	-0.211864	0.255704	-0.828551	0.407359	0.548752	Epdr1	Unchanged
ENSMUSG00000002812	1313	1075	1337	1343	1146.05	-0.504282	0.116003	-4.34715	1.37916e-05	5.19733e-05	Flii	Unchanged
ENSMUSG00000002814	724	606	314	307	484.744	-1.77087	0.154847	-11.4362	2.75546e-30	2.14428e-28	Top3a	Down_regulated
ENSMUSG00000002820	480	416	314	273	357.075	-1.28316	0.178041	-7.20711	5.71505e-13	6.99063e-12	Atg4d	Down_regulated
ENSMUSG00000002825	638	633	617	646	585.237	-0.695198	0.155493	-4.47093	7.7879e-06	3.03842e-05	Qtrt1	Unchanged
ENSMUSG00000002831	4	6	27	31	13.1575	1.83696	0.832775	2.20583	0.0273959	0.056596	Plin4	Unchanged
ENSMUSG00000002833	1455	1257	1242	1314	1217.59	-0.761272	0.116984	-6.5075	7.64111e-11	6.85903e-10	Hdgfl2	Unchanged
ENSMUSG00000002835	1068	878	422	416	696.146	-1.8864	0.137134	-13.7559	4.69688e-43	8.88149e-41	Chaf1a	Down_regulated
ENSMUSG00000002844	1329	1216	1278	1319	1180.35	-0.65085	0.12334	-5.27688	1.314e-07	6.95607e-07	Adprh	Unchanged
ENSMUSG00000002845	1223	1017	548	532	822.204	-1.72407	0.130896	-13.1713	1.28421e-39	1.88286e-37	Tmem39a	Down_regulated
ENSMUSG00000002846	392	368	377	374	348.55	-0.697598	0.176571	-3.9508	7.78901e-05	0.000255919	Timmdc1	Unchanged
ENSMUSG00000002847	192	175	234	243	188.296	-0.299954	0.219679	-1.36542	0.172122	0.279812	Pla1a	Unchanged
ENSMUSG00000002870	5511	4570	4815	4982	4571.56	-0.713788	0.0923681	-7.72765	1.09552e-14	1.69722e-13	Mcm2	Unchanged
ENSMUSG00000002871	161	134	137	149	133.644	-0.717286	0.252052	-2.84579	0.00443018	0.0107258	Tpra1	Unchanged
ENSMUSG00000002881	114	100	120	118	102.587	-0.521373	0.28506	-1.829	0.0674	0.125966	Nab1	Unchanged
ENSMUSG00000002885	583	433	377	450	430.216	-0.962749	0.160606	-5.99448	2.04131e-09	1.46305e-08	Adgre5	Unchanged
ENSMUSG00000002897	108	83	76	73	79.916	-1.02377	0.320473	-3.19455	0.00140048	0.00368718	Il17ra	Down_regulated
ENSMUSG00000002900	289	236	313	304	256.894	-0.436803	0.191	-2.28693	0.0221999	0.0469844	Lamb1	Unchanged
ENSMUSG00000002908	62	52	79	80	60.247	-0.191885	0.363067	-0.528511	0.597145	0.720283	Kcnn1	Unchanged
ENSMUSG00000002910	357	324	302	282	296.266	-0.898791	0.187222	-4.80066	1.58141e-06	6.98008e-06	Arrdc2	Unchanged
ENSMUSG00000002944	0	1	1	1	0.673602	0.231624	3.33142	0.0695272	0.94457	NA	Cd36	Unchanged
ENSMUSG00000002948	493	426	262	295	357.909	-1.39857	0.172115	-8.12574	4.44634e-16	8.11938e-15	Map2k7	Down_regulated
ENSMUSG00000002949	1454	1408	1289	1326	1276.24	-0.815066	0.12893	-6.32176	2.58599e-10	2.14876e-09	Timm44	Unchanged
ENSMUSG00000002957	1994	1652	1922	2003	1720.74	-0.565949	0.105895	-5.34442	9.07086e-08	4.93097e-07	Ap2a2	Unchanged
ENSMUSG00000002963	386	397	373	360	353.19	-0.782411	0.185785	-4.21138	2.53814e-05	9.10858e-05	Pnkp	Unchanged
ENSMUSG00000002968	1162	1165	1134	1167	1069.98	-0.703743	0.137778	-5.10782	3.25898e-07	1.61102e-06	Med25	Unchanged
ENSMUSG00000002980	2166	1999	2482	2529	2066.93	-0.414163	0.113373	-3.6531	0.00025909	0.000779736	Bcam	Unchanged
ENSMUSG00000002981	1246	1106	1037	1099	1042.81	-0.816899	0.123681	-6.60488	3.97844e-11	3.74922e-10	Clptm1	Unchanged
ENSMUSG00000002983	320	335	346	336	307.82	-0.630058	0.195305	-3.22602	0.00125526	0.00333434	Relb	Unchanged
ENSMUSG00000002984	1817	1796	1665	1676	1619.62	-0.799436	0.127626	-6.26391	3.75432e-10	3.05555e-09	Tomm40	Unchanged
ENSMUSG00000002985	3150	3007	3459	3327	2950.07	-0.542913	0.11621	-4.67181	2.98558e-06	1.26164e-05	Apoe	Unchanged
ENSMUSG00000002996	472	363	419	378	375.243	-0.731687	0.168937	-4.33112	1.48355e-05	5.55144e-05	Hbp1	Unchanged
ENSMUSG00000002997	41	28	36	36	31.9396	-0.596863	0.493258	-1.21004	0.226262	0.350077	Prkar2b	Unchanged
ENSMUSG00000003031	726	523	338	330	466.997	-1.56356	0.156383	-9.99831	1.55027e-23	6.38832e-22	Cdkn1b	Down_regulated
ENSMUSG00000003032	1513	1228	840	830	1066.51	-1.38476	0.119501	-11.5878	4.74938e-31	4.00392e-29	Klf4	Down_regulated
ENSMUSG00000003033	712	625	749	783	648.715	-0.479973	0.138875	-3.45615	0.000547954	0.00155844	Ap1m1	Unchanged
ENSMUSG00000003037	1220	1137	1199	1117	1078.66	-0.705329	0.132327	-5.33019	9.81092e-08	5.30193e-07	Rab8a	Unchanged
ENSMUSG00000003038	1082	1015	1244	1187	1025.34	-0.467493	0.13258	-3.52613	0.000421686	0.00122533	Hmgn2	Unchanged
ENSMUSG00000003039	1128	1025	1059	1158	1001.55	-0.637951	0.127509	-5.00318	5.63918e-07	2.68591e-06	Fam32a	Unchanged
ENSMUSG00000003051	667	582	331	390	480.215	-1.47044	0.157991	-9.30714	1.31325e-20	4.03814e-19	Elf3	Down_regulated
ENSMUSG00000003053	2	1	0	2	1.16517	-1.2468	2.61213	-0.477311	0.633141	NA	Cyp2c29	Unchanged
ENSMUSG00000003062	698	554	687	751	605.749	-0.469682	0.138285	-3.39648	0.000682597	0.00190918	Stard3nl	Unchanged
ENSMUSG00000003068	1060	910	718	694	805.944	-1.15436	0.132063	-8.74099	2.3107e-18	5.57905e-17	Stk11	Down_regulated
ENSMUSG00000003070	95	81	75	78	76.7079	-0.875676	0.325776	-2.68797	0.00718881	0.0167493	Efna2	Unchanged
ENSMUSG00000003072	1761	1660	1798	1953	1633.98	-0.550739	0.120317	-4.57738	4.70826e-06	1.91174e-05	Atp5d	Unchanged
ENSMUSG00000003099	936	836	783	793	780.116	-0.846665	0.133992	-6.31879	2.63613e-10	2.18683e-09	Ppp5c	Unchanged
ENSMUSG00000003119	1377	893	705	616	863.94	-1.43127	0.145648	-9.82691	8.62201e-23	3.29149e-21	Cdk12	Down_regulated
ENSMUSG00000003123	80	98	65	66	74.5168	-1.14181	0.353451	-3.23047	0.00123588	0.00329195	Lipe	Down_regulated
ENSMUSG00000003131	1155	886	430	431	724.493	-1.91094	0.134299	-14.229	6.05354e-46	1.45811e-43	Pafah1b2	Down_regulated
ENSMUSG00000003134	150	120	173	165	135.692	-0.343975	0.250513	-1.37308	0.169728	0.27652	Tbc1d8	Unchanged
ENSMUSG00000003135	841	776	746	794	730.641	-0.751163	0.138972	-5.40514	6.47588e-08	3.6097e-07	Cnot11	Unchanged
ENSMUSG00000003153	9417	7277	9021	9415	7940.72	-0.523538	0.0860835	-6.08175	1.18881e-09	8.95168e-09	Slc2a3	Unchanged
ENSMUSG00000003154	139	87	63	61	84.5218	-1.51716	0.322579	-4.70322	2.56093e-06	1.09277e-05	Foxj2	Down_regulated
ENSMUSG00000003161	200	192	212	215	186.921	-0.558369	0.223967	-2.49309	0.0126637	0.0282093	Sri	Unchanged
ENSMUSG00000003166	481	456	405	403	409.034	-0.895173	0.168631	-5.30849	1.10539e-07	5.91365e-07	Dgcr2	Unchanged
ENSMUSG00000003184	569	440	364	326	405.203	-1.21311	0.165722	-7.32015	2.4769e-13	3.17385e-12	Irf3	Down_regulated
ENSMUSG00000003190	170	133	118	103	124.196	-1.12078	0.265866	-4.21559	2.49131e-05	8.95483e-05	Bcl2l12	Down_regulated
ENSMUSG00000003198	47	27	59	50	39.6992	-0.0865363	0.453465	-0.190833	0.848656	0.906508	Zfp959	Unchanged
ENSMUSG00000003199	842	758	902	827	759.064	-0.564793	0.140544	-4.01863	5.85368e-05	0.000196349	Mpnd	Unchanged
ENSMUSG00000003200	902	766	809	771	750.125	-0.750907	0.134257	-5.59307	2.23086e-08	1.34697e-07	Sh3gl1	Unchanged
ENSMUSG00000003206	6	9	15	13	9.33884	0.195504	0.915402	0.213572	0.830881	0.894309	Ebi3	Unchanged
ENSMUSG00000003208	128	114	62	57	89.5405	-1.69966	0.313779	-5.41674	6.0694e-08	3.39967e-07	Yju2	Down_regulated
ENSMUSG00000003226	4873	2979	3943	3905	3559.22	-0.646897	0.119931	-5.3939	6.89435e-08	3.81964e-07	Ranbp2	Unchanged
ENSMUSG00000003227	0	0	2	0	0.362032	1.79567	4.89001	0.367211	0.713462	NA	Edar	Unchanged
ENSMUSG00000003228	80	49	58	55	55.6711	-0.841063	0.384274	-2.18871	0.028618	0.0588982	Grk5	Unchanged
ENSMUSG00000003233	458	314	279	270	312.082	-1.14895	0.181899	-6.31641	2.67716e-10	2.21814e-09	Dvl3	Down_regulated
ENSMUSG00000003234	667	569	484	507	523.943	-0.993024	0.147572	-6.72909	1.70728e-11	1.68916e-10	Abcf3	Unchanged
ENSMUSG00000003235	3573	3386	3965	4159	3412.28	-0.460768	0.110859	-4.15633	3.23398e-05	0.000113935	Eif2b5	Unchanged
ENSMUSG00000003269	457	423	306	296	356.087	-1.22709	0.176457	-6.95401	3.55034e-12	3.86412e-11	Cyth2	Down_regulated
ENSMUSG00000003271	39	28	60	48	37.855	0.0301469	0.460402	0.0654795	0.947792	0.968226	Sult2b1	Unchanged
ENSMUSG00000003273	50	43	50	54	44.6304	-0.513226	0.419191	-1.22433	0.220829	0.343326	Car11	Unchanged
ENSMUSG00000003279	58	49	78	84	58.7963	-0.0747547	0.367571	-0.203375	0.838842	0.899957	Dlgap1	Unchanged
ENSMUSG00000003282	191	115	107	87	118.934	-1.30333	0.284986	-4.57332	4.80048e-06	1.94451e-05	Plag1	Down_regulated
ENSMUSG00000003283	155	141	179	185	148.2	-0.379567	0.242956	-1.56228	0.118221	0.204006	Hck	Unchanged
ENSMUSG00000003299	972	942	1017	1010	902.844	-0.60114	0.138316	-4.34613	1.3856e-05	5.21772e-05	Mrpl4	Unchanged
ENSMUSG00000003308	441	425	356	356	372.132	-0.965268	0.175563	-5.49814	3.83808e-08	2.24115e-07	Keap1	Unchanged
ENSMUSG00000003309	121	94	166	178	121.099	0.0103748	0.262596	0.0395086	0.968485	0.981141	Ap1m2	Unchanged
ENSMUSG00000003316	3686	2601	3254	3312	2914.45	-0.596237	0.101151	-5.89453	3.75747e-09	2.57362e-08	Glg1	Unchanged
ENSMUSG00000003341	33	29	48	26	30.706	-0.411701	0.532147	-0.77366	0.439132	0.581134	Atp8b3	Unchanged
ENSMUSG00000003344	1246	1140	1085	1167	1074.11	-0.764005	0.126057	-6.0608	1.35443e-09	1.01085e-08	Btbd2	Unchanged
ENSMUSG00000003345	1376	1321	1375	1311	1241.88	-0.68882	0.130987	-5.25868	1.45095e-07	7.62523e-07	Csnk1g2	Unchanged
ENSMUSG00000003346	784	778	1025	921	789.452	-0.367024	0.150817	-2.43357	0.0149508	0.0328304	Abhd17a	Unchanged
ENSMUSG00000003348	298	235	185	181	214.426	-1.20982	0.207142	-5.84053	5.2034e-09	3.48035e-08	Mob3a	Down_regulated
ENSMUSG00000003352	279	200	196	220	207.198	-0.86605	0.210081	-4.12246	3.74846e-05	0.000130224	Cacnb3	Unchanged
ENSMUSG00000003354	12	10	13	15	11.142	-0.325248	0.821609	-0.395867	0.692203	0.796806	Ccdc65	Unchanged
ENSMUSG00000003355	369	371	393	453	360.29	-0.494652	0.181974	-2.71825	0.00656277	0.0153882	Fkbp11	Unchanged
ENSMUSG00000003360	1806	1578	1698	1723	1561.19	-0.660515	0.11246	-5.87334	4.27109e-09	2.89698e-08	Ddx23	Unchanged
ENSMUSG00000003363	644	638	625	650	590.476	-0.693778	0.154967	-4.47694	7.57207e-06	2.95935e-05	Pld3	Unchanged
ENSMUSG00000003378	175	148	195	187	158.682	-0.42989	0.234695	-1.8317	0.0669961	0.125234	Grik5	Unchanged
ENSMUSG00000003379	31	21	41	45	29.6579	0.0663107	0.511902	0.129538	0.896932	0.935204	Cd79a	Unchanged
ENSMUSG00000003380	1059	1000	1175	1174	1000.06	-0.491797	0.131911	-3.72825	0.000192815	0.000592892	Rabac1	Unchanged
ENSMUSG00000003382	327	241	154	125	208.32	-1.68591	0.221986	-7.59466	3.08613e-14	4.48576e-13	Etv3	Down_regulated
ENSMUSG00000003402	1600	1458	1623	1563	1430.1	-0.619659	0.121009	-5.12076	3.04299e-07	1.51238e-06	Prkcsh	Unchanged
ENSMUSG00000003410	77	41	168	155	89.5311	0.80953	0.321963	2.51435	0.0119251	0.0267021	Elavl3	Unchanged
ENSMUSG00000003411	95	103	120	105	96.5534	-0.503581	0.307671	-1.63675	0.101682	0.179069	Rab3b	Unchanged
ENSMUSG00000003418	34	20	45	55	32.5378	0.236392	0.496219	0.476386	0.633799	0.749133	St8sia6	Unchanged
ENSMUSG00000003420	267	249	309	306	255.175	-0.426225	0.196693	-2.16695	0.0302384	0.0617619	Fcgrt	Unchanged
ENSMUSG00000003421	836	789	642	710	700.228	-0.948566	0.144018	-6.58642	4.50549e-11	4.1874e-10	Nosip	Unchanged
ENSMUSG00000003423	545	512	597	550	503.078	-0.561835	0.160286	-3.5052	0.000456272	0.00131724	Pih1d1	Unchanged
ENSMUSG00000003429	4644	4592	4813	5143	4389.28	-0.579993	0.11579	-5.00899	5.47177e-07	2.61171e-06	Rps11	Unchanged
ENSMUSG00000003435	2438	2068	2209	2299	2067.9	-0.673664	0.104063	-6.47364	9.56705e-11	8.44916e-10	Supt5	Unchanged
ENSMUSG00000003436	32	32	40	42	32.7292	-0.326382	0.489833	-0.666313	0.505211	0.64382	Dll3	Unchanged
ENSMUSG00000003437	783	745	799	791	715.297	-0.624714	0.143751	-4.34581	1.38763e-05	5.22441e-05	Paf1	Unchanged
ENSMUSG00000003438	1370	1203	1294	1284	1183.29	-0.673314	0.120184	-5.60237	2.11437e-08	1.28276e-07	Timm50	Unchanged
ENSMUSG00000003444	189	196	223	187	182.61	-0.594306	0.239973	-2.47655	0.0132658	0.0294144	Med29	Unchanged
ENSMUSG00000003452	129	78	94	102	91.8292	-0.729562	0.306151	-2.38301	0.0171717	0.0371946	Bicd1	Unchanged
ENSMUSG00000003458	557	473	508	527	473.519	-0.666706	0.1519	-4.3891	1.13819e-05	4.34428e-05	Ncstn	Unchanged
ENSMUSG00000003464	839	717	647	687	674.874	-0.896804	0.136092	-6.58969	4.40735e-11	4.10561e-10	Pex19	Unchanged
ENSMUSG00000003469	117	91	147	139	108.969	-0.206596	0.276554	-0.747037	0.455041	0.595951	Phyhip	Unchanged
ENSMUSG00000003476	3	0	1	1	1.1036	-1.1238	2.6843	-0.418657	0.675467	NA	Crhr2	Unchanged
ENSMUSG00000003484	0	0	11	1	2.16376	4.37554	2.39401	1.8277	0.0675939	0.12627	Cyp4f18	Unchanged
ENSMUSG00000003500	614	533	634	620	545.827	-0.545855	0.147261	-3.70672	0.000209963	0.000641913	Impdh1	Unchanged
ENSMUSG00000003518	95	79	75	69	74.5146	-0.943393	0.331965	-2.84184	0.0044854	0.0108388	Dusp3	Unchanged
ENSMUSG00000003526	210	185	209	209	185.603	-0.5938	0.220131	-2.69748	0.00698661	0.0163083	Prodh	Unchanged
ENSMUSG00000003527	310	255	156	189	219.957	-1.38498	0.208973	-6.62755	3.41294e-11	3.23589e-10	Ess2	Down_regulated
ENSMUSG00000003528	1077	974	1011	1005	937.386	-0.703193	0.129441	-5.43253	5.55617e-08	3.13841e-07	Slc25a1	Unchanged
ENSMUSG00000003531	427	412	454	454	399.125	-0.568629	0.170794	-3.32933	0.000870546	0.00237961	Dgcr6	Unchanged
ENSMUSG00000003534	187	144	185	144	151.17	-0.671393	0.251266	-2.67204	0.00753911	0.017505	Ddr1	Unchanged
ENSMUSG00000003541	114	89	104	110	94.79	-0.591685	0.293399	-2.01666	0.0437312	0.0860212	Ier3	Unchanged
ENSMUSG00000003545	5	5	31	30	13.639	1.93118	0.816568	2.36499	0.0180303	0.0389045	Fosb	Up_regulated
ENSMUSG00000003546	276	266	317	307	264.486	-0.478385	0.197201	-2.42587	0.0152716	0.0334622	Klc4	Unchanged
ENSMUSG00000003549	363	383	426	455	368.949	-0.450424	0.184186	-2.44549	0.0144655	0.0318269	Ercc1	Unchanged
ENSMUSG00000003555	2	0	13	9	4.40645	2.8604	1.60759	1.77931	0.0751896	0.138427	Cyp17a1	Unchanged
ENSMUSG00000003559	167	154	168	191	154.404	-0.518908	0.240588	-2.15683	0.031019	0.0631016	As3mt	Unchanged
ENSMUSG00000003573	283	240	275	244	239.44	-0.682369	0.201989	-3.37824	0.000729517	0.00202668	Homer3	Unchanged
ENSMUSG00000003575	208	155	174	185	165.025	-0.680669	0.229157	-2.97032	0.00297487	0.00742359	Crtc1	Unchanged
ENSMUSG00000003581	102	97	50	53	74.738	-1.63203	0.340909	-4.7873	1.69039e-06	7.42708e-06	Rnf215	Down_regulated
ENSMUSG00000003585	208	163	272	287	202.928	-0.0766118	0.209075	-0.366432	0.714042	0.812649	Sec14l2	Unchanged
ENSMUSG00000003604	323	257	364	328	285.488	-0.41217	0.186629	-2.2085	0.0272096	0.05628	Aven	Unchanged
ENSMUSG00000003617	6	0	1	1	1.8536	-2.11604	2.24347	-0.943198	0.34558	0.484957	Cp	Unchanged
ENSMUSG00000003623	758	615	822	934	696.289	-0.316774	0.134293	-2.35884	0.0183324	0.0394931	Crot	Unchanged
ENSMUSG00000003644	1509	1382	1441	1510	1340.94	-0.650817	0.120323	-5.4089	6.34114e-08	3.54127e-07	Rps6ka1	Unchanged
ENSMUSG00000003657	53	45	51	58	46.8917	-0.520875	0.40975	-1.2712	0.203657	0.32172	Calb2	Unchanged
ENSMUSG00000003660	5656	4077	5589	5465	4673.51	-0.476206	0.0964799	-4.9358	7.98217e-07	3.70336e-06	Snrnp200	Unchanged
ENSMUSG00000003662	581	528	488	494	487.803	-0.854028	0.155342	-5.49772	3.84733e-08	2.2459e-07	Ciao1	Unchanged
ENSMUSG00000003665	1	0	8	3	2.21588	2.82537	2.21097	1.27788	0.201291	0.318629	Has1	Unchanged
ENSMUSG00000003680	280	274	266	279	253.982	-0.707656	0.200649	-3.52683	0.000420573	0.00122245	Taf6l	Unchanged
ENSMUSG00000003721	299	227	152	193	208.214	-1.2766	0.215252	-5.93072	3.01606e-09	2.09488e-08	Insig2	Down_regulated
ENSMUSG00000003731	2281	1666	1897	2012	1794	-0.676506	0.105665	-6.40239	1.52961e-10	1.30916e-09	Kpna6	Unchanged
ENSMUSG00000003746	21	15	21	24	17.9934	-0.341198	0.650331	-0.524652	0.599825	0.721316	Man1a	Unchanged
ENSMUSG00000003752	123	121	68	87	96.7941	-1.34138	0.305972	-4.38401	1.16516e-05	4.4355e-05	Itpkc	Down_regulated
ENSMUSG00000003762	186	146	203	205	165.346	-0.370163	0.228422	-1.62053	0.105119	0.184384	Coq8b	Unchanged
ENSMUSG00000003778	2109	1619	1158	1220	1465.5	-1.31507	0.108774	-12.0899	1.1937e-33	1.17816e-31	Brd8	Down_regulated
ENSMUSG00000003779	3515	2758	3154	3182	2881.4	-0.65307	0.0961952	-6.78901	1.12909e-11	1.14568e-10	Kif20a	Unchanged
ENSMUSG00000003808	1750	1579	1534	1565	1490.55	-0.782222	0.116731	-6.70105	2.06926e-11	2.02453e-10	Farsa	Unchanged
ENSMUSG00000003809	1042	890	1191	1273	980.59	-0.323916	0.122167	-2.65142	0.00801536	0.0185089	Gcdh	Unchanged
ENSMUSG00000003810	773	647	620	659	626.254	-0.823977	0.138085	-5.96716	2.41421e-09	1.70139e-08	Mast2	Unchanged
ENSMUSG00000003812	479	481	404	382	412.728	-0.973914	0.176011	-5.53327	3.14318e-08	1.86062e-07	Dnase2a	Unchanged
ENSMUSG00000003813	832	773	793	850	745.603	-0.647645	0.138874	-4.66355	3.10801e-06	1.30873e-05	Rad23a	Unchanged
ENSMUSG00000003814	8330	7561	9144	9344	7769.86	-0.461906	0.0993452	-4.6495	3.32733e-06	1.39037e-05	Calr	Unchanged
ENSMUSG00000003824	1288	1223	1470	1416	1223.83	-0.481227	0.129143	-3.72632	0.000194299	0.000597092	Syce2	Unchanged
ENSMUSG00000003847	941	495	605	557	599.295	-0.94024	0.180379	-5.21258	1.86228e-07	9.6023e-07	Nfat5	Unchanged
ENSMUSG00000003848	1710	1513	989	937	1252.4	-1.41912	0.122961	-11.5413	8.17173e-31	6.72109e-29	Nob1	Down_regulated
ENSMUSG00000003849	864	765	986	1068	823.602	-0.343263	0.130782	-2.62469	0.00867267	0.0199176	Nqo1	Unchanged
ENSMUSG00000003863	165	149	182	152	148.108	-0.585703	0.250876	-2.33463	0.0195628	0.0418364	Ppfia3	Unchanged
ENSMUSG00000003865	762	740	894	929	749.46	-0.404936	0.143295	-2.82588	0.00471506	0.011345	Gys1	Unchanged
ENSMUSG00000003868	2932	2694	2991	2945	2644.76	-0.602888	0.11084	-5.43927	5.34999e-08	3.03041e-07	Ruvbl2	Unchanged
ENSMUSG00000003872	8	10	18	16	11.2196	0.223265	0.832061	0.268328	0.788447	0.865299	Lin7b	Unchanged
ENSMUSG00000003873	1285	1290	1279	1317	1192.86	-0.676062	0.135371	-4.99415	5.90965e-07	2.80089e-06	Bax	Unchanged
ENSMUSG00000003923	1250	1131	913	952	1003.99	-1.03166	0.126983	-8.12439	4.49617e-16	8.1956e-15	Tfam	Down_regulated
ENSMUSG00000003929	419	271	139	141	240.966	-1.95455	0.209332	-9.33707	9.90325e-21	3.0874e-19	Zfp81	Down_regulated
ENSMUSG00000003934	27	12	39	39	24.3804	0.36613	0.580416	0.630806	0.528167	0.663778	Efnb3	Unchanged
ENSMUSG00000003948	74	49	77	107	66.5847	-0.0798431	0.357389	-0.223407	0.823219	0.888852	Mmd	Unchanged
ENSMUSG00000003949	3	3	6	6	3.8316	0.318183	1.39131	0.228693	0.819108	0.886399	Hlf	Unchanged
ENSMUSG00000003955	687	675	825	861	685.684	-0.377358	0.147762	-2.55382	0.0106548	0.0240575	Fam162a	Unchanged
ENSMUSG00000003970	14200	13667	15207	14950	13256.3	-0.571012	0.108137	-5.28043	1.28882e-07	6.83531e-07	Rpl8	Unchanged
ENSMUSG00000003992	37	32	52	33	34.5982	-0.366961	0.492695	-0.744803	0.456391	0.596984	Ssbp2	Unchanged
ENSMUSG00000004018	418	354	420	441	369.917	-0.516111	0.165601	-3.11659	0.00182955	0.00473	Fancl	Unchanged
ENSMUSG00000004031	2	1	3	2	1.70822	0.101276	2.04607	0.0494981	0.960522	0.976094	Brinp2	Unchanged
ENSMUSG00000004032	29	25	30	33	26.3758	-0.452446	0.540024	-0.837824	0.402129	0.542889	Gstm5	Unchanged
ENSMUSG00000004035	24	9	25	25	17.72	-0.023472	0.679698	-0.034533	0.972452	0.98329	Gstm7	Unchanged
ENSMUSG00000004038	75	60	81	70	64.6933	-0.505163	0.354544	-1.42482	0.154208	0.255619	Gstm3	Unchanged
ENSMUSG00000004040	991	769	706	660	735.534	-1.0312	0.134291	-7.67883	1.60547e-14	2.41872e-13	Stat3	Down_regulated
ENSMUSG00000004043	73	48	66	54	54.8767	-0.664843	0.387972	-1.71364	0.0865955	0.15659	Stat5a	Unchanged
ENSMUSG00000004044	418	364	465	476	387.303	-0.408132	0.164184	-2.48582	0.0129254	0.0287225	Cavin1	Unchanged
ENSMUSG00000004054	272	276	267	281	253.148	-0.686807	0.204152	-3.36418	0.000767704	0.00212083	Map3k11	Unchanged
ENSMUSG00000004056	1131	947	965	1030	938.233	-0.73214	0.122643	-5.96967	2.37729e-09	1.67946e-08	Akt2	Unchanged
ENSMUSG00000004069	905	768	655	654	703.447	-1.02733	0.13496	-7.61213	2.6961e-14	3.95005e-13	Dnaja3	Down_regulated
ENSMUSG00000004070	501	369	461	422	399.609	-0.64014	0.165	-3.87962	0.000104618	0.000335936	Hmox2	Unchanged
ENSMUSG00000004071	493	427	314	342	375.754	-1.16382	0.167482	-6.94892	3.68092e-12	3.9955e-11	Cdip1	Down_regulated
ENSMUSG00000004085	77	72	57	57	62.4453	-1.06589	0.362935	-2.93687	0.00331542	0.00819858	Map3k20	Down_regulated
ENSMUSG00000004096	844	725	855	926	757.582	-0.492524	0.131676	-3.74041	0.00018372	0.000566561	Cwc15	Unchanged
ENSMUSG00000004098	110	66	111	126	90.4584	-0.222209	0.308104	-0.721212	0.470779	0.611103	Col5a3	Unchanged
ENSMUSG00000004099	3818	2976	3239	3086	3025.73	-0.769214	0.099718	-7.7139	1.22033e-14	1.87336e-13	Dnmt1	Unchanged
ENSMUSG00000004100	1490	1358	628	596	1023.6	-1.89717	0.132326	-14.3371	1.28264e-46	3.37034e-44	Ppan	Down_regulated
ENSMUSG00000004105	13	18	18	20	15.72	-0.412252	0.710061	-0.580587	0.561519	0.694536	Angptl2	Unchanged
ENSMUSG00000004113	6	2	3	6	3.71855	-0.455106	1.42881	-0.318521	0.750089	0.839319	Cacna1b	Unchanged
ENSMUSG00000004127	270	226	222	228	219.355	-0.812745	0.203785	-3.98825	6.65612e-05	0.000221356	Trmt10a	Unchanged
ENSMUSG00000004151	72	40	67	84	57.4251	-0.217031	0.384152	-0.564963	0.572099	0.703066	Etv1	Unchanged
ENSMUSG00000004187	210	168	189	201	175.162	-0.624484	0.22291	-2.8015	0.00508653	0.0121707	Kifc2	Unchanged
ENSMUSG00000004207	2787	2320	2864	2978	2471.54	-0.478795	0.0997347	-4.80069	1.58122e-06	6.98008e-06	Psap	Unchanged
ENSMUSG00000004221	502	358	463	484	407.401	-0.522159	0.16031	-3.25718	0.00112523	0.00301947	Ikbkg	Unchanged
ENSMUSG00000004231	1	0	0	1	0.422583	-0.640041	4.33238	-0.147734	0.882552	NA	Pax2	Unchanged
ENSMUSG00000004233	78	50	61	72	58.9681	-0.600848	0.371577	-1.61702	0.105874	0.185563	Wars2	Unchanged
ENSMUSG00000004263	30	34	36	36	31.1096	-0.522037	0.507766	-1.02811	0.3039	0.440965	Atn1	Unchanged
ENSMUSG00000004264	3017	2788	3050	2985	2713.68	-0.624629	0.111623	-5.59589	2.19487e-08	1.32643e-07	Phb2	Unchanged
ENSMUSG00000004266	370	302	426	396	334.596	-0.37845	0.174372	-2.17036	0.0299795	0.0613074	Ptpn6	Unchanged
ENSMUSG00000004267	95	79	62	49	68.7098	-1.31722	0.353385	-3.72744	0.000193438	0.000594535	Eno2	Down_regulated
ENSMUSG00000004268	1815	1596	1796	1863	1611.1	-0.575804	0.111956	-5.14312	2.70207e-07	1.35358e-06	Emg1	Unchanged
ENSMUSG00000004270	962	769	839	888	791.708	-0.672948	0.126905	-5.30275	1.14068e-07	6.09599e-07	Lpcat3	Unchanged
ENSMUSG00000004285	801	776	856	880	755.395	-0.54553	0.143013	-3.81456	0.000136428	0.000429093	Atp6v1f	Unchanged
ENSMUSG00000004317	161	106	151	139	125.493	-0.535119	0.264577	-2.02255	0.0431201	0.0849098	Clcn5	Unchanged
ENSMUSG00000004319	2909	1897	2025	2112	2065.35	-0.869111	0.11529	-7.53848	4.75498e-14	6.7325e-13	Clcn3	Unchanged
ENSMUSG00000004328	74	52	79	54	58.7599	-0.576768	0.385635	-1.49563	0.134749	0.227863	Hif3a	Unchanged
ENSMUSG00000004341	11	12	6	17	10.61	-0.702623	0.885048	-0.793882	0.427264	0.569002	Gpx6	Unchanged
ENSMUSG00000004344	1	0	3	2	1.13821	1.68736	2.708	0.623102	0.533217	NA	Gpx5	Unchanged
ENSMUSG00000004347	2	1	2	1	1.35462	-0.630956	2.28538	-0.276084	0.782483	NA	Pde1c	Unchanged
ENSMUSG00000004356	2399	1609	2083	2020	1840.31	-0.620351	0.115682	-5.36254	8.20581e-08	4.49089e-07	Utp20	Unchanged
ENSMUSG00000004359	119	111	104	130	106.532	-0.657503	0.286369	-2.296	0.0216761	0.0459671	Spic	Unchanged
ENSMUSG00000004360	1	1	3	5	1.97596	1.31334	1.99833	0.657218	0.51104	0.647885	9330159F19Rik	Unchanged
ENSMUSG00000004364	1592	1252	1243	1253	1239.89	-0.855979	0.113017	-7.57389	3.62208e-14	5.21234e-13	Cul3	Unchanged
ENSMUSG00000004371	1	2	46	42	16.4652	4.19164	1.04077	4.02742	5.63928e-05	0.000189723	Il11	Up_regulated
ENSMUSG00000004383	238	195	230	242	205.299	-0.546661	0.208402	-2.6231	0.00871328	0.0200018	Large1	Unchanged
ENSMUSG00000004393	701	684	643	653	623.222	-0.780251	0.151435	-5.15239	2.57188e-07	1.29542e-06	Ddx56	Unchanged
ENSMUSG00000004394	466	404	322	375	368.787	-0.996719	0.170281	-5.85337	4.81701e-09	3.24119e-08	Tmed4	Unchanged
ENSMUSG00000004415	80	91	140	153	100.868	0.0836323	0.301555	0.277337	0.781522	0.860078	Col26a1	Unchanged
ENSMUSG00000004446	712	601	323	364	491.61	-1.60905	0.153705	-10.4684	1.2066e-25	6.10328e-24	Bid	Down_regulated
ENSMUSG00000004451	1078	935	1021	1004	926.793	-0.666288	0.126591	-5.26333	1.41466e-07	7.45387e-07	Ralb	Unchanged
ENSMUSG00000004455	4225	3387	3344	3488	3347.39	-0.825773	0.0938337	-8.80039	1.36347e-18	3.38077e-17	Ppp1cc	Unchanged
ENSMUSG00000004460	656	557	554	591	544.521	-0.757396	0.145083	-5.22044	1.78503e-07	9.25045e-07	Dnajb11	Unchanged
ENSMUSG00000004462	421	295	304	353	315.601	-0.785406	0.179756	-4.36929	1.24652e-05	4.72298e-05	Tbccd1	Unchanged
ENSMUSG00000004473	18	7	12	11	10.8106	-0.742216	0.855472	-0.86761	0.385608	0.52594	Clec11a	Unchanged
ENSMUSG00000004500	43	33	48	50	38.628	-0.299721	0.448191	-0.668736	0.503664	0.642293	Zfp324	Unchanged
ENSMUSG00000004508	10	7	7	3	6.52488	-1.41575	1.10899	-1.27661	0.20174	0.319265	Gab2	Unchanged
ENSMUSG00000004530	1836	1527	1678	1748	1553.06	-0.645833	0.108356	-5.96028	2.51802e-09	1.76838e-08	Coro1c	Unchanged
ENSMUSG00000004535	2297	1950	2228	2309	2000.05	-0.578981	0.104703	-5.52973	3.20717e-08	1.89628e-07	Tax1bp1	Unchanged
ENSMUSG00000004540	2	0	0	2	0.845165	-0.566611	3.19449	-0.177371	0.859217	NA	Psg17	Unchanged
ENSMUSG00000004542	0	1	0	2	0.665168	0.193945	3.5878	0.0540567	0.95689	NA	Psg19	Unchanged
ENSMUSG00000004558	276	211	271	270	232.173	-0.513837	0.198091	-2.59395	0.0094881	0.0216185	Ndrg2	Unchanged
ENSMUSG00000004561	170	147	126	129	134.612	-0.988531	0.253182	-3.90444	9.44452e-05	0.000305452	Mettl17	Unchanged
ENSMUSG00000004562	50	33	65	46	42.7649	-0.231935	0.442494	-0.524155	0.600171	0.721439	Arhgef40	Unchanged
ENSMUSG00000004565	1676	1248	1689	1650	1408.86	-0.47142	0.112052	-4.20715	2.58611e-05	9.26921e-05	Pnpla6	Unchanged
ENSMUSG00000004567	455	333	273	304	322.193	-1.11344	0.176074	-6.32368	2.55406e-10	2.12485e-09	Mcoln1	Down_regulated
ENSMUSG00000004568	1592	1220	642	581	1004.89	-1.86535	0.12782	-14.5936	3.0868e-48	9.46291e-46	Arhgef18	Down_regulated
ENSMUSG00000004591	1021	745	816	845	787.194	-0.750843	0.128696	-5.83423	5.40411e-09	3.60268e-08	Pkn2	Unchanged
ENSMUSG00000004609	3	0	2	5	1.97495	0.653636	2.05587	0.317936	0.750533	0.839597	Cd33	Unchanged
ENSMUSG00000004610	117	110	142	147	115.524	-0.331676	0.272261	-1.21823	0.223136	0.346274	Etfb	Unchanged
ENSMUSG00000004612	0	0	2	0	0.362032	1.79567	4.89001	0.367211	0.713462	NA	Nkg7	Unchanged
ENSMUSG00000004626	1356	1275	1466	1441	1261.06	-0.537651	0.126279	-4.25765	2.06586e-05	7.52855e-05	Stxbp2	Unchanged
ENSMUSG00000004630	4	2	7	4	3.59745	0.241	1.44551	0.166723	0.867588	0.916941	Pcp2	Unchanged
ENSMUSG00000004631	10	12	33	27	16.9733	0.758468	0.692919	1.0946	0.273693	0.407196	Sgce	Unchanged
ENSMUSG00000004633	33	24	31	37	27.9271	-0.410231	0.525878	-0.780088	0.435339	0.577323	Chn2	Unchanged
ENSMUSG00000004637	191	169	164	171	161.029	-0.780202	0.234067	-3.33324	0.000858422	0.00234899	Wwox	Unchanged
ENSMUSG00000004642	2607	2252	2998	3111	2451.99	-0.345504	0.102866	-3.35878	0.000782862	0.00215976	Slbp	Unchanged
ENSMUSG00000004655	2	0	1	1	0.853599	-0.544877	2.97117	-0.183388	0.854493	NA	Aqp1	Unchanged
ENSMUSG00000004661	607	426	530	530	475.479	-0.622036	0.15345	-4.05367	5.04202e-05	0.000171195	Arid3b	Unchanged
ENSMUSG00000004665	314	261	381	384	297.26	-0.259577	0.179685	-1.44462	0.148564	0.24795	Cnn2	Unchanged
ENSMUSG00000004667	2956	2784	3214	3164	2757.72	-0.530342	0.113713	-4.66384	3.10359e-06	1.30741e-05	Polr2e	Unchanged
ENSMUSG00000004668	5	1	4	3	2.81181	-0.367457	1.64059	-0.223979	0.822774	0.88854	Abca13	Unchanged
ENSMUSG00000004677	1555	1142	1509	1379	1265.34	-0.562024	0.120796	-4.65268	3.27655e-06	1.37217e-05	Myo9b	Unchanged
ENSMUSG00000004698	2	8	3	4	4.2934	-1.28402	1.39556	-0.920072	0.357535	0.497942	Hdac9	Unchanged
ENSMUSG00000004748	131	115	88	99	102.565	-1.07241	0.287468	-3.73055	0.000191066	0.000588138	Mtfp1	Down_regulated
ENSMUSG00000004768	372	286	192	181	250.513	-1.48416	0.196834	-7.54015	4.6942e-14	6.65576e-13	Rab23	Down_regulated
ENSMUSG00000004771	721	624	631	666	609.093	-0.72793	0.140909	-5.16597	2.39189e-07	1.21413e-06	Rab11a	Unchanged
ENSMUSG00000004788	525	487	515	499	466.433	-0.676568	0.16023	-4.22249	2.41618e-05	8.70641e-05	Eif2b2	Unchanged
ENSMUSG00000004789	1745	1414	1454	1502	1411.15	-0.766221	0.10959	-6.99172	2.71535e-12	3.01903e-11	Dlst	Unchanged
ENSMUSG00000004791	6	8	16	12	9.02727	0.304487	0.930662	0.327173	0.743537	0.834749	Pgf	Unchanged
ENSMUSG00000004798	156	95	150	161	124.338	-0.342148	0.267305	-1.27999	0.200549	0.317728	Ulk2	Unchanged
ENSMUSG00000004815	214	147	104	114	139.041	-1.38684	0.253326	-5.47453	4.38674e-08	2.53649e-07	Dgkq	Down_regulated
ENSMUSG00000004837	2	0	7	0	1.76711	1.27891	2.42693	0.526969	0.598215	0.720371	Grap	Unchanged
ENSMUSG00000004843	276	285	255	296	257.444	-0.715616	0.206651	-3.46291	0.000534362	0.00152278	Chmp2b	Unchanged
ENSMUSG00000004846	485	413	429	400	400.1	-0.787768	0.164936	-4.77622	1.78624e-06	7.80921e-06	Plod3	Unchanged
ENSMUSG00000004849	944	855	1049	1120	892.781	-0.409537	0.129949	-3.15153	0.00162416	0.00423149	Ap1s1	Unchanged
ENSMUSG00000004864	185	178	168	200	168.138	-0.664468	0.236524	-2.80931	0.00496484	0.0119106	Mapk13	Unchanged
ENSMUSG00000004865	2498	2112	1999	2021	2010.99	-0.87118	0.105041	-8.29371	1.09768e-16	2.14169e-15	Srpk1	Unchanged
ENSMUSG00000004880	3477	2554	2990	2972	2740.69	-0.67843	0.0996671	-6.80697	9.96778e-12	1.01961e-10	Lbr	Unchanged
ENSMUSG00000004885	66	51	101	74	63.8739	-0.0811917	0.366835	-0.22133	0.824835	0.889789	Crabp2	Unchanged
ENSMUSG00000004891	652	565	693	683	587.12	-0.497368	0.143509	-3.46575	0.000528747	0.00150805	Nes	Unchanged
ENSMUSG00000004892	64	53	80	55	56.9335	-0.459563	0.389851	-1.17882	0.238471	0.36528	Bcan	Unchanged
ENSMUSG00000004894	0	0	6	2	1.43126	3.78008	2.63555	1.43427	0.151496	NA	Hapln2	Unchanged
ENSMUSG00000004895	929	870	731	740	770.686	-0.971786	0.139369	-6.97277	3.10755e-12	3.42457e-11	Prcc	Unchanged
ENSMUSG00000004896	288	258	109	141	198.626	-1.80742	0.226929	-7.96469	1.65638e-15	2.81626e-14	Rrnad1	Down_regulated
ENSMUSG00000004897	6551	5906	6659	6883	5920.96	-0.559317	0.0995866	-5.61639	1.94992e-08	1.19013e-07	Hdgf	Unchanged
ENSMUSG00000004902	11	6	33	30	15.821	1.2426	0.726551	1.71027	0.0872151	0.157542	Slc25a18	Unchanged
ENSMUSG00000004929	1673	1518	1578	1536	1454.74	-0.713904	0.119637	-5.96723	2.41314e-09	1.70123e-08	Thop1	Unchanged
ENSMUSG00000004931	426	395	416	395	376.374	-0.696637	0.172573	-4.03678	5.41899e-05	0.00018292	Apba3	Unchanged
ENSMUSG00000004933	21	12	29	22	18.1363	-0.0158126	0.65895	-0.0239967	0.980855	0.988132	Matk	Unchanged
ENSMUSG00000004934	742	700	501	511	588.381	-1.19279	0.150987	-7.89997	2.78964e-15	4.66084e-14	Pias4	Down_regulated
ENSMUSG00000004936	1784	1440	1516	1590	1455.63	-0.724119	0.108579	-6.66907	2.5743e-11	2.48738e-10	Map2k1	Unchanged
ENSMUSG00000004937	1112	986	788	765	868.189	-1.11051	0.131647	-8.43545	3.29921e-17	6.84644e-16	Sgta	Down_regulated
ENSMUSG00000004939	1	0	4	7	2.18214	2.80325	2.20266	1.27267	0.203136	0.320972	Nmrk2	Unchanged
ENSMUSG00000004945	558	500	578	579	504.054	-0.548157	0.152369	-3.59757	0.000321199	0.00095193	Tmem242	Unchanged
ENSMUSG00000004947	451	413	326	327	360.357	-1.08288	0.173417	-6.24434	4.25604e-10	3.43351e-09	Dtx2	Down_regulated
ENSMUSG00000004948	156	160	252	279	183.967	0.0617783	0.230191	0.268378	0.788408	0.865299	Zp3	Unchanged
ENSMUSG00000004951	3044	3062	3580	3608	3011.56	-0.453159	0.121973	-3.71522	0.000203025	0.00062224	Hspb1	Unchanged
ENSMUSG00000004952	314	297	357	311	291.837	-0.550372	0.194686	-2.82697	0.00469908	0.0113079	Rasa4	Unchanged
ENSMUSG00000004961	25	29	31	30	26.3191	-0.517157	0.550506	-0.939422	0.347514	0.486963	Syt5	Unchanged
ENSMUSG00000004980	12307	10170	11294	11137	10297.6	-0.674534	0.0893737	-7.54735	4.44207e-14	6.32933e-13	Hnrnpa2b1	Unchanged
ENSMUSG00000004988	16	8	70	65	30.449	1.84616	0.553276	3.33678	0.000847539	0.00232361	Fxyd4	Up_regulated
ENSMUSG00000004994	226	231	110	111	169.489	-1.73537	0.244995	-7.0833	1.40757e-12	1.62554e-11	Ccdc130	Down_regulated
ENSMUSG00000004996	484	419	383	427	398.103	-0.832925	0.163625	-5.09044	3.57234e-07	1.75307e-06	Mri1	Unchanged
ENSMUSG00000005034	288	213	194	219	213.073	-0.943521	0.207226	-4.5531	5.28623e-06	2.12595e-05	Prkacb	Unchanged
ENSMUSG00000005043	21	19	33	25	21.6181	-0.136733	0.602387	-0.226985	0.820435	0.887029	Sgsh	Unchanged
ENSMUSG00000005045	113	90	142	139	106.744	-0.198977	0.278338	-0.714876	0.474685	0.615109	Chd5	Unchanged
ENSMUSG00000005054	1001	951	1184	1199	975.822	-0.394687	0.132864	-2.97062	0.00297201	0.00741737	Cstb	Unchanged
ENSMUSG00000005057	40	39	20	19	29.3795	-1.70065	0.53205	-3.19641	0.00139147	0.00366537	Sh2b2	Down_regulated
ENSMUSG00000005069	635	576	399	394	483.295	-1.28909	0.157489	-8.18525	2.71732e-16	5.0766e-15	Pex5	Down_regulated
ENSMUSG00000005078	456	397	422	415	389.052	-0.702047	0.165129	-4.25151	2.12332e-05	7.72126e-05	Jkamp	Unchanged
ENSMUSG00000005087	1	4	1	2	2.05619	-1.50977	1.97009	-0.766346	0.443471	0.58507	Cd44	Unchanged
ENSMUSG00000005102	548	396	570	546	461.13	-0.419338	0.155106	-2.70357	0.00686	0.0160349	Eif2ak4	Unchanged
ENSMUSG00000005103	1289	1048	1179	1273	1090.73	-0.601959	0.116806	-5.15349	2.55677e-07	1.2892e-06	Wdr1	Unchanged
ENSMUSG00000005107	0	0	3	2	0.888213	3.09276	3.10607	0.995712	0.31939	NA	Slc2a9	Unchanged
ENSMUSG00000005124	0	0	3	0	0.543048	2.38075	4.14984	0.573697	0.566173	NA	Ccn4	Unchanged
ENSMUSG00000005125	106	79	154	181	110.894	0.190268	0.2761	0.689126	0.490744	0.630558	Ndrg1	Unchanged
ENSMUSG00000005131	8	8	30	16	12.7518	0.851026	0.812755	1.04709	0.295059	0.431135	4930550C14Rik	Unchanged
ENSMUSG00000005142	938	854	853	914	819.93	-0.70016	0.133587	-5.24121	1.59526e-07	8.33166e-07	Man2b1	Unchanged
ENSMUSG00000005148	1263	1014	395	329	768.514	-2.32003	0.14583	-15.9091	5.47743e-57	3.16642e-54	Klf5	Down_regulated
ENSMUSG00000005150	365	323	465	429	352.821	-0.296933	0.174509	-1.70154	0.0888424	0.16011	Wdr83	Unchanged
ENSMUSG00000005161	3760	3526	4103	4630	3610.1	-0.423083	0.110912	-3.81459	0.000136408	0.000429093	Prdx2	Unchanged
ENSMUSG00000005198	4090	2629	6300	5881	4019.15	0.208817	0.11481	1.8188	0.0689424	0.128504	Polr2a	Unchanged
ENSMUSG00000005202	0	1	2	2	1.0272	1.25021	2.81248	0.444522	0.656665	NA	Shbg	Unchanged
ENSMUSG00000005204	3016	2543	2934	2833	2587.79	-0.619722	0.103406	-5.99307	2.05913e-09	1.47321e-08	Senp3	Unchanged
ENSMUSG00000005220	0	0	0	2	0.345165	1.73309	4.89462	0.354081	0.723278	NA	Corin	Unchanged
ENSMUSG00000005225	613	435	581	579	497.547	-0.513545	0.150529	-3.41161	0.000645816	0.00181257	Plekha8	Unchanged
ENSMUSG00000005232	1	1	0	3	1.08775	-0.125758	2.69908	-0.046593	0.962838	NA	G6pc2	Unchanged
ENSMUSG00000005233	875	791	745	726	732.024	-0.857522	0.138665	-6.18411	6.24545e-10	4.89594e-09	Spc25	Unchanged
ENSMUSG00000005237	52	55	156	121	79.7212	0.690121	0.342379	2.01566	0.0438354	0.0861926	Dnah2	Unchanged
ENSMUSG00000005251	55	47	11	13	33.0249	-2.76275	0.537713	-5.13797	2.7773e-07	1.38851e-06	Ripk4	Down_regulated
ENSMUSG00000005262	764	603	688	696	628.618	-0.650155	0.136572	-4.76053	1.93081e-06	8.3887e-06	Ufd1	Unchanged
ENSMUSG00000005267	16	9	5	6	8.8206	-1.8311	0.961021	-1.90537	0.0567322	0.108391	Zfp287	Unchanged
ENSMUSG00000005268	3	0	3	1	1.46563	-0.117457	2.34877	-0.0500077	0.960116	NA	Prlr	Unchanged
ENSMUSG00000005299	521	425	456	490	433.36	-0.671219	0.155452	-4.31784	1.57561e-05	5.86231e-05	Letm1	Unchanged
ENSMUSG00000005312	2411	1986	2219	2134	2008.24	-0.685194	0.106228	-6.4502	1.117e-10	9.76249e-10	Ubqln1	Unchanged
ENSMUSG00000005320	23	22	39	51	28.6514	0.3167	0.527615	0.600248	0.548341	0.684007	Fgfr4	Unchanged
ENSMUSG00000005338	9	2	7	15	6.74586	0.388815	1.11461	0.348835	0.727213	0.822408	Cadm3	Unchanged
ENSMUSG00000005354	1380	1211	1382	1346	1214.98	-0.601451	0.120316	-4.99892	5.76531e-07	2.74147e-06	Txn2	Unchanged
ENSMUSG00000005357	5	5	7	7	5.3252	-0.197328	1.17884	-0.167392	0.867062	0.916528	Slc1a6	Unchanged
ENSMUSG00000005360	59	56	74	57	55.9026	-0.488869	0.388371	-1.25877	0.208114	0.327025	Slc1a3	Unchanged
ENSMUSG00000005362	502	355	393	419	382.552	-0.738618	0.164772	-4.48266	7.37186e-06	2.89004e-05	Crbn	Unchanged
ENSMUSG00000005370	10704	8258	8934	9346	8548.74	-0.719474	0.0857209	-8.39321	4.73032e-17	9.62862e-16	Msh6	Unchanged
ENSMUSG00000005371	735	587	354	335	493.487	-1.60823	0.153133	-10.5022	8.44249e-26	4.30269e-24	Fbxo11	Down_regulated
ENSMUSG00000005373	78	45	85	90	64.8189	-0.139672	0.358724	-0.389359	0.69701	0.80003	Mlxipl	Unchanged
ENSMUSG00000005374	1071	828	471	455	696.496	-1.70201	0.136242	-12.4926	8.19747e-36	8.86949e-34	Tbl2	Down_regulated
ENSMUSG00000005378	899	842	977	977	839.658	-0.51456	0.136157	-3.77917	0.000157354	0.000490182	Bud23	Unchanged
ENSMUSG00000005397	2210	1454	2305	2265	1825.93	-0.3341	0.117271	-2.84894	0.00438646	0.0106378	Nid1	Unchanged
ENSMUSG00000005410	9411	8384	8702	8821	8133.21	-0.700773	0.0968038	-7.2391	4.51669e-13	5.58254e-12	Mcm5	Unchanged
ENSMUSG00000005413	1288	1156	1077	1151	1085.52	-0.81247	0.123705	-6.56778	5.10698e-11	4.70536e-10	Hmox1	Unchanged
ENSMUSG00000005417	2310	1916	2407	2326	2027.76	-0.507834	0.106013	-4.79029	1.66538e-06	7.32512e-06	Mprip	Unchanged
ENSMUSG00000005442	1743	1390	1292	1161	1314.8	-1.02005	0.12046	-8.46792	2.49807e-17	5.27594e-16	Cic	Down_regulated
ENSMUSG00000005447	530	485	577	589	493.799	-0.478925	0.154556	-3.09871	0.00194366	0.00500523	Pafah1b3	Unchanged
ENSMUSG00000005465	48	36	43	33	36.999	-0.805359	0.466663	-1.72578	0.0843864	0.15317	Il27ra	Unchanged
ENSMUSG00000005469	1366	1140	1441	1415	1211.35	-0.483269	0.116365	-4.15306	3.28061e-05	0.000115357	Prkaca	Unchanged
ENSMUSG00000005470	919	725	564	565	661.354	-1.21002	0.135565	-8.92573	4.42789e-19	1.14127e-17	Asf1b	Down_regulated
ENSMUSG00000005474	0	1	1	0	0.501019	-0.767773	4.0729	-0.188508	0.850479	NA	Myl10	Unchanged
ENSMUSG00000005481	3309	3073	3517	3705	3086.67	-0.503949	0.108872	-4.62881	3.67772e-06	1.5267e-05	Ddx39	Unchanged
ENSMUSG00000005483	1632	1419	696	747	1116.99	-1.75687	0.12208	-14.3911	5.88548e-47	1.58774e-44	Dnajb1	Down_regulated
ENSMUSG00000005493	4	2	8	5	3.95105	0.48018	1.38747	0.346082	0.729281	0.823872	Msh4	Unchanged
ENSMUSG00000005501	262	155	155	141	167.492	-1.14038	0.244565	-4.66287	3.11823e-06	1.31194e-05	Usp40	Down_regulated
ENSMUSG00000005503	1	0	2	0	0.612032	0.395944	3.69685	0.107103	0.914707	NA	Evx1	Unchanged
ENSMUSG00000005505	98	88	47	68	72.9036	-1.37528	0.348382	-3.94763	7.89285e-05	0.000258953	Kbtbd4	Down_regulated
ENSMUSG00000005506	4270	3035	3213	3243	3180	-0.837523	0.0997898	-8.39287	4.74419e-17	9.64716e-16	Celf1	Unchanged
ENSMUSG00000005510	563	562	613	647	543.215	-0.522967	0.158992	-3.28926	0.00100451	0.0027152	Ndufs3	Unchanged
ENSMUSG00000005514	581	565	552	567	523.827	-0.718464	0.158009	-4.547	5.44168e-06	2.18369e-05	Por	Unchanged
ENSMUSG00000005533	259	198	236	216	208.108	-0.680247	0.210521	-3.23126	0.00123248	0.00328417	Igf1r	Unchanged
ENSMUSG00000005534	288	160	152	170	180.054	-1.1205	0.241646	-4.63695	3.53594e-06	1.47147e-05	Insr	Down_regulated
ENSMUSG00000005540	0	0	17	12	5.14826	5.62798	1.84318	3.05342	0.00226251	0.00576204	Fcer2a	Up_regulated
ENSMUSG00000005553	3	5	4	8	4.45474	-0.138474	1.31209	-0.105537	0.91595	0.946981	Atp4a	Unchanged
ENSMUSG00000005566	14861	13967	14572	14796	13376	-0.656624	0.103032	-6.37298	1.85384e-10	1.56744e-09	Trim28	Unchanged
ENSMUSG00000005575	921	798	874	911	801.043	-0.621174	0.129957	-4.77984	1.75439e-06	7.68158e-06	Ube2m	Unchanged
ENSMUSG00000005580	73	60	52	49	55.3196	-1.06698	0.381856	-2.79418	0.00520314	0.0124248	Adcy9	Down_regulated
ENSMUSG00000005609	1161	911	1034	1046	949.465	-0.661989	0.120748	-5.48239	4.19608e-08	2.43404e-07	Ctr9	Unchanged
ENSMUSG00000005610	14915	11681	14411	15009	12665.6	-0.522258	0.0839087	-6.22412	4.84256e-10	3.8605e-09	Eif4g2	Unchanged
ENSMUSG00000005611	1	2	10	3	3.21791	1.41758	1.64223	0.863208	0.388023	0.528323	Mrvi1	Unchanged
ENSMUSG00000005615	303	249	244	250	242.744	-0.831173	0.195067	-4.26096	2.03552e-05	7.42736e-05	Pcyt1a	Unchanged
ENSMUSG00000005621	317	279	100	86	201.475	-2.35455	0.229875	-10.2427	1.27599e-24	5.82777e-23	Zfp592	Down_regulated
ENSMUSG00000005625	2911	2704	3128	3144	2701.86	-0.521877	0.111125	-4.69629	2.64932e-06	1.1266e-05	Psmd4	Unchanged
ENSMUSG00000005628	8	8	25	24	13.2274	0.934526	0.77816	1.20094	0.229773	0.354588	Tmod4	Unchanged
ENSMUSG00000005640	1	0	0	1	0.422583	-0.640041	4.33238	-0.147734	0.882552	NA	Insrr	Unchanged
ENSMUSG00000005656	1720	1452	1811	1999	1567.46	-0.410286	0.110142	-3.72507	0.000195261	0.000599956	Snx6	Unchanged
ENSMUSG00000005667	1997	1697	1315	1487	1536.96	-1.07441	0.112727	-9.53107	1.55667e-21	5.39317e-20	Mthfd2	Down_regulated
ENSMUSG00000005672	2363	1626	1804	1741	1738.09	-0.826422	0.114316	-7.22927	4.85603e-13	5.98004e-12	Kit	Unchanged
ENSMUSG00000005674	78	67	90	84	71.7286	-0.409457	0.336256	-1.21769	0.22334	0.346537	Tomm40l	Unchanged
ENSMUSG00000005677	0	1	3	1	1.03563	1.26374	2.83121	0.446361	0.655336	NA	Nr1i3	Unchanged
ENSMUSG00000005681	93	67	90	97	77.7222	-0.437786	0.322244	-1.35855	0.174288	0.282516	Apoa2	Unchanged
ENSMUSG00000005682	1030	835	1049	1003	887.689	-0.531326	0.126128	-4.2126	2.52446e-05	9.06591e-05	Pan2	Unchanged
ENSMUSG00000005683	4285	3547	3826	3884	3569.18	-0.694702	0.0952034	-7.29702	2.94203e-13	3.72737e-12	Cs	Unchanged
ENSMUSG00000005686	151	97	101	111	106.23	-0.881176	0.284756	-3.0945	0.00197147	0.00507298	Ampd3	Unchanged
ENSMUSG00000005687	1594	1352	1491	1502	1360.26	-0.650787	0.113363	-5.74073	9.42681e-09	6.05818e-08	Bcas2	Unchanged
ENSMUSG00000005698	2384	1825	1491	1479	1705.15	-1.16829	0.106524	-10.9673	5.48613e-28	3.47965e-26	Ctcf	Down_regulated
ENSMUSG00000005699	135	138	64	78	102.957	-1.63213	0.301712	-5.40955	6.31842e-08	3.52956e-07	Pard6a	Down_regulated
ENSMUSG00000005705	14	13	19	16	13.8607	-0.301601	0.741828	-0.406565	0.684328	0.790703	Agrp	Unchanged
ENSMUSG00000005716	10	15	13	10	11.3791	-0.827787	0.838523	-0.987196	0.323546	0.462078	Pvalb	Unchanged
ENSMUSG00000005718	272	233	148	142	193.858	-1.47356	0.219851	-6.70251	2.04876e-11	2.00642e-10	Tfap4	Down_regulated
ENSMUSG00000005732	1902	1882	1988	2187	1815.04	-0.546199	0.125849	-4.34011	1.42408e-05	5.34969e-05	Ranbp1	Unchanged
ENSMUSG00000005763	3	0	1	1	1.1036	-1.1238	2.6843	-0.418657	0.675467	NA	Cd247	Unchanged
ENSMUSG00000005774	135	98	112	88	100.571	-0.879152	0.297209	-2.95802	0.0030962	0.00770072	Rfx5	Unchanged
ENSMUSG00000005779	3370	3263	3818	3863	3244.48	-0.473693	0.115116	-4.11491	3.87327e-05	0.000134169	Psmb4	Unchanged
ENSMUSG00000005802	137	90	90	114	99.0161	-0.812427	0.296404	-2.74094	0.00612637	0.0144352	Slc30a4	Unchanged
ENSMUSG00000005803	0	0	1	2	0.526181	2.33932	3.83452	0.610069	0.541816	NA	Sqor	Unchanged
ENSMUSG00000005804	340	234	337	362	283.358	-0.375041	0.185391	-2.02298	0.0430756	0.0848306	Bloc1s6	Unchanged
ENSMUSG00000005813	1335	1019	957	1045	1013.41	-0.900222	0.119195	-7.55252	4.26927e-14	6.09598e-13	Metap1	Unchanged
ENSMUSG00000005823	217	211	209	202	194.465	-0.740724	0.222782	-3.32489	0.000884546	0.00241395	Gpr108	Unchanged
ENSMUSG00000005836	4	2	1	2	2.16619	-1.6449	1.88263	-0.873724	0.382269	0.523269	Gata6	Unchanged
ENSMUSG00000005846	4484	3967	4050	4530	3905.37	-0.657472	0.102139	-6.43706	1.21811e-10	1.0605e-09	Rsl1d1	Unchanged
ENSMUSG00000005871	1894	1129	1335	1321	1304.42	-0.83173	0.137438	-6.05169	1.43333e-09	1.06113e-08	Apc	Unchanged
ENSMUSG00000005873	377	407	421	418	372.838	-0.59354	0.187358	-3.16795	0.00153518	0.00401568	Reep5	Unchanged
ENSMUSG00000005881	796	714	769	844	712.343	-0.583713	0.137609	-4.24182	2.21713e-05	8.04362e-05	Ergic3	Unchanged
ENSMUSG00000005882	752	648	500	536	578.374	-1.10987	0.143863	-7.71478	1.21192e-14	1.86187e-13	Uqcc1	Down_regulated
ENSMUSG00000005883	1	1	4	1	1.46665	0.657604	2.26605	0.290199	0.771664	NA	Spo11	Unchanged
ENSMUSG00000005886	522	305	383	362	359.905	-0.79536	0.187172	-4.24935	2.14394e-05	7.79064e-05	Ncoa2	Unchanged
ENSMUSG00000005892	280	306	359	367	296.243	-0.38298	0.201057	-1.90483	0.056802	0.108473	Trh	Unchanged
ENSMUSG00000005893	448	211	174	163	239.148	-1.59554	0.24457	-6.52386	6.85202e-11	6.20183e-10	Nr2c2	Down_regulated
ENSMUSG00000005897	74	43	56	57	52.2342	-0.697792	0.396567	-1.75958	0.078479	0.143724	Nr2c1	Unchanged
ENSMUSG00000005899	1641	1385	1321	1366	1328.32	-0.845062	0.113189	-7.46593	8.27142e-14	1.13002e-12	Smpd4	Unchanged
ENSMUSG00000005907	355	237	272	228	253.176	-0.896887	0.205545	-4.36347	1.28017e-05	4.84326e-05	Pex1	Unchanged
ENSMUSG00000005917	12	10	4	6	7.95959	-1.8136	1.00836	-1.79856	0.0720882	0.133914	Otx1	Unchanged
ENSMUSG00000005936	1444	1130	1116	1180	1128.26	-0.83289	0.115014	-7.24162	4.43358e-13	5.49661e-12	Kctd20	Unchanged
ENSMUSG00000005947	68	51	103	121	72.8473	0.245734	0.33477	0.734037	0.462926	0.60366	Itgae	Unchanged
ENSMUSG00000005949	199	150	125	127	142.295	-1.13464	0.246477	-4.60344	4.15574e-06	1.70415e-05	Ctns	Down_regulated
ENSMUSG00000005950	37	23	40	20	27.3024	-0.642516	0.568453	-1.13029	0.258354	0.388559	P2rx5	Unchanged
ENSMUSG00000005951	20	10	18	25	15.7729	-0.124462	0.706379	-0.176197	0.860139	0.911974	Shpk	Unchanged
ENSMUSG00000005952	0	0	2	5	1.22495	3.55873	2.76978	1.28484	0.198847	NA	Trpv1	Unchanged
ENSMUSG00000005958	255	204	145	131	177.886	-1.40142	0.228057	-6.14506	7.99355e-10	6.16363e-09	Ephb3	Down_regulated
ENSMUSG00000005968	145	162	117	116	129.289	-1.09086	0.275493	-3.95965	7.50594e-05	0.000247181	Tuft1	Down_regulated
ENSMUSG00000005973	1628	1378	1675	1670	1439.38	-0.519135	0.112226	-4.62578	3.73183e-06	1.54821e-05	Rcn1	Unchanged
ENSMUSG00000005980	19	10	44	54	25.2342	1.10771	0.578332	1.91534	0.0554486	0.106208	Dnase1	Unchanged
ENSMUSG00000005981	3037	2723	3351	3348	2815.01	-0.460537	0.106236	-4.33505	1.45726e-05	5.46217e-05	Trap1	Unchanged
ENSMUSG00000005982	304	235	212	227	228.752	-0.96334	0.199812	-4.82122	1.42683e-06	6.34625e-06	Naa60	Unchanged
ENSMUSG00000005983	12	4	6	9	6.91935	-0.71305	1.06553	-0.669198	0.503369	0.64204	1700037C18Rik	Unchanged
ENSMUSG00000005986	63	56	32	51	48.2644	-1.20179	0.422424	-2.84499	0.00444124	0.0107475	Ankrd13d	Down_regulated
ENSMUSG00000006005	4516	2989	4008	3945	3491.84	-0.569186	0.108375	-5.25202	1.50437e-07	7.88344e-07	Tpr	Unchanged
ENSMUSG00000006007	1	2	3	4	2.12338	0.498866	1.87295	0.266353	0.789968	0.86631	Pdc	Unchanged
ENSMUSG00000006010	304	223	232	260	234.228	-0.763365	0.198797	-3.83992	0.000123073	0.000389874	Odr4	Unchanged
ENSMUSG00000006014	3	1	1	3	1.76877	-0.629072	2.03721	-0.308791	0.757481	0.843837	Prg4	Unchanged
ENSMUSG00000006019	312	256	261	237	248.068	-0.859056	0.1973	-4.35405	1.33645e-05	5.04675e-05	Dhx34	Unchanged
ENSMUSG00000006021	131	123	128	147	120.65	-0.567027	0.268577	-2.11123	0.0347525	0.0699789	Kptn	Unchanged
ENSMUSG00000006024	889	757	844	985	787.264	-0.523814	0.133256	-3.93089	8.46326e-05	0.000276055	Napa	Unchanged
ENSMUSG00000006050	703	667	777	884	682.404	-0.405934	0.145837	-2.78347	0.00537812	0.0127928	Sra1	Unchanged
ENSMUSG00000006056	1406	1234	1607	1731	1336.02	-0.338853	0.116005	-2.92101	0.00348895	0.00859097	Calcoco2	Unchanged
ENSMUSG00000006057	2191	2204	2607	2704	2191.61	-0.415553	0.124968	-3.32526	0.000883348	0.00241166	Atp5g1	Unchanged
ENSMUSG00000006058	559	565	536	588	519.055	-0.688127	0.163263	-4.21483	2.4997e-05	8.98339e-05	Snf8	Unchanged
ENSMUSG00000006095	933	905	1027	1006	882.374	-0.538232	0.13952	-3.85775	0.000114435	0.000364682	Tbcb	Unchanged
ENSMUSG00000006127	320	256	303	350	277.173	-0.489747	0.185789	-2.63604	0.00838802	0.0193165	Inpp5k	Unchanged
ENSMUSG00000006134	1392	1059	729	818	960.016	-1.33054	0.122764	-10.8381	2.27016e-27	1.36297e-25	Crkl	Down_regulated
ENSMUSG00000006143	15	15	24	16	15.6558	-0.262761	0.709249	-0.370478	0.711026	0.810587	Upk3bl	Unchanged
ENSMUSG00000006154	5	2	19	12	7.4003	1.51784	1.08343	1.40095	0.16123	0.265216	Eps8l1	Unchanged
ENSMUSG00000006169	1499	1212	1180	1181	1180.01	-0.869164	0.115133	-7.54921	4.37921e-14	6.24857e-13	Clint1	Unchanged
ENSMUSG00000006179	77	58	50	62	57.5611	-0.936844	0.375104	-2.49756	0.0125053	0.0278901	Prss16	Unchanged
ENSMUSG00000006191	355	292	233	257	268.721	-1.07311	0.188345	-5.69757	1.2153e-08	7.66976e-08	Cdkal1	Down_regulated
ENSMUSG00000006200	16	14	20	16	14.8617	-0.408539	0.717731	-0.569209	0.569214	0.701267	Rhox6	Unchanged
ENSMUSG00000006205	84	98	111	105	90.5742	-0.446982	0.319001	-1.40119	0.161156	0.265117	Htra1	Unchanged
ENSMUSG00000006215	364	328	275	281	294.236	-0.993478	0.184975	-5.37088	7.83514e-08	4.29966e-07	Zbtb17	Unchanged
ENSMUSG00000006216	142	136	152	179	137.427	-0.43163	0.25569	-1.6881	0.0913925	0.164086	Clcnkb	Unchanged
ENSMUSG00000006218	110	121	87	77	95.2576	-1.18438	0.313501	-3.7779	0.000158154	0.000492328	Fam131c	Down_regulated
ENSMUSG00000006219	2687	2168	2732	2779	2339.66	-0.487032	0.0995013	-4.89473	9.84414e-07	4.49811e-06	Fblim1	Unchanged
ENSMUSG00000006221	6	7	18	16	9.75963	0.698567	0.898036	0.777882	0.436638	0.578818	Hspb7	Unchanged
ENSMUSG00000006235	9	11	21	14	11.9875	0.117782	0.812904	0.144891	0.884797	0.927943	Epor	Unchanged
ENSMUSG00000006241	25	16	26	25	20.391	-0.338926	0.613644	-0.552317	0.580731	0.709408	Ccdc159	Unchanged
ENSMUSG00000006262	604	374	462	450	431.973	-0.750238	0.169838	-4.41737	9.9911e-06	3.83659e-05	Mob1b	Unchanged
ENSMUSG00000006269	2	0	1	0	0.681016	-1.51592	3.57021	-0.424602	0.671127	NA	Atp6v1b1	Unchanged
ENSMUSG00000006273	3546	2963	3457	3657	3091.58	-0.545223	0.0969375	-5.62449	1.86062e-08	1.14148e-07	Atp6v1b2	Unchanged
ENSMUSG00000006276	1424	1076	1025	1126	1080.19	-0.882771	0.117651	-7.50331	6.22248e-14	8.65288e-13	Eps15l1	Unchanged
ENSMUSG00000006281	264	208	268	215	218.178	-0.631378	0.21599	-2.92319	0.00346468	0.00853639	Tep1	Unchanged
ENSMUSG00000006288	813	666	752	757	683.141	-0.641723	0.133841	-4.79467	1.62945e-06	7.18115e-06	Ttc5	Unchanged
ENSMUSG00000006289	1126	1017	1255	1328	1063.31	-0.409752	0.124416	-3.29341	0.0009898	0.00267879	Osgep	Unchanged
ENSMUSG00000006299	1333	1263	1391	1472	1243.25	-0.542076	0.126162	-4.29666	1.7339e-05	6.39484e-05	Aamp	Unchanged
ENSMUSG00000006301	352	288	274	292	280.153	-0.848528	0.183947	-4.61289	3.97115e-06	1.63609e-05	Tmbim1	Unchanged
ENSMUSG00000006304	1721	1491	1822	1856	1557.5	-0.480071	0.11153	-4.30442	1.67422e-05	6.19166e-05	Arpc2	Unchanged
ENSMUSG00000006307	1877	1284	1229	1060	1285.54	-1.11963	0.131622	-8.50641	1.79407e-17	3.82906e-16	Kmt2b	Down_regulated
ENSMUSG00000006310	262	214	211	249	215.148	-0.721808	0.207174	-3.48407	0.000493855	0.00141472	Zbtb32	Unchanged
ENSMUSG00000006311	13	20	24	14	16.4106	-0.501781	0.719896	-0.697019	0.485791	0.625692	Etv2	Unchanged
ENSMUSG00000006313	36	51	51	63	45.4247	-0.320273	0.444744	-0.720128	0.471446	0.611695	Upk1a	Unchanged
ENSMUSG00000006315	509	558	604	623	522.664	-0.492122	0.172959	-2.84531	0.00443676	0.0107392	Tmem147	Unchanged
ENSMUSG00000006333	7934	7518	7878	7837	7167.86	-0.65926	0.107171	-6.15147	7.67665e-10	5.93737e-09	Rps9	Unchanged
ENSMUSG00000006335	217	208	187	198	188.832	-0.825057	0.223551	-3.69068	0.000223655	0.000680687	Tfpt	Unchanged
ENSMUSG00000006342	292	254	316	286	260.84	-0.532455	0.195077	-2.72947	0.00634372	0.0149039	Susd2	Unchanged
ENSMUSG00000006344	2	5	24	6	7.4799	1.38974	1.15012	1.20835	0.226915	0.350979	Ggt5	Unchanged
ENSMUSG00000006345	138	130	165	160	133.581	-0.401247	0.256714	-1.56301	0.11805	0.203779	Ggt1	Unchanged
ENSMUSG00000006356	202	193	218	195	185.376	-0.615549	0.228552	-2.69326	0.0070757	0.0164991	Crip2	Unchanged
ENSMUSG00000006360	221	187	237	286	207.35	-0.316979	0.211918	-1.49577	0.134715	0.227824	Crip1	Unchanged
ENSMUSG00000006362	0	2	14	18	6.28072	3.26321	1.44118	2.26426	0.0235581	0.0495582	Cbfa2t3	Up_regulated
ENSMUSG00000006369	636	550	632	649	561.41	-0.563781	0.144448	-3.903	9.50072e-05	0.000307074	Fbln1	Unchanged
ENSMUSG00000006373	628	540	859	882	637.512	-0.0985223	0.138357	-0.712088	0.47641	0.61683	Pgrmc1	Unchanged
ENSMUSG00000006378	210	246	235	288	223.463	-0.5022	0.232582	-2.15924	0.0308313	0.0627955	Gcat	Unchanged
ENSMUSG00000006386	50	37	54	51	42.9167	-0.3915	0.427253	-0.916318	0.3595	0.500121	Tek	Unchanged
ENSMUSG00000006389	0	1	13	12	4.7442	3.94659	1.81547	2.17387	0.0297151	0.0608466	Mpl	Unchanged
ENSMUSG00000006390	168	178	171	170	159.253	-0.709768	0.247368	-2.86928	0.00411412	0.010023	Elovl1	Unchanged
ENSMUSG00000006392	510	446	381	371	403.217	-1.02136	0.164324	-6.21556	5.11434e-10	4.06034e-09	Med8	Down_regulated
ENSMUSG00000006395	32	29	25	37	28.191	-0.658753	0.532347	-1.23745	0.215919	0.337221	Hyi	Unchanged
ENSMUSG00000006398	2615	2300	2553	2539	2290.08	-0.625605	0.10707	-5.84295	5.12833e-09	3.43581e-08	Cdc20	Unchanged
ENSMUSG00000006403	16	18	78	51	32.681	1.24263	0.531179	2.33938	0.019316	0.0414005	Adamts4	Up_regulated
ENSMUSG00000006411	9	8	20	31	13.7804	0.904396	0.768271	1.17718	0.239123	0.366084	Nectin4	Unchanged
ENSMUSG00000006412	818	710	795	856	723.341	-0.564373	0.134036	-4.2106	2.54692e-05	9.13848e-05	Pfdn2	Unchanged
ENSMUSG00000006418	1294	1092	840	867	974.626	-1.15667	0.122466	-9.44487	3.55858e-21	1.17074e-19	Rnf114	Down_regulated
ENSMUSG00000006423	505	405	471	487	425.157	-0.595274	0.156025	-3.81523	0.000136054	0.000428205	C330007P06Rik	Unchanged
ENSMUSG00000006435	232	169	205	204	184.396	-0.633714	0.219234	-2.89058	0.00384526	0.00941129	Neurl1a	Unchanged
ENSMUSG00000006442	1592	1518	1277	1316	1342.04	-0.945969	0.12589	-7.51424	5.72438e-14	7.97119e-13	Srm	Unchanged
ENSMUSG00000006445	398	345	572	596	416.301	-0.0223168	0.159679	-0.139761	0.888849	0.930091	Epha2	Unchanged
ENSMUSG00000006456	996	700	759	679	727.577	-0.895326	0.141672	-6.31973	2.62014e-10	2.17445e-09	Rbm14	Unchanged
ENSMUSG00000006457	91	82	145	136	98.7088	0.024338	0.292331	0.0832551	0.933649	0.95883	Actn3	Unchanged
ENSMUSG00000006462	0	0	1	2	0.526181	2.33932	3.83452	0.610069	0.541816	NA	A530013C23Rik	Unchanged
ENSMUSG00000006463	226	191	184	197	184.926	-0.803783	0.21922	-3.66655	0.000245841	0.000743181	Zdhhc24	Unchanged
ENSMUSG00000006464	56	48	64	66	52.3356	-0.351683	0.388241	-0.905835	0.365023	0.506043	Bbs1	Unchanged
ENSMUSG00000006469	37	24	46	49	33.7134	-0.0171831	0.481615	-0.035678	0.971539	0.98271	Slc34a3	Unchanged
ENSMUSG00000006471	102	59	71	77	70.5212	-0.769334	0.346993	-2.21714	0.0266134	0.0552218	Ndor1	Unchanged
ENSMUSG00000006476	46	32	39	36	35.0127	-0.714948	0.473259	-1.51069	0.130867	0.222563	Nsmf	Unchanged
ENSMUSG00000006494	1076	798	1166	1199	942.354	-0.327826	0.12153	-2.69749	0.00698636	0.0163083	Pdk1	Unchanged
ENSMUSG00000006498	6890	5776	6110	6184	5744.1	-0.716181	0.0920633	-7.77923	7.29697e-15	1.15614e-13	Ptbp1	Unchanged
ENSMUSG00000006517	1002	920	839	855	844.333	-0.862092	0.133835	-6.44144	1.18345e-10	1.03077e-09	Mvd	Unchanged
ENSMUSG00000006519	272	269	288	299	257.816	-0.566837	0.200148	-2.83209	0.00462448	0.0111496	Cyba	Unchanged
ENSMUSG00000006522	1	0	8	4	2.38846	2.94615	2.1546	1.36737	0.171508	0.278993	Itih3	Unchanged
ENSMUSG00000006526	338	338	232	228	274.006	-1.24071	0.200071	-6.20132	5.59904e-10	4.41658e-09	Stimate	Down_regulated
ENSMUSG00000006527	192	162	116	116	140.858	-1.28224	0.249487	-5.13952	2.75446e-07	1.37777e-06	Sfmbt1	Down_regulated
ENSMUSG00000006529	0	1	20	22	7.73714	4.70138	1.66849	2.81775	0.00483621	0.0116213	Itih1	Up_regulated
ENSMUSG00000006538	1	1	2	0	0.932035	-0.657894	2.8806	-0.228388	0.819344	NA	Ihh	Unchanged
ENSMUSG00000006546	0	0	1	2	0.526181	2.33932	3.83452	0.610069	0.541816	NA	Cryba2	Unchanged
ENSMUSG00000006567	44	30	48	38	35.847	-0.43823	0.472327	-0.92781	0.353506	0.493547	Atp7b	Unchanged
ENSMUSG00000006574	13	6	53	42	22.0123	1.68305	0.645004	2.60936	0.00907118	0.0207504	Slc4a1	Up_regulated
ENSMUSG00000006575	303	287	349	332	288.063	-0.473248	0.190538	-2.48375	0.0130006	0.0288769	Rundc3a	Unchanged
ENSMUSG00000006576	53	52	46	42	45.4654	-0.936462	0.423024	-2.21373	0.0268471	0.0556611	Slc4a3	Unchanged
ENSMUSG00000006585	2659	2448	1151	1110	1848.03	-1.85572	0.118866	-15.6118	6.04915e-55	2.9141e-52	Cdt1	Down_regulated
ENSMUSG00000006586	9	11	3	4	7.00341	-2.21637	1.10568	-2.00453	0.0450136	0.088252	Runx1t1	Unchanged
ENSMUSG00000006587	12	7	13	17	10.5271	0.00615954	0.850853	0.00723926	0.994224	0.996391	Snai3	Unchanged
ENSMUSG00000006589	1860	1876	2005	2093	1789.48	-0.555413	0.128305	-4.32885	1.49891e-05	5.60271e-05	Aprt	Unchanged
ENSMUSG00000006599	1719	1438	1749	1833	1522.86	-0.490922	0.109043	-4.50207	6.72936e-06	2.6541e-05	Gtf2h1	Unchanged
ENSMUSG00000006611	6	8	10	5	6.7331	-0.59425	1.07918	-0.550649	0.581874	0.709983	Hfe	Unchanged
ENSMUSG00000006638	5	0	4	8	3.35473	0.699123	1.62804	0.429426	0.667614	0.777877	Abhd1	Unchanged
ENSMUSG00000006641	223	197	182	216	189.013	-0.755721	0.221171	-3.41692	0.000633346	0.00177929	Slc5a6	Unchanged
ENSMUSG00000006642	1	2	10	6	3.73566	1.7126	1.53031	1.11912	0.263089	0.39436	Tcf23	Unchanged
ENSMUSG00000006649	168	134	182	173	147.682	-0.434541	0.241475	-1.79953	0.0719355	0.133652	Nphs1	Unchanged
ENSMUSG00000006651	583	595	592	535	535.645	-0.750143	0.167892	-4.46802	7.89465e-06	3.07829e-05	Aplp1	Unchanged
ENSMUSG00000006673	1720	1309	927	971	1184.26	-1.34003	0.114658	-11.6872	1.48262e-31	1.28746e-29	Qrich1	Down_regulated
ENSMUSG00000006675	64	54	39	44	47.9334	-1.18157	0.409741	-2.88369	0.00393043	0.00960787	P4htm	Down_regulated
ENSMUSG00000006676	1380	1126	1046	934	1055.86	-1.00867	0.127208	-7.92932	2.20351e-15	3.71711e-14	Usp19	Down_regulated
ENSMUSG00000006678	2118	1404	2168	2185	1748.32	-0.348344	0.116043	-3.00185	0.00268344	0.00673875	Pola1	Unchanged
ENSMUSG00000006699	4150	3578	4335	4728	3783.15	-0.44676	0.0982351	-4.54786	5.41939e-06	2.17561e-05	Cdc42	Unchanged
ENSMUSG00000006705	424	325	206	228	286.639	-1.45431	0.184859	-7.86714	3.62845e-15	5.97352e-14	Pknox1	Down_regulated
ENSMUSG00000006711	0	1	6	6	2.44159	2.86845	2.12559	1.34948	0.177182	0.286446	D130043K22Rik	Unchanged
ENSMUSG00000006715	1580	1357	1339	1366	1307.37	-0.793542	0.115014	-6.89953	5.21764e-12	5.52715e-11	Gmnn	Unchanged
ENSMUSG00000006717	233	194	344	323	238.344	-0.0270172	0.198884	-0.135844	0.891944	0.931754	Acot13	Unchanged
ENSMUSG00000006720	204	170	83	82	134.577	-1.85231	0.26008	-7.12207	1.06318e-12	1.24703e-11	Zfp184	Down_regulated
ENSMUSG00000006724	10	5	35	28	15.2679	1.42863	0.752119	1.89948	0.0575014	0.109674	Cyp27b1	Unchanged
ENSMUSG00000006728	4379	4019	4874	4998	4125.68	-0.447746	0.104713	-4.27594	1.90337e-05	6.97912e-05	Cdk4	Unchanged
ENSMUSG00000006731	83	70	47	58	61.6677	-1.21822	0.365817	-3.33014	0.000868013	0.00237427	B4galnt1	Down_regulated
ENSMUSG00000006732	290	242	304	322	260.541	-0.437732	0.189152	-2.31418	0.0206576	0.0439408	Mettl1	Unchanged
ENSMUSG00000006736	613	550	623	642	552.823	-0.556489	0.147623	-3.76967	0.000163464	0.000507731	Tspan31	Unchanged
ENSMUSG00000006740	3913	2649	3140	3219	2949.87	-0.70084	0.105656	-6.63325	3.28374e-11	3.11924e-10	Kif5b	Unchanged
ENSMUSG00000006763	952	895	1003	1032	884.067	-0.54202	0.134361	-4.03405	5.48233e-05	0.000184904	Saal1	Unchanged
ENSMUSG00000006764	5	2	5	7	4.00316	0.144467	1.36853	0.105564	0.915928	0.946981	Tph2	Unchanged
ENSMUSG00000006782	376	274	394	413	324.278	-0.350769	0.173545	-2.0212	0.0432591	0.0851752	Cnp	Unchanged
ENSMUSG00000006784	130	126	105	127	113.745	-0.826792	0.279632	-2.95672	0.00310931	0.00773144	Ttc25	Unchanged
ENSMUSG00000006800	1381	1064	1462	1404	1192.68	-0.436118	0.116534	-3.7424	0.000182272	0.000562438	Sulf2	Unchanged
ENSMUSG00000006818	2491	2231	2714	2853	2320.33	-0.4415	0.107565	-4.10449	4.05212e-05	0.000139861	Sod2	Unchanged
ENSMUSG00000006850	281	281	323	321	274.038	-0.488306	0.19725	-2.47557	0.0133023	0.0294856	Tmco6	Unchanged
ENSMUSG00000006906	47	54	41	44	44.0454	-0.943559	0.436157	-2.16335	0.0305142	0.0622499	Stambp	Unchanged
ENSMUSG00000006920	637	523	354	370	454.547	-1.35148	0.154605	-8.74147	2.301e-18	5.56225e-17	Ezh1	Down_regulated
ENSMUSG00000006930	1623	1292	1538	1500	1356.47	-0.608485	0.112274	-5.41963	5.97222e-08	3.35004e-07	Hap1	Unchanged
ENSMUSG00000006931	70	80	75	86	71.5185	-0.593086	0.35047	-1.69226	0.0905971	0.162793	P3h4	Unchanged
ENSMUSG00000006932	7749	5845	7585	7782	6523.71	-0.487537	0.0883452	-5.51854	3.41824e-08	2.01172e-07	Ctnnb1	Unchanged
ENSMUSG00000006941	274	262	265	251	243.628	-0.735788	0.203901	-3.60855	0.000307916	0.000915378	Eif1b	Unchanged
ENSMUSG00000006958	42	29	22	21	27.3867	-1.38162	0.54054	-2.55599	0.0105885	0.0239344	Chrd	Down_regulated
ENSMUSG00000006998	8322	7126	8515	9213	7492.2	-0.477545	0.0922551	-5.17636	2.26262e-07	1.15169e-06	Psmd2	Unchanged
ENSMUSG00000007021	37	39	29	24	31.1216	-1.2057	0.513979	-2.34581	0.0189856	0.0407528	Syngr3	Down_regulated
ENSMUSG00000007029	3718	3229	3680	3531	3238.32	-0.621367	0.103743	-5.98948	2.10513e-09	1.504e-08	Vars	Unchanged
ENSMUSG00000007030	2	9	18	12	8.70931	0.695081	1.02395	0.678821	0.497251	0.636644	Vwa7	Unchanged
ENSMUSG00000007033	1	0	27	20	8.58909	4.89684	1.65165	2.96483	0.00302853	0.00754541	Hspa1l	Up_regulated
ENSMUSG00000007034	193	140	200	211	165.669	-0.359219	0.228844	-1.56971	0.116482	0.201468	Slc44a4	Unchanged
ENSMUSG00000007035	37	34	87	94	52.1013	0.672345	0.396554	1.69547	0.089986	0.16181	Msh5	Unchanged
ENSMUSG00000007036	238	159	135	160	162.431	-1.08669	0.238146	-4.56312	5.03988e-06	2.03659e-05	Abhd16a	Down_regulated
ENSMUSG00000007038	222	228	128	147	177	-1.39958	0.239253	-5.84981	4.92126e-09	3.30474e-08	Neu1	Down_regulated
ENSMUSG00000007039	771	700	768	790	692.113	-0.595968	0.139266	-4.27935	1.87436e-05	6.88149e-05	Ddah2	Unchanged
ENSMUSG00000007041	907	807	919	912	808.741	-0.581616	0.132663	-4.38417	1.16431e-05	4.43392e-05	Clic1	Unchanged
ENSMUSG00000007050	759	672	628	661	632.547	-0.82804	0.141011	-5.87219	4.30083e-09	2.9152e-08	Lsm2	Unchanged
ENSMUSG00000007080	2014	1370	1588	1543	1495.65	-0.767584	0.11796	-6.50713	7.66007e-11	6.86996e-10	Pole	Unchanged
ENSMUSG00000007097	39	27	47	47	35.0092	-0.149212	0.47137	-0.31655	0.751585	0.84023	Atp1a2	Unchanged
ENSMUSG00000007107	0	0	6	8	2.46676	4.56763	2.19526	2.08068	0.0374631	0.0749373	Atp1a4	Unchanged
ENSMUSG00000007122	20	3	14	17	11.4281	-0.151777	0.894489	-0.16968	0.865261	0.915582	Casq1	Unchanged
ENSMUSG00000007207	122	95	77	51	83.6402	-1.42338	0.336048	-4.23565	2.27892e-05	8.24709e-05	Stx1a	Down_regulated
ENSMUSG00000007209	0	1	5	4	1.91541	2.44828	2.28206	1.07284	0.283344	0.417971	Ceacam9	Unchanged
ENSMUSG00000007216	115	81	61	56	75.3768	-1.40323	0.334876	-4.19031	2.78575e-05	9.92675e-05	Zfp775	Down_regulated
ENSMUSG00000007279	6	10	11	8	8.07187	-0.463981	0.986877	-0.47015	0.638248	0.753071	Scube2	Unchanged
ENSMUSG00000007338	1010	918	758	759	814.463	-1.02477	0.13472	-7.60668	2.81229e-14	4.11135e-13	Mrpl49	Down_regulated
ENSMUSG00000007379	863	628	514	531	601.395	-1.17497	0.140753	-8.34779	6.95526e-17	1.3892e-15	Dennd2c	Down_regulated
ENSMUSG00000007411	1417	1102	1176	1148	1117.89	-0.782564	0.117308	-6.67103	2.54013e-11	2.45789e-10	Mark3	Unchanged
ENSMUSG00000007415	1080	899	854	858	860.346	-0.881081	0.126018	-6.9917	2.71568e-12	3.01903e-11	Gatad1	Unchanged
ENSMUSG00000007457	3	4	3	6	3.60856	-0.347581	1.43957	-0.241448	0.809208	0.880348	2310003L06Rik	Unchanged
ENSMUSG00000007458	2296	1912	2075	2122	1927.67	-0.676278	0.104304	-6.48371	8.94942e-11	7.93139e-10	M6pr	Unchanged
ENSMUSG00000007476	50	55	21	21	37.5257	-2.01375	0.486547	-4.13886	3.49029e-05	0.000122031	Lrrc8a	Down_regulated
ENSMUSG00000007480	4	6	13	15	7.86197	0.779609	1.00618	0.774823	0.438444	0.58049	Mc5r	Unchanged
ENSMUSG00000007564	3333	3078	3270	3528	3019.01	-0.597696	0.108693	-5.49894	3.82085e-08	2.23174e-07	Ppp2r1a	Unchanged
ENSMUSG00000007570	701	675	632	645	616.97	-0.791146	0.150213	-5.26681	1.38811e-07	7.31969e-07	Fance	Unchanged
ENSMUSG00000007589	760	759	774	760	704.151	-0.671761	0.150491	-4.4638	8.05183e-06	3.13595e-05	Tinf2	Unchanged
ENSMUSG00000007591	0	0	32	37	12.1781	6.87098	1.62123	4.23814	2.25381e-05	8.16788e-05	Tssk4	Up_regulated
ENSMUSG00000007594	28	26	35	40	28.5589	-0.206132	0.521304	-0.395416	0.692536	0.796926	Hapln4	Unchanged
ENSMUSG00000007603	400	350	330	276	319.369	-0.980625	0.187907	-5.21868	1.80206e-07	9.32506e-07	Dus3l	Unchanged
ENSMUSG00000007610	780	655	426	419	554.027	-1.43641	0.146524	-9.80325	1.09023e-22	4.10011e-21	Gtpbp3	Down_regulated
ENSMUSG00000007613	629	459	549	604	507.749	-0.57976	0.148197	-3.91208	9.15058e-05	0.000296657	Tgfbr1	Unchanged
ENSMUSG00000007617	649	358	445	470	438.477	-0.779804	0.182333	-4.27681	1.89594e-05	6.95566e-05	Homer1	Unchanged
ENSMUSG00000007646	342	302	308	366	301.059	-0.612625	0.184461	-3.32116	0.000896441	0.0024441	Rad51c	Unchanged
ENSMUSG00000007653	3	1	4	2	2.13923	-0.0248325	1.85462	-0.0133896	0.989317	0.993639	Gabrb2	Unchanged
ENSMUSG00000007656	943	838	981	1001	854.244	-0.522929	0.129874	-4.02644	5.66269e-05	0.000190479	Arpp19	Unchanged
ENSMUSG00000007659	396	394	192	228	299.185	-1.59923	0.19737	-8.10274	5.37358e-16	9.66432e-15	Bcl2l1	Down_regulated
ENSMUSG00000007670	2322	1877	1610	1489	1729.56	-1.10684	0.111947	-9.88718	4.73149e-23	1.85888e-21	Khsrp	Down_regulated
ENSMUSG00000007721	1228	1167	1349	1330	1154.17	-0.520732	0.129525	-4.0203	5.81231e-05	0.000194993	Ccdc124	Unchanged
ENSMUSG00000007739	9297	8470	9461	10127	8495.01	-0.540654	0.0993879	-5.43984	5.33286e-08	3.0224e-07	Cct4	Unchanged
ENSMUSG00000007777	383	329	282	297	303.335	-0.972984	0.180102	-5.4024	6.57551e-08	3.65802e-07	0610009B22Rik	Unchanged
ENSMUSG00000007783	215	191	191	157	176.54	-0.896106	0.234932	-3.81433	0.000136554	0.000429289	Cpt1c	Unchanged
ENSMUSG00000007812	1065	783	350	377	645.231	-2.00934	0.140719	-14.2791	2.95341e-46	7.37733e-44	Zfp655	Down_regulated
ENSMUSG00000007815	4039	3726	4142	4389	3709.31	-0.546256	0.106205	-5.1434	2.69804e-07	1.35215e-06	Rhoa	Unchanged
ENSMUSG00000007817	292	237	356	319	268.336	-0.31656	0.191708	-1.65126	0.0986852	0.174354	Zmiz1	Unchanged
ENSMUSG00000007827	527	316	398	379	370.324	-0.76443	0.182296	-4.19335	2.7487e-05	9.80682e-05	Ankrd26	Unchanged
ENSMUSG00000007833	723	627	791	819	665.921	-0.421217	0.136999	-3.0746	0.00210788	0.00539856	Aldh16a1	Unchanged
ENSMUSG00000007836	5808	5372	5597	4745	5003.11	-0.791221	0.120994	-6.53935	6.17884e-11	5.64154e-10	Hnrnpa0	Unchanged
ENSMUSG00000007837	95	71	99	104	82.3394	-0.374551	0.313077	-1.19635	0.231559	0.356963	Prrg2	Unchanged
ENSMUSG00000007850	5681	4221	6723	6882	5175.67	-0.204794	0.0908889	-2.25323	0.0242445	0.0508077	Hnrnph1	Unchanged
ENSMUSG00000007867	66	55	77	80	61.845	-0.296091	0.358306	-0.826364	0.408598	0.549971	Ift43	Unchanged
ENSMUSG00000007872	52	51	61	54	49.6816	-0.521789	0.404659	-1.28945	0.19724	0.31364	Id3	Unchanged
ENSMUSG00000007877	0	0	0	3	0.517748	2.31783	4.22837	0.548161	0.583581	NA	Tcap	Unchanged
ENSMUSG00000007880	2129	1434	1202	1058	1391.31	-1.30974	0.129207	-10.1367	3.79733e-24	1.68121e-22	Arid1a	Down_regulated
ENSMUSG00000007888	47	51	60	68	50.6667	-0.305333	0.403359	-0.756974	0.449065	0.590418	Crlf1	Unchanged
ENSMUSG00000007891	1221	1102	1364	1469	1158.32	-0.393116	0.12228	-3.21489	0.00130494	0.00345723	Ctsd	Unchanged
ENSMUSG00000007892	12373	12358	13244	13280	11737.1	-0.587546	0.113793	-5.16329	2.42643e-07	1.22942e-06	Rplp1	Unchanged
ENSMUSG00000007907	2	2	2	7	2.71012	0.472499	1.68548	0.280335	0.779221	0.858199	Cabs1	Unchanged
ENSMUSG00000007908	7	0	2	3	2.62978	-1.02579	1.83939	-0.557678	0.577064	0.706336	Hmgcll1	Unchanged
ENSMUSG00000007944	21	17	23	40	21.7567	0.0524565	0.61002	0.0859914	0.931473	0.957064	Ttc9b	Unchanged
ENSMUSG00000007946	15	20	14	15	15.273	-0.975625	0.723239	-1.34897	0.177348	0.28665	Phox2a	Unchanged
ENSMUSG00000007950	323	286	283	291	273.72	-0.761827	0.188382	-4.04406	5.25328e-05	0.000177682	Abhd8	Unchanged
ENSMUSG00000007987	107	77	81	96	82.6205	-0.719742	0.315582	-2.28068	0.0225672	0.0477019	Ift22	Unchanged
ENSMUSG00000007989	97	65	59	68	67.4658	-1.00961	0.349333	-2.8901	0.00385125	0.00942457	Fzd3	Down_regulated
ENSMUSG00000008028	34	23	60	57	36.5582	0.379796	0.466138	0.814773	0.415202	0.556122	1700008O03Rik	Unchanged
ENSMUSG00000008035	132	107	92	84	98.3907	-1.11001	0.293187	-3.78602	0.000153081	0.000477533	Mid1ip1	Down_regulated
ENSMUSG00000008036	844	836	943	930	809.722	-0.528522	0.144508	-3.65739	0.000254796	0.000767957	Ap2s1	Unchanged
ENSMUSG00000008090	134	114	66	50	90.5565	-1.76637	0.319486	-5.5288	3.22423e-08	1.90526e-07	Fgfrl1	Down_regulated
ENSMUSG00000008129	91	84	161	162	106.732	0.20635	0.282227	0.73115	0.464688	0.60545	4930432K21Rik	Unchanged
ENSMUSG00000008136	2	1	3	5	2.22596	0.764807	1.83787	0.416137	0.677309	0.78488	Fhl2	Unchanged
ENSMUSG00000008140	947	880	870	921	834.785	-0.710085	0.135016	-5.25926	1.44635e-07	7.60304e-07	Emc10	Unchanged
ENSMUSG00000008153	155	138	134	117	127.359	-0.897749	0.264502	-3.39411	0.000688532	0.00192365	Clstn3	Unchanged
ENSMUSG00000008167	258	269	293	236	244.348	-0.680007	0.221317	-3.07256	0.00212234	0.00543287	Fbxw9	Unchanged
ENSMUSG00000008193	1	1	8	5	2.88104	2.02966	1.76607	1.14925	0.250451	0.37955	Spib	Unchanged
ENSMUSG00000008200	2073	1470	1571	1619	1552.44	-0.811184	0.111026	-7.30625	2.74691e-13	3.49329e-12	Fnbp4	Unchanged
ENSMUSG00000008206	190	159	92	98	131.947	-1.55008	0.258702	-5.99176	2.0758e-09	1.48356e-08	Cers4	Down_regulated
ENSMUSG00000008226	289	260	248	262	245.559	-0.784229	0.197437	-3.97204	7.12584e-05	0.000235728	Scrn3	Unchanged
ENSMUSG00000008301	750	763	450	541	606.487	-1.30116	0.163026	-7.98125	1.44854e-15	2.48165e-14	Phax	Down_regulated
ENSMUSG00000008305	498	398	259	274	346.032	-1.4189	0.170967	-8.29924	1.04778e-16	2.05027e-15	Tle1	Down_regulated
ENSMUSG00000008307	62	38	46	39	42.7176	-0.88309	0.437536	-2.01833	0.0435573	0.0856958	1700109H08Rik	Unchanged
ENSMUSG00000008318	124	99	45	62	81.5261	-1.73187	0.330609	-5.23843	1.61945e-07	8.44711e-07	Relt	Down_regulated
ENSMUSG00000008333	1234	1132	1382	1499	1179.61	-0.396795	0.123738	-3.20673	0.00134253	0.00354892	Snrpb2	Unchanged
ENSMUSG00000008348	250	238	56	100	166.056	-2.33448	0.274788	-8.49556	1.9698e-17	4.18645e-16	Ubc	Down_regulated
ENSMUSG00000008373	1328	1181	1360	1399	1197.55	-0.540601	0.119919	-4.50803	6.54323e-06	2.58724e-05	Prpf31	Unchanged
ENSMUSG00000008384	195	201	201	180	180.52	-0.741282	0.236966	-3.12822	0.0017587	0.00456027	Sertad1	Unchanged
ENSMUSG00000008393	580	477	517	530	482.695	-0.68489	0.149827	-4.57121	4.84906e-06	1.9634e-05	Carhsp1	Unchanged
ENSMUSG00000008398	54	52	67	49	50.7248	-0.547135	0.409192	-1.33711	0.181187	0.291875	Elk3	Unchanged
ENSMUSG00000008429	330	282	329	349	292.526	-0.526478	0.181493	-2.90082	0.00372188	0.00912674	Herpud2	Unchanged
ENSMUSG00000008435	544	394	225	256	346.991	-1.62671	0.174492	-9.32252	1.1361e-20	3.50943e-19	Rdh13	Down_regulated
ENSMUSG00000008438	0	0	0	2	0.345165	1.73309	4.89462	0.354081	0.723278	NA	Adam21	Unchanged
ENSMUSG00000008450	1968	1773	2095	1985	1781.17	-0.552616	0.116702	-4.73527	2.18766e-06	9.44374e-06	Nutf2	Unchanged
ENSMUSG00000008461	7	3	7	3	4.49487	-0.618877	1.31101	-0.472061	0.636884	0.75193	Fut1	Unchanged
ENSMUSG00000008475	1126	1028	1245	1293	1058.98	-0.443086	0.125686	-3.52534	0.000422935	0.00122843	Arpc5	Unchanged
ENSMUSG00000008482	1	1	26	15	7.86516	3.69272	1.36667	2.70199	0.00689254	0.0161073	Rnf151	Up_regulated
ENSMUSG00000008489	535	380	467	475	421.862	-0.618497	0.158874	-3.89302	9.90056e-05	0.000319209	Elavl2	Unchanged
ENSMUSG00000008496	27	21	40	47	28.8221	0.188928	0.519616	0.363591	0.716163	0.814144	Pou2f2	Unchanged
ENSMUSG00000008540	4	3	12	7	5.34028	0.783293	1.21243	0.646054	0.518245	0.654739	Mgst1	Unchanged
ENSMUSG00000008575	199	127	138	120	136.08	-0.98853	0.261144	-3.78539	0.000153469	0.000478598	Nfib	Unchanged
ENSMUSG00000008590	0	1	3	2	1.20822	1.58464	2.65641	0.596535	0.550818	NA	Htr3b	Unchanged
ENSMUSG00000008601	30	32	41	54	34.4812	-0.0753787	0.484847	-0.155469	0.876452	0.922807	Rab25	Unchanged
ENSMUSG00000008604	2092	1807	1812	1780	1736.44	-0.793179	0.110736	-7.16282	7.90363e-13	9.44561e-12	Ubqln4	Unchanged
ENSMUSG00000008668	9329	8880	10094	10092	8742.76	-0.535439	0.106849	-5.01117	5.41003e-07	2.58529e-06	Rps18	Unchanged
ENSMUSG00000008682	11957	11580	12901	14018	11449.4	-0.493456	0.108375	-4.55322	5.28304e-06	2.12509e-05	Rpl10	Unchanged
ENSMUSG00000008683	5669	5504	6123	6417	5394.37	-0.519947	0.111359	-4.6691	3.02515e-06	1.27729e-05	Rps15a	Unchanged
ENSMUSG00000008690	3022	2792	3064	3122	2742.38	-0.591822	0.109845	-5.38777	7.13354e-08	3.94029e-07	Ncaph2	Unchanged
ENSMUSG00000008730	776	552	539	506	555.536	-1.00489	0.148432	-6.77	1.28782e-11	1.29441e-10	Hipk1	Down_regulated
ENSMUSG00000008734	84	61	55	65	61.6939	-0.937303	0.362257	-2.58739	0.00967047	0.0220046	Gprc5b	Unchanged
ENSMUSG00000008763	646	468	600	616	526.182	-0.535562	0.146158	-3.66426	0.000248052	0.000749415	Man1a2	Unchanged
ENSMUSG00000008822	163	171	227	208	172.458	-0.305357	0.240553	-1.2694	0.204299	0.322483	Acyp1	Unchanged
ENSMUSG00000008855	771	718	951	877	746.013	-0.383379	0.143666	-2.66854	0.00761811	0.0176702	Hdac5	Unchanged
ENSMUSG00000008859	820	799	894	837	766.962	-0.586813	0.146774	-3.99807	6.38607e-05	0.000212865	Rala	Unchanged
ENSMUSG00000008892	3337	3004	3564	3686	3076.82	-0.48609	0.104744	-4.64073	3.4718e-06	1.44597e-05	Vdac3	Unchanged
ENSMUSG00000008932	4	2	11	9	5.18443	1.09574	1.24076	0.883125	0.377169	0.518463	Slc1a7	Unchanged
ENSMUSG00000008958	676	582	557	528	547.191	-0.887055	0.148569	-5.97065	2.36307e-09	1.67116e-08	Vps72	Unchanged
ENSMUSG00000008976	2441	1872	1939	1927	1892.85	-0.823275	0.10401	-7.91537	2.4651e-15	4.14945e-14	Gabpa	Unchanged
ENSMUSG00000008999	99	86	105	116	91.2965	-0.419029	0.299945	-1.39702	0.162408	0.266634	Bmp7	Unchanged
ENSMUSG00000009013	2780	2470	2748	2889	2481.43	-0.575793	0.105745	-5.44511	5.17732e-08	2.94167e-07	Dynll1	Unchanged
ENSMUSG00000009030	1015	861	717	742	787.117	-1.03656	0.129903	-7.97951	1.46917e-15	2.51486e-14	Pdcl	Down_regulated
ENSMUSG00000009035	728	547	354	339	479.627	-1.54319	0.154135	-10.012	1.35013e-23	5.5978e-22	Tmem184b	Down_regulated
ENSMUSG00000009070	2	0	13	12	4.9242	3.03603	1.55281	1.95518	0.0505613	0.0978392	Rsph14	Unchanged
ENSMUSG00000009073	1586	1205	1582	1516	1330.11	-0.513623	0.114131	-4.50028	6.78655e-06	2.67509e-05	Nf2	Unchanged
ENSMUSG00000009075	81	60	50	47	56.6124	-1.20237	0.379037	-3.17217	0.00151307	0.00396142	Cabp7	Down_regulated
ENSMUSG00000009076	183	218	219	230	194.847	-0.535483	0.241285	-2.21929	0.0264667	0.0549458	Zmat5	Unchanged
ENSMUSG00000009079	5911	4908	5320	5406	4944.31	-0.684845	0.092276	-7.42171	1.15619e-13	1.54004e-12	Ewsr1	Unchanged
ENSMUSG00000009090	893	742	784	805	741.538	-0.713258	0.13073	-5.45597	4.87052e-08	2.78298e-07	Ap1b1	Unchanged
ENSMUSG00000009092	18	18	44	37	24.6103	0.490452	0.570557	0.859602	0.390008	0.530419	Derl3	Unchanged
ENSMUSG00000009093	0	0	5	6	1.94058	4.22131	2.35769	1.79044	0.0733831	0.135756	Gstt4	Unchanged
ENSMUSG00000009097	3	3	2	4	2.76237	-0.691842	1.63039	-0.424341	0.671317	0.780311	Tbx1	Unchanged
ENSMUSG00000009108	32	37	58	66	41.7295	0.151861	0.445076	0.341203	0.732951	0.826775	Gnat2	Unchanged
ENSMUSG00000009112	1015	764	754	749	763.983	-0.907368	0.12983	-6.98891	2.77038e-12	3.07477e-11	Bcl2l13	Unchanged
ENSMUSG00000009114	5	2	22	21	9.49659	1.98033	0.984537	2.01143	0.0442802	0.0869067	2610028H24Rik	Unchanged
ENSMUSG00000009115	0	2	26	29	10.3513	4.06684	1.28948	3.15386	0.00161127	0.00420168	Spatc1l	Up_regulated
ENSMUSG00000009145	30	27	89	76	45.3668	0.860501	0.430107	2.00067	0.0454283	0.088953	Dqx1	Unchanged
ENSMUSG00000009207	549	343	347	384	376.095	-0.939178	0.176249	-5.3287	9.89166e-08	5.34414e-07	Lnpk	Unchanged
ENSMUSG00000009210	1	0	2	1	0.784615	0.957976	3.11636	0.307402	0.758538	NA	Prr29	Unchanged
ENSMUSG00000009216	4	2	3	3	2.7008	-0.639065	1.63954	-0.389783	0.696697	0.799834	Fam163b	Unchanged
ENSMUSG00000009246	8	4	11	12	7.34218	0.296357	1.01858	0.290952	0.771088	0.852817	Trpm5	Unchanged
ENSMUSG00000009248	41	41	51	41	39.6778	-0.514796	0.453297	-1.13567	0.256094	0.385899	Ascl2	Unchanged
ENSMUSG00000009281	0	0	2	4	1.05236	3.33931	2.91881	1.14407	0.252596	NA	Rarres2	Unchanged
ENSMUSG00000009291	1403	1173	1191	1245	1156.57	-0.753608	0.116118	-6.49	8.58376e-11	7.63407e-10	Pttg1ip	Unchanged
ENSMUSG00000009292	4	0	9	12	4.70014	1.811	1.43176	1.26488	0.205915	0.324452	Trpm2	Unchanged
ENSMUSG00000009293	475	379	243	254	327.854	-1.45025	0.174737	-8.29959	1.04471e-16	2.04624e-15	Ube2g2	Down_regulated
ENSMUSG00000009350	0	0	3	3	1.0608	3.34964	2.90056	1.15482	0.248162	NA	Mpo	Unchanged
ENSMUSG00000009356	2	1	15	20	6.9869	2.88701	1.26281	2.28618	0.0222438	0.0470625	Lpo	Up_regulated
ENSMUSG00000009376	63	37	57	50	46.5372	-0.548882	0.419713	-1.30775	0.190956	0.305111	Met	Unchanged
ENSMUSG00000009378	1	0	0	1	0.422583	-0.640041	4.33238	-0.147734	0.882552	NA	Slc16a12	Unchanged
ENSMUSG00000009394	1	1	1	1	0.923602	-0.682947	2.72424	-0.250693	0.802052	NA	Syn2	Unchanged
ENSMUSG00000009406	298	234	228	250	233.798	-0.823121	0.19785	-4.16033	3.17784e-05	0.000112231	Elk1	Unchanged
ENSMUSG00000009418	457	330	458	405	372.652	-0.526604	0.172163	-3.05875	0.00222261	0.0056623	Nav1	Unchanged
ENSMUSG00000009470	8364	4881	8375	8141	6573.94	-0.322778	0.215206	-1.49985	0.133653	0.226368	Tnpo1	Unchanged
ENSMUSG00000009487	3	1	3	3	2.1308	-0.0340598	1.84477	-0.0184629	0.98527	0.991099	Otog	Unchanged
ENSMUSG00000009535	1870	1561	1813	1930	1628.29	-0.547676	0.10757	-5.09134	3.55537e-07	1.74517e-06	Rnmt	Unchanged
ENSMUSG00000009545	6	1	2	1	2.35462	-1.79516	1.86742	-0.961306	0.336398	0.475271	Kcnq1	Unchanged
ENSMUSG00000009549	973	908	1126	1067	921.782	-0.45868	0.13538	-3.3881	0.00070379	0.00196303	Srp14	Unchanged
ENSMUSG00000009551	2	0	7	3	2.28486	1.75533	2.00179	0.876881	0.380551	0.521847	6330409D20Rik	Unchanged
ENSMUSG00000009555	1021	978	641	578	783.997	-1.39546	0.147945	-9.4323	4.01196e-21	1.30505e-19	Cdk9	Down_regulated
ENSMUSG00000009563	387	392	404	438	370.913	-0.575321	0.179606	-3.20324	0.00135893	0.00358757	Tor2a	Unchanged
ENSMUSG00000009566	1187	1103	918	902	971.555	-1.01197	0.132109	-7.66007	1.85833e-14	2.77898e-13	Fpgs	Down_regulated
ENSMUSG00000009569	136	97	74	67	89.9985	-1.38419	0.308666	-4.48443	7.31088e-06	2.86836e-05	Mrtfb	Down_regulated
ENSMUSG00000009575	6555	4253	5345	5409	4900.75	-0.658629	0.107488	-6.12746	8.92908e-10	6.85365e-09	Cbx5	Unchanged
ENSMUSG00000009585	1262	1162	1175	1204	1107.83	-0.70744	0.125844	-5.62157	1.89227e-08	1.15879e-07	Apobec3	Unchanged
ENSMUSG00000009588	0	0	1	2	0.526181	2.33932	3.83452	0.610069	0.541816	NA	St6galnac1	Unchanged
ENSMUSG00000009596	9	6	11	14	8.57735	0.0762953	0.937666	0.0813673	0.93515	0.959672	Taf7l	Unchanged
ENSMUSG00000009614	1	2	2	1	1.42462	-0.717694	2.25038	-0.318921	0.749787	NA	Sardh	Unchanged
ENSMUSG00000009621	316	250	189	148	218.755	-1.41296	0.218985	-6.45231	1.10156e-10	9.64841e-10	Vav2	Down_regulated
ENSMUSG00000009628	427	278	465	438	355.474	-0.296109	0.176677	-1.67599	0.0937399	0.167341	Tex15	Unchanged
ENSMUSG00000009630	1651	1516	1576	1489	1440.13	-0.726449	0.123082	-5.90216	3.58771e-09	2.46486e-08	Ppp2cb	Unchanged
ENSMUSG00000009633	16	16	9	15	13.3379	-1.10535	0.77131	-1.43308	0.151835	0.252479	G0s2	Unchanged
ENSMUSG00000009640	637	594	515	529	533.851	-0.91859	0.153265	-5.99347	2.05408e-09	1.47011e-08	Dmap1	Unchanged
ENSMUSG00000009646	1	2	7	5	3.02003	1.29134	1.64179	0.786544	0.431549	0.573499	Pla2g12b	Unchanged
ENSMUSG00000009647	187	187	222	230	186.47	-0.411575	0.226728	-1.81528	0.0694813	0.129401	Mcu	Unchanged
ENSMUSG00000009670	151	114	189	190	141.233	-0.1487	0.245173	-0.606512	0.544175	0.679438	Tex11	Unchanged
ENSMUSG00000009681	351	294	262	262	274.474	-0.97185	0.186832	-5.20172	1.9745e-07	1.01396e-06	Bcr	Unchanged
ENSMUSG00000009687	42	28	51	54	38.0114	-0.0728934	0.453894	-0.160596	0.872412	0.920396	Fxyd5	Unchanged
ENSMUSG00000009731	86	67	42	56	60.2075	-1.31314	0.372877	-3.52165	0.000428866	0.00124512	Kcnd1	Down_regulated
ENSMUSG00000009733	236	187	219	287	208.014	-0.413386	0.216047	-1.91341	0.0556961	0.106643	Tfcp2	Unchanged
ENSMUSG00000009739	345	300	187	176	246.475	-1.50359	0.200672	-7.49279	6.7425e-14	9.32475e-13	Pou6f1	Down_regulated
ENSMUSG00000009741	1240	903	836	779	884.734	-1.06866	0.12971	-8.23878	1.73978e-16	3.33399e-15	Ubp1	Down_regulated
ENSMUSG00000009772	50	42	24	28	35.1168	-1.49717	0.480973	-3.11281	0.00185318	0.00478746	Nuak2	Down_regulated
ENSMUSG00000009828	192	155	213	180	167.222	-0.487447	0.235154	-2.07289	0.0381826	0.0761806	Ick	Unchanged
ENSMUSG00000009863	1618	1531	1777	1915	1546.59	-0.454184	0.121586	-3.73549	0.000187352	0.000577232	Sdhb	Unchanged
ENSMUSG00000009876	34	39	41	37	34.7873	-0.596093	0.484626	-1.23001	0.218695	0.340819	Cox4i2	Unchanged
ENSMUSG00000009894	1302	1103	1379	1386	1167.28	-0.47214	0.117193	-4.02875	5.60752e-05	0.000188749	Snap47	Unchanged
ENSMUSG00000009900	11	12	13	14	11.3594	-0.458597	0.818316	-0.560415	0.575196	0.705043	Wnt3a	Unchanged
ENSMUSG00000009905	376	317	293	330	305.431	-0.827825	0.179579	-4.6098	4.03058e-06	1.65787e-05	Kdsr	Unchanged
ENSMUSG00000009907	1520	1123	1035	1079	1112.93	-0.985514	0.116892	-8.43101	3.42683e-17	7.06059e-16	Vps4b	Unchanged
ENSMUSG00000009927	6377	6121	7011	6819	5998.93	-0.538181	0.11113	-4.84281	1.28013e-06	5.74808e-06	Rps25	Unchanged
ENSMUSG00000009941	0	3	4	3	2.20182	0.425355	1.96657	0.216293	0.82876	0.893023	Nxf2	Unchanged
ENSMUSG00000009995	324	280	264	258	262.915	-0.884534	0.191466	-4.61979	3.84135e-06	1.58681e-05	Taz	Unchanged
ENSMUSG00000010021	9	3	3	10	5.47888	-0.513775	1.21982	-0.421188	0.673618	0.781763	Kif19a	Unchanged
ENSMUSG00000010025	720	558	653	614	582.731	-0.678048	0.14325	-4.73333	2.20863e-06	9.52616e-06	Aldh3a2	Unchanged
ENSMUSG00000010044	5	3	14	11	6.64264	0.994354	1.09379	0.909092	0.363301	0.504127	Zmynd10	Unchanged
ENSMUSG00000010045	218	186	82	67	140.427	-2.11053	0.264905	-7.96709	1.62456e-15	2.76914e-14	Tmem115	Down_regulated
ENSMUSG00000010047	356	341	195	202	268.281	-1.49481	0.198451	-7.5324	4.9818e-14	7.03396e-13	Hyal2	Down_regulated
ENSMUSG00000010048	550	538	436	448	465.902	-0.984137	0.164802	-5.97163	2.34896e-09	1.66234e-08	Ifrd2	Unchanged
ENSMUSG00000010051	87	64	43	50	58.643	-1.36405	0.374557	-3.64177	0.00027077	0.000812231	Hyal1	Down_regulated
ENSMUSG00000010054	222	198	148	158	172.919	-1.13429	0.229	-4.95322	7.29961e-07	3.41014e-06	Tusc2	Down_regulated
ENSMUSG00000010057	267	239	248	289	237.999	-0.593066	0.201346	-2.9455	0.00322431	0.00799675	Nprl2	Unchanged
ENSMUSG00000010064	62	30	58	56	45.2636	-0.3263	0.433661	-0.752431	0.451792	0.593001	Slc38a3	Unchanged
ENSMUSG00000010066	63	37	70	77	53.5501	-0.0944082	0.390574	-0.241717	0.809	0.880216	Cacna2d2	Unchanged
ENSMUSG00000010067	65	80	36	31	53.7169	-1.8123	0.419023	-4.32505	1.52497e-05	5.69067e-05	Rassf1	Down_regulated
ENSMUSG00000010080	4	1	11	7	4.51926	1.23957	1.35906	0.912074	0.36173	0.502497	Epn3	Unchanged
ENSMUSG00000010086	0	1	0	1	0.492585	-0.798633	4.09789	-0.194889	0.84548	NA	Rnf112	Unchanged
ENSMUSG00000010095	3118	2924	2334	2423	2555.85	-1.0279	0.112847	-9.10882	8.3281e-20	2.30825e-18	Slc3a2	Down_regulated
ENSMUSG00000010097	2461	2013	2410	2530	2132.3	-0.528521	0.101129	-5.22618	1.73046e-07	8.99139e-07	Nxf1	Unchanged
ENSMUSG00000010110	393	338	319	323	319.899	-0.861509	0.17646	-4.88217	1.04925e-06	4.77928e-06	Stx5a	Unchanged
ENSMUSG00000010122	50	38	57	62	45.6781	-0.231078	0.413709	-0.558551	0.576468	0.70578	Slc47a1	Unchanged
ENSMUSG00000010136	8	4	7	5	5.41004	-0.634409	1.17965	-0.537794	0.590719	0.716162	Pifo	Unchanged
ENSMUSG00000010142	42	21	58	44	35.3126	0.0599069	0.490567	0.122118	0.902806	0.938764	Tnfrsf13b	Unchanged
ENSMUSG00000010154	210	166	168	149	161.746	-0.912614	0.235879	-3.869	0.000109285	0.000349645	Spire2	Unchanged
ENSMUSG00000010175	11	7	0	9	6.54326	-1.67718	1.25712	-1.33414	0.182158	0.293066	Prox1	Unchanged
ENSMUSG00000010277	5319	3652	4505	4515	4093.09	-0.648294	0.10131	-6.39913	1.56261e-10	1.33627e-09	2610507B11Rik	Unchanged
ENSMUSG00000010290	637	515	525	589	520.736	-0.719621	0.146738	-4.90412	9.38493e-07	4.29896e-06	AI597479	Unchanged
ENSMUSG00000010307	34	21	9	19	20.1283	-1.63307	0.656115	-2.48901	0.0128101	0.0284852	Tmem86a	Down_regulated
ENSMUSG00000010311	0	0	2	2	0.707197	2.76467	3.3909	0.81532	0.414889	NA	Optc	Unchanged
ENSMUSG00000010342	639	467	770	759	579.564	-0.194788	0.142233	-1.36949	0.170845	0.278094	Tex14	Unchanged
ENSMUSG00000010358	77	75	81	95	74.3079	-0.472648	0.33498	-1.41098	0.158252	0.260997	Ifi35	Unchanged
ENSMUSG00000010362	936	908	1072	1140	915.356	-0.4224	0.136979	-3.08369	0.00204449	0.00524952	Rdm1	Unchanged
ENSMUSG00000010376	1432	1332	1621	1654	1363.12	-0.436524	0.121956	-3.57937	0.000344429	0.00101572	Nedd8	Unchanged
ENSMUSG00000010392	413	365	273	320	324.695	-1.07008	0.179798	-5.95153	2.65646e-09	1.86044e-08	Gosr1	Down_regulated
ENSMUSG00000010406	738	701	781	785	685.673	-0.560069	0.144551	-3.87455	0.000106821	0.000342467	Mrpl52	Unchanged
ENSMUSG00000010435	1	0	2	0	0.612032	0.395944	3.69685	0.107103	0.914707	NA	Spaca7	Unchanged
ENSMUSG00000010453	1023	790	392	414	650.96	-1.83648	0.138028	-13.3051	2.16283e-40	3.39229e-38	Kansl3	Down_regulated
ENSMUSG00000010476	1	1	0	1	0.742585	-1.69275	3.24083	-0.522321	0.601447	NA	Ebf3	Unchanged
ENSMUSG00000010492	7	8	16	22	11.0031	0.64732	0.847922	0.763419	0.445214	0.58674	Uckl1os	Unchanged
ENSMUSG00000010517	2251	1973	2202	2347	1997.76	-0.570413	0.107686	-5.29702	1.17708e-07	6.27945e-07	Faf1	Unchanged
ENSMUSG00000010529	0	1	10	5	2.99308	3.20589	2.02802	1.5808	0.113924	0.197636	Gm266	Unchanged
ENSMUSG00000010538	8	20	35	33	20.4308	0.545104	0.67493	0.807646	0.419295	0.560454	Tsacc	Unchanged
ENSMUSG00000010554	1221	983	928	943	950.541	-0.905917	0.121178	-7.47594	7.66512e-14	1.05359e-12	Mettl16	Unchanged
ENSMUSG00000010592	467	316	476	470	385.148	-0.383816	0.167335	-2.2937	0.021808	0.0462274	Dazl	Unchanged
ENSMUSG00000010601	0	0	1	5	1.04393	3.32883	2.96978	1.1209	0.262331	NA	Apol7a	Unchanged
ENSMUSG00000010607	532	482	473	508	460.534	-0.726795	0.15757	-4.61253	3.97802e-06	1.63858e-05	Pigyl	Unchanged
ENSMUSG00000010608	3837	2671	1664	1709	2410.13	-1.60605	0.105894	-15.1666	5.88445e-52	2.24642e-49	Rbm25	Down_regulated
ENSMUSG00000010609	89	68	96	106	79.6815	-0.303397	0.318056	-0.95391	0.340129	0.47894	Psen2	Unchanged
ENSMUSG00000010651	31	21	22	20	21.9041	-0.964495	0.596336	-1.61737	0.105799	0.185449	Acaa1b	Unchanged
ENSMUSG00000010660	257	226	231	266	224.292	-0.636156	0.204852	-3.10545	0.00189992	0.00489944	Plcd1	Unchanged
ENSMUSG00000010663	1280	1087	1093	1111	1057.43	-0.776709	0.120049	-6.46993	9.80479e-11	8.64403e-10	Fads1	Unchanged
ENSMUSG00000010721	178	169	188	191	165.575	-0.553629	0.234501	-2.36088	0.0182317	0.0392847	Lmbr1	Unchanged
ENSMUSG00000010751	297	236	299	314	258.085	-0.467193	0.189052	-2.47124	0.0134645	0.029806	Tnfrsf22	Unchanged
ENSMUSG00000010755	2379	1979	2027	2140	1964.28	-0.73758	0.103641	-7.1167	1.10543e-12	1.29359e-11	Cars	Unchanged
ENSMUSG00000010760	172	198	227	232	187.49	-0.384239	0.239977	-1.60115	0.109344	0.190753	Phlda2	Unchanged
ENSMUSG00000010796	10	9	8	8	8.20882	-0.924582	0.959538	-0.96357	0.335262	0.473963	Asz1	Unchanged
ENSMUSG00000010803	2	4	0	2	2.12518	-2.33758	2.07828	-1.12477	0.260686	0.39131	Gabra1	Unchanged
ENSMUSG00000010825	8	6	25	17	11.3793	0.925656	0.844129	1.09658	0.272824	0.406394	Grid2ip	Unchanged
ENSMUSG00000010830	188	167	215	206	174.911	-0.429339	0.226834	-1.89274	0.058392	0.110844	Kdelr3	Unchanged
ENSMUSG00000010841	1	0	0	2	0.595165	0.338441	3.73474	0.0906197	0.927795	NA	Cfap97d1	Unchanged
ENSMUSG00000010911	238	205	260	289	222.041	-0.365792	0.203535	-1.7972	0.0723046	0.134202	Apip	Unchanged
ENSMUSG00000010914	575	464	449	469	454.449	-0.848691	0.152731	-5.55676	2.74823e-08	1.64075e-07	Pdhx	Unchanged
ENSMUSG00000010936	996	850	1000	993	873.393	-0.563137	0.12694	-4.43624	9.15449e-06	3.53479e-05	Vac14	Unchanged
ENSMUSG00000011034	18	16	18	16	15.6397	-0.6742	0.699242	-0.964187	0.334952	0.47369	Slc5a1	Unchanged
ENSMUSG00000011096	463	460	354	328	383.638	-1.12089	0.180118	-6.22308	4.87477e-10	3.88465e-09	Akt1s1	Down_regulated
ENSMUSG00000011114	1300	1258	1306	1398	1205.24	-0.60518	0.129861	-4.66022	3.15877e-06	1.32761e-05	Tbrg1	Unchanged
ENSMUSG00000011118	0	0	1	1	0.353599	1.76465	4.52697	0.389809	0.696678	NA	Panx3	Unchanged
ENSMUSG00000011148	63	48	82	87	60.9681	-0.0598449	0.360784	-0.165875	0.868256	0.917311	Adssl1	Unchanged
ENSMUSG00000011154	4	0	1	1	1.3536	-1.5353	2.49192	-0.616112	0.53782	NA	Cfap161	Unchanged
ENSMUSG00000011158	227	193	154	160	174	-1.09325	0.226327	-4.83041	1.36254e-06	6.08706e-06	Brf1	Down_regulated
ENSMUSG00000011171	1	1	0	1	0.742585	-1.69275	3.24083	-0.522321	0.601447	NA	Vipr2	Unchanged
ENSMUSG00000011179	7555	6757	8562	8922	7140.65	-0.390476	0.0973671	-4.01035	6.06296e-05	0.000202663	Odc1	Unchanged
ENSMUSG00000011254	535	466	478	507	456.896	-0.699136	0.155162	-4.50584	6.61113e-06	2.61103e-05	Thg1l	Unchanged
ENSMUSG00000011256	823	498	771	739	632.213	-0.454085	0.156116	-2.90864	0.00363	0.00891765	Adam19	Unchanged
ENSMUSG00000011257	4982	4353	5168	5064	4447.92	-0.543754	0.0998294	-5.44683	5.12749e-08	2.91499e-07	Pabpc4	Unchanged
ENSMUSG00000011263	31	25	54	37	31.9105	0.0365282	0.506854	0.0720685	0.942547	0.964816	Exoc3l2	Unchanged
ENSMUSG00000011267	266	253	215	190	219.17	-1.03765	0.215921	-4.8057	1.54207e-06	6.81984e-06	Zfp296	Down_regulated
ENSMUSG00000011305	34	23	26	27	25.2262	-0.763027	0.553862	-1.37765	0.168312	0.274634	Plin5	Unchanged
ENSMUSG00000011306	868	694	717	703	690.196	-0.806025	0.133954	-6.01719	1.77473e-09	1.28934e-08	Sugp1	Unchanged
ENSMUSG00000011349	33	20	24	28	23.8268	-0.679906	0.57214	-1.18836	0.234693	0.360613	Dmrtc2	Unchanged
ENSMUSG00000011350	3	1	2	5	2.29495	0.175882	1.80423	0.0974832	0.922343	0.951185	Gm5893	Unchanged
ENSMUSG00000011382	281	221	275	298	242.18	-0.477817	0.194238	-2.45995	0.0138954	0.0306828	Dhdh	Unchanged
ENSMUSG00000011427	206	150	69	65	123.208	-2.07113	0.274549	-7.54376	4.56627e-14	6.49257e-13	Zfp790	Down_regulated
ENSMUSG00000011486	12	6	17	11	9.8957	0.0035244	0.888866	0.00396505	0.996836	0.998119	Slc25a41	Unchanged
ENSMUSG00000011589	158	110	197	159	137.801	-0.246575	0.259836	-0.948967	0.342637	0.481764	Fsd1	Unchanged
ENSMUSG00000011632	7	7	12	12	8.2332	0.0952425	0.956735	0.0995495	0.920702	0.950189	Pinlyp	Unchanged
ENSMUSG00000011658	71	74	88	76	70.4759	-0.507158	0.349339	-1.45176	0.146568	0.245245	Fuz	Unchanged
ENSMUSG00000011751	286	194	331	304	245.962	-0.252374	0.200159	-1.26087	0.207357	0.325988	Sptbn4	Unchanged
ENSMUSG00000011752	3522	3068	3614	3794	3171.24	-0.508021	0.100408	-5.05956	4.20231e-07	2.04191e-06	Pgam1	Unchanged
ENSMUSG00000011831	1185	847	918	918	891.896	-0.806567	0.126237	-6.38932	1.66621e-10	1.42007e-09	Evi5	Unchanged
ENSMUSG00000011832	99	67	76	81	73.9266	-0.738697	0.332143	-2.22404	0.0261461	0.0543414	Evi5l	Unchanged
ENSMUSG00000011837	402	350	150	180	270.718	-1.86574	0.196955	-9.47293	2.72113e-21	9.08524e-20	Snapc2	Down_regulated
ENSMUSG00000011877	966	825	654	680	741.243	-1.09947	0.132688	-8.2861	1.17023e-16	2.28104e-15	Git1	Down_regulated
ENSMUSG00000011884	639	575	636	611	564.326	-0.638391	0.149119	-4.28108	1.8599e-05	6.83457e-05	Gltp	Unchanged
ENSMUSG00000011958	579	465	380	346	422.051	-1.19197	0.162447	-7.33762	2.17427e-13	2.81649e-12	Bnip2	Down_regulated
ENSMUSG00000011960	1581	1101	815	887	1048.18	-1.31531	0.123691	-10.6338	2.07431e-26	1.11621e-24	Ccnt1	Down_regulated
ENSMUSG00000012017	13	13	17	16	13.2486	-0.338358	0.757815	-0.446491	0.655242	0.767884	Scarf2	Unchanged
ENSMUSG00000012042	0	1	4	5	1.90698	2.44153	2.28413	1.06891	0.28511	0.419964	4930579F01Rik	Unchanged
ENSMUSG00000012076	411	300	237	247	284.28	-1.2176	0.18469	-6.59266	4.32016e-11	4.03367e-10	Brms1l	Down_regulated
ENSMUSG00000012114	727	575	574	572	568.372	-0.852064	0.141829	-6.0077	1.88177e-09	1.35892e-08	Med15	Unchanged
ENSMUSG00000012117	364	304	293	308	294.474	-0.825035	0.180738	-4.5648	4.99968e-06	2.02155e-05	Dhdds	Unchanged
ENSMUSG00000012123	147	135	101	84	112.73	-1.2846	0.284395	-4.51697	6.27308e-06	2.48757e-05	Crybg2	Down_regulated
ENSMUSG00000012126	155	126	202	203	150.67	-0.142433	0.238348	-0.597585	0.550117	0.685668	Ubxn11	Unchanged
ENSMUSG00000012211	0	1	9	2	2.29431	2.75701	2.21446	1.245	0.213131	0.33338	Tex22	Unchanged
ENSMUSG00000012282	0	1	7	2	1.93228	2.45992	2.31069	1.06458	0.287064	0.422228	Wnt8a	Unchanged
ENSMUSG00000012296	722	678	301	314	506.139	-1.86875	0.160269	-11.6601	2.03864e-31	1.76273e-29	Tjap1	Down_regulated
ENSMUSG00000012350	1	1	7	4	2.52745	1.78916	1.8434	0.970576	0.33176	0.470359	Ehf	Unchanged
ENSMUSG00000012396	8103	7067	6775	7254	6765.51	-0.790376	0.0946577	-8.34984	6.83555e-17	1.36857e-15	Nanog	Unchanged
ENSMUSG00000012405	7830	7135	8323	8615	7234.12	-0.502152	0.100009	-5.02106	5.13869e-07	2.46404e-06	Rpl15	Unchanged
ENSMUSG00000012422	886	703	837	916	756.058	-0.527827	0.129083	-4.08906	4.33119e-05	0.000148631	Tmem167	Unchanged
ENSMUSG00000012428	0	1	0	1	0.492585	-0.798633	4.09789	-0.194889	0.84548	NA	Steap4	Unchanged
ENSMUSG00000012429	286	229	255	253	234.603	-0.688463	0.197601	-3.48411	0.000493778	0.0014147	Mplkip	Unchanged
ENSMUSG00000012443	3167	2269	2490	2663	2428.15	-0.738125	0.102024	-7.23481	4.66175e-13	5.7548e-12	Kif11	Unchanged
ENSMUSG00000012483	683	573	754	757	621.243	-0.405682	0.138697	-2.92496	0.00344503	0.00849448	Rpa3	Unchanged
ENSMUSG00000012519	1	5	10	6	4.69567	0.662753	1.34622	0.492307	0.622503	0.740437	Mlkl	Unchanged
ENSMUSG00000012535	3466	2584	3207	3469	2872.59	-0.522366	0.0971012	-5.3796	7.46518e-08	4.11002e-07	Tnpo3	Unchanged
ENSMUSG00000012609	292	192	247	221	217.292	-0.701842	0.21337	-3.28932	0.00100429	0.00271511	Ttll5	Unchanged
ENSMUSG00000012640	393	289	158	160	246.945	-1.76365	0.199089	-8.85857	8.10455e-19	2.04208e-17	Zfp715	Down_regulated
ENSMUSG00000012705	0	3	15	18	6.78174	2.70613	1.30661	2.0711	0.0383491	0.0764827	Retn	Unchanged
ENSMUSG00000012777	0	1	23	20	7.93502	4.73923	1.6634	2.84912	0.00438402	0.0106344	Acp4	Up_regulated
ENSMUSG00000012819	13	9	15	14	11.2614	-0.259958	0.817965	-0.31781	0.750629	0.839597	Cdh23	Unchanged
ENSMUSG00000012848	11807	11549	12757	13364	11263.1	-0.525986	0.109615	-4.79851	1.5985e-06	7.05091e-06	Rps5	Unchanged
ENSMUSG00000012889	3	2	8	13	5.08171	1.40425	1.27636	1.1002	0.271246	0.404758	Podnl1	Unchanged
ENSMUSG00000013033	1564	1169	1375	1369	1250.25	-0.65772	0.11395	-5.772	7.83344e-09	5.10941e-08	Adgrl1	Unchanged
ENSMUSG00000013076	262	137	245	196	187.516	-0.490617	0.252319	-1.94443	0.0518435	0.100052	Amotl1	Unchanged
ENSMUSG00000013089	2281	1713	1844	1720	1749.05	-0.82707	0.110956	-7.45405	9.05204e-14	1.22862e-12	Etv5	Unchanged
ENSMUSG00000013091	5	0	24	26	10.0815	2.72342	1.0745	2.53458	0.0112582	0.0253153	Tmem190	Up_regulated
ENSMUSG00000013150	150	124	102	85	110.314	-1.22	0.283352	-4.30561	1.66526e-05	6.16191e-05	Gfod2	Down_regulated
ENSMUSG00000013155	331	347	255	223	278.436	-1.19184	0.208422	-5.71839	1.07539e-08	6.8487e-08	Enkd1	Down_regulated
ENSMUSG00000013158	17	9	24	24	15.6164	0.240678	0.706232	0.340792	0.73326	0.827074	4933405L10Rik	Unchanged
ENSMUSG00000013160	788	676	811	876	711.308	-0.470637	0.13394	-3.5138	0.000441743	0.00127957	Atp6v0d1	Unchanged
ENSMUSG00000013236	876	681	875	814	735.793	-0.5482	0.134339	-4.08071	4.48979e-05	0.000153631	Ptprs	Unchanged
ENSMUSG00000013275	640	478	623	609	530.837	-0.523373	0.14601	-3.58449	0.000337737	0.00099726	Slc41a1	Unchanged
ENSMUSG00000013338	4	1	6	6	3.44159	0.652953	1.50036	0.435197	0.663419	0.774327	Fer1l4	Unchanged
ENSMUSG00000013367	3	4	4	4	3.44441	-0.508888	1.46135	-0.348232	0.727666	0.822623	Iglon5	Unchanged
ENSMUSG00000013415	4099	3191	2673	2647	2986.56	-1.12104	0.0969076	-11.5682	5.97537e-31	4.99585e-29	Igf2bp1	Down_regulated
ENSMUSG00000013418	98	70	126	109	88.5197	-0.174998	0.30833	-0.567567	0.570329	0.702175	B4galnt2	Unchanged
ENSMUSG00000013419	18	19	34	25	21.0492	-0.00892809	0.61563	-0.0145024	0.988429	0.993196	Zfp651	Unchanged
ENSMUSG00000013465	845	800	772	781	741.784	-0.76515	0.141545	-5.40571	6.45507e-08	3.60092e-07	Nelfb	Unchanged
ENSMUSG00000013483	6	2	28	34	13.0763	2.3159	0.874082	2.64952	0.00806054	0.0186047	Card14	Up_regulated
ENSMUSG00000013495	214	174	219	224	187.482	-0.478892	0.216528	-2.21169	0.0269884	0.055914	Tmem175	Unchanged
ENSMUSG00000013523	125	95	118	125	104.583	-0.522581	0.280401	-1.86369	0.0623651	0.117564	Bcas1	Unchanged
ENSMUSG00000013539	191	162	262	256	191.198	-0.118983	0.216485	-0.549616	0.582583	0.709999	Tango2	Unchanged
ENSMUSG00000013562	27	22	32	18	22.6891	-0.633408	0.603801	-1.04903	0.294162	0.430136	4833413E03Rik	Unchanged
ENSMUSG00000013584	44	32	34	33	33.0899	-0.843794	0.48578	-1.73699	0.0823894	0.150003	Aldh1a2	Unchanged
ENSMUSG00000013593	2645	2254	2720	2751	2349.67	-0.514947	0.102916	-5.00355	5.62836e-07	2.68202e-06	Ndufs2	Unchanged
ENSMUSG00000013611	38	26	38	32	30.2213	-0.526845	0.509597	-1.03385	0.301208	0.438068	Snx31	Unchanged
ENSMUSG00000013622	321	282	389	410	311.665	-0.269985	0.178162	-1.51539	0.129674	0.220896	Atraid	Unchanged
ENSMUSG00000013629	4250	3298	3936	3715	3471.49	-0.645921	0.0991428	-6.51506	7.26612e-11	6.55733e-10	Cad	Unchanged
ENSMUSG00000013643	0	0	0	2	0.345165	1.73309	4.89462	0.354081	0.723278	NA	Lypd8	Unchanged
ENSMUSG00000013646	561	527	214	175	377.831	-2.16291	0.188265	-11.4887	1.50375e-30	1.18386e-28	Sh3bp5l	Down_regulated
ENSMUSG00000013662	1296	1030	970	1075	1014.71	-0.85564	0.11955	-7.15718	8.23522e-13	9.82448e-12	Atad1	Unchanged
ENSMUSG00000013663	1001	665	592	519	659.784	-1.23706	0.151711	-8.15411	3.51749e-16	6.48763e-15	Pten	Down_regulated
ENSMUSG00000013698	124	81	117	90	93.6315	-0.637213	0.310546	-2.05191	0.0401785	0.0796757	Pea15a	Unchanged
ENSMUSG00000013701	2035	1877	1967	2059	1820.8	-0.639848	0.11519	-5.5547	2.78088e-08	1.6578e-07	Timm23	Unchanged
ENSMUSG00000013707	1	6	7	18	6.54362	1.06068	1.20208	0.882371	0.377576	0.518741	Tnfaip8l2	Unchanged
ENSMUSG00000013736	1054	874	815	809	830.33	-0.919076	0.127564	-7.20483	5.81162e-13	7.09207e-12	Trnt1	Unchanged
ENSMUSG00000013766	138	123	118	141	119.554	-0.689699	0.268895	-2.56494	0.0103194	0.0233705	Ly6g6e	Unchanged
ENSMUSG00000013787	1948	1720	2101	2016	1765.65	-0.509659	0.113824	-4.47761	7.54832e-06	2.95178e-05	Ehmt2	Unchanged
ENSMUSG00000013822	608	565	618	628	553.051	-0.593207	0.150867	-3.93199	8.42458e-05	0.000274949	Elof1	Unchanged
ENSMUSG00000013833	366	314	296	300	297.336	-0.864242	0.181371	-4.76506	1.88797e-06	8.21669e-06	Med16	Unchanged
ENSMUSG00000013846	3	4	7	6	4.33262	0.195797	1.31519	0.148873	0.881654	0.926112	St3gal1	Unchanged
ENSMUSG00000013858	1194	1045	981	935	971.844	-0.899999	0.127767	-7.04405	1.86725e-12	2.11653e-11	Tmem259	Unchanged
ENSMUSG00000013878	304	239	312	350	269.362	-0.383251	0.186705	-2.05271	0.040101	0.0795454	Rnf170	Unchanged
ENSMUSG00000013921	96	73	123	126	91.3706	-0.106553	0.298482	-0.356984	0.721104	0.817922	Clip3	Unchanged
ENSMUSG00000013928	0	2	17	13	5.96085	3.17542	1.46255	2.17116	0.0299191	0.0612023	Thap8	Unchanged
ENSMUSG00000013936	3	0	15	15	6.05398	2.72181	1.35818	2.00401	0.0450694	0.0883442	Myl2	Unchanged
ENSMUSG00000013973	96	51	57	68	62.3737	-0.877111	0.374224	-2.34381	0.0190876	0.0409501	Dedd	Unchanged
ENSMUSG00000013974	1	0	3	6	1.82854	2.5141	2.32333	1.08211	0.279202	0.412795	Mcemp1	Unchanged
ENSMUSG00000013997	263	232	308	294	246.483	-0.392578	0.197284	-1.98991	0.0466004	0.0909489	Nit1	Unchanged
ENSMUSG00000014030	8	4	33	30	14.431	1.74701	0.786063	2.22248	0.0262511	0.0545372	Pax5	Unchanged
ENSMUSG00000014039	235	149	111	107	144.99	-1.46854	0.25431	-5.7746	7.71343e-09	5.04088e-08	Prdm15	Down_regulated
ENSMUSG00000014074	1007	746	499	488	665.019	-1.49144	0.137869	-10.8178	2.83479e-27	1.68695e-25	Rnf168	Down_regulated
ENSMUSG00000014075	253	235	269	276	234.777	-0.520272	0.202399	-2.57053	0.0101544	0.023033	Tctex1d2	Unchanged
ENSMUSG00000014077	812	672	798	884	715.056	-0.492169	0.132694	-3.70906	0.000208028	0.000636382	Chp1	Unchanged
ENSMUSG00000014158	53	35	39	43	38.9308	-0.759059	0.450205	-1.68603	0.0917898	0.164688	Trpv4	Unchanged
ENSMUSG00000014164	14	20	23	30	19.2409	-0.0689554	0.650581	-0.10599	0.91559	0.946927	Klhl3	Unchanged
ENSMUSG00000014177	643	553	541	635	545.231	-0.700889	0.149116	-4.7003	2.59785e-06	1.10728e-05	Tvp23b	Unchanged
ENSMUSG00000014195	2693	2401	2877	2878	2459.05	-0.501871	0.107248	-4.67955	2.87508e-06	1.21698e-05	Dnajc7	Unchanged
ENSMUSG00000014198	14	10	25	18	14.3319	0.184247	0.737065	0.249974	0.802607	0.875677	Zfp385c	Unchanged
ENSMUSG00000014226	4852	4325	5053	5197	4408.6	-0.519083	0.100182	-5.1814	2.20221e-07	1.12292e-06	Cacybp	Unchanged
ENSMUSG00000014232	159	150	129	103	128.878	-1.09126	0.271764	-4.01549	5.93221e-05	0.000198851	Cluap1	Down_regulated
ENSMUSG00000014243	466	398	518	518	427.025	-0.411545	0.158094	-2.60316	0.00923695	0.0210962	Zswim7	Unchanged
ENSMUSG00000014245	585	462	729	768	558.595	-0.152775	0.141482	-1.07982	0.280222	0.41403	Pigl	Unchanged
ENSMUSG00000014294	601	655	809	729	632.107	-0.399379	0.16992	-2.35039	0.0187538	0.0402936	Ndufa2	Unchanged
ENSMUSG00000014301	394	404	389	398	366.884	-0.707771	0.181806	-3.89299	9.90144e-05	0.000319209	Pam16	Unchanged
ENSMUSG00000014303	265	217	162	144	189.867	-1.32455	0.222542	-5.95191	2.65024e-09	1.85673e-08	Glis2	Down_regulated
ENSMUSG00000014313	2230	2055	2337	2512	2071.67	-0.503314	0.113101	-4.45012	8.58204e-06	3.32517e-05	Cox6c	Unchanged
ENSMUSG00000014329	37	14	30	31	24.5106	-0.363737	0.587864	-0.618744	0.536085	0.671783	Bicc1	Unchanged
ENSMUSG00000014349	1890	1655	1540	1573	1552.34	-0.864009	0.112801	-7.65961	1.86501e-14	2.78691e-13	Ube2z	Unchanged
ENSMUSG00000014351	1	4	41	38	15.5098	3.27299	0.920276	3.55654	0.000375776	0.00110142	Gip	Up_regulated
ENSMUSG00000014353	701	419	266	288	407.185	-1.66329	0.179571	-9.26259	1.9954e-20	6.0063e-19	Tmem87b	Down_regulated
ENSMUSG00000014355	2510	1681	1990	2046	1878.75	-0.709329	0.113302	-6.26053	3.83682e-10	3.11644e-09	Anapc1	Unchanged
ENSMUSG00000014361	39	35	32	30	31.9201	-0.931024	0.496637	-1.87466	0.0608397	0.115001	Mertk	Unchanged
ENSMUSG00000014402	879	816	870	1009	812.492	-0.533977	0.138687	-3.85024	0.000118002	0.000374925	Tsg101	Unchanged
ENSMUSG00000014418	329	238	173	228	229.075	-1.16491	0.210443	-5.5355	3.1034e-08	1.83977e-07	Hps5	Down_regulated
ENSMUSG00000014426	757	571	665	696	612.465	-0.629724	0.137651	-4.5748	4.76676e-06	1.93278e-05	Map3k4	Unchanged
ENSMUSG00000014444	848	564	889	766	685.603	-0.423352	0.151387	-2.79649	0.00516607	0.0123435	Piezo1	Unchanged
ENSMUSG00000014470	218	218	187	157	185.206	-1.02478	0.236787	-4.32785	1.50571e-05	5.62604e-05	Rnf166	Down_regulated
ENSMUSG00000014496	1996	1395	1375	1478	1449.38	-0.908492	0.114044	-7.96617	1.63661e-15	2.78499e-14	Ankrd28	Unchanged
ENSMUSG00000014498	716	394	185	197	372.568	-2.17977	0.198493	-10.9816	4.68471e-28	3.01865e-26	Ankrd52	Down_regulated
ENSMUSG00000014503	58	56	29	31	43.0197	-1.60893	0.441174	-3.64694	0.000265387	0.0007975	Pkd2l2	Down_regulated
ENSMUSG00000014504	852	761	873	868	764.351	-0.566994	0.134893	-4.20328	2.6308e-05	9.41937e-05	Srp19	Unchanged
ENSMUSG00000014529	0	0	2	1	0.534615	2.35986	3.81187	0.619082	0.535862	NA	Tmbim7	Unchanged
ENSMUSG00000014547	309	204	191	204	212.312	-1.03312	0.211769	-4.87853	1.06882e-06	4.86291e-06	Wdfy2	Down_regulated
ENSMUSG00000014550	639	518	363	343	450.416	-1.38178	0.157471	-8.77484	1.7114e-18	4.17693e-17	Rbsn	Down_regulated
ENSMUSG00000014551	495	490	476	475	448.692	-0.735578	0.167783	-4.3841	1.16465e-05	4.4344e-05	Mrps25	Unchanged
ENSMUSG00000014554	242	228	205	247	213.197	-0.73943	0.214936	-3.44023	0.000581227	0.00164429	Dguok	Unchanged
ENSMUSG00000014592	331	237	239	195	235.507	-1.04619	0.210188	-4.9774	6.44426e-07	3.04074e-06	Camta1	Down_regulated
ENSMUSG00000014599	3	3	0	2	2.05517	-2.29016	2.08453	-1.09865	0.271923	0.405379	Csf1	Unchanged
ENSMUSG00000014601	506	438	485	480	437.294	-0.642673	0.157946	-4.06894	4.72268e-05	0.000161136	Strip1	Unchanged
ENSMUSG00000014602	10	5	9	9	7.2824	-0.376184	1.01678	-0.369976	0.711401	0.810835	Kif1a	Unchanged
ENSMUSG00000014606	614	583	576	659	558.059	-0.638755	0.15443	-4.13621	3.53094e-05	0.000123303	Slc25a11	Unchanged
ENSMUSG00000014609	6	5	14	19	8.91331	0.909966	0.942874	0.965099	0.334495	0.473111	Chrne	Unchanged
ENSMUSG00000014633	403	355	422	394	358.737	-0.568424	0.17265	-3.29234	0.000993568	0.00268827	Cmc2	Unchanged
ENSMUSG00000014668	975	744	968	1001	829.811	-0.469889	0.125094	-3.75627	0.000172461	0.000533794	Chfr	Unchanged
ENSMUSG00000014686	14	9	34	28	17.3669	0.777357	0.679657	1.14375	0.252728	0.381913	Ceacam16	Unchanged
ENSMUSG00000014704	2	1	3	3	1.8808	0.358117	1.96011	0.182703	0.855031	0.909274	Hoxa2	Unchanged
ENSMUSG00000014747	7	4	10	6	5.87567	-0.100405	1.13613	-0.0883741	0.929579	0.955749	Ankrd53	Unchanged
ENSMUSG00000014748	762	707	699	768	675.816	-0.683559	0.142911	-4.78311	1.72606e-06	7.56905e-06	Tex261	Unchanged
ENSMUSG00000014763	120	90	78	79	86.5535	-1.08412	0.308712	-3.51174	0.000445187	0.00128807	Fam120b	Down_regulated
ENSMUSG00000014767	804	684	543	537	610.851	-1.13575	0.141576	-8.02214	1.03921e-15	1.82204e-14	Tbp	Down_regulated
ENSMUSG00000014769	2872	2586	3041	3338	2672.08	-0.455308	0.107253	-4.24516	2.18439e-05	7.93053e-05	Psmb1	Unchanged
ENSMUSG00000014773	8	9	15	18	10.7018	0.265079	0.848015	0.312588	0.754594	0.842191	Dll1	Unchanged
ENSMUSG00000014776	56	52	68	61	53.4768	-0.420815	0.388636	-1.0828	0.278897	0.412736	Nol3	Unchanged
ENSMUSG00000014778	363	305	319	277	293.9	-0.834978	0.188466	-4.43039	9.4061e-06	3.62259e-05	Fhod1	Unchanged
ENSMUSG00000014782	18	18	49	56	28.7945	0.861281	0.532521	1.61737	0.105799	0.185449	Plekhg4	Unchanged
ENSMUSG00000014786	219	158	160	219	172.069	-0.658146	0.237112	-2.77568	0.0055087	0.0130819	Slc9a5	Unchanged
ENSMUSG00000014791	110	101	132	119	104.252	-0.426206	0.286993	-1.48508	0.137524	0.231992	Elmo3	Unchanged
ENSMUSG00000014813	0	1	2	0	0.682035	0.251625	3.55568	0.070767	0.943583	NA	Stc1	Unchanged
ENSMUSG00000014837	79	83	83	70	73.4154	-0.767955	0.345554	-2.22239	0.0262571	0.0545441	4931428F04Rik	Unchanged
ENSMUSG00000014846	64	50	82	62	57.5436	-0.326265	0.381181	-0.855931	0.392036	0.53246	Tppp3	Unchanged
ENSMUSG00000014850	531	419	477	492	438.087	-0.639666	0.154246	-4.14704	3.36799e-05	0.000118183	Msh3	Unchanged
ENSMUSG00000014852	1	1	16	8	4.84692	2.91984	1.53238	1.90544	0.0567235	0.108385	Adamts13	Unchanged
ENSMUSG00000014856	446	436	354	377	380.165	-0.955688	0.175291	-5.45201	4.98028e-08	2.84088e-07	Tmem208	Unchanged
ENSMUSG00000014859	2214	2072	1896	1991	1903.36	-0.823637	0.116527	-7.0682	1.56961e-12	1.80136e-11	E2f4	Unchanged
ENSMUSG00000014867	1495	1331	1461	1524	1327.15	-0.599062	0.117422	-5.10177	3.36486e-07	1.65971e-06	Surf4	Unchanged
ENSMUSG00000014873	333	304	314	325	293.459	-0.674233	0.185001	-3.64447	0.000267939	0.000804693	Surf2	Unchanged
ENSMUSG00000014905	167	133	190	229	158.225	-0.188996	0.236091	-0.800524	0.423408	0.565167	Dnajb9	Unchanged
ENSMUSG00000014907	723	562	480	408	517.893	-1.19756	0.157534	-7.60191	2.91787e-14	4.25035e-13	Naf1	Down_regulated
ENSMUSG00000014932	1625	1170	1288	1341	1245.24	-0.749596	0.114981	-6.51932	7.06259e-11	6.38219e-10	Yes1	Unchanged
ENSMUSG00000014956	3369	2579	3364	3501	2880.69	-0.45911	0.0955459	-4.80512	1.54656e-06	6.83817e-06	Ppp1cb	Unchanged
ENSMUSG00000014959	953	829	837	869	805.017	-0.738698	0.13022	-5.67269	1.40572e-08	8.80283e-08	Gorasp2	Unchanged
ENSMUSG00000014980	240	219	191	204	199.862	-0.895692	0.215698	-4.15254	3.28811e-05	0.000115581	Tsen15	Unchanged
ENSMUSG00000015001	1	0	2	2	0.957197	1.36135	2.87812	0.472998	0.636215	NA	Oc90	Unchanged
ENSMUSG00000015002	1668	1101	1575	1639	1337.29	-0.439349	0.121315	-3.62156	0.000292832	0.000873747	Efr3a	Unchanged
ENSMUSG00000015013	297	233	283	307	253.021	-0.513785	0.190815	-2.69257	0.00709027	0.0165312	Trappc2l	Unchanged
ENSMUSG00000015016	208	154	128	142	148.957	-1.08773	0.241828	-4.49796	6.86091e-06	2.70177e-05	Acsf3	Down_regulated
ENSMUSG00000015023	1331	1094	1073	1144	1074.5	-0.801307	0.117579	-6.81507	9.42188e-12	9.67189e-11	Ddx19a	Unchanged
ENSMUSG00000015027	122	102	115	138	107.774	-0.498522	0.279523	-1.78348	0.0745085	0.137436	Galns	Unchanged
ENSMUSG00000015053	17	17	9	15	13.9079	-1.19283	0.757747	-1.57418	0.115445	0.199829	Gata2	Unchanged
ENSMUSG00000015083	88	64	78	107	75.0658	-0.383147	0.335488	-1.14206	0.25343	0.382645	C8g	Unchanged
ENSMUSG00000015085	32	11	45	40	26.5691	0.3657	0.576568	0.634271	0.525904	0.662059	Entpd2	Unchanged
ENSMUSG00000015087	1156	996	1080	1062	986.503	-0.681095	0.124189	-5.48436	4.14973e-08	2.40853e-07	Rabl6	Unchanged
ENSMUSG00000015090	7	6	8	7	6.32622	-0.464947	1.08377	-0.429007	0.667918	0.778179	Ptgds	Unchanged
ENSMUSG00000015092	1070	1021	1200	1087	999.039	-0.552156	0.139083	-3.96999	7.18768e-05	0.000237667	Edf1	Unchanged
ENSMUSG00000015093	1	1	5	9	3.02833	2.12155	1.73985	1.21938	0.222699	0.345808	Clic3	Unchanged
ENSMUSG00000015094	181	139	149	150	142.589	-0.763954	0.244527	-3.12421	0.00178284	0.00461694	Npdc1	Unchanged
ENSMUSG00000015095	383	353	396	385	346.838	-0.593064	0.175847	-3.37262	0.000744579	0.00206258	Fbxw5	Unchanged
ENSMUSG00000015112	2327	1941	2479	2489	2081.17	-0.453236	0.103577	-4.37584	1.20968e-05	4.58945e-05	Slc25a13	Unchanged
ENSMUSG00000015120	2399	2018	1866	1904	1911.89	-0.901821	0.105335	-8.56149	1.1142e-17	2.44508e-16	Ube2i	Unchanged
ENSMUSG00000015126	405	394	351	347	350.754	-0.878206	0.17992	-4.88109	1.05499e-06	4.80415e-06	Tsr3	Unchanged
ENSMUSG00000015127	174	120	93	82	112.887	-1.40523	0.28095	-5.00172	5.68203e-07	2.70378e-06	Unkl	Down_regulated
ENSMUSG00000015133	8	7	13	12	8.66422	0.0639376	0.931777	0.068619	0.945293	0.966502	Lrrk1	Unchanged
ENSMUSG00000015134	2	9	11	12	7.44219	0.301377	1.08215	0.278499	0.780629	0.859282	Aldh1a3	Unchanged
ENSMUSG00000015143	2470	2158	2391	2475	2168.02	-0.604328	0.105992	-5.70161	1.18681e-08	7.50396e-08	Actn1	Unchanged
ENSMUSG00000015149	291	226	266	300	244.996	-0.537703	0.194237	-2.76828	0.00563527	0.0133636	Sirt2	Unchanged
ENSMUSG00000015165	8407	7381	6487	6471	6754.72	-0.961973	0.096639	-9.95429	2.41532e-23	9.71554e-22	Hnrnpl	Unchanged
ENSMUSG00000015176	4474	3907	3923	3944	3759.54	-0.767763	0.0999031	-7.68508	1.52907e-14	2.31396e-13	Nolc1	Unchanged
ENSMUSG00000015189	73	51	80	108	67.6904	-0.0636076	0.351778	-0.180818	0.856511	0.909956	Casd1	Unchanged
ENSMUSG00000015202	223	192	119	118	159.096	-1.48228	0.23873	-6.20903	5.33131e-10	4.21856e-09	Cnksr3	Down_regulated
ENSMUSG00000015214	159	84	155	148	120.23	-0.321579	0.283393	-1.13475	0.256481	0.386316	Mtmr1	Unchanged
ENSMUSG00000015217	452	414	498	545	429.685	-0.411642	0.161941	-2.54193	0.0110243	0.0248225	Hmgb3	Unchanged
ENSMUSG00000015222	47	17	34	40	30.2479	-0.411027	0.541679	-0.758802	0.447971	0.589286	Map2	Unchanged
ENSMUSG00000015224	4	0	3	3	2.0608	0.0374534	1.99461	0.0187773	0.985019	0.991099	Cyp2j9	Unchanged
ENSMUSG00000015243	50	41	78	89	55.0992	0.203962	0.380722	0.535723	0.59215	0.717037	Abca1	Unchanged
ENSMUSG00000015247	541	438	537	513	461.152	-0.567999	0.154028	-3.68764	0.000226341	0.000688448	Nipsnap3b	Unchanged
ENSMUSG00000015289	479	416	603	509	449.868	-0.35919	0.167625	-2.14283	0.032127	0.065172	Lage3	Unchanged
ENSMUSG00000015290	423	348	358	352	342.664	-0.789496	0.17089	-4.6199	3.83921e-06	1.58645e-05	Ubl4a	Unchanged
ENSMUSG00000015291	1201	963	1034	1106	986.46	-0.686124	0.119416	-5.74567	9.15591e-09	5.89973e-08	Gdi1	Unchanged
ENSMUSG00000015305	441	292	239	276	294.586	-1.1662	0.18866	-6.1815	6.3497e-10	4.96804e-09	Sash1	Down_regulated
ENSMUSG00000015312	387	367	513	496	392.653	-0.2603	0.170799	-1.52401	0.127506	0.217762	Gadd45b	Unchanged
ENSMUSG00000015314	2	2	2	5	2.36495	0.11341	1.76551	0.0642367	0.948782	0.968894	Slamf6	Unchanged
ENSMUSG00000015335	438	404	391	361	371.861	-0.841372	0.174551	-4.8202	1.43413e-06	6.37452e-06	Zdhhc12	Unchanged
ENSMUSG00000015337	218	229	282	219	216.623	-0.520735	0.233704	-2.22818	0.0258682	0.0538524	Endog	Unchanged
ENSMUSG00000015340	0	1	2	1	0.854618	0.836115	3.02955	0.275986	0.782559	NA	Cybb	Unchanged
ENSMUSG00000015341	2043	1657	1838	2109	1737.68	-0.578926	0.108488	-5.3363	9.48649e-08	5.13621e-07	Golga7	Unchanged
ENSMUSG00000015342	66	47	47	42	47.2964	-1.00386	0.412425	-2.43405	0.0149311	0.0327908	Xk	Down_regulated
ENSMUSG00000015354	173	170	227	268	184.993	-0.156028	0.228352	-0.68328	0.49443	0.633992	Pcolce2	Unchanged
ENSMUSG00000015357	717	572	559	572	562.197	-0.857607	0.141847	-6.04599	1.485e-09	1.09777e-08	Clpx	Unchanged
ENSMUSG00000015363	297	240	284	280	250.782	-0.598491	0.192396	-3.11073	0.00186624	0.00481629	Trabd	Unchanged
ENSMUSG00000015365	62	71	64	54	59.1247	-0.864267	0.385804	-2.24017	0.0250799	0.0523677	Mov10l1	Unchanged
ENSMUSG00000015377	176	143	113	105	128.336	-1.21823	0.260458	-4.67726	2.90729e-06	1.22984e-05	Dennd6b	Down_regulated
ENSMUSG00000015396	0	2	0	0	0.640006	-3.27522	3.90882	-0.837905	0.402084	NA	Cd83	Unchanged
ENSMUSG00000015401	0	0	1	1	0.353599	1.76465	4.52697	0.389809	0.696678	NA	Cltrn	Unchanged
ENSMUSG00000015437	0	0	0	2	0.345165	1.73309	4.89462	0.354081	0.723278	NA	Gzmb	Unchanged
ENSMUSG00000015451	10	8	13	20	10.8649	0.200022	0.841979	0.237562	0.812221	0.882472	C4a	Unchanged
ENSMUSG00000015452	8	6	24	14	10.6806	0.783399	0.872543	0.897834	0.369274	0.510245	Ager	Unchanged
ENSMUSG00000015461	439	347	367	344	346.592	-0.811725	0.171548	-4.73175	2.22587e-06	9.59112e-06	Atf6b	Unchanged
ENSMUSG00000015467	0	0	15	17	5.64915	5.76276	1.8067	3.18967	0.00142435	0.00374417	Egfl8	Up_regulated
ENSMUSG00000015468	60	51	187	186	97.2705	1.0769	0.299863	3.5913	0.000329029	0.00097385	Notch4	Up_regulated
ENSMUSG00000015474	47	43	57	59	46.0104	-0.311791	0.414152	-0.752842	0.451545	0.59283	Ppt2	Unchanged
ENSMUSG00000015476	0	0	3	7	1.75113	4.07419	2.45131	1.66205	0.0965033	0.171276	Prrt1	Unchanged
ENSMUSG00000015478	417	393	439	419	381.789	-0.597146	0.172705	-3.4576	0.000545002	0.00155092	Rnf5	Unchanged
ENSMUSG00000015484	1	0	2	3	1.12978	1.67564	2.7135	0.61752	0.536892	NA	Fam163a	Unchanged
ENSMUSG00000015488	176	130	100	130	126.138	-1.07845	0.265893	-4.05596	4.99286e-05	0.000169726	Cacfd1	Down_regulated
ENSMUSG00000015501	13	7	10	0	7.30018	-1.61466	1.21875	-1.32485	0.185221	0.297025	Hivep2	Unchanged
ENSMUSG00000015522	1337	1030	1048	1048	1034.42	-0.841386	0.118606	-7.09396	1.30332e-12	1.51465e-11	Arnt	Unchanged
ENSMUSG00000015533	1	0	2	1	0.784615	0.957976	3.11636	0.307402	0.758538	NA	Itga2	Unchanged
ENSMUSG00000015536	253	208	204	209	202.808	-0.829644	0.210255	-3.94589	7.95032e-05	0.000260627	Mocs2	Unchanged
ENSMUSG00000015542	134	136	109	135	120.05	-0.834599	0.277238	-3.01041	0.00260895	0.00656635	Nat9	Unchanged
ENSMUSG00000015568	680	484	801	754	600.003	-0.241501	0.144321	-1.67336	0.094256	0.16804	Lpl	Unchanged
ENSMUSG00000015575	779	693	785	906	714.969	-0.478939	0.138937	-3.44717	0.000566495	0.00160643	Atp6v0e	Unchanged
ENSMUSG00000015579	1	2	3	1	1.60564	-0.296392	2.13784	-0.138641	0.889734	NA	Nkx2-5	Unchanged
ENSMUSG00000015597	727	473	513	463	505.878	-0.949816	0.16175	-5.87213	4.30237e-09	2.91526e-08	Zfp318	Unchanged
ENSMUSG00000015599	6	6	9	7	6.25724	-0.264549	1.09315	-0.242007	0.808775	0.880018	Ttbk1	Unchanged
ENSMUSG00000015605	604	534	522	515	505.252	-0.810192	0.152123	-5.32591	1.00452e-07	5.42417e-07	Srf	Unchanged
ENSMUSG00000015619	9	3	3	10	5.47888	-0.513775	1.21982	-0.421188	0.673618	0.781763	Gata3	Unchanged
ENSMUSG00000015647	2044	1333	1597	1456	1477.93	-0.796429	0.127688	-6.23728	4.45241e-10	3.57766e-09	Lama5	Unchanged
ENSMUSG00000015652	77	59	76	99	68.9731	-0.305663	0.345239	-0.885367	0.375958	0.517538	Steap1	Unchanged
ENSMUSG00000015653	269	174	190	201	192.013	-0.834745	0.220948	-3.77801	0.000158085	0.00049231	Steap2	Unchanged
ENSMUSG00000015656	31321	29214	22653	23958	25414.1	-1.06063	0.100222	-10.5828	3.57951e-26	1.89212e-24	Hspa8	Down_regulated
ENSMUSG00000015659	299	178	224	190	205.049	-0.849552	0.229064	-3.7088	0.000208245	0.000636949	Serac1	Unchanged
ENSMUSG00000015665	0	0	3	2	0.888213	3.09276	3.10607	0.995712	0.31939	NA	Awat1	Unchanged
ENSMUSG00000015668	343	301	400	392	322.13	-0.376567	0.177024	-2.12721	0.0334027	0.0674914	Pdzd11	Unchanged
ENSMUSG00000015671	2725	2324	2922	3249	2514.59	-0.386363	0.102988	-3.75155	0.000175748	0.000543262	Psma2	Unchanged
ENSMUSG00000015672	447	374	305	330	343.593	-1.04379	0.171126	-6.09953	1.06379e-09	8.07039e-09	Mrpl32	Down_regulated
ENSMUSG00000015697	1499	1081	1239	1346	1177.25	-0.659275	0.116767	-5.64608	1.64144e-08	1.01532e-07	Setdb1	Unchanged
ENSMUSG00000015702	15	16	34	32	20.5472	0.405135	0.619756	0.653701	0.513305	0.649702	Anxa9	Unchanged
ENSMUSG00000015709	47	29	37	43	35.1487	-0.579579	0.474385	-1.22175	0.221803	0.344653	Arnt2	Unchanged
ENSMUSG00000015711	901	776	823	875	773.558	-0.657395	0.130921	-5.0213	5.1323e-07	2.46246e-06	Prune1	Unchanged
ENSMUSG00000015714	537	521	444	400	450.376	-1.0082	0.170715	-5.90577	3.51004e-09	2.41476e-08	Cers2	Down_regulated
ENSMUSG00000015721	0	1	0	4	1.01033	1.20878	3.06913	0.39385	0.693691	NA	Nlrp5	Unchanged
ENSMUSG00000015733	2475	1885	2125	2348	2011.84	-0.629608	0.102846	-6.12185	9.24979e-10	7.07833e-09	Capza2	Unchanged
ENSMUSG00000015745	19	19	23	19	18.2725	-0.536587	0.651742	-0.823313	0.41033	0.551605	Plekho1	Unchanged
ENSMUSG00000015747	234	182	250	267	208.074	-0.354119	0.206737	-1.7129	0.0867312	0.156766	Vps45	Unchanged
ENSMUSG00000015748	1130	949	780	841	872.517	-1.03274	0.125829	-8.20751	2.2583e-16	4.27029e-15	Prpf3	Down_regulated
ENSMUSG00000015749	3268	2619	3207	3251	2796.67	-0.535738	0.0967371	-5.53808	3.05799e-08	1.81657e-07	Anp32e	Unchanged
ENSMUSG00000015750	348	301	276	317	287.99	-0.806504	0.185318	-4.352	1.34898e-05	5.08931e-05	Aph1a	Unchanged
ENSMUSG00000015755	1257	922	894	848	917.471	-0.984308	0.126807	-7.76223	8.34504e-15	1.31193e-13	Tab2	Unchanged
ENSMUSG00000015757	912	703	518	510	634.745	-1.31756	0.138228	-9.53181	1.54563e-21	5.37332e-20	Ppil4	Down_regulated
ENSMUSG00000015759	765	716	732	824	695.084	-0.611405	0.143515	-4.2602	2.0424e-05	7.44841e-05	Cnih1	Unchanged
ENSMUSG00000015766	405	326	285	369	320.843	-0.833452	0.183519	-4.54149	5.58571e-06	2.23838e-05	Eps8	Unchanged
ENSMUSG00000015776	427	384	181	203	297.429	-1.75771	0.188865	-9.30671	1.31855e-20	4.04828e-19	Med22	Down_regulated
ENSMUSG00000015787	0	2	6	6	2.7616	1.8139	1.84457	0.983372	0.325424	0.463935	Abo	Unchanged
ENSMUSG00000015790	311	289	319	350	288.379	-0.523743	0.18753	-2.79285	0.00522453	0.0124608	Surf1	Unchanged
ENSMUSG00000015804	683	640	530	598	574.695	-0.912774	0.151734	-6.01561	1.79214e-09	1.30059e-08	Med28	Unchanged
ENSMUSG00000015806	1065	1043	1192	1268	1034.62	-0.463111	0.134953	-3.43165	0.000599916	0.0016929	Qdpr	Unchanged
ENSMUSG00000015812	1	1	6	10	3.38193	2.3158	1.68093	1.37769	0.1683	0.274634	Gnrh1	Unchanged
ENSMUSG00000015837	3316	2944	2884	2987	2808.64	-0.770764	0.104224	-7.39527	1.41118e-13	1.8674e-12	Sqstm1	Unchanged
ENSMUSG00000015839	1149	926	474	544	763.259	-1.69876	0.133188	-12.7545	2.94069e-37	3.52065e-35	Nfe2l2	Down_regulated
ENSMUSG00000015846	187	148	140	130	141.888	-0.97828	0.247761	-3.94848	7.865e-05	0.000258165	Rxra	Unchanged
ENSMUSG00000015850	48	45	60	63	48.1338	-0.276347	0.406082	-0.68052	0.496175	0.635516	Adamtsl4	Unchanged
ENSMUSG00000015852	0	0	0	3	0.517748	2.31783	4.22837	0.548161	0.583581	NA	Fcrls	Unchanged
ENSMUSG00000015869	1055	981	878	978	905.391	-0.815891	0.133809	-6.09743	1.07789e-09	8.16838e-09	Prpsap1	Unchanged
ENSMUSG00000015879	5	2	23	15	8.64211	1.80917	1.02603	1.76328	0.077854	0.142761	Fam184b	Unchanged
ENSMUSG00000015880	2009	1511	1760	1895	1631.41	-0.610856	0.106408	-5.7407	9.42876e-09	6.05818e-08	Ncapg	Unchanged
ENSMUSG00000015882	253	185	151	138	173.6	-1.26114	0.22977	-5.48869	4.04916e-08	2.35354e-07	Lcorl	Down_regulated
ENSMUSG00000015889	837	782	897	906	778.223	-0.52565	0.138115	-3.80588	0.000141301	0.000443108	Lta4h	Unchanged
ENSMUSG00000015890	4	3	3	6	3.53855	-0.310804	1.44518	-0.215062	0.829719	0.893628	Amdhd1	Unchanged
ENSMUSG00000015932	3186	2738	3489	4024	2998.71	-0.334396	0.104096	-3.2124	0.00131632	0.00348372	Dstn	Unchanged
ENSMUSG00000015937	1620	1438	1774	1693	1478.47	-0.495406	0.118147	-4.19311	2.75154e-05	9.81406e-05	H2afy	Unchanged
ENSMUSG00000015942	29	30	38	51	32.5304	-0.096211	0.497525	-0.193379	0.846662	0.905083	Gtf2ird2	Unchanged
ENSMUSG00000015943	248	232	344	334	256.153	-0.180931	0.197045	-0.918219	0.358504	0.498942	Bola1	Unchanged
ENSMUSG00000015944	117	76	119	128	97.2017	-0.300015	0.293821	-1.02108	0.307216	0.444882	Castor2	Unchanged
ENSMUSG00000015947	0	0	4	1	0.896647	3.10505	3.13389	0.990798	0.321784	NA	Fcgr1	Unchanged
ENSMUSG00000015950	1	2	3	11	3.33146	1.49238	1.62332	0.919335	0.35792	0.498198	Ncf1	Unchanged
ENSMUSG00000015957	3	13	10	6	7.75569	-0.762715	1.08022	-0.706075	0.480141	0.620272	Wnt11	Unchanged
ENSMUSG00000015961	2512	2083	2654	2818	2261.32	-0.42076	0.100925	-4.16904	3.05884e-05	0.000108331	Adss	Unchanged
ENSMUSG00000015962	3	1	0	2	1.41517	-1.63538	2.42267	-0.675034	0.499654	NA	1700016C15Rik	Unchanged
ENSMUSG00000015966	1	6	50	56	20.8854	3.19807	0.799994	3.99762	6.39832e-05	0.000213203	Il17rb	Up_regulated
ENSMUSG00000015968	3	4	1	3	2.72878	-1.52266	1.69427	-0.898714	0.368805	0.509806	Cacna1d	Unchanged
ENSMUSG00000015970	0	0	1	2	0.526181	2.33932	3.83452	0.610069	0.541816	NA	Chdh	Unchanged
ENSMUSG00000015971	654	580	383	363	481.078	-1.40214	0.157968	-8.87611	6.92419e-19	1.75781e-17	Actr8	Down_regulated
ENSMUSG00000015980	53	45	77	72	54.0143	-0.0670567	0.384045	-0.174606	0.861389	0.912821	Lrrc27	Unchanged
ENSMUSG00000015981	5	4	5	4	4.12542	-0.665862	1.33591	-0.498433	0.618179	0.736521	Stk32c	Unchanged
ENSMUSG00000015994	2381	2067	2002	2142	1988.76	-0.778788	0.107006	-7.278	3.38802e-13	4.24984e-12	Fnta	Unchanged
ENSMUSG00000016018	2749	2096	2468	2597	2252.92	-0.601773	0.0994102	-6.05343	1.41794e-09	1.05127e-08	Mtrex	Unchanged
ENSMUSG00000016024	13	6	7	17	9.37103	-0.308153	0.93125	-0.330902	0.740718	0.832609	Lbp	Unchanged
ENSMUSG00000016028	562	370	431	393	404.744	-0.830783	0.170907	-4.86104	1.16771e-06	5.28552e-06	Celsr1	Unchanged
ENSMUSG00000016087	0	0	1	1	0.353599	1.76465	4.52697	0.389809	0.696678	NA	Fli1	Unchanged
ENSMUSG00000016128	7	6	1	2	4.1962	-2.7951	1.48396	-1.88354	0.0596268	0.112877	Stard13	Unchanged
ENSMUSG00000016150	11	7	8	14	8.85431	-0.371714	0.930408	-0.399517	0.689512	0.795025	Tenm1	Unchanged
ENSMUSG00000016181	460	407	199	186	313.364	-1.84688	0.18629	-9.914	3.61863e-23	1.43842e-21	Utp25	Down_regulated
ENSMUSG00000016200	261	167	174	179	181.08	-0.931368	0.227405	-4.09564	4.20997e-05	0.000144889	Syt14	Unchanged
ENSMUSG00000016206	31	21	10	29	21.2851	-1.08482	0.654153	-1.65836	0.0972443	0.17241	H2-M3	Unchanged
ENSMUSG00000016239	63	48	78	76	58.3457	-0.192755	0.368638	-0.522883	0.601056	0.72173	Lonrf3	Unchanged
ENSMUSG00000016252	566	536	648	567	528.174	-0.538886	0.162781	-3.31049	0.000931342	0.00253141	Atp5e	Unchanged
ENSMUSG00000016253	1221	1102	1186	1082	1059.31	-0.711658	0.131238	-5.42264	5.87239e-08	3.29953e-07	Nelfcd	Unchanged
ENSMUSG00000016255	0	1	7	5	2.45003	2.87335	2.1272	1.35077	0.17677	0.285875	Tubb1	Unchanged
ENSMUSG00000016256	515	468	523	509	461.027	-0.607669	0.158861	-3.82516	0.000130686	0.000412701	Ctsz	Unchanged
ENSMUSG00000016257	923	787	763	824	762.916	-0.782524	0.13118	-5.96525	2.44265e-09	1.71903e-08	Prelid3b	Unchanged
ENSMUSG00000016262	16	12	6	6	9.96163	-1.88678	0.903996	-2.08716	0.0368741	0.0738833	Sertad4	Unchanged
ENSMUSG00000016308	476	451	579	625	475.994	-0.30515	0.159289	-1.9157	0.055403	0.106132	Ube2a	Unchanged
ENSMUSG00000016319	7058	6293	7589	7899	6515.24	-0.464772	0.0974194	-4.77083	1.83464e-06	8.00774e-06	Slc25a5	Unchanged
ENSMUSG00000016344	471	425	477	463	420.002	-0.608052	0.163342	-3.72256	0.000197209	0.000605667	Ppdpf	Unchanged
ENSMUSG00000016346	108	78	96	101	86.7686	-0.579634	0.306332	-1.89218	0.0584675	0.110952	Kcnq2	Unchanged
ENSMUSG00000016349	2	4	6	6	3.9016	0.278158	1.39736	0.19906	0.842216	0.902671	Eef1a2	Unchanged
ENSMUSG00000016356	26	17	43	54	29.0432	0.51387	0.524737	0.979291	0.327436	0.465895	Col20a1	Unchanged
ENSMUSG00000016382	856	675	904	1016	768.984	-0.342842	0.12942	-2.64907	0.00807124	0.0186252	Pls3	Unchanged
ENSMUSG00000016386	47	44	29	19	34.3587	-1.59803	0.502053	-3.183	0.00145759	0.00382609	Mpped2	Down_regulated
ENSMUSG00000016409	503	423	384	374	395.167	-0.960955	0.163462	-5.87877	4.13323e-09	2.81007e-08	Nkap	Unchanged
ENSMUSG00000016427	289	239	306	326	260.384	-0.412527	0.188991	-2.18279	0.0290516	0.0596751	Ndufa1	Unchanged
ENSMUSG00000016458	3	3	2	7	3.28012	-0.113019	1.52638	-0.0740436	0.940976	0.963799	Wt1	Unchanged
ENSMUSG00000016477	588	441	377	329	413.144	-1.20568	0.166983	-7.22037	5.18469e-13	6.3654e-12	E2f3	Down_regulated
ENSMUSG00000016481	304	239	235	258	239.546	-0.808174	0.195859	-4.1263	3.68644e-05	0.000128268	Cr1l	Unchanged
ENSMUSG00000016487	711	513	740	725	600.986	-0.401628	0.141391	-2.84054	0.00450376	0.0108818	Ppfibp1	Unchanged
ENSMUSG00000016493	2	1	8	4	2.95846	1.36431	1.66389	0.81995	0.412245	0.55329	Cd46	Unchanged
ENSMUSG00000016494	5	8	10	8	7.00084	-0.240016	1.04981	-0.228628	0.819158	0.886407	Cd34	Unchanged
ENSMUSG00000016495	134	135	164	167	135.208	-0.385606	0.258682	-1.49066	0.136051	0.229758	Plgrkt	Unchanged
ENSMUSG00000016496	2	1	4	6	2.57956	1.08682	1.73627	0.625953	0.531346	0.666854	Cd274	Unchanged
ENSMUSG00000016503	316	241	284	250	250.675	-0.724459	0.197839	-3.66186	0.00025039	0.000755802	Gtf3a	Unchanged
ENSMUSG00000016510	185	169	60	66	122.582	-2.17005	0.278933	-7.7798	7.2638e-15	1.15179e-13	Mtif3	Down_regulated
ENSMUSG00000016520	266	211	95	98	168.13	-1.97406	0.236085	-8.36166	6.18393e-17	1.2425e-15	Lnx2	Down_regulated
ENSMUSG00000016526	454	410	174	225	315.029	-1.79607	0.19176	-9.36626	7.51498e-21	2.37951e-19	Dyrk3	Down_regulated
ENSMUSG00000016528	411	320	350	358	330.291	-0.713285	0.171707	-4.15409	3.26578e-05	0.000114936	Mapkapk2	Unchanged
ENSMUSG00000016529	1	2	2	1	1.42462	-0.717694	2.25038	-0.318921	0.749787	NA	Il10	Unchanged
ENSMUSG00000016534	1547	1104	988	970	1086.28	-1.09683	0.121383	-9.03607	1.62405e-19	4.34648e-18	Lamp2	Down_regulated
ENSMUSG00000016541	2809	2544	2850	2999	2549.81	-0.55221	0.107716	-5.12653	2.95125e-07	1.46967e-06	Atxn10	Unchanged
ENSMUSG00000016552	155	124	144	156	131.42	-0.5651	0.253035	-2.23328	0.0255303	0.0532091	Foxred2	Unchanged
ENSMUSG00000016554	2503	2375	2512	2661	2299.71	-0.599369	0.11554	-5.18754	2.13089e-07	1.0904e-06	Eif3d	Unchanged
ENSMUSG00000016559	6654	6142	7370	7505	6258.28	-0.464424	0.102965	-4.5105	6.4676e-06	2.55934e-05	H3f3b	Unchanged
ENSMUSG00000016619	1263	1125	1040	1096	1053.16	-0.839023	0.123727	-6.78126	1.19133e-11	1.20461e-10	Nup50	Unchanged
ENSMUSG00000016624	100	62	70	63	68.384	-0.934535	0.351208	-2.66092	0.00779274	0.01805	Phf21b	Unchanged
ENSMUSG00000016626	51	28	42	36	35.5257	-0.660136	0.47965	-1.37629	0.168733	0.275176	Nlrp14	Unchanged
ENSMUSG00000016637	183	186	197	179	171.823	-0.657441	0.239242	-2.74802	0.00599568	0.014147	Ift27	Unchanged
ENSMUSG00000016664	1183	895	1018	963	932.624	-0.732708	0.125217	-5.85152	4.87109e-09	3.27233e-08	Pacsin2	Unchanged
ENSMUSG00000016757	736	666	588	634	612.977	-0.877561	0.14443	-6.07603	1.23195e-09	9.24903e-09	Ttll12	Unchanged
ENSMUSG00000016758	12	9	15	12	10.6663	-0.298964	0.84194	-0.35509	0.722522	0.819255	Bik	Unchanged
ENSMUSG00000016763	6	2	12	11	6.21061	0.901207	1.13659	0.792906	0.427833	0.569571	Scube1	Unchanged
ENSMUSG00000016831	1471	1261	1203	1285	1210.8	-0.810305	0.11668	-6.94465	3.79391e-12	4.10753e-11	Tox4	Unchanged
ENSMUSG00000016833	330	307	402	468	334.278	-0.232	0.179694	-1.29108	0.196674	0.312962	Mrps18c	Unchanged
ENSMUSG00000016918	236	199	282	293	224.294	-0.270281	0.201343	-1.34239	0.17947	0.289617	Sulf1	Unchanged
ENSMUSG00000016921	3514	2890	2486	2546	2692.71	-1.01946	0.0982641	-10.3747	3.2319e-25	1.56064e-23	Srsf6	Down_regulated
ENSMUSG00000016933	686	562	504	496	528.175	-0.990021	0.146659	-6.75051	1.47323e-11	1.46909e-10	Plcg1	Unchanged
ENSMUSG00000016940	473	373	287	248	332.363	-1.327	0.180581	-7.34849	2.00463e-13	2.61001e-12	Kctd2	Down_regulated
ENSMUSG00000016942	2	1	8	12	4.33912	2.08215	1.45328	1.43272	0.151938	0.252559	Tmprss6	Unchanged
ENSMUSG00000016946	1116	968	1048	1016	953.812	-0.6886	0.126432	-5.44638	5.14048e-08	2.92155e-07	Kctd5	Unchanged
ENSMUSG00000016982	2	2	31	22	10.5483	3.05829	1.06162	2.88078	0.00396698	0.00969255	Pom121l2	Up_regulated
ENSMUSG00000016984	980	769	511	468	664.35	-1.50339	0.140683	-10.6864	1.17909e-26	6.53606e-25	Etaa1	Down_regulated
ENSMUSG00000016995	6	11	5	8	7.30577	-1.11692	1.05115	-1.06258	0.287975	0.423352	Matn4	Unchanged
ENSMUSG00000017007	1	0	5	7	2.36316	2.93095	2.1496	1.36348	0.17273	0.28053	Rbpjl	Unchanged
ENSMUSG00000017009	425	319	454	533	382.499	-0.258808	0.165636	-1.56251	0.118168	0.203948	Sdc4	Unchanged
ENSMUSG00000017057	108	80	79	74	79.6716	-0.959852	0.321353	-2.98691	0.00281809	0.00705761	Il13ra1	Unchanged
ENSMUSG00000017119	2572	1891	2207	2318	2047.67	-0.642986	0.102688	-6.26156	3.81147e-10	3.09709e-09	Nbr1	Unchanged
ENSMUSG00000017132	90	63	49	44	59.1236	-1.37646	0.375229	-3.66832	0.000244149	0.000738505	Cyth1	Down_regulated
ENSMUSG00000017144	328	286	250	247	261.403	-0.97986	0.192317	-5.09503	3.48678e-07	1.71524e-06	Rnd3	Unchanged
ENSMUSG00000017146	2780	1875	2011	2163	2032.32	-0.813524	0.111327	-7.30753	2.72091e-13	3.4624e-12	Brca1	Unchanged
ENSMUSG00000017165	1	1	2	0	0.932035	-0.657894	2.8806	-0.228388	0.819344	NA	Gast	Unchanged
ENSMUSG00000017167	3	6	12	12	6.9132	0.695391	1.07814	0.644993	0.518932	0.655279	Cntnap1	Unchanged
ENSMUSG00000017176	494	407	461	523	427.45	-0.545576	0.157843	-3.45644	0.000547361	0.00155719	Nt5c3b	Unchanged
ENSMUSG00000017188	352	393	336	352	335.332	-0.809712	0.19758	-4.09814	4.16488e-05	0.000143435	Coa3	Unchanged
ENSMUSG00000017195	0	2	6	3	2.24385	1.39827	2.0009	0.698821	0.484664	0.624599	Zpbp2	Unchanged
ENSMUSG00000017204	15	10	23	29	16.1183	0.395694	0.694399	0.569837	0.568788	0.700956	Gsdma	Unchanged
ENSMUSG00000017210	1136	907	1006	1098	945.84	-0.627555	0.121133	-5.1807	2.21049e-07	1.12686e-06	Med24	Unchanged
ENSMUSG00000017211	0	0	2	5	1.22495	3.55873	2.76978	1.28484	0.198847	NA	Gsdma2	Unchanged
ENSMUSG00000017221	2874	2573	2712	2651	2490.3	-0.700358	0.108836	-6.43498	1.23493e-10	1.07422e-09	Psmd3	Unchanged
ENSMUSG00000017264	2003	1670	1770	1836	1672.41	-0.699334	0.106966	-6.53792	6.238e-11	5.68273e-10	Exosc10	Unchanged
ENSMUSG00000017286	1024	863	1108	1117	925.503	-0.435205	0.123714	-3.51783	0.000435089	0.00126228	Glod4	Unchanged
ENSMUSG00000017288	236	145	198	229	180.763	-0.488048	0.23059	-2.11652	0.0343006	0.0691377	Vps53	Unchanged
ENSMUSG00000017291	1940	1032	955	933	1149.13	-1.28855	0.273971	-4.70322	2.56092e-06	1.09277e-05	Taok1	Down_regulated
ENSMUSG00000017299	247	223	183	199	200.581	-0.977648	0.215288	-4.54112	5.59567e-06	2.24192e-05	Dnttip1	Unchanged
ENSMUSG00000017300	0	0	4	14	3.14022	4.91725	2.09163	2.35092	0.0187271	0.0402492	Tnnc2	Up_regulated
ENSMUSG00000017307	314	316	318	359	299.141	-0.583532	0.192755	-3.02733	0.00246728	0.00624083	Acot8	Unchanged
ENSMUSG00000017309	0	0	0	5	0.862913	3.05469	3.4582	0.883317	0.377065	NA	Cd300lg	Unchanged
ENSMUSG00000017310	0	1	0	1	0.492585	-0.798633	4.09789	-0.194889	0.84548	NA	Spint4	Unchanged
ENSMUSG00000017311	3	1	0	1	1.24259	-2.61854	2.6937	-0.9721	0.331001	NA	Pyy	Unchanged
ENSMUSG00000017314	84	61	54	54	59.6145	-1.08717	0.368212	-2.95255	0.00315161	0.00782987	Mpp2	Down_regulated
ENSMUSG00000017344	2	0	3	7	2.25113	1.73182	2.00831	0.862328	0.388507	0.528839	Vtn	Unchanged
ENSMUSG00000017376	474	365	327	329	351.273	-1.02112	0.168683	-6.05348	1.41749e-09	1.05127e-08	Nlk	Down_regulated
ENSMUSG00000017386	729	643	215	250	470.076	-2.23936	0.163452	-13.7004	1.0095e-42	1.89123e-40	Traf4	Down_regulated
ENSMUSG00000017390	376	377	399	420	359.351	-0.565012	0.18001	-3.13878	0.00169655	0.00440871	Aldoc	Unchanged
ENSMUSG00000017400	156	148	162	155	142.435	-0.61961	0.250951	-2.46905	0.0135472	0.0299727	Stac2	Unchanged
ENSMUSG00000017404	8916	8567	10025	10171	8540.49	-0.477083	0.107957	-4.41921	9.90637e-06	3.8055e-05	Rpl19	Unchanged
ENSMUSG00000017405	209	183	216	243	191.848	-0.448949	0.217148	-2.06748	0.0386891	0.0771015	Nek8	Unchanged
ENSMUSG00000017412	5	4	16	22	9.22309	1.40513	0.952217	1.47564	0.140041	0.235629	Cacnb4	Unchanged
ENSMUSG00000017417	56	56	68	55	53.7213	-0.545884	0.39489	-1.38237	0.166858	0.272701	Plxdc1	Unchanged
ENSMUSG00000017418	814	504	524	498	545.58	-1.01553	0.160636	-6.32193	2.58323e-10	2.14735e-09	Arl5b	Down_regulated
ENSMUSG00000017421	5392	4323	3593	3884	4052.07	-1.04817	0.0923366	-11.3516	7.28041e-30	5.47601e-28	Zfp207	Down_regulated
ENSMUSG00000017428	2350	2041	2167	2230	2017.75	-0.674097	0.106713	-6.31693	2.66803e-10	2.21148e-09	Psmd11	Unchanged
ENSMUSG00000017446	0	2	5	2	1.89025	1.03053	2.1421	0.481082	0.630458	0.745881	C1qtnf1	Unchanged
ENSMUSG00000017453	579	541	693	675	559.809	-0.391453	0.151864	-2.57765	0.00994737	0.0225963	Pipox	Unchanged
ENSMUSG00000017466	55	34	73	69	49.7525	0.0224595	0.403094	0.0557178	0.955567	0.973269	Timp2	Unchanged
ENSMUSG00000017478	2050	1548	1438	1413	1512.02	-0.999778	0.109845	-9.10174	8.88972e-20	2.45049e-18	Zc3h18	Unchanged
ENSMUSG00000017485	806	601	817	758	672.529	-0.499721	0.138703	-3.60282	0.000314781	0.000934689	Top2b	Unchanged
ENSMUSG00000017491	1	1	0	0	0.570003	-3.12846	3.76784	-0.830306	0.406366	NA	Rarb	Unchanged
ENSMUSG00000017493	105	101	130	139	106.091	-0.297033	0.283792	-1.04666	0.295257	0.431362	Igfbp4	Unchanged
ENSMUSG00000017499	1639	1312	663	740	1077.32	-1.74323	0.119852	-14.5449	6.29668e-48	1.84639e-45	Cdc6	Down_regulated
ENSMUSG00000017548	4033	2985	2633	2812	2925.38	-1.0297	0.0971409	-10.6	2.97902e-26	1.58617e-24	Suz12	Down_regulated
ENSMUSG00000017550	1120	720	574	574	713.368	-1.3325	0.14476	-9.20488	3.42041e-20	9.98633e-19	Atad5	Down_regulated
ENSMUSG00000017561	1344	1048	1033	1061	1041.46	-0.859252	0.117615	-7.30561	2.76011e-13	3.50787e-12	Crlf3	Unchanged
ENSMUSG00000017607	2	8	6	6	5.18161	-0.499036	1.26064	-0.395859	0.692209	0.796806	Tns4	Unchanged
ENSMUSG00000017615	590	445	312	348	406.437	-1.31505	0.161405	-8.14752	3.71458e-16	6.83868e-15	Tnfaip1	Down_regulated
ENSMUSG00000017631	1167	831	930	959	891.524	-0.741357	0.125731	-5.89637	3.71596e-09	2.54865e-08	Abr	Unchanged
ENSMUSG00000017639	1294	1018	1010	996	1003.98	-0.8722	0.120097	-7.26249	3.80021e-13	4.75215e-12	Rab11fip4	Unchanged
ENSMUSG00000017652	8	14	12	13	10.8958	-0.536232	0.857109	-0.625629	0.531558	0.667018	Cd40	Unchanged
ENSMUSG00000017664	364	333	315	333	312.051	-0.784474	0.18121	-4.32909	1.49725e-05	5.59753e-05	Slc35c2	Unchanged
ENSMUSG00000017667	46	20	26	26	27.0936	-0.972356	0.55767	-1.7436	0.0812281	0.148169	Zfp334	Unchanged
ENSMUSG00000017670	573	425	430	414	428.537	-0.904557	0.15843	-5.70951	1.13301e-08	7.1908e-08	Elmo2	Unchanged
ENSMUSG00000017677	1738	1416	2096	2185	1644.13	-0.230177	0.106009	-2.1713	0.0299084	0.0611991	Wsb1	Unchanged
ENSMUSG00000017679	145	110	144	122	118.572	-0.601922	0.271358	-2.21819	0.0265422	0.0550798	Ttpal	Unchanged
ENSMUSG00000017686	1160	880	825	900	876.265	-0.908049	0.124133	-7.31515	2.57086e-13	3.28592e-12	Rhot1	Unchanged
ENSMUSG00000017692	25	16	17	20	17.899	-0.804095	0.656382	-1.22504	0.22056	0.343012	Rhbdl3	Unchanged
ENSMUSG00000017697	93	109	102	135	99.8926	-0.469	0.312354	-1.5015	0.133227	0.225835	Ada	Unchanged
ENSMUSG00000017707	1676	1446	1716	1890	1518.53	-0.468469	0.112376	-4.16876	3.06257e-05	0.000108444	Serinc3	Unchanged
ENSMUSG00000017713	11	9	30	51	19.8622	1.34076	0.664639	2.01728	0.0436666	0.0859024	Tha1	Unchanged
ENSMUSG00000017715	704	553	520	476	529.239	-1.00201	0.149839	-6.68726	2.27381e-11	2.21609e-10	Pgs1	Down_regulated
ENSMUSG00000017716	1785	1726	1580	1705	1578.83	-0.781687	0.124567	-6.27524	3.49095e-10	2.85153e-09	Birc5	Unchanged
ENSMUSG00000017718	51	32	57	65	44.5259	-0.0992718	0.423244	-0.23455	0.814558	0.884076	Afmid	Unchanged
ENSMUSG00000017720	2	1	1	1	1.1736	-1.22345	2.46501	-0.496326	0.619665	NA	Trp53tg5	Unchanged
ENSMUSG00000017721	995	919	990	1020	898.073	-0.609895	0.131975	-4.6213	3.81349e-06	1.57659e-05	Pigt	Unchanged
ENSMUSG00000017723	486	447	547	545	457.615	-0.451955	0.159244	-2.83813	0.0045378	0.0109575	Wfdc2	Unchanged
ENSMUSG00000017724	267	203	322	281	238.493	-0.303752	0.202279	-1.50165	0.133187	0.225806	Etv4	Unchanged
ENSMUSG00000017734	5	0	11	12	5.31217	1.62861	1.34549	1.21043	0.226114	0.349889	Dbndd2	Unchanged
ENSMUSG00000017737	12	13	20	29	15.7853	0.278483	0.707398	0.393671	0.693824	0.797859	Mmp9	Unchanged
ENSMUSG00000017740	14	15	22	18	15.3889	-0.220845	0.709493	-0.311271	0.755594	0.842961	Slc12a5	Unchanged
ENSMUSG00000017747	171	153	163	221	159.357	-0.435727	0.245394	-1.77562	0.0757955	0.139403	Ghdc	Unchanged
ENSMUSG00000017754	314	278	290	263	265.345	-0.77309	0.194804	-3.96856	7.23096e-05	0.000239059	Pltp	Unchanged
ENSMUSG00000017756	1437	1098	682	667	949.179	-1.57513	0.123759	-12.7275	4.16046e-37	4.95168e-35	Slc12a7	Down_regulated
ENSMUSG00000017760	1100	977	1133	1160	992.93	-0.534586	0.12504	-4.27533	1.90853e-05	6.99425e-05	Ctsa	Unchanged
ENSMUSG00000017764	535	487	159	141	342.707	-2.446	0.189236	-12.9256	3.22734e-38	4.29598e-36	Zswim1	Down_regulated
ENSMUSG00000017765	453	358	366	372	358.264	-0.804228	0.166695	-4.82455	1.40319e-06	6.25346e-06	Slc12a4	Unchanged
ENSMUSG00000017767	1	0	12	9	3.97544	3.74168	1.89078	1.97891	0.0478266	0.0930099	Spata25	Unchanged
ENSMUSG00000017774	1431	1143	1391	1308	1201.04	-0.599402	0.118134	-5.07391	3.89714e-07	1.90277e-06	Myo1c	Unchanged
ENSMUSG00000017776	1802	1320	1127	1129	1271.75	-1.13068	0.114653	-9.86178	6.09586e-23	2.36279e-21	Crk	Down_regulated
ENSMUSG00000017778	2176	1960	2200	2174	1944.64	-0.597724	0.112545	-5.31095	1.09054e-07	5.84655e-07	Cox7c	Unchanged
ENSMUSG00000017781	798	647	799	800	689.24	-0.523725	0.133268	-3.92988	8.49894e-05	0.000277085	Pitpna	Unchanged
ENSMUSG00000017801	447	383	311	320	345.834	-1.06972	0.171595	-6.23397	4.54761e-10	3.6397e-09	Mlx	Down_regulated
ENSMUSG00000017802	768	684	611	642	632.281	-0.890381	0.141606	-6.28773	3.22131e-10	2.64195e-09	Retreg3	Unchanged
ENSMUSG00000017817	1	1	3	2	1.45822	0.646591	2.23407	0.289423	0.772258	NA	Jph2	Unchanged
ENSMUSG00000017830	20	15	48	31	23.8389	0.516051	0.589638	0.8752	0.381465	0.522535	Dhx58	Unchanged
ENSMUSG00000017831	1045	842	637	683	763.874	-1.18598	0.129385	-9.16627	4.89665e-20	1.38954e-18	Rab5a	Down_regulated
ENSMUSG00000017832	2	3	14	16	6.75556	1.88684	1.15312	1.6363	0.101778	0.179145	Hspb9	Unchanged
ENSMUSG00000017837	520	476	452	476	446.29	-0.781589	0.159991	-4.88519	1.03327e-06	4.71072e-06	Nkiras2	Unchanged
ENSMUSG00000017843	2056	1766	2205	2249	1866.4	-0.454157	0.107169	-4.23777	2.25747e-05	8.17824e-05	Ppp2r5c	Unchanged
ENSMUSG00000017858	638	575	615	681	572.355	-0.583746	0.147209	-3.96542	7.32662e-05	0.000241905	Ift52	Unchanged
ENSMUSG00000017861	5897	5098	4936	5030	4867.21	-0.817659	0.0960654	-8.51148	1.71726e-17	3.67675e-16	Mybl2	Unchanged
ENSMUSG00000017868	6	15	34	23	16.424	0.712122	0.750977	0.94826	0.342997	0.482102	Sgk2	Unchanged
ENSMUSG00000017897	3	3	6	5	3.65902	0.194916	1.42058	0.137208	0.890866	0.931126	Eya2	Unchanged
ENSMUSG00000017929	788	546	432	424	523.096	-1.29787	0.151575	-8.56254	1.10406e-17	2.42545e-16	B4galt5	Down_regulated
ENSMUSG00000017943	3	0	19	21	7.81354	3.12572	1.26045	2.47984	0.013144	0.0291795	Gdap1l1	Up_regulated
ENSMUSG00000017950	18	5	12	9	9.82545	-0.731853	0.918023	-0.797205	0.425332	0.567025	Hnf4a	Unchanged
ENSMUSG00000017969	207	232	202	236	203.285	-0.699038	0.233156	-2.99816	0.00271616	0.00681584	Ptgis	Unchanged
ENSMUSG00000017978	5	5	3	3	3.91081	-1.42107	1.39665	-1.01748	0.308923	0.446811	Cadps2	Unchanged
ENSMUSG00000017999	1871	1690	1749	1804	1636.49	-0.682476	0.114685	-5.95086	2.66734e-09	1.86742e-08	Ddx27	Unchanged
ENSMUSG00000018001	286	226	174	209	211.387	-1.08914	0.210129	-5.18319	2.1812e-07	1.11361e-06	Cyth3	Down_regulated
ENSMUSG00000018008	14	18	26	23	17.9359	-0.0825437	0.665223	-0.124084	0.901249	0.937987	Cyth4	Unchanged
ENSMUSG00000018012	46	36	81	95	54.0778	0.432439	0.386339	1.11933	0.263001	0.394258	Rac3	Unchanged
ENSMUSG00000018040	787	741	700	686	678.975	-0.82189	0.145159	-5.66198	1.49635e-08	9.31274e-08	Rrp7a	Unchanged
ENSMUSG00000018042	2217	1877	2206	2217	1936.83	-0.562049	0.105864	-5.30916	1.10132e-07	5.89525e-07	Cyb5r3	Unchanged
ENSMUSG00000018068	1434	1051	1451	1384	1196.33	-0.471225	0.118466	-3.97772	6.95785e-05	0.000230671	Ints2	Unchanged
ENSMUSG00000018076	978	595	529	451	608.494	-1.32775	0.166307	-7.98371	1.41996e-15	2.43681e-14	Med13l	Down_regulated
ENSMUSG00000018102	59	54	51	59	51.4443	-0.718565	0.394766	-1.82023	0.0687239	0.128132	Hist1h2bc	Unchanged
ENSMUSG00000018126	13	11	33	19	16.0226	0.451193	0.715295	0.630779	0.528185	0.663778	Baiap2l2	Unchanged
ENSMUSG00000018143	97	85	65	60	73.5712	-1.21621	0.336957	-3.6094	0.00030691	0.000912521	Mafk	Down_regulated
ENSMUSG00000018160	932	664	700	697	692.483	-0.852176	0.135911	-6.27011	3.60783e-10	2.94106e-09	Med1	Unchanged
ENSMUSG00000018166	384	284	301	294	292.106	-0.829832	0.182079	-4.55755	5.17544e-06	2.08554e-05	Erbb3	Unchanged
ENSMUSG00000018167	218	185	111	146	158.99	-1.32561	0.243664	-5.44033	5.31808e-08	3.01487e-07	Stard3	Down_regulated
ENSMUSG00000018168	5	2	7	2	3.50228	-0.248749	1.49369	-0.166533	0.867738	0.91697	Ikzf3	Unchanged
ENSMUSG00000018169	102	99	103	90	91.3574	-0.738989	0.308594	-2.39469	0.0166342	0.036131	Mfng	Unchanged
ENSMUSG00000018171	865	735	878	889	763.81	-0.530322	0.130819	-4.05387	5.03764e-05	0.000171119	Vmp1	Unchanged
ENSMUSG00000018189	982	862	999	1126	896.506	-0.473162	0.128787	-3.674	0.000238786	0.000723148	Uchl5	Unchanged
ENSMUSG00000018196	229	188	196	167	181.711	-0.86857	0.227412	-3.81936	0.000133796	0.000421862	Glrx2	Unchanged
ENSMUSG00000018199	766	463	539	501	523.693	-0.887326	0.166	-5.34534	9.02465e-08	4.90717e-07	Ro60	Unchanged
ENSMUSG00000018209	1398	1032	1110	1114	1072.93	-0.790508	0.118528	-6.66937	2.56896e-11	2.48459e-10	Stk4	Unchanged
ENSMUSG00000018217	6	10	6	9	7.33937	-0.81543	1.03542	-0.787538	0.430967	0.573065	Pmp22	Unchanged
ENSMUSG00000018238	7	6	16	17	9.50018	0.670699	0.90273	0.742967	0.457502	0.598051	Gdf9	Unchanged
ENSMUSG00000018239	686	609	336	344	486.572	-1.60653	0.156132	-10.2896	7.8514e-25	3.65189e-23	Zcchc10	Down_regulated
ENSMUSG00000018263	2	0	2	2	1.2072	0.443835	2.53523	0.175067	0.861027	NA	Tbx5	Unchanged
ENSMUSG00000018286	2817	2677	3264	3368	2732.99	-0.412286	0.113604	-3.62915	0.000284357	0.000850215	Psmb6	Unchanged
ENSMUSG00000018287	810	700	691	761	682.919	-0.732596	0.136733	-5.35785	8.4219e-08	4.60168e-07	Spag7	Unchanged
ENSMUSG00000018293	4541	4336	4952	4808	4248.95	-0.54683	0.112546	-4.85874	1.18136e-06	5.34252e-06	Pfn1	Unchanged
ENSMUSG00000018322	1087	929	1072	1156	962.587	-0.530799	0.123032	-4.31434	1.60083e-05	5.94849e-05	Tomm34	Unchanged
ENSMUSG00000018326	2618	2283	2589	2696	2319	-0.567814	0.104682	-5.42417	5.82236e-08	3.27506e-07	Ywhab	Unchanged
ENSMUSG00000018334	103	98	89	81	87.1999	-0.921313	0.313273	-2.94093	0.00327229	0.00810778	Ksr1	Unchanged
ENSMUSG00000018339	67	53	68	65	57.2371	-0.518956	0.372353	-1.39372	0.163402	0.268017	Gpx3	Unchanged
ENSMUSG00000018340	2327	1949	2447	2477	2075.87	-0.469235	0.103573	-4.53049	5.88457e-06	2.3497e-05	Anxa6	Unchanged
ENSMUSG00000018341	0	0	11	7	3.19926	4.94146	2.05197	2.40816	0.0160333	0.0349532	Il12rb2	Up_regulated
ENSMUSG00000018347	130	102	49	39	80.7408	-2.06363	0.337076	-6.12213	9.23314e-10	7.06826e-09	Zkscan6	Down_regulated
ENSMUSG00000018362	5856	5030	3644	3995	4422.7	-1.18756	0.0969421	-12.2502	1.67636e-34	1.72172e-32	Kpna2	Down_regulated
ENSMUSG00000018363	1001	672	638	640	691.233	-1.04407	0.14067	-7.42214	1.15246e-13	1.5375e-12	Smurf2	Down_regulated
ENSMUSG00000018372	205	154	257	246	189.507	-0.177261	0.217	-0.816871	0.414002	0.555103	Cep95	Unchanged
ENSMUSG00000018377	296	220	103	95	179.441	-2.04453	0.232545	-8.79199	1.46938e-18	3.62561e-17	Vezf1	Down_regulated
ENSMUSG00000018378	102	79	79	77	78.3694	-0.88066	0.322252	-2.73283	0.0062793	0.0147663	Cuedc1	Unchanged
ENSMUSG00000018379	5486	4590	4284	4435	4381.19	-0.882019	0.0934807	-9.43531	3.8985e-21	1.27635e-19	Srsf1	Unchanged
ENSMUSG00000018381	6	5	3	6	4.67856	-0.969288	1.27275	-0.761571	0.446316	0.587987	Abi3	Unchanged
ENSMUSG00000018387	10	6	14	16	9.71556	0.253713	0.885248	0.286602	0.774417	0.855143	Shroom1	Unchanged
ENSMUSG00000018395	583	436	581	607	495.199	-0.443174	0.147938	-2.99567	0.00273841	0.00686826	Kif3a	Unchanged
ENSMUSG00000018398	800	557	657	644	608.312	-0.718972	0.14312	-5.02357	5.07184e-07	2.43518e-06	2023-09-08	Unchanged
ENSMUSG00000018401	572	437	318	315	394.768	-1.338	0.162927	-8.21225	2.17074e-16	4.11619e-15	Mtmr4	Down_regulated
ENSMUSG00000018405	234	184	143	154	169.844	-1.16159	0.227908	-5.09673	3.45572e-07	1.70038e-06	Mrm1	Down_regulated
ENSMUSG00000018411	623	485	842	821	605.057	-0.0805794	0.139569	-0.577346	0.563706	0.696454	Mapt	Unchanged
ENSMUSG00000018412	1491	1116	611	601	944.196	-1.76851	0.124806	-14.1701	1.40297e-45	3.18947e-43	Kansl1	Down_regulated
ENSMUSG00000018415	1037	866	776	866	826.297	-0.886591	0.128291	-6.91078	4.81988e-12	5.12457e-11	Gid4	Unchanged
ENSMUSG00000018417	1503	1069	1301	1314	1180.11	-0.635958	0.117714	-5.40257	6.56945e-08	3.65566e-07	Myo1b	Unchanged
ENSMUSG00000018425	1038	836	907	1034	869.654	-0.62063	0.126117	-4.92105	8.60816e-07	3.97011e-06	Dhx40	Unchanged
ENSMUSG00000018427	262	212	93	94	166.398	-2.01175	0.237943	-8.45476	2.79673e-17	5.87603e-16	Ypel2	Down_regulated
ENSMUSG00000018428	1997	1484	1264	1255	1419.53	-1.1296	0.11154	-10.1273	4.1818e-24	1.83537e-22	Akap1	Down_regulated
ENSMUSG00000018433	2055	1517	1795	1901	1652.2	-0.61418	0.106685	-5.75692	8.56604e-09	5.54968e-08	Nol11	Unchanged
ENSMUSG00000018442	614	487	370	360	438.447	-1.26072	0.156997	-8.03022	9.72971e-16	1.71333e-14	Derl2	Down_regulated
ENSMUSG00000018446	2728	2594	2610	2601	2433.43	-0.713778	0.116151	-6.14528	7.98245e-10	6.15976e-09	C1qbp	Unchanged
ENSMUSG00000018449	334	310	262	327	286.562	-0.811624	0.194066	-4.1822	2.88696e-05	0.000102621	Rpain	Unchanged
ENSMUSG00000018451	22	20	39	49	27.4162	0.38762	0.537347	0.72136	0.470688	0.611064	6330403K07Rik	Unchanged
ENSMUSG00000018459	0	2	2	7	2.21012	1.36982	2.03312	0.673753	0.500469	0.63963	Slc13a3	Unchanged
ENSMUSG00000018470	54	41	43	44	41.9974	-0.792428	0.432062	-1.83406	0.0666451	0.124647	Kcnab3	Unchanged
ENSMUSG00000018474	330	199	360	321	266.745	-0.282666	0.204439	-1.38264	0.166775	0.272587	Chd3	Unchanged
ENSMUSG00000018476	503	358	397	332	369.472	-0.897717	0.178288	-5.0352	4.77348e-07	2.30066e-06	Kdm6b	Unchanged
ENSMUSG00000018479	7	1	12	6	5.27769	0.592057	1.27012	0.466144	0.641112	0.755218	1700125H20Rik	Unchanged
ENSMUSG00000018481	1897	1364	1254	1253	1353.97	-1.03979	0.114191	-9.10566	8.57398e-20	2.36991e-18	Appbp2	Down_regulated
ENSMUSG00000018486	0	1	1	0	0.501019	-0.767773	4.0729	-0.188508	0.850479	NA	Wnt9b	Unchanged
ENSMUSG00000018500	44	40	13	12	28.2243	-2.42588	0.565227	-4.29187	1.77171e-05	6.52477e-05	Adora2b	Down_regulated
ENSMUSG00000018501	3966	2454	2657	2502	2689.55	-0.961961	0.123573	-7.78456	6.99587e-15	1.11279e-13	Ncor1	Unchanged
ENSMUSG00000018507	66	68	101	107	75.0092	-0.0516518	0.334904	-0.154229	0.877429	0.923435	Trpv2	Unchanged
ENSMUSG00000018509	1113	950	1105	1083	969.182	-0.588687	0.124193	-4.74008	2.13634e-06	9.23514e-06	Cenpv	Unchanged
ENSMUSG00000018537	550	425	298	308	380.599	-1.35284	0.164461	-8.22589	1.93741e-16	3.69112e-15	Pcgf2	Down_regulated
ENSMUSG00000018541	362	267	212	224	252.975	-1.19245	0.193181	-6.17271	6.7128e-10	5.24605e-09	Cwc25	Down_regulated
ENSMUSG00000018543	12	10	16	15	11.685	-0.175578	0.803238	-0.218587	0.826971	0.891381	1700001P01Rik	Unchanged
ENSMUSG00000018547	1120	830	789	796	825.8	-0.962152	0.127023	-7.5746	3.60234e-14	5.18763e-13	Pip4k2b	Unchanged
ENSMUSG00000018548	1987	1594	1923	1793	1664.37	-0.614649	0.111566	-5.50927	3.60331e-08	2.11321e-07	Trim37	Unchanged
ENSMUSG00000018554	197	168	182	201	170.645	-0.605056	0.227029	-2.6651	0.0076965	0.0178398	Ybx2	Unchanged
ENSMUSG00000018559	273	213	197	215	209.176	-0.906496	0.207457	-4.36956	1.24497e-05	4.718e-05	Ctdnep1	Unchanged
ENSMUSG00000018565	798	758	868	1005	772.63	-0.416858	0.142575	-2.92378	0.00345807	0.00852116	Elp5	Unchanged
ENSMUSG00000018566	24	28	19	16	21.1607	-1.26409	0.621168	-2.03501	0.0418495	0.0826896	Slc2a4	Unchanged
ENSMUSG00000018567	714	688	721	843	674.662	-0.527821	0.149507	-3.5304	0.000414926	0.0012076	Gabarap	Unchanged
ENSMUSG00000018569	154	145	126	130	130.144	-0.904647	0.260177	-3.47704	0.000506973	0.00145004	Cldn7	Unchanged
ENSMUSG00000018570	94	77	131	124	93.2536	-0.0929114	0.297257	-0.312563	0.754613	0.842191	2810408A11Rik	Unchanged
ENSMUSG00000018572	755	682	197	192	475.788	-2.56346	0.166402	-15.4052	1.51037e-53	6.64334e-51	Phf23	Down_regulated
ENSMUSG00000018574	205	176	225	210	184.541	-0.481442	0.221578	-2.17279	0.0297962	0.060988	Acadvl	Unchanged
ENSMUSG00000018581	1	1	2	3	1.44978	0.635429	2.23739	0.284005	0.776407	NA	Dnah11	Unchanged
ENSMUSG00000018583	11777	10122	10022	10247	9765.92	-0.787192	0.0913043	-8.62163	6.60093e-18	1.50741e-16	G3bp1	Unchanged
ENSMUSG00000018585	978	959	1086	1180	951.614	-0.459899	0.137656	-3.34092	0.000835004	0.00229142	Atox1	Unchanged
ENSMUSG00000018593	5439	4755	5678	6156	4971.59	-0.462638	0.0972131	-4.759	1.9455e-06	8.44708e-06	Sparc	Unchanged
ENSMUSG00000018595	4	3	3	1	2.67564	-1.4603	1.70181	-0.858088	0.390844	0.531162	Glra4	Unchanged
ENSMUSG00000018599	246	231	177	176	197.835	-1.11466	0.219734	-5.07278	3.92046e-07	1.91277e-06	Mief2	Down_regulated
ENSMUSG00000018604	1287	1015	501	482	820.427	-1.89497	0.130629	-14.5065	1.10205e-47	3.14054e-45	Tbx3	Down_regulated
ENSMUSG00000018648	155	140	102	106	120.308	-1.18202	0.268858	-4.39645	1.10036e-05	4.20702e-05	Dusp14	Down_regulated
ENSMUSG00000018651	1093	952	880	936	898.724	-0.847711	0.126721	-6.68958	2.23807e-11	2.18546e-10	Tada2a	Unchanged
ENSMUSG00000018654	13	11	20	22	14.1872	0.134022	0.732515	0.182962	0.854828	0.909274	Ikzf1	Unchanged
ENSMUSG00000018659	324	236	282	309	260.895	-0.58573	0.18969	-3.08783	0.00201623	0.00518287	Pnpo	Unchanged
ENSMUSG00000018661	367	279	307	275	284.063	-0.814138	0.187674	-4.33805	1.43754e-05	5.39524e-05	Cog1	Unchanged
ENSMUSG00000018666	2758	2336	2819	2850	2439.17	-0.519474	0.101869	-5.09941	3.40718e-07	1.67794e-06	Cbx1	Unchanged
ENSMUSG00000018669	1452	1309	1593	1598	1346.03	-0.469611	0.119071	-3.94396	8.01474e-05	0.000262526	Cdk5rap3	Unchanged
ENSMUSG00000018672	94	88	116	107	91.1245	-0.385082	0.304454	-1.26483	0.205933	0.324454	Copz2	Unchanged
ENSMUSG00000018677	2382	2326	2510	2421	2212	-0.618284	0.1227	-5.03899	4.67998e-07	2.25936e-06	Slc25a39	Unchanged
ENSMUSG00000018678	403	321	186	168	266.134	-1.69959	0.195255	-8.70445	3.19112e-18	7.55467e-17	Sp2	Down_regulated
ENSMUSG00000018697	744	649	674	696	635.804	-0.699824	0.139603	-5.01296	5.35984e-07	2.56312e-06	Aatf	Unchanged
ENSMUSG00000018698	0	3	9	6	3.62465	1.54719	1.62	0.955059	0.339548	0.478405	Lhx1	Unchanged
ENSMUSG00000018707	5103	3220	5163	4912	4088.47	-0.372512	0.115973	-3.21206	0.00131788	0.0034874	Dync1h1	Unchanged
ENSMUSG00000018727	69	56	48	59	54.0413	-0.89669	0.385885	-2.32372	0.0201403	0.0429504	Cpsf4l	Unchanged
ENSMUSG00000018733	154	119	188	196	144.438	-0.174738	0.242271	-0.72125	0.470756	0.611103	Pex12	Unchanged
ENSMUSG00000018736	535	453	287	311	384.336	-1.39853	0.165921	-8.42885	3.49076e-17	7.1777e-16	Ndel1	Down_regulated
ENSMUSG00000018740	98	72	129	108	89.5302	-0.181219	0.30805	-0.588277	0.556346	0.690418	Slc25a35	Unchanged
ENSMUSG00000018750	31	11	29	38	23.0776	0.0504584	0.610823	0.0826073	0.934164	0.958903	Zbtb4	Unchanged
ENSMUSG00000018752	5	5	10	12	6.73117	0.453272	1.06329	0.426294	0.669894	0.77968	Tnfsfm13	Unchanged
ENSMUSG00000018761	741	713	767	847	698.429	-0.533945	0.145562	-3.66815	0.000244309	0.000738769	Mpdu1	Unchanged
ENSMUSG00000018765	2349	2069	1645	1618	1826.35	-1.11379	0.111849	-9.95796	2.32791e-23	9.40144e-22	Fxr2	Down_regulated
ENSMUSG00000018770	3272	2968	3336	3381	2955.14	-0.573412	0.106652	-5.37649	7.59521e-08	4.17933e-07	Atp5g3	Unchanged
ENSMUSG00000018774	103	86	83	114	87.969	-0.61611	0.31295	-1.96872	0.0489853	0.0950258	Cd68	Unchanged
ENSMUSG00000018776	8	7	17	16	10.0786	0.464565	0.872276	0.53259	0.594317	0.7185	Slc35g3	Unchanged
ENSMUSG00000018796	720	602	661	654	605.162	-0.67962	0.140356	-4.84212	1.28462e-06	5.76352e-06	Acsl1	Unchanged
ENSMUSG00000018800	39	38	36	39	35.1574	-0.72103	0.474009	-1.52113	0.128227	0.218735	Abca5	Unchanged
ENSMUSG00000018809	228	250	225	203	212.764	-0.850127	0.229448	-3.7051	0.000211309	0.000645735	Smyd4	Unchanged
ENSMUSG00000018819	1	2	2	1	1.42462	-0.717694	2.25038	-0.318921	0.749787	NA	Lsp1	Unchanged
ENSMUSG00000018820	580	462	266	261	386.036	-1.65184	0.166034	-9.94884	2.55146e-23	1.02225e-21	Zfyve27	Down_regulated
ENSMUSG00000018821	432	376	379	314	351.117	-0.894009	0.182762	-4.89166	9.99893e-07	4.56575e-06	Avpi1	Unchanged
ENSMUSG00000018822	8	15	9	17	11.3631	-0.55604	0.85983	-0.646687	0.517835	0.654344	Sfrp5	Unchanged
ENSMUSG00000018830	1	1	9	8	3.57981	2.4128	1.64792	1.46415	0.143153	0.240207	Myh11	Unchanged
ENSMUSG00000018841	227	171	194	190	179.378	-0.71597	0.221724	-3.2291	0.00124179	0.0033055	Rad51d	Unchanged
ENSMUSG00000018844	0	1	2	1	0.854618	0.836115	3.02955	0.275986	0.782559	NA	Fndc8	Unchanged
ENSMUSG00000018845	1	1	4	10	3.01989	2.11711	1.75337	1.20746	0.227256	0.351427	Unc45b	Unchanged
ENSMUSG00000018846	1612	1004	854	841	1024.01	-1.27479	0.137706	-9.25734	2.0958e-20	6.26357e-19	Pank3	Down_regulated
ENSMUSG00000018848	4254	3570	4423	4819	3838.22	-0.434055	0.0955923	-4.54069	5.60692e-06	2.2451e-05	Rars	Unchanged
ENSMUSG00000018849	1329	1068	1208	1161	1093.05	-0.685579	0.119173	-5.75281	8.777e-09	5.67727e-08	Wwc1	Unchanged
ENSMUSG00000018858	485	489	503	525	459.388	-0.609082	0.167886	-3.62795	0.000285681	0.000853795	Mrpl58	Unchanged
ENSMUSG00000018861	224	210	260	319	225.319	-0.26691	0.210675	-1.26693	0.20518	0.32357	Fdxr	Unchanged
ENSMUSG00000018865	325	325	351	362	311.262	-0.552065	0.188438	-2.92969	0.00339302	0.00837717	Sult4a1	Unchanged
ENSMUSG00000018868	0	1	1	0	0.501019	-0.767773	4.0729	-0.188508	0.850479	NA	Pnpla5	Unchanged
ENSMUSG00000018882	1587	1431	1558	1648	1421.11	-0.592161	0.117233	-5.05114	4.39183e-07	2.13093e-06	Mrpl45	Unchanged
ENSMUSG00000018893	4	4	21	16	8.84267	1.53418	0.983135	1.5605	0.118643	0.204542	Mb	Unchanged
ENSMUSG00000018899	452	430	535	513	435.98	-0.43219	0.16601	-2.6034	0.00923031	0.0210858	Irf1	Unchanged
ENSMUSG00000018900	176	128	196	195	154.093	-0.299131	0.23658	-1.2644	0.206087	0.324547	Slc22a5	Unchanged
ENSMUSG00000018906	145	137	166	164	138.443	-0.453206	0.252673	-1.79364	0.0728704	0.13501	P4ha2	Unchanged
ENSMUSG00000018907	4	1	4	0	2.04407	-0.893662	2.06412	-0.43295	0.665051	0.775963	Alox12e	Unchanged
ENSMUSG00000018909	152	106	144	152	124.219	-0.461982	0.260917	-1.77061	0.0766257	0.140712	Arrb1	Unchanged
ENSMUSG00000018919	22	20	17	18	18.0838	-0.941155	0.653287	-1.44065	0.149684	0.249593	Tm4sf5	Unchanged
ENSMUSG00000018920	13	6	9	9	8.35241	-0.711564	0.957161	-0.743411	0.457233	0.597816	Cxcl16	Unchanged
ENSMUSG00000018921	2032	1695	1510	1498	1582.27	-0.981377	0.109724	-8.94408	3.75064e-19	9.70419e-18	Pelp1	Unchanged
ENSMUSG00000018923	202	175	149	157	160.567	-0.976122	0.234328	-4.16562	3.10505e-05	0.000109852	Med11	Unchanged
ENSMUSG00000018924	0	1	23	27	9.1431	4.95427	1.63083	3.03788	0.00238252	0.00604305	Alox15	Up_regulated
ENSMUSG00000018925	2	0	0	1	0.672583	-1.54299	3.58623	-0.430254	0.667011	NA	Heatr9	Unchanged
ENSMUSG00000018931	663	498	431	463	483.035	-1.0422	0.150177	-6.93978	3.92697e-12	4.23719e-11	Natd1	Down_regulated
ENSMUSG00000018932	868	778	656	601	688.431	-1.06546	0.14421	-7.38821	1.48818e-13	1.968e-12	Map2k3	Down_regulated
ENSMUSG00000018965	2345	1999	2131	2068	1968.58	-0.722609	0.108092	-6.68513	2.30726e-11	2.24545e-10	Ywhah	Unchanged
ENSMUSG00000018974	1404	1161	892	890	1037.59	-1.19695	0.120306	-9.94918	2.54266e-23	1.02075e-21	Sart3	Down_regulated
ENSMUSG00000018983	140	128	75	68	101.272	-1.58353	0.296869	-5.33411	9.60156e-08	5.19296e-07	E2f2	Down_regulated
ENSMUSG00000018986	8	6	6	2	5.35128	-1.46003	1.23007	-1.18695	0.235248	0.361218	Slfn3	Unchanged
ENSMUSG00000018995	193	127	115	132	132.488	-1.03048	0.259023	-3.97834	6.93994e-05	0.000230115	Nars2	Down_regulated
ENSMUSG00000018999	266	192	149	150	180.799	-1.2768	0.223732	-5.70685	1.15084e-08	7.29706e-08	Slc35b4	Down_regulated
ENSMUSG00000019027	11	3	11	14	8.11734	0.224097	0.995718	0.225061	0.821932	0.888125	Dnah1	Unchanged
ENSMUSG00000019039	316	272	255	289	262.076	-0.787936	0.191495	-4.11466	3.87745e-05	0.000134268	Dalrd3	Unchanged
ENSMUSG00000019054	759	657	800	831	688.221	-0.471328	0.135553	-3.47706	0.000506943	0.00145004	Fis1	Unchanged
ENSMUSG00000019055	618	546	609	648	551.294	-0.566175	0.146591	-3.86229	0.00011233	0.000358763	Plod1	Unchanged
ENSMUSG00000019066	175	142	167	155	146.17	-0.646142	0.243795	-2.65035	0.00804077	0.0185633	Rab3d	Unchanged
ENSMUSG00000019080	113	101	118	121	102.813	-0.517161	0.284882	-1.81535	0.0694699	0.129392	Mfsd3	Unchanged
ENSMUSG00000019082	158	154	221	233	168.997	-0.14171	0.233621	-0.606579	0.544131	0.679438	Slc25a22	Unchanged
ENSMUSG00000019087	636	552	633	707	572.241	-0.502758	0.144777	-3.47264	0.000515366	0.00147279	Atp6ap1	Unchanged
ENSMUSG00000019088	18	25	51	64	32.7772	0.714629	0.514582	1.38876	0.164907	0.269927	Dnase1l1	Unchanged
ENSMUSG00000019102	10	21	19	27	17.3191	-0.165847	0.712124	-0.232891	0.815846	0.884705	Aldh3a1	Unchanged
ENSMUSG00000019122	0	0	1	3	0.698764	2.74915	3.43167	0.801113	0.423066	NA	Ccl9	Unchanged
ENSMUSG00000019124	183	185	187	266	184.708	-0.390927	0.243389	-1.60618	0.108234	0.189093	Scrn1	Unchanged
ENSMUSG00000019132	1890	1484	1882	1812	1600.78	-0.536094	0.109219	-4.90843	9.18097e-07	4.21603e-06	BC005537	Unchanged
ENSMUSG00000019139	1659	1643	1687	1800	1556.54	-0.608834	0.127953	-4.75827	1.95258e-06	8.476e-06	Isyna1	Unchanged
ENSMUSG00000019143	374	314	188	198	262.183	-1.50688	0.192545	-7.82611	5.03188e-15	8.17094e-14	Hars2	Down_regulated
ENSMUSG00000019146	0	0	5	5	1.76799	4.08661	2.42812	1.68303	0.0923684	0.165257	Cacng2	Unchanged
ENSMUSG00000019158	453	484	571	488	455.712	-0.512261	0.184068	-2.78301	0.00538577	0.0128095	Tmem160	Unchanged
ENSMUSG00000019173	1600	1423	1670	1694	1450.02	-0.523364	0.115692	-4.52376	6.07505e-06	2.41909e-05	Rab5c	Unchanged
ENSMUSG00000019178	5	4	25	17	9.98932	1.55977	0.931045	1.67529	0.0938768	0.167437	Styxl1	Unchanged
ENSMUSG00000019179	3298	3101	3360	3631	3051.69	-0.556185	0.111177	-5.00269	5.65344e-07	2.69143e-06	Mdh2	Unchanged
ENSMUSG00000019188	361	296	367	348	311.462	-0.547719	0.178197	-3.07367	0.00211441	0.00541432	H13	Unchanged
ENSMUSG00000019189	1162	886	609	634	793.679	-1.38617	0.128151	-10.8167	2.87025e-27	1.70304e-25	Rnf145	Down_regulated
ENSMUSG00000019194	28	34	30	34	29.1784	-0.652726	0.527902	-1.23645	0.21629	0.337722	Scn1b	Unchanged
ENSMUSG00000019210	1119	1033	1101	1163	1010.33	-0.607753	0.128352	-4.73505	2.19e-06	9.45187e-06	Atp6v1e1	Unchanged
ENSMUSG00000019214	989	911	885	887	852.053	-0.780533	0.134136	-5.81896	5.92147e-09	3.9385e-08	Chtf18	Unchanged
ENSMUSG00000019230	0	3	3	5	2.36597	0.609258	1.91124	0.318776	0.749896	0.839195	Lhx9	Unchanged
ENSMUSG00000019235	55	51	63	60	51.8291	-0.463278	0.392899	-1.17913	0.238348	0.365147	Rps6kl1	Unchanged
ENSMUSG00000019254	981	864	823	825	813.089	-0.839231	0.131606	-6.37687	1.80749e-10	1.53217e-09	Ppp1r12c	Unchanged
ENSMUSG00000019256	70	51	20	19	40.7195	-2.29524	0.467399	-4.91066	9.07687e-07	4.17297e-06	Ahr	Down_regulated
ENSMUSG00000019261	1290	1118	803	792	962.305	-1.26932	0.126097	-10.0662	7.79326e-24	3.3407e-22	Map1s	Down_regulated
ENSMUSG00000019278	11	5	29	24	13.7415	1.09186	0.778703	1.40215	0.16087	0.264753	Dpep1	Unchanged
ENSMUSG00000019295	111	108	70	83	89.3058	-1.20223	0.312489	-3.84728	0.000119438	0.000379371	Tmem129	Down_regulated
ENSMUSG00000019297	1366	1284	1259	1200	1187.38	-0.78908	0.129496	-6.09345	1.10501e-09	8.3455e-09	Nop9	Unchanged
ENSMUSG00000019301	8	8	22	16	11.3037	0.570767	0.83526	0.68334	0.494392	0.633992	Hsd17b1	Unchanged
ENSMUSG00000019302	550	439	575	558	478.367	-0.472078	0.151094	-3.1244	0.00178168	0.00461452	Atp6v0a1	Unchanged
ENSMUSG00000019303	357	304	277	292	287.066	-0.890225	0.183405	-4.85387	1.21073e-06	5.4595e-06	Psmc3ip	Unchanged
ENSMUSG00000019312	303	279	217	242	246.076	-1.02302	0.200187	-5.11033	3.21593e-07	1.59168e-06	Grb7	Down_regulated
ENSMUSG00000019320	8	5	44	46	19.5035	2.13304	0.697227	3.05932	0.00221842	0.00565305	Noxo1	Up_regulated
ENSMUSG00000019326	11	6	22	18	11.7589	0.590756	0.818361	0.721877	0.47037	0.610808	Aoc3	Unchanged
ENSMUSG00000019338	819	617	356	331	523.758	-1.72709	0.151737	-11.3821	5.13457e-30	3.90556e-28	Zfp687	Down_regulated
ENSMUSG00000019359	2	0	1	0	0.681016	-1.51592	3.57021	-0.424602	0.671127	NA	Gdpd2	Unchanged
ENSMUSG00000019362	1116	1022	1180	1141	1016.56	-0.560498	0.129463	-4.32942	1.49506e-05	5.5914e-05	D8Ertd738e	Unchanged
ENSMUSG00000019368	60	40	56	57	47.7742	-0.480611	0.407025	-1.18079	0.237685	0.364408	Sec14l4	Unchanged
ENSMUSG00000019370	3534	3094	3844	3642	3197.96	-0.500015	0.105777	-4.72707	2.27777e-06	9.80348e-06	Calm3	Unchanged
ENSMUSG00000019373	1856	1552	1962	2219	1698.76	-0.379432	0.109263	-3.47263	0.000515383	0.00147279	Cops3	Unchanged
ENSMUSG00000019428	3316	3111	3765	3716	3147.37	-0.463088	0.111618	-4.14886	3.34138e-05	0.000117331	Fkbp8	Unchanged
ENSMUSG00000019429	22	16	14	9	14.7075	-1.38145	0.740034	-1.86673	0.0619387	0.116838	Ffar3	Unchanged
ENSMUSG00000019432	2661	2415	2554	2698	2366	-0.631086	0.109052	-5.78699	7.16586e-09	4.71042e-08	Ddx39b	Unchanged
ENSMUSG00000019433	1611	1450	1790	1699	1483.99	-0.488756	0.119882	-4.07699	4.56225e-05	0.000155899	Gipc1	Unchanged
ENSMUSG00000019437	160	165	218	205	167.641	-0.305346	0.24066	-1.26878	0.204518	0.322722	Tlcd1	Unchanged
ENSMUSG00000019461	115	111	113	112	104.054	-0.687997	0.287576	-2.3924	0.0167387	0.0363346	Plscr3	Unchanged
ENSMUSG00000019464	15	16	30	34	20.1683	0.358031	0.624287	0.573504	0.566303	0.698739	Ptger1	Unchanged
ENSMUSG00000019467	307	245	242	233	239.168	-0.884857	0.197282	-4.48523	7.28355e-06	2.85874e-05	Arhgef25	Unchanged
ENSMUSG00000019470	1798	1530	1554	1452	1470.99	-0.819655	0.116627	-7.02803	2.09463e-12	2.36104e-11	Xab2	Unchanged
ENSMUSG00000019471	3825	3554	4102	3943	3516.56	-0.556344	0.110801	-5.02112	5.13719e-07	2.46404e-06	Cdc37	Unchanged
ENSMUSG00000019478	551	481	547	521	480.603	-0.625092	0.155022	-4.03228	5.52387e-05	0.000186119	Rab4a	Unchanged
ENSMUSG00000019487	671	585	572	539	551.515	-0.851464	0.149233	-5.70559	1.15942e-08	7.34914e-08	Trip10	Unchanged
ENSMUSG00000019494	1889	1759	2089	2201	1793.13	-0.448247	0.116527	-3.84673	0.000119702	0.000380091	Cops6	Unchanged
ENSMUSG00000019505	9069	9204	7425	7634	7874.1	-0.969355	0.117338	-8.26119	1.44231e-16	2.78457e-15	Ubb	Unchanged
ENSMUSG00000019518	351	273	298	328	285.661	-0.663484	0.18212	-3.64311	0.000269365	0.000808487	Ap4m1	Unchanged
ENSMUSG00000019528	127	125	130	115	115.129	-0.722287	0.279825	-2.58121	0.00984549	0.022385	Gyg	Unchanged
ENSMUSG00000019539	481	456	486	540	447.34	-0.552031	0.163357	-3.3793	0.00072672	0.0020203	Rcn3	Unchanged
ENSMUSG00000019558	957	785	920	909	813.865	-0.600244	0.127737	-4.69906	2.61367e-06	1.11308e-05	Slc6a8	Unchanged
ENSMUSG00000019564	236	177	208	173	183.149	-0.778058	0.228092	-3.41116	0.000646864	0.00181475	Arid3a	Unchanged
ENSMUSG00000019577	75	73	32	44	55.4964	-1.64816	0.397621	-4.14505	3.39742e-05	0.000119113	Pdk4	Down_regulated
ENSMUSG00000019578	146	167	196	205	160.799	-0.337233	0.252416	-1.33602	0.181543	0.292379	Ubxn6	Unchanged
ENSMUSG00000019579	655	558	635	630	565.984	-0.6128	0.144085	-4.25303	2.10895e-05	7.67316e-05	Mydgf	Unchanged
ENSMUSG00000019590	504	381	439	447	404.532	-0.663343	0.15926	-4.16516	3.11133e-05	0.000110055	Cyb561	Unchanged
ENSMUSG00000019647	12	3	3	7	5.71114	-1.19285	1.20582	-0.989247	0.322542	0.461201	Sema6a	Unchanged
ENSMUSG00000019659	299	289	299	298	272.784	-0.660513	0.194847	-3.3899	0.000699175	0.00195069	Ccdc12	Unchanged
ENSMUSG00000019689	149	153	187	180	151.125	-0.40435	0.249656	-1.61963	0.105312	0.184707	Fmc1	Unchanged
ENSMUSG00000019699	382	228	258	265	260.897	-0.870012	0.203304	-4.27936	1.87429e-05	6.88149e-05	Akt3	Unchanged
ENSMUSG00000019710	1356	1324	1485	1518	1293.47	-0.521165	0.129532	-4.02344	5.73541e-05	0.000192605	Mrpl24	Unchanged
ENSMUSG00000019715	733	651	603	637	610.66	-0.836045	0.142774	-5.85572	4.74937e-09	3.1978e-08	Gle1	Unchanged
ENSMUSG00000019718	71	87	92	77	75.5326	-0.599088	0.35269	-1.69863	0.0893894	0.160923	L3hypdh	Unchanged
ENSMUSG00000019726	187	90	88	93	107.53	-1.24737	0.309606	-4.0289	5.60394e-05	0.00018866	Lyst	Down_regulated
ENSMUSG00000019731	1001	740	633	670	717.266	-1.08177	0.132265	-8.1788	2.8669e-16	5.34125e-15	Slc35e1	Down_regulated
ENSMUSG00000019732	50	44	119	116	68.1406	0.648145	0.348931	1.85752	0.0632377	0.118963	Calr3	Unchanged
ENSMUSG00000019734	42	41	72	63	47.526	0.0222395	0.413665	0.053762	0.957125	0.973875	Tmc4	Unchanged
ENSMUSG00000019737	219	173	158	176	169.086	-0.900322	0.227615	-3.95547	7.63855e-05	0.000251343	Syne4	Unchanged
ENSMUSG00000019738	538	515	562	605	505.445	-0.535041	0.157691	-3.39298	0.000691364	0.00193129	Polr2i	Unchanged
ENSMUSG00000019761	23	15	27	28	20.2698	-0.122801	0.614931	-0.199699	0.841716	0.902323	Krt10	Unchanged
ENSMUSG00000019763	305	270	233	276	252.46	-0.854306	0.19746	-4.32647	1.51517e-05	5.65826e-05	Rmnd1	Unchanged
ENSMUSG00000019767	15	19	20	19	16.7294	-0.500401	0.685877	-0.729578	0.465648	0.606466	Ccdc170	Unchanged
ENSMUSG00000019773	1416	1122	403	400	855.026	-2.3284	0.130008	-17.9096	9.91781e-72	9.12123e-69	Fbxo5	Down_regulated
ENSMUSG00000019774	69	55	85	99	67.3222	-0.101123	0.345411	-0.292761	0.769705	0.851795	Mtrf1l	Unchanged
ENSMUSG00000019775	3	2	5	8	3.67575	0.713758	1.44044	0.495513	0.620238	0.73854	Rgs17	Unchanged
ENSMUSG00000019777	2402	2092	2584	2722	2207.46	-0.437041	0.105238	-4.15287	3.28326e-05	0.00011543	Hdac2	Unchanged
ENSMUSG00000019779	9	13	10	11	10.1186	-0.776356	0.87921	-0.883016	0.377228	0.518509	Frk	Unchanged
ENSMUSG00000019782	767	713	817	952	732.101	-0.425339	0.142502	-2.98478	0.0028378	0.00710258	Rwdd1	Unchanged
ENSMUSG00000019785	2	7	4	4	4.15441	-0.927846	1.39208	-0.666518	0.50508	0.643694	Clvs2	Unchanged
ENSMUSG00000019789	1	4	1	0	1.71103	-3.08187	2.46196	-1.25179	0.210645	0.330155	Hey2	Unchanged
ENSMUSG00000019790	93	52	51	40	56.0253	-1.31295	0.398303	-3.29636	0.000979469	0.00265331	Stxbp5	Down_regulated
ENSMUSG00000019791	105	112	140	146	112.63	-0.290599	0.283095	-1.02651	0.304652	0.441708	Hint3	Unchanged
ENSMUSG00000019792	218	180	168	189	175.129	-0.829394	0.224667	-3.69166	0.000222797	0.000678586	Trmt11	Unchanged
ENSMUSG00000019794	699	616	737	786	640.931	-0.465119	0.13973	-3.32869	0.000872558	0.00238381	Katna1	Unchanged
ENSMUSG00000019795	894	732	802	776	736.841	-0.713351	0.132473	-5.3849	7.24864e-08	3.99864e-07	Pcmt1	Unchanged
ENSMUSG00000019796	916	721	773	815	740.302	-0.712232	0.129352	-5.50614	3.66789e-08	2.1486e-07	Lrp11	Unchanged
ENSMUSG00000019797	408	381	345	367	349.709	-0.829207	0.175608	-4.72191	2.33635e-06	1.00321e-05	1700021F05Rik	Unchanged
ENSMUSG00000019802	488	374	400	419	386.4	-0.740179	0.1617	-4.57747	4.7063e-06	1.91133e-05	Sec63	Unchanged
ENSMUSG00000019803	0	2	6	3	2.24385	1.39827	2.0009	0.698821	0.484664	0.624599	Nr2e1	Unchanged
ENSMUSG00000019804	1511	1390	1547	1543	1368.88	-0.589011	0.121241	-4.85817	1.18478e-06	5.35439e-06	Snx3	Unchanged
ENSMUSG00000019806	88	63	57	60	62.8331	-1.02986	0.358736	-2.87081	0.00409418	0.00997802	Aig1	Down_regulated
ENSMUSG00000019808	262	200	202	231	205.932	-0.760819	0.209576	-3.63027	0.000283124	0.000846903	Adat2	Unchanged
ENSMUSG00000019809	304	262	343	338	280.262	-0.406897	0.185636	-2.19191	0.0283861	0.0584626	Pex3	Unchanged
ENSMUSG00000019810	269	211	297	263	233.922	-0.443266	0.202577	-2.18814	0.0286594	0.0589654	Fuca2	Unchanged
ENSMUSG00000019813	515	407	412	472	415.029	-0.730544	0.159405	-4.58295	4.58456e-06	1.86638e-05	Cep57l1	Unchanged
[truncated: 25,049 more rows]

## Sheet: ChAR-seq(RPB1-CTD Degron)
Ensembl_id	RPB1_0h_rep1	RPB1_0h_rep2	RPB1_3h_rep1	RPB1_3h_rep2	baseMean	log2(Foldchange)	lfcSE	stat	pvalue	padj	gene_symbol	regulation
ENSMUSG00000000001	2196	2443	1030	1103	1671.04	-0.819397	0.0743708	-11.0177	3.13869e-28	2.14274e-27	Gnai3	Unchanged
ENSMUSG00000000028	1803	2020	1074	1142	1506.72	-0.484693	0.0765967	-6.32785	2.48594e-10	9.02199e-10	Cdc45	Unchanged
ENSMUSG00000000031	0	3	3	0	1.51479	0.428273	2.47548	0.173006	0.862647	0.898067	H19	Unchanged
ENSMUSG00000000037	469	514	172	171	323.477	-1.21707	0.162105	-7.50793	6.00718e-14	2.61616e-13	Scml2	Down_regulated
ENSMUSG00000000049	18	27	61	50	41.8062	1.62037	0.451653	3.58765	0.000333678	0.000766485	Apoh	Up_regulated
ENSMUSG00000000056	143	208	196	197	191.283	0.477538	0.207717	2.29899	0.0215058	0.0378774	Narf	Unchanged
ENSMUSG00000000078	660	798	375	362	543.274	-0.677054	0.124181	-5.45216	4.9763e-08	1.57431e-07	Klf6	Unchanged
ENSMUSG00000000085	4220	4702	765	823	2501.39	-2.18876	0.0680281	-32.1744	4.02864e-227	3.91816e-225	Scmh1	Down_regulated
ENSMUSG00000000088	1117	1422	1044	1131	1196.67	0.0844148	0.0854849	0.987482	0.323407	0.412429	Cox5a	Unchanged
ENSMUSG00000000093	51	54	25	27	38.9239	-0.714551	0.447487	-1.59681	0.110308	0.165459	Tbx2	Unchanged
ENSMUSG00000000094	17	20	41	34	29.8252	1.32834	0.520663	2.55125	0.0107336	0.0199102	Tbx4	Up_regulated
ENSMUSG00000000103	24	29	15	17	21.2031	-0.423331	0.599157	-0.706544	0.47985	0.571213	Zfy2	Unchanged
ENSMUSG00000000120	145	140	123	130	137.61	0.123914	0.24103	0.514101	0.607181	0.687945	Ngfr	Unchanged
ENSMUSG00000000125	4	6	2	7	4.77727	0.14486	1.27556	0.113566	0.909582	0.931196	Wnt3	Unchanged
ENSMUSG00000000126	169	176	164	133	164.075	0.0874548	0.228809	0.382217	0.7023	0.769848	Wnt9a	Unchanged
ENSMUSG00000000127	10974	12093	3914	4162	7594.65	-1.21326	0.0453273	-26.7667	7.88884e-158	3.53912e-156	Fer	Down_regulated
ENSMUSG00000000131	11542	12683	4323	4493	8072.3	-1.15719	0.0454318	-25.471	4.13311e-143	1.5704e-141	Xpo6	Down_regulated
ENSMUSG00000000134	457	506	199	214	338.484	-0.920063	0.155445	-5.91891	3.24086e-09	1.10799e-08	Tfe3	Unchanged
ENSMUSG00000000142	535	604	227	247	396.008	-0.962733	0.143896	-6.69047	2.22455e-11	8.5926e-11	Axin2	Unchanged
ENSMUSG00000000148	301	329	444	453	399.293	0.811896	0.142414	5.70097	1.19128e-08	3.92847e-08	Brat1	Unchanged
ENSMUSG00000000149	2490	2811	814	853	1690.69	-1.36648	0.0750431	-18.2093	4.35792e-74	6.7774e-73	Gna12	Down_regulated
ENSMUSG00000000154	216	263	116	110	173.893	-0.775974	0.21484	-3.61187	0.000304001	0.00070091	Slc22a18	Unchanged
ENSMUSG00000000157	0	0	1	1	0.567217	2.74347	3.70464	0.74055	0.458966	NA	Itgb2l	Unchanged
ENSMUSG00000000159	0	0	0	6	1.6454	4.28171	4.82204	0.887946	0.37457	0.464555	Igsf5	Unchanged
ENSMUSG00000000167	49	42	203	189	132.458	2.40441	0.273739	8.78359	1.58344e-18	8.17597e-18	Pih1d2	Up_regulated
ENSMUSG00000000168	1298	1426	899	962	1153.94	-0.248575	0.0867801	-2.86443	0.00417764	0.00829577	Dlat	Unchanged
ENSMUSG00000000171	446	511	358	385	430.272	-0.0621399	0.134937	-0.46051	0.64515	0.723041	Sdhd	Unchanged
ENSMUSG00000000182	3	1	2	0	1.54791	-0.717858	2.31719	-0.309797	0.756715	0.81153	Fgf23	Unchanged
ENSMUSG00000000183	0	0	4	5	2.5431	4.90898	2.17037	2.26182	0.0237086	0.041352	Fgf6	Up_regulated
ENSMUSG00000000184	11	10	65	64	41.4643	2.91859	0.50146	5.82019	5.8782e-09	1.97978e-08	Ccnd2	Up_regulated
ENSMUSG00000000194	6048	7050	2334	2458	4364.1	-1.14659	0.0494101	-23.2055	4.00322e-119	1.15552e-117	Gpr107	Down_regulated
ENSMUSG00000000197	686	724	416	477	577.639	-0.360955	0.12234	-2.95043	0.00317327	0.00640915	Nalcn	Unchanged
ENSMUSG00000000202	7	6	53	41	29.7934	3.15758	0.615942	5.12643	2.95288e-07	8.85797e-07	Btbd17	Up_regulated
ENSMUSG00000000204	5	1	2	2	2.59638	-0.34645	1.73874	-0.199254	0.842064	0.881426	Slfn4	Unchanged
ENSMUSG00000000214	21	6	13	17	14.9924	0.395851	0.785241	0.504113	0.614182	0.694504	Th	Unchanged
ENSMUSG00000000215	1	0	0	2	0.798467	1.20355	3.31243	0.363344	0.716348	0.779171	Ins2	Unchanged
ENSMUSG00000000223	93	110	31	48	68.8097	-1.06238	0.350038	-3.03505	0.00240493	0.00494552	Drp2	Down_regulated
ENSMUSG00000000244	48	75	178	151	121.456	1.73827	0.276277	6.29179	3.13823e-10	1.13247e-09	Tspan32	Up_regulated
ENSMUSG00000000247	41	45	70	69	59.2185	0.995741	0.363369	2.74031	0.00613819	0.0118583	Lhx2	Unchanged
ENSMUSG00000000248	2	7	9	6	6.26587	1.08767	1.13868	0.95521	0.339472	0.42976	Clec2g	Unchanged
ENSMUSG00000000253	312	380	164	191	258.967	-0.658375	0.175761	-3.74585	0.000179787	0.000425821	Gmpr	Unchanged
ENSMUSG00000000263	10	9	44	34	26.6227	2.34006	0.594132	3.93862	8.19521e-05	0.000201441	Glra1	Up_regulated
ENSMUSG00000000266	73	81	25	24	49.3238	-1.34913	0.409486	-3.29469	0.000985318	0.00214055	Mid2	Down_regulated
ENSMUSG00000000275	2453	2837	1684	1788	2198.25	-0.303899	0.0637649	-4.76593	1.87984e-06	5.32934e-06	Trim25	Unchanged
ENSMUSG00000000276	3512	3947	1470	1595	2582.64	-0.981329	0.0620623	-15.812	2.57154e-56	3.04946e-55	Dgke	Unchanged
ENSMUSG00000000278	3988	4481	1804	1892	2994.12	-0.893922	0.0584763	-15.2869	9.34693e-53	1.05741e-51	Scpep1	Unchanged
ENSMUSG00000000282	776	879	353	411	596.433	-0.814023	0.119094	-6.83515	8.19184e-12	3.24154e-11	Mnt	Unchanged
ENSMUSG00000000290	9	9	218	297	149.475	5.1365	0.404666	12.6932	6.45182e-37	5.37102e-36	Itgb2	Up_regulated
ENSMUSG00000000295	371	433	398	421	416.582	0.330812	0.136862	2.41711	0.0156442	0.0282231	Hddc2	Unchanged
ENSMUSG00000000296	3767	4126	1434	1506	2649.37	-1.12382	0.063876	-17.5937	2.75103e-69	3.97702e-68	Tpd52l1	Down_regulated
ENSMUSG00000000301	384	438	389	358	400.978	0.167512	0.144571	1.15868	0.246585	0.330892	Pemt	Unchanged
ENSMUSG00000000303	15356	17604	7953	8519	12236.4	-0.697844	0.0358093	-19.4878	1.39417e-84	2.54476e-83	Cdh1	Unchanged
ENSMUSG00000000305	2306	2536	2025	2100	2283.18	0.0704455	0.0656039	1.0738	0.282913	0.371604	Cdh4	Unchanged
ENSMUSG00000000308	54	70	46	52	56.0736	-0.0318468	0.368595	-0.0864004	0.931148	0.947654	Ckmt1	Unchanged
ENSMUSG00000000317	9	7	13	10	10.2847	0.817178	0.869371	0.939964	0.347236	0.437148	Bcl6b	Unchanged
ENSMUSG00000000318	4	7	4	4	4.75249	-0.136922	1.25021	-0.109519	0.912791	0.933931	Clec10a	Unchanged
ENSMUSG00000000320	38	46	13	14	26.8975	-1.33188	0.551691	-2.41417	0.0157712	0.0284442	Alox12	Down_regulated
ENSMUSG00000000325	1397	1546	787	858	1142.79	-0.53814	0.0873755	-6.15894	7.32335e-10	2.59317e-09	Arvcf	Unchanged
ENSMUSG00000000326	543	602	193	196	373.637	-1.25535	0.150891	-8.31957	8.82864e-17	4.30208e-16	Comt	Down_regulated
ENSMUSG00000000339	856	1023	660	621	794.488	-0.245471	0.105456	-2.3277	0.019928	0.0352805	Rtca	Unchanged
ENSMUSG00000000340	1365	1543	1144	1167	1323.49	-0.0282359	0.0809624	-0.348753	0.727274	0.788634	Dbt	Unchanged
ENSMUSG00000000346	333	411	168	195	273.056	-0.730063	0.171824	-4.2489	2.14827e-05	5.57661e-05	Dazap2	Unchanged
ENSMUSG00000000355	301	346	317	309	326.197	0.25729	0.155928	1.65005	0.0989324	0.14994	Mcts1	Unchanged
ENSMUSG00000000359	1	1	0	0	0.461945	-2.14591	4.00027	-0.536441	0.591654	NA	Rem1	Unchanged
ENSMUSG00000000365	10711	11764	4387	4656	7733.22	-1.01273	0.0452916	-22.3602	9.60242e-111	2.44183e-109	Rnf17	Down_regulated
ENSMUSG00000000374	1884	2104	674	668	1297.59	-1.26844	0.0858281	-14.7789	2.00549e-49	2.13447e-48	Trappc10	Down_regulated
ENSMUSG00000000378	1333	1532	1552	1678	1572.82	0.476072	0.0738124	6.44976	1.1203e-10	4.16259e-10	Ccm2	Unchanged
ENSMUSG00000000381	3	0	3	3	2.45165	1.22314	1.87528	0.652246	0.514242	0.601947	Wap	Unchanged
ENSMUSG00000000384	2502	2834	776	829	1680.85	-1.43077	0.0752248	-19.0199	1.16628e-80	2.00919e-79	Tbrg4	Down_regulated
ENSMUSG00000000385	13	7	4	3	6.72825	-1.24159	1.11447	-1.11406	0.265251	0.352528	Tmprss2	Unchanged
ENSMUSG00000000386	19	23	37	56	35.8222	1.44581	0.483117	2.99268	0.00276544	0.00563971	Mx1	Up_regulated
ENSMUSG00000000392	0	0	2	2	1.13443	3.74349	2.82444	1.32539	0.185042	0.258571	Fap	Unchanged
ENSMUSG00000000399	1268	1437	743	776	1052.06	-0.529596	0.0895873	-5.91151	3.38989e-09	1.15727e-08	Ndufa9	Unchanged
ENSMUSG00000000402	242	238	277	296	273.273	0.552119	0.174366	3.16643	0.0015432	0.00326411	Egfl6	Unchanged
ENSMUSG00000000409	84	74	169	152	127.882	1.31899	0.262884	5.01739	5.2377e-07	1.54593e-06	Lck	Up_regulated
ENSMUSG00000000411	10	7	70	78	45.8827	3.41507	0.512414	6.66467	2.65256e-11	1.01915e-10	Tssk3	Up_regulated
ENSMUSG00000000416	490	564	167	181	340.602	-1.29566	0.156912	-8.25725	1.49064e-16	7.1871e-16	Cttnbp2	Down_regulated
ENSMUSG00000000420	5789	6593	2070	2043	4011.34	-1.28605	0.0553534	-23.2335	2.08813e-119	6.05417e-118	Galnt1	Down_regulated
ENSMUSG00000000435	1	0	0	1	0.524233	0.217206	3.94056	0.0551206	0.956042	NA	Myf5	Unchanged
ENSMUSG00000000439	818	952	657	691	788.258	-0.0888444	0.10099	-0.879738	0.379001	0.469273	Mkrn2	Unchanged
ENSMUSG00000000440	1	5	2	4	2.99263	0.345271	1.60686	0.214872	0.829867	0.871582	Pparg	Unchanged
ENSMUSG00000000441	7975	8897	2275	2407	5206.05	-1.54778	0.0498123	-31.0724	5.69263e-212	4.69552e-210	Raf1	Down_regulated
ENSMUSG00000000486	453	538	819	899	713.766	1.09797	0.10758	10.206	1.86317e-24	1.14916e-23	2023-09-01	Up_regulated
ENSMUSG00000000489	134	148	100	112	124.88	-0.110915	0.248111	-0.44704	0.654846	0.731614	Pdgfb	Unchanged
ENSMUSG00000000530	12	27	29	35	26.8172	1.04131	0.558274	1.86523	0.0621495	0.098951	Acvrl1	Unchanged
ENSMUSG00000000531	335	350	235	264	299.18	-0.159008	0.16457	-0.966202	0.333943	0.423935	Grasp	Unchanged
ENSMUSG00000000532	1753	1979	658	604	1216.11	-1.25965	0.09238	-13.6355	2.46259e-42	2.2681e-41	Acvr1b	Down_regulated
ENSMUSG00000000538	2854	3243	1811	1844	2437.12	-0.434781	0.0629818	-6.90327	5.08173e-12	2.03152e-11	Tom1l2	Unchanged
ENSMUSG00000000544	759	971	848	929	898.762	0.346232	0.0972993	3.55842	0.000373093	0.000852144	Gpa33	Unchanged
ENSMUSG00000000552	334	385	266	273	317.898	-0.111644	0.156557	-0.713119	0.475772	0.566928	Zfp385a	Unchanged
ENSMUSG00000000555	1348	1611	803	848	1146.26	-0.536541	0.0854178	-6.28137	3.35603e-10	1.20955e-09	Itga5	Unchanged
ENSMUSG00000000560	0	3	0	5	2.007	1.09971	3.8373	0.286584	0.774431	0.82687	Gabra2	Unchanged
ENSMUSG00000000561	34	23	5	15	18.9532	-1.24766	0.702732	-1.77544	0.0758246	0.118651	Wdr77	Unchanged
ENSMUSG00000000563	1931	2168	1332	1418	1721.36	-0.273681	0.0719392	-3.80434	0.000142184	0.00034044	Atp5f1	Unchanged
ENSMUSG00000000567	7	6	5	6	6.13199	0.0476378	1.1022	0.0432206	0.965526	0.974012	Sox9	Unchanged
ENSMUSG00000000568	8517	9772	1661	1750	5166.93	-2.11954	0.049531	-42.7922	0	0	Hnrnpd	Down_regulated
ENSMUSG00000000579	135	128	129	115	130.211	0.189675	0.25248	0.751247	0.452504	0.543501	Dynlt1c	Unchanged
ENSMUSG00000000581	354	402	222	233	302.641	-0.42955	0.161078	-2.66672	0.00765956	0.0145664	C1d	Unchanged
ENSMUSG00000000594	518	569	604	639	602.294	0.495023	0.116166	4.26134	2.03208e-05	5.28551e-05	Gm2a	Unchanged
ENSMUSG00000000600	2582	2883	816	900	1742.42	-1.36996	0.0748989	-18.2908	9.801e-75	1.53986e-73	Krit1	Down_regulated
ENSMUSG00000000605	112	155	124	105	125.976	0.0940852	0.255979	0.367551	0.713208	0.777067	Clcn4	Unchanged
ENSMUSG00000000617	1	3	29	14	13.2216	3.76153	1.02827	3.65811	0.000254077	0.000591826	Grm6	Up_regulated
ENSMUSG00000000627	291	326	264	253	288.573	0.0488773	0.166304	0.293903	0.768832	0.822239	Sema4f	Unchanged
ENSMUSG00000000628	5908	6868	3323	3566	4884.14	-0.587448	0.0465674	-12.615	1.74562e-36	1.44214e-35	Hk2	Unchanged
ENSMUSG00000000631	3542	4188	1765	1925	2818.14	-0.762644	0.0579826	-13.153	1.63569e-39	1.4326e-38	Myo18a	Unchanged
ENSMUSG00000000632	20	28	115	141	83.2945	2.72128	0.348044	7.81876	5.33451e-15	2.41605e-14	Sez6	Up_regulated
ENSMUSG00000000673	30	43	121	103	80.3107	1.93274	0.334948	5.77027	7.9145e-09	2.64646e-08	Haao	Up_regulated
ENSMUSG00000000682	10	14	95	82	55.7878	3.195	0.451363	7.07855	1.45668e-12	5.98019e-12	Cd52	Up_regulated
ENSMUSG00000000686	70	70	336	409	242.94	2.70916	0.20773	13.0417	7.08174e-39	6.13853e-38	Abhd15	Up_regulated
ENSMUSG00000000690	2	1	3	3	2.4136	1.2755	1.78489	0.71461	0.47485	0.565985	Hoxb6	Unchanged
ENSMUSG00000000693	92	106	108	143	116.324	0.64181	0.262972	2.4406	0.0146628	0.0265813	Loxl3	Unchanged
ENSMUSG00000000701	1	1	3	3	2.1636	1.88537	1.93735	0.97317	0.330469	0.419934	Tcl1b5	Unchanged
ENSMUSG00000000706	17	13	10	20	15.4198	0.275	0.723455	0.380121	0.703856	0.770711	Btn1a1	Unchanged
ENSMUSG00000000708	4961	5594	2542	2685	3906.95	-0.711508	0.0523359	-13.595	4.28632e-42	3.9339e-41	Kat2b	Unchanged
ENSMUSG00000000711	927	1063	948	973	1001.63	0.252972	0.0909765	2.78063	0.00542539	0.0105682	Rab5b	Unchanged
ENSMUSG00000000724	8	13	12	17	12.9331	0.77782	0.773678	1.00535	0.314727	0.403569	Cryba1	Unchanged
ENSMUSG00000000730	479	564	247	229	374.454	-0.825173	0.149916	-5.50423	3.70789e-08	1.18395e-07	Dnmt3l	Unchanged
ENSMUSG00000000731	87	113	72	74	87.0879	-0.144682	0.296897	-0.487314	0.626036	0.705353	Aire	Unchanged
ENSMUSG00000000732	377	420	229	244	317.273	-0.450898	0.15787	-2.85614	0.00428826	0.0084973	Icosl	Unchanged
ENSMUSG00000000739	210	232	160	199	203.121	-0.00114916	0.198654	-0.00578475	0.995384	0.996572	Sult5a1	Unchanged
ENSMUSG00000000743	362	417	519	537	478.203	0.742943	0.129137	5.75312	8.76126e-09	2.91911e-08	Chmp1a	Unchanged
ENSMUSG00000000751	4480	5079	2393	2549	3596.6	-0.649256	0.0534352	-12.1503	5.71311e-34	4.49886e-33	Rpa1	Unchanged
ENSMUSG00000000753	57	61	72	59	64.4533	0.455712	0.350945	1.29853	0.194105	0.269172	Serpinf1	Unchanged
ENSMUSG00000000759	3447	3989	1173	1172	2372.27	-1.36046	0.0655479	-20.7551	1.10184e-95	2.30493e-94	Tubgcp3	Down_regulated
ENSMUSG00000000766	12	13	83	99	57.2221	3.16435	0.440453	7.1843	6.75505e-13	2.81487e-12	Oprm1	Up_regulated
ENSMUSG00000000776	289	419	143	145	242.716	-0.982534	0.191271	-5.13687	2.79347e-07	8.39521e-07	Polr3d	Unchanged
ENSMUSG00000000782	1385	1687	595	586	1038.83	-1.07194	0.0931127	-11.5123	1.14406e-30	8.32032e-30	Tcf7	Down_regulated
ENSMUSG00000000787	5055	5782	2139	2253	3733.76	-0.999903	0.0528479	-18.9204	7.7471e-80	1.31037e-78	Ddx3x	Unchanged
ENSMUSG00000000791	25	32	54	77	49.9693	1.50258	0.410664	3.6589	0.000253304	0.000590131	Il12rb1	Up_regulated
ENSMUSG00000000792	37	43	45	42	43.0657	0.427158	0.420852	1.01498	0.310114	0.398399	Slc5a5	Unchanged
ENSMUSG00000000794	292	390	575	632	497.44	1.13239	0.131126	8.63588	5.82742e-18	2.9505e-17	Kcnn3	Up_regulated
ENSMUSG00000000804	6334	6918	2495	2656	4509.1	-1.06282	0.0533808	-19.9101	3.32442e-88	6.35738e-87	Usp32	Down_regulated
ENSMUSG00000000805	0	2	4	1	1.87006	1.71718	2.17626	0.789051	0.430082	0.520214	Car4	Unchanged
ENSMUSG00000000811	445	518	73	70	261.622	-2.44664	0.196894	-12.4262	1.88423e-35	1.53333e-34	Txnrd3	Down_regulated
ENSMUSG00000000817	7	10	22	25	17.1709	1.77675	0.697092	2.5488	0.0108094	0.0200404	Fasl	Up_regulated
ENSMUSG00000000823	312	338	217	211	271.078	-0.300756	0.17222	-1.74635	0.0807505	0.125002	Zfp512b	Unchanged
ENSMUSG00000000826	3135	3553	2517	2692	3012.47	-0.0580621	0.0566271	-1.02534	0.305202	0.393232	Dnajc5	Unchanged
ENSMUSG00000000827	1674	1830	898	1051	1357.68	-0.547123	0.0846555	-6.46294	1.02688e-10	3.82366e-10	Tpd52l2	Unchanged
ENSMUSG00000000838	3422	3727	3068	3348	3462.43	0.144065	0.0571408	2.52123	0.0116945	0.0215388	Fmr1	Unchanged
ENSMUSG00000000861	12	12	16	20	15.7158	0.880054	0.700069	1.2571	0.208719	0.286616	Bcl11a	Unchanged
ENSMUSG00000000869	4	4	19	17	12.0764	2.47314	0.879449	2.81214	0.00492127	0.00965613	Il4	Up_regulated
ENSMUSG00000000876	121	121	309	387	252.556	1.8196	0.192114	9.47148	2.75893e-21	1.55149e-20	Pxmp4	Up_regulated
ENSMUSG00000000881	1230	1312	554	578	906.392	-0.867185	0.100276	-8.64802	5.2401e-18	2.65881e-17	Dlg3	Unchanged
ENSMUSG00000000884	1988	2297	1469	1519	1830.79	-0.216094	0.0694112	-3.11324	0.00185046	0.00387003	Gnb1l	Unchanged
ENSMUSG00000000889	0	0	0	2	0.548467	2.70178	4.06892	0.664004	0.506688	NA	Dbh	Unchanged
ENSMUSG00000000901	219	307	243	291	270.814	0.331754	0.176757	1.8769	0.060532	0.0966236	Mmp11	Unchanged
ENSMUSG00000000902	1295	1497	479	453	905.599	-1.27766	0.101451	-12.5939	2.28119e-36	1.88103e-35	Smarcb1	Down_regulated
ENSMUSG00000000903	73	88	234	226	167.436	1.82163	0.227125	8.02039	1.05412e-15	4.91427e-15	Vpreb3	Up_regulated
ENSMUSG00000000915	359	386	436	496	435.322	0.622464	0.137328	4.53269	5.82377e-06	1.58999e-05	Hip1r	Unchanged
ENSMUSG00000000916	198	250	114	134	172.634	-0.547096	0.214232	-2.55376	0.0106568	0.0197783	Nsun5	Unchanged
ENSMUSG00000000934	175	223	104	111	151.924	-0.580433	0.227283	-2.5538	0.0106555	0.0197776	Top1mt	Unchanged
ENSMUSG00000000938	5	6	2	5	4.47881	-0.359534	1.30259	-0.276015	0.782537	0.833987	Hoxa10	Unchanged
ENSMUSG00000000948	998	1165	696	725	899.152	-0.301761	0.0952835	-3.16698	0.0015403	0.00325823	Gm38393	Unchanged
ENSMUSG00000000957	80	113	82	98	94.8494	0.209706	0.288085	0.727931	0.466656	0.557949	Mmp14	Unchanged
ENSMUSG00000000958	1378	1549	1126	1224	1338.36	-0.0148454	0.0800486	-0.185454	0.852873	0.890101	Slc7a7	Unchanged
ENSMUSG00000000959	571	713	379	379	508.842	-0.452233	0.126868	-3.56459	0.00036443	0.000833599	Oxa1l	Unchanged
ENSMUSG00000000976	1465	1778	336	466	969.324	-1.71367	0.111272	-15.4008	1.61663e-53	1.85382e-52	Heatr6	Down_regulated
ENSMUSG00000001014	14	20	38	44	30.9386	1.57968	0.515253	3.06584	0.00217059	0.0044959	Icam4	Up_regulated
ENSMUSG00000001016	1877	2238	730	777	1370.54	-1.14421	0.0803315	-14.2436	4.91426e-46	4.86664e-45	Ilf2	Down_regulated
ENSMUSG00000001017	3042	3556	813	921	2004.94	-1.62478	0.0705854	-23.0186	3.03806e-117	8.5239e-116	Chtop	Down_regulated
ENSMUSG00000001018	179	206	164	190	188.564	0.180863	0.202602	0.892699	0.372018	0.462804	Snapin	Unchanged
ENSMUSG00000001021	2	4	6	10	5.84802	1.72856	1.19182	1.45036	0.146959	0.212274	S100a3	Unchanged
ENSMUSG00000001025	4	6	3	6	4.79602	0.152525	1.25004	0.122017	0.902886	0.92751	S100a6	Unchanged
ENSMUSG00000001027	8	9	50	66	36.6561	3.06978	0.544627	5.63648	1.73561e-08	5.66121e-08	Scn4a	Up_regulated
ENSMUSG00000001029	85	93	119	137	113.396	0.824331	0.262577	3.13938	0.00169304	0.00356195	Icam2	Unchanged
ENSMUSG00000001034	351	377	193	219	284.256	-0.522184	0.168589	-3.09737	0.00195244	0.00406927	Mapk7	Unchanged
ENSMUSG00000001036	15901	18398	3722	4106	10091.1	-1.8286	0.0392787	-46.5544	0	0	Epn2	Down_regulated
ENSMUSG00000001039	127	158	92	104	120.712	-0.234209	0.252536	-0.92743	0.353704	0.44426	B9d1	Unchanged
ENSMUSG00000001052	4409	5046	1084	1109	2793.45	-1.80468	0.0622503	-28.9907	8.61832e-185	5.31056e-183	Sec24b	Down_regulated
ENSMUSG00000001053	313	364	171	211	263.362	-0.524115	0.175657	-2.98374	0.00284749	0.00579843	N4bp3	Unchanged
ENSMUSG00000001054	795	956	401	395	627.178	-0.830742	0.115826	-7.1723	7.37467e-13	3.06866e-12	Rmnd5b	Unchanged
ENSMUSG00000001056	1115	1254	673	693	931.751	-0.491531	0.095138	-5.16651	2.38509e-07	7.20783e-07	Nhp2	Unchanged
ENSMUSG00000001062	293	356	176	166	245.79	-0.616457	0.181219	-3.40172	0.000669626	0.00148265	Vps9d1	Unchanged
ENSMUSG00000001076	10	17	7	10	10.8963	-0.351375	0.840018	-0.418294	0.675732	0.749679	C1ql4	Unchanged
ENSMUSG00000001082	207	285	171	166	207.777	-0.232837	0.198282	-1.17427	0.240286	0.32337	Mfsd10	Unchanged
ENSMUSG00000001089	8164	9068	3917	4177	6256.01	-0.788847	0.0462161	-17.0687	2.53979e-65	3.45149e-64	Luzp1	Unchanged
ENSMUSG00000001095	41	43	106	138	88.2641	1.83513	0.315356	5.81923	5.91182e-09	1.99085e-08	Slc13a2	Up_regulated
ENSMUSG00000001098	241	305	163	200	227.496	-0.283567	0.188231	-1.50648	0.131944	0.192754	Kctd10	Unchanged
ENSMUSG00000001100	458	556	311	319	410.94	-0.380232	0.138878	-2.73789	0.0061834	0.0119394	Poldip2	Unchanged
ENSMUSG00000001103	1	2	2	8	3.45373	2.03597	1.60496	1.26855	0.204602	0.281713	Sebox	Unchanged
ENSMUSG00000001105	218	269	216	228	237.323	0.173228	0.180328	0.960629	0.336739	0.426777	Ift20	Unchanged
ENSMUSG00000001119	0	2	5	7	3.80844	2.93049	1.66955	1.75526	0.0792155	0.123004	Col6a1	Unchanged
ENSMUSG00000001120	6408	7223	2891	3014	4806.44	-0.904358	0.0492752	-18.3532	3.11102e-75	4.92941e-74	Pcbp3	Unchanged
ENSMUSG00000001123	63	64	42	55	56.7027	-0.0944092	0.371132	-0.254382	0.799201	0.848211	Lgals9	Unchanged
ENSMUSG00000001127	2604	2932	1459	1558	2127.14	-0.573545	0.0660733	-8.68044	3.9424e-18	2.00936e-17	Araf	Unchanged
ENSMUSG00000001128	169	179	154	132	161.507	0.0202779	0.226042	0.0897088	0.928519	0.945635	Cfp	Unchanged
ENSMUSG00000001131	140	205	143	169	166.691	0.167167	0.222605	0.750956	0.452679	0.543687	Timp1	Unchanged
ENSMUSG00000001134	429	477	240	231	342.012	-0.640484	0.154928	-4.13409	3.56362e-05	9.05673e-05	Uxt	Unchanged
ENSMUSG00000001138	1009	1159	494	539	790.44	-0.76668	0.102499	-7.47985	7.44078e-14	3.22863e-13	Cnnm3	Unchanged
ENSMUSG00000001143	1960	2157	883	936	1462.55	-0.877287	0.0795945	-11.022	2.99481e-28	2.04667e-27	Lman2l	Unchanged
ENSMUSG00000001150	3028	3333	2262	2388	2781.01	-0.150734	0.0606269	-2.48626	0.0129094	0.0235848	Mcm3ap	Unchanged
ENSMUSG00000001151	6313	7472	2324	2397	4500.14	-1.24076	0.0494983	-25.0668	1.14533e-138	4.10634e-137	Pcnt	Down_regulated
ENSMUSG00000001155	5	1	169	168	97.0474	6.11011	0.643529	9.49469	2.20866e-21	1.245e-20	Ftcd	Up_regulated
ENSMUSG00000001156	388	475	288	317	368.985	-0.206813	0.14586	-1.41788	0.156225	0.223822	Mxd1	Unchanged
ENSMUSG00000001157	1632	1847	633	637	1159.61	-1.15054	0.0884721	-13.0046	1.15211e-38	9.94365e-38	Gmcl1	Down_regulated
ENSMUSG00000001158	346	396	255	270	319.184	-0.195886	0.156185	-1.2542	0.209771	0.28747	Snrnp27	Unchanged
ENSMUSG00000001166	85	102	86	82	90.5522	0.152527	0.290992	0.524162	0.600166	0.682013	Oas1c	Unchanged
ENSMUSG00000001168	7	7	13	15	11.1559	1.29694	0.840295	1.54344	0.122724	0.180785	Oas1h	Unchanged
ENSMUSG00000001173	2787	3098	1276	1433	2120.18	-0.81863	0.0684778	-11.9547	6.13749e-33	4.70096e-32	Ocrl	Unchanged
ENSMUSG00000001175	1257	1396	1135	1255	1286.83	0.150461	0.0823125	1.82792	0.0675609	0.106985	Calm1	Unchanged
ENSMUSG00000001211	2230	2628	1025	1155	1731.54	-0.852502	0.0724942	-11.7596	6.30412e-32	4.72718e-31	Agpat3	Unchanged
ENSMUSG00000001225	0	5	12	12	7.86633	2.62337	1.16205	2.25753	0.0239752	0.0417612	Slc26a3	Up_regulated
ENSMUSG00000001227	75	75	43	41	58.4878	-0.537906	0.366588	-1.46733	0.142286	0.206129	Sema6b	Unchanged
ENSMUSG00000001228	5565	6502	2511	2637	4228.15	-0.924748	0.0496301	-18.6328	1.74126e-77	2.85447e-76	Uhrf1	Unchanged
ENSMUSG00000001229	586	665	274	272	442.313	-0.892406	0.136859	-6.52065	7.00033e-11	2.63105e-10	Dpp9	Unchanged
ENSMUSG00000001240	14	16	43	32	28.2649	1.63197	0.547617	2.98012	0.00288133	0.0058632	Ramp2	Up_regulated
ENSMUSG00000001247	257	321	168	187	232.787	-0.396871	0.183519	-2.16256	0.0305749	0.0521111	Lsr	Unchanged
ENSMUSG00000001248	1195	1399	593	633	942.591	-0.777136	0.0940629	-8.26188	1.43396e-16	6.92024e-16	Gramd1a	Unchanged
ENSMUSG00000001249	164	164	61	62	110.634	-1.11779	0.274349	-4.07433	4.61462e-05	0.000116	Hpn	Down_regulated
ENSMUSG00000001260	7	16	25	19	17.6762	1.2706	0.689084	1.8439	0.0651975	0.103469	Gabrg1	Unchanged
ENSMUSG00000001270	1598	1962	1042	1038	1405.28	-0.467773	0.0802285	-5.8305	5.52603e-09	1.86406e-08	Ckb	Unchanged
ENSMUSG00000001280	4485	4930	2312	2303	3475.08	-0.726566	0.0593298	-12.2462	1.75979e-34	1.401e-33	Sp1	Unchanged
ENSMUSG00000001281	98	124	207	216	170.663	1.23759	0.217016	5.70277	1.17875e-08	3.88864e-08	Itgb7	Up_regulated
ENSMUSG00000001285	294	348	284	280	307.25	0.119073	0.159839	0.744954	0.456299	0.547504	Myg1	Unchanged
ENSMUSG00000001288	135	155	229	255	203.624	1.04158	0.197291	5.27939	1.29611e-07	3.98622e-07	Rarg	Up_regulated
ENSMUSG00000001289	230	259	214	245	242.28	0.209881	0.179377	1.17006	0.241979	0.32528	Pfdn5	Unchanged
ENSMUSG00000001300	343	395	318	321	350.666	0.0965308	0.149478	0.645787	0.518417	0.60608	Efnb2	Unchanged
ENSMUSG00000001305	3127	3543	687	723	1932.22	-1.9394	0.0732777	-26.4665	2.35701e-154	1.01045e-152	Rrp15	Down_regulated
ENSMUSG00000001313	84	107	117	121	111.139	0.625548	0.263512	2.37389	0.0176017	0.0314626	Rnd2	Unchanged
ENSMUSG00000001323	157	185	264	277	231.77	0.966345	0.184358	5.24168	1.59118e-07	4.87015e-07	Srr	Unchanged
ENSMUSG00000001333	169	212	217	250	219.318	0.599283	0.189365	3.1647	0.00155241	0.00328091	Sync	Unchanged
ENSMUSG00000001334	13	12	34	31	24.256	1.67744	0.586498	2.8601	0.00423511	0.00840157	Fndc5	Up_regulated
ENSMUSG00000001348	65	70	100	118	92.7441	0.990422	0.291928	3.39269	0.000692089	0.00152927	Acp5	Unchanged
ENSMUSG00000001349	8	4	70	68	42.0045	3.81539	0.574491	6.64134	3.10844e-11	1.18974e-10	Cnn1	Up_regulated
ENSMUSG00000001366	377	424	262	291	340.678	-0.232894	0.151985	-1.53235	0.125436	0.184383	Fbxo9	Unchanged
ENSMUSG00000001376	6472	7289	1657	1722	4120.57	-1.72348	0.0539087	-31.9704	2.81424e-224	2.6386e-222	Vps50	Down_regulated
ENSMUSG00000001380	583	621	484	494	554.643	0.000652143	0.122694	0.00531521	0.995759	0.996792	Hars	Unchanged
ENSMUSG00000001383	250	238	410	406	344.405	1.0387	0.161585	6.42818	1.29137e-10	4.78188e-10	Zmat2	Up_regulated
ENSMUSG00000001403	350	424	363	437	403.558	0.351149	0.142457	2.46495	0.0137033	0.0249407	Ube2c	Unchanged
ENSMUSG00000001415	3666	4255	1034	1141	2434.17	-1.56152	0.0641721	-24.3333	8.71978e-131	2.85888e-129	Smg5	Down_regulated
ENSMUSG00000001416	3001	3494	1744	1976	2543.64	-0.501249	0.0617813	-8.11327	4.92753e-16	2.32421e-15	Cct3	Unchanged
ENSMUSG00000001418	298	417	289	320	335.308	0.0799762	0.15855	0.504423	0.613964	0.694333	Glmp	Unchanged
ENSMUSG00000001419	2243	2684	744	724	1546.14	-1.44034	0.079773	-18.0555	7.1372e-73	1.08981e-71	Mef2d	Down_regulated
ENSMUSG00000001420	76	80	204	228	158.25	1.76919	0.232411	7.61231	2.69231e-14	1.1874e-13	Tmem79	Up_regulated
ENSMUSG00000001424	37210	42157	15963	17108	27606	-0.960881	0.0319696	-30.0561	1.81943e-198	1.29927e-196	Snd1	Unchanged
ENSMUSG00000001435	1720	2101	1298	1366	1630.19	-0.214043	0.0730302	-2.93088	0.00338002	0.00680678	Col18a1	Unchanged
ENSMUSG00000001436	806	876	907	938	910.131	0.434857	0.0969912	4.48346	7.34411e-06	1.99027e-05	Slc19a1	Unchanged
ENSMUSG00000001440	7817	8834	2919	3099	5531.64	-1.16594	0.0468886	-24.8662	1.72693e-136	6.01772e-135	Kpnb1	Down_regulated
ENSMUSG00000001441	11026	12375	2644	2685	6890.29	-1.83205	0.0470872	-38.9077	0	0	Npepps	Down_regulated
ENSMUSG00000001444	87	87	85	86	88.6769	0.273136	0.296014	0.922711	0.356158	0.447019	Tbx21	Unchanged
ENSMUSG00000001445	393	468	315	356	387.357	-0.0557912	0.142439	-0.391686	0.69529	0.764931	Mrpl10	Unchanged
ENSMUSG00000001467	1947	2216	1062	1178	1590.62	-0.592028	0.0748354	-7.91107	2.55186e-15	1.17061e-14	Cyp51	Unchanged
ENSMUSG00000001473	374	410	417	417	416.927	0.391619	0.139133	2.81472	0.00488198	0.00958632	Tubb6	Unchanged
ENSMUSG00000001493	5	5	16	20	12.4821	2.14443	0.839355	2.55486	0.0106231	0.0197188	Meox1	Up_regulated
ENSMUSG00000001494	2	0	2	2	1.63443	1.22485	2.24834	0.54478	0.585905	0.668752	Sost	Unchanged
ENSMUSG00000001497	8	7	3	6	6.00797	-0.455628	1.12985	-0.403264	0.686754	0.758132	Pax9	Unchanged
ENSMUSG00000001504	52	58	36	39	46.5353	-0.250849	0.404424	-0.620263	0.535085	0.621607	Irx2	Unchanged
ENSMUSG00000001506	11	11	19	20	16.1328	1.12438	0.695296	1.61713	0.105851	0.159387	Col1a1	Unchanged
ENSMUSG00000001507	682	795	390	388	559.663	-0.619827	0.121021	-5.12165	3.02879e-07	9.07732e-07	Itga3	Unchanged
ENSMUSG00000001508	3	8	90	114	60.0767	4.52336	0.549409	8.23314	1.82364e-16	8.7554e-16	Sgca	Up_regulated
ENSMUSG00000001510	16	10	42	52	32.6849	2.13581	0.53386	4.0007	6.31564e-05	0.000156898	Dlx3	Up_regulated
ENSMUSG00000001517	706	835	413	401	584.444	-0.614687	0.119459	-5.1456	2.66668e-07	8.02344e-07	Foxm1	Unchanged
ENSMUSG00000001518	1432	1678	923	928	1238.56	-0.443485	0.0834866	-5.31205	1.08397e-07	3.35475e-07	Itfg2	Unchanged
ENSMUSG00000001520	27	27	58	53	44	1.34072	0.429326	3.12284	0.00179118	0.00375087	Nrip2	Up_regulated
ENSMUSG00000001521	1476	1663	1053	1197	1358.23	-0.179179	0.0809448	-2.21359	0.0268567	0.0463497	Tulp3	Unchanged
ENSMUSG00000001524	113	131	104	106	115.554	0.0879704	0.256931	0.342389	0.732058	0.792305	Gtf2h4	Unchanged
ENSMUSG00000001525	3914	4734	2962	3151	3713.78	-0.194775	0.0516296	-3.77254	0.000161591	0.00038426	Tubb5	Unchanged
ENSMUSG00000001542	3266	3737	3049	3312	3410.11	0.163971	0.0536347	3.05718	0.00223428	0.00461938	Ell2	Unchanged
ENSMUSG00000001552	709	768	352	360	541.878	-0.751661	0.124872	-6.01946	1.74998e-09	6.05995e-09	Jup	Unchanged
ENSMUSG00000001555	30	36	99	89	68.5422	1.81844	0.354038	5.13629	2.80213e-07	8.42028e-07	Fkbp10	Up_regulated
ENSMUSG00000001558	41	62	311	326	203.909	2.93952	0.22985	12.7889	1.89225e-37	1.60031e-36	Klhl10	Up_regulated
ENSMUSG00000001566	17	10	13	17	14.8402	0.423699	0.734306	0.577007	0.563935	0.648188	Mnx1	Unchanged
ENSMUSG00000001569	1577	1754	995	1100	1359.18	-0.36794	0.0807299	-4.55767	5.17241e-06	1.41676e-05	Nom1	Unchanged
ENSMUSG00000001576	5117	5743	2201	2205	3745.99	-0.998505	0.0560869	-17.8028	6.71807e-71	9.9323e-70	Ergic1	Unchanged
ENSMUSG00000001583	196	240	183	196	207.233	0.103887	0.192572	0.53947	0.589562	0.671867	Tnk1	Unchanged
ENSMUSG00000001588	169	197	235	225	214.557	0.635676	0.192072	3.30958	0.000934377	0.00203497	Acap1	Unchanged
ENSMUSG00000001604	542	663	174	184	377.458	-1.44468	0.150749	-9.58335	9.39515e-22	5.35501e-21	Tcea3	Down_regulated
ENSMUSG00000001627	6555	7348	4152	4306	5593.44	-0.414624	0.0471165	-8.79998	1.36843e-18	7.07842e-18	Ifrd1	Unchanged
ENSMUSG00000001630	2376	2691	987	960	1716.78	-1.07598	0.0762944	-14.1031	3.63703e-45	3.5439e-44	Stk38l	Down_regulated
ENSMUSG00000001632	1121	1358	309	359	757.053	-1.58723	0.110046	-14.4233	3.69329e-47	3.74575e-46	Brpf1	Down_regulated
ENSMUSG00000001642	851	986	1117	1173	1070.67	0.621974	0.0878986	7.07604	1.48327e-12	6.08745e-12	Akr1b3	Unchanged
ENSMUSG00000001655	83	79	63	81	78.1646	0.121825	0.319754	0.380996	0.703206	0.77017	Hoxc13	Unchanged
ENSMUSG00000001656	64	65	85	99	81.8292	0.809162	0.309881	2.6112	0.00902249	0.0169493	Hoxc11	Unchanged
ENSMUSG00000001663	34	45	29	46	39.1488	0.227746	0.451119	0.504847	0.613666	0.694025	Gstt1	Unchanged
ENSMUSG00000001665	4	0	5	5	3.83609	1.54801	1.55087	0.998152	0.318206	0.407409	Gstt3	Unchanged
ENSMUSG00000001666	40	47	41	40	42.9431	0.202708	0.420026	0.482608	0.629374	0.708532	Ddt	Unchanged
ENSMUSG00000001670	2	1	7	3	3.58553	2.03142	1.56541	1.29769	0.194393	0.269543	Tat	Unchanged
ENSMUSG00000001672	26	41	22	25	28.4912	-0.195224	0.521117	-0.374627	0.707938	0.773978	Marveld3	Unchanged
ENSMUSG00000001674	1215	1480	630	649	979.986	-0.768741	0.0931408	-8.25354	1.53773e-16	7.41003e-16	Ddx18	Unchanged
ENSMUSG00000001687	2825	3276	1082	1076	2012.67	-1.19466	0.069821	-17.1104	1.24201e-65	1.70116e-64	Ubl3	Down_regulated
ENSMUSG00000001700	66	61	47	38	53.6198	-0.281464	0.388274	-0.724911	0.468506	0.559832	Gramd3	Unchanged
ENSMUSG00000001707	784	938	753	773	827.404	0.131419	0.0990746	1.32646	0.184686	0.258571	Eef1e1	Unchanged
ENSMUSG00000001729	444	580	298	306	405.153	-0.451791	0.142515	-3.17012	0.00152374	0.00322504	Akt1	Unchanged
ENSMUSG00000001739	300	324	258	279	295.771	0.0836942	0.163203	0.512822	0.608076	0.688869	Cldn15	Unchanged
ENSMUSG00000001741	24	21	58	49	40.8814	1.54767	0.45521	3.39991	0.00067409	0.00149165	Il16	Up_regulated
ENSMUSG00000001750	310	404	216	182	276.321	-0.530048	0.179432	-2.95404	0.00313646	0.00634177	Tcirg1	Unchanged
ENSMUSG00000001751	55	72	78	78	73.253	0.606595	0.324382	1.87	0.0614836	0.0980106	Naglu	Unchanged
ENSMUSG00000001755	128	153	110	117	128.741	-0.00279345	0.243365	-0.0114784	0.990842	0.992784	Coasy	Unchanged
ENSMUSG00000001761	479	558	267	276	391.931	-0.629031	0.142615	-4.41069	1.03042e-05	2.75354e-05	Smo	Unchanged
ENSMUSG00000001763	293	307	53	84	176.881	-1.83745	0.238309	-7.71035	1.25471e-14	5.60963e-14	Tspan33	Down_regulated
ENSMUSG00000001767	652	708	325	359	506.727	-0.691549	0.128263	-5.39166	6.98079e-08	2.18862e-07	Crnkl1	Unchanged
ENSMUSG00000001768	1282	1406	507	535	913.753	-1.06611	0.0987161	-10.7997	3.45273e-27	2.28763e-26	Rin2	Down_regulated
ENSMUSG00000001773	1	5	4	1	2.7559	0.116116	1.70154	0.068242	0.945593	0.958202	Folh1	Unchanged
ENSMUSG00000001774	1955	2244	1085	1077	1577.59	-0.653355	0.0764478	-8.54642	1.26966e-17	6.35317e-17	Chordc1	Unchanged
ENSMUSG00000001783	1297	1558	735	739	1072.46	-0.647485	0.0895072	-7.23389	4.69351e-13	1.97031e-12	Rtcb	Unchanged
ENSMUSG00000001785	1072	1213	719	660	916.739	-0.423531	0.101976	-4.15323	3.2782e-05	8.35578e-05	Pwp1	Unchanged
ENSMUSG00000001786	2986	3261	1005	1085	2029.65	-1.27929	0.0713928	-17.919	8.37597e-72	1.26269e-70	Fbxo7	Down_regulated
ENSMUSG00000001794	919	1105	689	720	863.263	-0.216866	0.0970479	-2.23463	0.0254419	0.0440598	Capns1	Unchanged
ENSMUSG00000001802	134	178	85	85	119.44	-0.565077	0.257286	-2.1963	0.0280704	0.0482654	Lrp3	Unchanged
ENSMUSG00000001804	1	0	0	1	0.524233	0.217206	3.94056	0.0551206	0.956042	NA	Dsg4	Unchanged
ENSMUSG00000001815	0	1	6	5	3.34102	3.77969	1.97329	1.91543	0.055438	0.0893404	Evx2	Unchanged
ENSMUSG00000001819	7	12	4	7	7.38491	-0.474923	1.0214	-0.464974	0.64195	0.720356	Hoxd13	Unchanged
ENSMUSG00000001823	3	3	2	2	2.52027	-0.286807	1.6988	-0.168829	0.865931	0.900766	Hoxd12	Unchanged
ENSMUSG00000001827	462	518	338	351	420.572	-0.205682	0.13725	-1.49859	0.133981	0.195445	Folr1	Unchanged
ENSMUSG00000001829	5150	5936	1141	1167	3199.93	-1.96019	0.0592858	-33.0634	9.98951e-240	1.06712e-237	Clpb	Down_regulated
ENSMUSG00000001833	4746	5393	2116	2138	3535.79	-0.949546	0.0557682	-17.0267	5.20996e-65	7.04344e-64	2023-09-07	Unchanged
ENSMUSG00000001844	316	338	158	163	241.629	-0.726343	0.183038	-3.96827	7.23956e-05	0.000178913	Zdhhc4	Unchanged
ENSMUSG00000001847	1143	1300	576	586	890.738	-0.768585	0.097729	-7.86445	3.70729e-15	1.68757e-14	Rac1	Unchanged
ENSMUSG00000001855	5226	5943	1931	2154	3722.54	-1.14924	0.0543747	-21.1355	3.74845e-99	8.22419e-98	Nup214	Down_regulated
ENSMUSG00000001864	80	77	89	73	82.4144	0.345421	0.315235	1.09576	0.273185	0.361581	Aif1l	Unchanged
ENSMUSG00000001870	1943	2085	834	900	1418.81	-0.916379	0.0827462	-11.0746	1.66661e-28	1.14497e-27	Ltbp1	Unchanged
ENSMUSG00000001891	1405	1529	711	741	1086.83	-0.713886	0.0908731	-7.85586	3.97033e-15	1.8051e-14	Ugp2	Unchanged
ENSMUSG00000001901	73	66	126	134	105.902	1.19766	0.280062	4.27639	1.89945e-05	4.95786e-05	Kcnh6	Up_regulated
ENSMUSG00000001909	1971	2291	1115	1202	1634.62	-0.575691	0.0728321	-7.90436	2.69319e-15	1.23284e-14	Trmt1	Unchanged
ENSMUSG00000001910	2491	2801	1195	1240	1906.57	-0.817331	0.0700628	-11.6657	1.90831e-31	1.41427e-30	Nacc1	Unchanged
ENSMUSG00000001911	669	816	820	873	819.85	0.495039	0.0994816	4.97619	6.48496e-07	1.90157e-06	Nfix	Unchanged
ENSMUSG00000001918	5781	6819	2303	2321	4201.74	-1.14081	0.0517994	-22.0237	1.70669e-107	4.15746e-106	Slc1a5	Down_regulated
ENSMUSG00000001924	3015	3538	1920	2036	2624.48	-0.423807	0.059075	-7.17405	7.2813e-13	3.03029e-12	Uba1	Unchanged
ENSMUSG00000001930	2752	3036	2631	2760	2859.19	0.199086	0.0597359	3.33277	0.000859858	0.00188006	Vwf	Unchanged
ENSMUSG00000001942	610	692	514	538	597.297	-0.00456622	0.115571	-0.0395102	0.968484	0.976388	Siae	Unchanged
ENSMUSG00000001943	27	26	27	35	29.7693	0.518834	0.509379	1.01856	0.308412	0.396681	Vsig2	Unchanged
ENSMUSG00000001946	61	72	64	57	64.8923	0.171132	0.344668	0.496514	0.619532	0.699142	Esam	Unchanged
ENSMUSG00000001948	13	10	43	50	31.6794	2.30575	0.540832	4.26335	2.01389e-05	5.24133e-05	Spa17	Up_regulated
ENSMUSG00000001962	199	234	143	161	185.393	-0.206866	0.204014	-1.01398	0.310593	0.398995	Fam50a	Unchanged
ENSMUSG00000001964	218	267	220	267	248.766	0.309774	0.17913	1.72932	0.083751	0.129223	Emd	Unchanged
ENSMUSG00000001983	63	88	199	185	143.438	1.65957	0.246298	6.73804	1.60533e-11	6.25175e-11	Taco1	Up_regulated
ENSMUSG00000001985	6232	7315	3774	3994	5309.39	-0.498007	0.0449843	-11.0707	1.74078e-28	1.19529e-27	Grik3	Unchanged
ENSMUSG00000001986	49	51	92	116	81.8248	1.35329	0.317323	4.26471	2.00165e-05	5.21365e-05	Gria3	Up_regulated
ENSMUSG00000001988	9	16	33	26	22.4397	1.5632	0.613301	2.54883	0.0108084	0.0200398	Npas1	Up_regulated
ENSMUSG00000001995	12676	14111	4323	4528	8668.06	-1.29596	0.0429935	-30.1431	1.31957e-199	9.58066e-198	Sipa1l2	Down_regulated
ENSMUSG00000001998	2540	2930	1178	1191	1927.75	-0.903045	0.0697377	-12.9492	2.37483e-38	2.03284e-37	Ap4e1	Unchanged
ENSMUSG00000001999	549	619	537	593	588.397	0.254158	0.116694	2.17799	0.0294068	0.0503209	Blvra	Unchanged
ENSMUSG00000002006	625	729	226	242	443.337	-1.22879	0.13741	-8.94252	3.80387e-19	2.00501e-18	Pdzd4	Down_regulated
ENSMUSG00000002007	15	13	14	13	14.1721	0.241119	0.732385	0.329225	0.741986	0.799663	Srpk3	Unchanged
ENSMUSG00000002010	1146	1252	577	629	893.4	-0.691165	0.098632	-7.00751	2.42589e-12	9.85364e-12	Idh3g	Unchanged
ENSMUSG00000002012	38	48	47	60	49.8976	0.619321	0.393912	1.57223	0.115897	0.173045	Pnck	Unchanged
ENSMUSG00000002014	322	424	163	212	276.259	-0.68577	0.17762	-3.86089	0.000112974	0.000273745	Ssr4	Unchanged
ENSMUSG00000002015	2271	2625	1279	1351	1869.32	-0.592897	0.0688174	-8.61551	6.96317e-18	3.51598e-17	Bcap31	Unchanged
ENSMUSG00000002017	833	943	415	459	655.576	-0.72098	0.112304	-6.41992	1.36349e-10	5.04248e-10	Fam98a	Unchanged
ENSMUSG00000002020	145	178	184	206	184.377	0.577199	0.205	2.81561	0.00486846	0.00956194	Ltbp2	Unchanged
ENSMUSG00000002028	5882	6968	3690	3873	5090.55	-0.459781	0.0458069	-10.0374	1.04418e-23	6.28993e-23	Kmt2a	Unchanged
ENSMUSG00000002031	1359	1531	1221	1285	1374.36	0.0969201	0.0789503	1.22761	0.219594	0.29867	Ift46	Unchanged
ENSMUSG00000002032	82	84	77	72	80.608	0.144648	0.310727	0.465513	0.641564	0.720016	Tmem25	Unchanged
ENSMUSG00000002033	24	47	40	40	38.6501	0.498826	0.460259	1.0838	0.278455	0.366915	Cd3g	Unchanged
ENSMUSG00000002043	104	116	161	199	152.328	1.01005	0.230613	4.37986	1.18757e-05	3.15891e-05	Trappc6a	Up_regulated
ENSMUSG00000002052	2011	2163	1222	1230	1656.52	-0.46653	0.0778773	-5.99057	2.09101e-09	7.21501e-09	Supt6	Unchanged
ENSMUSG00000002055	2113	2422	2292	2390	2368.52	0.349595	0.062179	5.6224	1.88326e-08	6.12746e-08	Spag5	Unchanged
ENSMUSG00000002057	19	15	64	56	42.0372	2.11496	0.466719	4.53154	5.85557e-06	1.598e-05	Foxn1	Up_regulated
ENSMUSG00000002058	125	117	156	169	148.099	0.719958	0.235188	3.0612	0.00220454	0.00456078	Unc119	Unchanged
ENSMUSG00000002059	80	94	128	125	111.704	0.845932	0.264395	3.1995	0.00137666	0.00293231	Rab34	Unchanged
ENSMUSG00000002064	167	184	189	184	186.581	0.390837	0.204874	1.90769	0.056431	0.0907218	Sdf2	Unchanged
ENSMUSG00000002068	481	525	349	414	447.305	-0.0997796	0.136314	-0.731981	0.46418	0.555454	Ccne1	Unchanged
ENSMUSG00000002076	4531	5188	1609	1635	3152.1	-1.27933	0.0580632	-22.0333	1.38032e-107	3.36557e-106	Hsf2bp	Down_regulated
ENSMUSG00000002083	80	102	57	62	75.321	-0.305337	0.319136	-0.956762	0.338687	0.428955	Bbc3	Unchanged
ENSMUSG00000002100	13	23	80	59	47.7432	2.273	0.452774	5.02016	5.16295e-07	1.52473e-06	Mybpc3	Up_regulated
ENSMUSG00000002102	985	1226	733	813	943.804	-0.20989	0.0943811	-2.22385	0.0261584	0.0452134	Psmc3	Unchanged
ENSMUSG00000002103	447	434	199	193	314.965	-0.871797	0.169852	-5.13268	2.8565e-07	8.57575e-07	Acp2	Unchanged
ENSMUSG00000002104	138	116	53	36	84.4862	-1.21849	0.338257	-3.60227	0.000315449	0.000726213	Rapsn	Down_regulated
ENSMUSG00000002105	155	159	76	70	113.912	-0.804694	0.267701	-3.00594	0.00264758	0.00541163	Slc39a13	Unchanged
ENSMUSG00000002107	1147	1265	514	541	853.815	-0.891562	0.100758	-8.84857	8.86446e-19	4.6109e-18	Celf2	Unchanged
ENSMUSG00000002108	43	50	459	502	293.492	3.67294	0.210806	17.4234	5.48586e-68	7.74168e-67	Nr1h3	Up_regulated
ENSMUSG00000002109	961	1127	977	1027	1047	0.245216	0.088357	2.77529	0.0055153	0.0107361	Ddb2	Unchanged
ENSMUSG00000002111	63	80	287	331	207.563	2.41668	0.214047	11.2904	1.46365e-29	1.03471e-28	Spi1	Up_regulated
ENSMUSG00000002129	1653	1953	596	658	1182.24	-1.21983	0.0864939	-14.1031	3.63298e-45	3.54127e-44	Sf3a1	Down_regulated
ENSMUSG00000002147	201	239	280	273	257.806	0.636164	0.175181	3.63147	0.000281814	0.000652525	Stat6	Unchanged
ENSMUSG00000002190	521	575	175	194	356.592	-1.26985	0.154399	-8.22453	1.95965e-16	9.40496e-16	Clgn	Down_regulated
ENSMUSG00000002204	6	10	41	40	26.6011	2.65497	0.606982	4.37406	1.21959e-05	3.24044e-05	Napsa	Up_regulated
ENSMUSG00000002205	608	707	368	399	519.082	-0.474232	0.123908	-3.82728	0.000129567	0.000311777	Vrk3	Unchanged
ENSMUSG00000002210	856	955	705	730	823.152	-0.0333007	0.100195	-0.332359	0.739618	0.79787	Smg9	Unchanged
ENSMUSG00000002221	6344	6990	1982	2007	4198.58	-1.43928	0.0557843	-25.8009	8.6725e-147	3.44062e-145	Paxip1	Down_regulated
ENSMUSG00000002222	4800	5367	2381	2657	3763.74	-0.712026	0.0547153	-13.0133	1.02841e-38	8.88482e-38	Rmnd5a	Unchanged
ENSMUSG00000002227	1928	2318	1001	1113	1571.79	-0.701432	0.0750105	-9.35112	8.67273e-21	4.81172e-20	Mov10	Unchanged
ENSMUSG00000002228	150	194	136	149	159.324	0.0366046	0.220363	0.16611	0.86807	0.902199	Ppm1j	Unchanged
ENSMUSG00000002233	103	138	128	131	128.425	0.414485	0.246178	1.68368	0.0922435	0.140983	Rhoc	Unchanged
ENSMUSG00000002240	0	0	1	1	0.567217	2.74347	3.70464	0.74055	0.458966	NA	Prr27	Unchanged
ENSMUSG00000002249	296	322	110	126	209.028	-1.08926	0.198893	-5.47663	4.33507e-08	1.37579e-07	Tead3	Down_regulated
ENSMUSG00000002250	1449	1686	1116	1162	1365.22	-0.156461	0.0785998	-1.9906	0.0465247	0.0762588	Ppard	Unchanged
ENSMUSG00000002257	289	339	114	139	215.618	-1.0094	0.195427	-5.16514	2.40264e-07	7.25999e-07	Def6	Down_regulated
ENSMUSG00000002265	1060	1245	1396	1547	1362.12	0.656096	0.0791703	8.28715	1.15995e-16	5.62182e-16	Peg3	Unchanged
ENSMUSG00000002266	69	41	34	24	42.4828	-0.644771	0.474134	-1.35989	0.173865	0.245972	Zim1	Unchanged
ENSMUSG00000002274	45	44	22	26	34.1513	-0.596569	0.47812	-1.24774	0.212126	0.290027	Metrn	Unchanged
ENSMUSG00000002279	1579	1757	818	842	1237.7	-0.704713	0.0847739	-8.31285	9.34274e-17	4.54326e-16	Lmf1	Unchanged
ENSMUSG00000002280	144	161	69	49	103.777	-1.06208	0.292079	-3.63628	0.000276609	0.000641157	Ciao3	Down_regulated
ENSMUSG00000002289	72	85	133	134	111.729	1.0716	0.265569	4.0351	5.45784e-05	0.000136172	Angptl4	Up_regulated
ENSMUSG00000002297	5429	6031	2198	2293	3908.29	-1.04975	0.0543627	-19.3101	4.42005e-83	7.91811e-82	Dbf4	Down_regulated
ENSMUSG00000002307	236	299	114	133	192.245	-0.808586	0.204837	-3.94747	7.89828e-05	0.000194472	Daxx	Unchanged
ENSMUSG00000002308	356	418	254	270	326.054	-0.258465	0.154488	-1.67305	0.094318	0.143766	Cd320	Unchanged
ENSMUSG00000002319	157	209	106	100	142.026	-0.517212	0.237655	-2.17632	0.0295315	0.0505143	Ipo4	Unchanged
ENSMUSG00000002320	229	267	159	182	210.334	-0.237791	0.192176	-1.23736	0.215953	0.294348	Tm9sf1	Unchanged
ENSMUSG00000002324	136	135	109	110	124.714	-0.0096773	0.251712	-0.0384459	0.969332	0.977054	Rec8	Unchanged
ENSMUSG00000002325	193	237	176	183	200.231	0.0462968	0.196033	0.236168	0.813302	0.859745	Irf9	Unchanged
ENSMUSG00000002326	186	210	106	118	154.424	-0.520232	0.224667	-2.31557	0.0205816	0.0363455	Gmpr2	Unchanged
ENSMUSG00000002329	177	223	159	168	184.169	0.0168037	0.204626	0.0821192	0.934552	0.950154	Mdp1	Unchanged
ENSMUSG00000002332	129	143	98	117	123.356	-0.0394559	0.250619	-0.157434	0.874903	0.907744	Dhrs1	Unchanged
ENSMUSG00000002341	63	88	244	221	166.495	1.93594	0.234655	8.25017	1.58165e-16	7.61603e-16	Ncan	Up_regulated
ENSMUSG00000002342	671	773	673	733	729.775	0.264584	0.104815	2.5243	0.011593	0.0213654	Tmem161a	Unchanged
ENSMUSG00000002343	242	253	110	100	173.774	-0.935939	0.219861	-4.25696	2.07222e-05	5.38615e-05	Armc6	Unchanged
ENSMUSG00000002345	2	3	2	5	3.09297	0.785265	1.56258	0.502544	0.615285	0.695403	Borcs8	Unchanged
ENSMUSG00000002346	439	551	301	309	399.458	-0.390695	0.141585	-2.75944	0.00579005	0.0112332	Slc25a42	Unchanged
ENSMUSG00000002365	1802	2152	1723	1794	1903.39	0.13648	0.0677935	2.01317	0.044097	0.0726358	Snx9	Unchanged
ENSMUSG00000002372	2716	3083	1265	1345	2071.9	-0.849126	0.0669258	-12.6876	6.93018e-37	5.76556e-36	Ranbp3	Unchanged
ENSMUSG00000002379	108	145	105	128	123.597	0.188995	0.252592	0.748223	0.454326	0.545463	Ndufa11	Unchanged
ENSMUSG00000002384	36	45	70	61	55.7746	1.00396	0.377556	2.65911	0.00783474	0.014872	Bmp8b	Up_regulated
ENSMUSG00000002393	191	239	109	103	158.586	-0.711202	0.224736	-3.16462	0.00155288	0.00328164	Nr2f6	Unchanged
ENSMUSG00000002395	147	172	99	92	127.439	-0.433701	0.248168	-1.74761	0.0805322	0.124848	Use1	Unchanged
ENSMUSG00000002396	48	69	88	107	81.7498	1.04674	0.31445	3.32878	0.000872261	0.00190606	Ocel1	Up_regulated
ENSMUSG00000002409	270	288	87	105	182.824	-1.2413	0.215472	-5.76085	8.36937e-09	2.79354e-08	Dyrk1b	Down_regulated
ENSMUSG00000002413	8147	9102	3011	3000	5670.75	-1.21805	0.0505357	-24.1028	2.33502e-128	7.43129e-127	Braf	Down_regulated
ENSMUSG00000002416	76	74	192	219	150.994	1.75072	0.239967	7.29568	2.97157e-13	1.25737e-12	Ndufb2	Up_regulated
ENSMUSG00000002428	3975	4464	1347	1428	2726.13	-1.30252	0.0615463	-21.1632	2.08461e-99	4.58913e-98	Hltf	Down_regulated
ENSMUSG00000002455	1783	2104	1691	1758	1869.22	0.13245	0.0682852	1.93966	0.0524208	0.0848769	Prpf6	Unchanged
ENSMUSG00000002458	84	103	42	32	63.9112	-1.02621	0.360772	-2.84449	0.00444826	0.0087963	Rgs19	Down_regulated
ENSMUSG00000002459	216	252	239	221	238.039	0.281592	0.183469	1.53482	0.124828	0.183521	Rgs20	Unchanged
ENSMUSG00000002475	274	323	215	217	259.458	-0.161362	0.173078	-0.93231	0.351176	0.441448	Abhd3	Unchanged
ENSMUSG00000002477	2440	2806	972	1076	1784.57	-1.05437	0.071838	-14.677	9.04911e-49	9.50303e-48	Snrpd1	Down_regulated
ENSMUSG00000002486	247	304	198	227	246.443	-0.069446	0.177972	-0.390206	0.696384	0.76594	Tchp	Unchanged
ENSMUSG00000002489	9116	10469	2297	2393	5827.08	-1.75868	0.0465715	-37.763	0	0	Tiam1	Down_regulated
ENSMUSG00000002496	1593	1864	783	808	1244.3	-0.815001	0.083216	-9.79381	1.19703e-22	7.00509e-22	Tsc2	Unchanged
ENSMUSG00000002500	36	34	114	127	84.4339	2.08021	0.325254	6.39563	1.59888e-10	5.87217e-10	Rpl3l	Up_regulated
ENSMUSG00000002504	110	153	98	82	111.127	-0.231026	0.272371	-0.848206	0.396323	0.486148	Slc9a3r2	Unchanged
ENSMUSG00000002524	1081	1315	288	307	717.527	-1.7037	0.112593	-15.1315	1.00428e-51	1.1139e-50	Puf60	Down_regulated
ENSMUSG00000002546	515	611	271	263	409.771	-0.770112	0.141629	-5.43751	5.40294e-08	1.70514e-07	Golga2	Unchanged
ENSMUSG00000002550	172	177	133	163	164.181	0.0583544	0.221303	0.263686	0.792022	0.842404	Uck1	Unchanged
ENSMUSG00000002565	4	5	11	4	6.37948	1.06187	1.13047	0.939317	0.347568	0.437481	Scin	Unchanged
ENSMUSG00000002578	146	164	835	877	556.403	2.76882	0.136382	20.3019	1.23814e-91	2.47296e-90	Ikzf4	Up_regulated
ENSMUSG00000002580	30	36	36	50	39.3891	0.682378	0.445377	1.53214	0.125489	0.18442	Mien1	Unchanged
ENSMUSG00000002588	3	4	16	6	7.93092	1.9791	1.07265	1.84506	0.0650293	0.103215	Pon1	Unchanged
ENSMUSG00000002602	102	101	154	145	131.79	0.858255	0.248532	3.45329	0.000553786	0.00124028	Axl	Unchanged
ENSMUSG00000002603	100	111	45	64	79.2611	-0.655772	0.320141	-2.04839	0.0405219	0.067227	Tgfb1	Unchanged
ENSMUSG00000002608	799	898	504	543	686.649	-0.394673	0.108935	-3.62301	0.000291192	0.000673283	Ccdc97	Unchanged
ENSMUSG00000002617	403	415	443	453	442.727	0.430672	0.137786	3.12566	0.00177407	0.00371922	Zfp40	Unchanged
ENSMUSG00000002625	1599	1795	1695	1783	1765.76	0.337752	0.0710091	4.75646	1.97018e-06	5.57577e-06	Akap8l	Unchanged
ENSMUSG00000002633	1	1	5	6	3.57226	2.75755	1.64958	1.67166	0.0945906	0.144072	Shh	Unchanged
ENSMUSG00000002635	718	838	353	348	555.967	-0.845199	0.122467	-6.90143	5.14814e-12	2.05712e-11	Pdcd2l	Unchanged
ENSMUSG00000002658	515	594	426	446	501.765	-0.0430943	0.125297	-0.343938	0.730893	0.791242	Gtf2f1	Unchanged
ENSMUSG00000002660	143	156	109	137	138.319	0.0167136	0.239121	0.0698962	0.944276	0.957203	Clpp	Unchanged
ENSMUSG00000002661	40	37	36	32	37.1649	0.11756	0.457347	0.257048	0.797142	0.846714	Alkbh7	Unchanged
ENSMUSG00000002668	35	45	23	31	33.5274	-0.262486	0.479458	-0.547463	0.58406	0.667465	Dennd1c	Unchanged
ENSMUSG00000002679	1775	1948	594	620	1200.68	-1.3155	0.0886269	-14.8431	7.70875e-50	8.24829e-49	Med6	Down_regulated
ENSMUSG00000002688	911	921	267	303	584.271	-1.38857	0.129534	-10.7197	8.22307e-27	5.39749e-26	Prkd1	Down_regulated
ENSMUSG00000002718	5408	5977	1806	1996	3695.3	-1.28181	0.056663	-22.6217	2.6535e-113	6.98622e-112	Cse1l	Down_regulated
ENSMUSG00000002728	706	807	337	376	549.387	-0.783162	0.122228	-6.4074	1.48027e-10	5.45346e-10	Naa20	Unchanged
ENSMUSG00000002731	239	293	172	160	216.121	-0.371797	0.192436	-1.93205	0.0533531	0.0862632	Prkra	Unchanged
ENSMUSG00000002732	134	135	190	199	172.352	0.830531	0.215813	3.84838	0.0001189	0.000287382	Fkbp7	Unchanged
ENSMUSG00000002733	1582	1759	1017	1019	1345.72	-0.411846	0.0822366	-5.00807	5.49793e-07	1.62016e-06	Plekha3	Unchanged
ENSMUSG00000002741	593	677	351	399	503.993	-0.457953	0.126695	-3.6146	0.000300817	0.00069449	Ykt6	Unchanged
ENSMUSG00000002748	9419	10542	3112	3125	6357.82	-1.37555	0.0484238	-28.4065	1.6786e-177	9.57389e-176	Baz1b	Down_regulated
ENSMUSG00000002763	268	313	450	467	393.249	0.962944	0.14255	6.75515	1.42692e-11	5.57111e-11	Pex6	Unchanged
ENSMUSG00000002767	157	155	111	134	141.37	-0.0544395	0.238983	-0.227797	0.819804	0.865109	Mrpl2	Unchanged
ENSMUSG00000002768	42	77	106	95	83.9282	1.08143	0.325162	3.32582	0.000881576	0.00192512	Mea1	Up_regulated
ENSMUSG00000002769	76	81	76	83	81.1957	0.317975	0.306955	1.0359	0.300249	0.387694	Gnmt	Unchanged
ENSMUSG00000002771	133	146	462	459	325.426	2.02641	0.166722	12.1544	5.4361e-34	4.2859e-33	Grin2d	Up_regulated
ENSMUSG00000002778	333	429	283	302	339.907	-0.072961	0.152841	-0.477365	0.633103	0.711991	Kdelr1	Unchanged
ENSMUSG00000002781	178	237	336	325	282.299	0.982654	0.171843	5.71831	1.07587e-08	3.56231e-08	Tmem143	Unchanged
ENSMUSG00000002791	26	47	181	200	124.338	2.69899	0.289892	9.31033	1.27434e-20	7.03124e-20	Pdxk-ps	Up_regulated
ENSMUSG00000002797	358	442	379	421	409.673	0.305721	0.138751	2.20337	0.0275684	0.0474648	Ggct	Unchanged
ENSMUSG00000002799	303	406	249	264	307.15	-0.156501	0.162411	-0.963612	0.33524	0.425188	Jag2	Unchanged
ENSMUSG00000002803	59	89	43	44	58.2777	-0.450202	0.368819	-1.22066	0.222216	0.301889	Btbd6	Unchanged
ENSMUSG00000002804	93	111	171	202	152.271	1.17365	0.229913	5.10474	3.31251e-07	9.91168e-07	Nudt14	Up_regulated
ENSMUSG00000002808	494	562	453	450	498.74	0.0782523	0.127038	0.615977	0.537909	0.624304	Epdr1	Unchanged
ENSMUSG00000002812	702	823	613	584	689.682	-0.0432535	0.111172	-0.389067	0.697227	0.766673	Flii	Unchanged
ENSMUSG00000002814	3867	4410	2259	2397	3220.62	-0.527124	0.0552627	-9.53851	1.44897e-21	8.21566e-21	Top3a	Unchanged
ENSMUSG00000002820	538	592	419	471	511.896	-0.0440214	0.125857	-0.349773	0.726509	0.787969	Atg4d	Unchanged
ENSMUSG00000002825	707	855	210	228	482.015	-1.52897	0.134489	-11.3688	5.98287e-30	4.27242e-29	Qtrt1	Down_regulated
ENSMUSG00000002831	25	30	15	17	21.6651	-0.477074	0.593481	-0.803857	0.421479	0.512305	Plin4	Unchanged
ENSMUSG00000002833	1338	1657	982	1086	1271.22	-0.228217	0.0824264	-2.76874	0.00562732	0.0109403	Hdgfl2	Unchanged
ENSMUSG00000002835	2749	3224	1814	1873	2415.67	-0.391272	0.0617129	-6.34019	2.2948e-10	8.34807e-10	Chaf1a	Unchanged
ENSMUSG00000002844	397	470	400	372	418.073	0.139581	0.140915	0.990533	0.321914	0.410708	Adprh	Unchanged
ENSMUSG00000002845	5683	6649	2219	2317	4115.5	-1.13853	0.0506217	-22.4909	5.09394e-112	1.31329e-110	Tmem39a	Down_regulated
ENSMUSG00000002846	2051	2491	1163	1276	1731.37	-0.591652	0.0716426	-8.25838	1.47658e-16	7.12196e-16	Timmdc1	Unchanged
ENSMUSG00000002847	229	282	897	937	636.782	2.14982	0.120656	17.8177	5.15031e-71	7.64481e-70	Pla1a	Up_regulated
ENSMUSG00000002870	2141	2449	1103	1142	1690.64	-0.728327	0.0728069	-10.0035	1.47041e-23	8.80049e-23	Mcm2	Unchanged
ENSMUSG00000002871	260	326	202	201	248.398	-0.231765	0.177982	-1.30218	0.192855	0.268295	Tpra1	Unchanged
ENSMUSG00000002881	447	562	129	141	307.325	-1.59467	0.16894	-9.43924	3.75493e-21	2.10161e-20	Nab1	Down_regulated
ENSMUSG00000002885	2001	2372	896	947	1525.2	-0.941736	0.0758818	-12.4106	2.29043e-35	1.86097e-34	Adgre5	Unchanged
ENSMUSG00000002897	363	377	387	373	386.327	0.339106	0.147964	2.29181	0.0219165	0.0385643	Il17ra	Unchanged
ENSMUSG00000002900	631	821	348	377	537.101	-0.693148	0.125491	-5.52348	3.32353e-08	1.06462e-07	Lamb1	Unchanged
ENSMUSG00000002908	205	229	232	222	228.638	0.369009	0.186097	1.98288	0.0473803	0.0775392	Kcnn1	Unchanged
ENSMUSG00000002910	274	362	446	433	394.638	0.77774	0.146221	5.31894	1.04374e-07	3.23448e-07	Arrdc2	Unchanged
ENSMUSG00000002944	5	10	15	11	10.7808	1.12439	0.861732	1.3048	0.191962	0.26728	Cd36	Unchanged
ENSMUSG00000002948	2	9	4	3	4.40214	-0.29003	1.3427	-0.216005	0.828984	0.871582	Map2k7	Unchanged
ENSMUSG00000002949	1631	1832	1388	1521	1619.8	0.0502264	0.0738424	0.680184	0.496388	0.587439	Timm44	Unchanged
ENSMUSG00000002957	5266	5895	1968	2190	3743.08	-1.12344	0.0552141	-20.3471	4.93044e-92	9.89314e-91	Ap2a2	Down_regulated
ENSMUSG00000002963	206	256	140	164	191.75	-0.298525	0.202217	-1.47626	0.139874	0.203019	Pnkp	Unchanged
ENSMUSG00000002968	531	659	389	389	493.069	-0.305271	0.128231	-2.38064	0.0172827	0.030918	Med25	Unchanged
ENSMUSG00000002980	1042	1189	953	952	1052.79	0.0761984	0.0901042	0.84567	0.397737	0.487561	Bcam	Unchanged
ENSMUSG00000002981	2101	2492	996	1028	1627.14	-0.876991	0.0739367	-11.8614	1.87881e-32	1.42814e-31	Clptm1	Unchanged
ENSMUSG00000002983	832	1076	393	449	674.327	-0.872365	0.114476	-7.62053	2.52631e-14	1.11551e-13	Relb	Unchanged
ENSMUSG00000002984	1262	1464	733	830	1068.16	-0.499779	0.0892648	-5.59883	2.15799e-08	6.99255e-08	Tomm40	Unchanged
ENSMUSG00000002985	497	610	564	622	589.353	0.405023	0.116552	3.47504	0.000510783	0.00114762	Apoe	Unchanged
ENSMUSG00000002996	1172	1467	912	899	1117.66	-0.234594	0.0895813	-2.61878	0.00882451	0.0166013	Hbp1	Unchanged
ENSMUSG00000002997	158	198	197	204	195.127	0.47924	0.199241	2.40533	0.016158	0.0290514	Prkar2b	Unchanged
ENSMUSG00000003031	230	256	174	163	207.437	-0.224247	0.195935	-1.1445	0.252417	0.337831	Cdkn1b	Unchanged
ENSMUSG00000003032	1846	2120	1165	1246	1593.84	-0.414905	0.0736308	-5.63493	1.75126e-08	5.70938e-08	Klf4	Unchanged
ENSMUSG00000003033	518	625	289	344	440.974	-0.548794	0.13667	-4.01546	5.93307e-05	0.000147732	Ap1m1	Unchanged
ENSMUSG00000003037	1106	1319	685	759	964.893	-0.443571	0.0926583	-4.78717	1.69152e-06	4.81273e-06	Rab8a	Unchanged
ENSMUSG00000003038	712	849	361	415	577.516	-0.70455	0.119563	-5.89273	3.79863e-09	1.29342e-08	Hmgn2	Unchanged
ENSMUSG00000003039	254	258	302	314	292.772	0.565329	0.167192	3.38131	0.000721415	0.00159097	Fam32a	Unchanged
ENSMUSG00000003051	345	462	272	272	338.452	-0.25761	0.156265	-1.64854	0.0992414	0.150365	Elf3	Unchanged
ENSMUSG00000003053	15	19	24	26	21.9386	0.863386	0.591286	1.46018	0.14424	0.208647	Cyp2c29	Unchanged
ENSMUSG00000003062	1111	1193	743	670	932.024	-0.40256	0.105506	-3.81553	0.000135893	0.000326126	Stard3nl	Unchanged
ENSMUSG00000003068	1052	1297	409	408	769.611	-1.21606	0.107119	-11.3524	7.2133e-30	5.13982e-29	Stk11	Down_regulated
ENSMUSG00000003070	47	68	161	182	123.243	1.88668	0.266837	7.07055	1.54324e-12	6.3266e-12	Efna2	Up_regulated
ENSMUSG00000003072	354	463	306	273	351.149	-0.184447	0.157663	-1.16988	0.242048	0.325356	Atp5d	Unchanged
ENSMUSG00000003099	622	735	238	243	447.649	-1.19115	0.136799	-8.70734	3.11095e-18	1.59088e-17	Ppp5c	Down_regulated
ENSMUSG00000003119	8367	9463	4566	4669	6715.55	-0.646066	0.0448643	-14.4004	5.14153e-47	5.19434e-46	Cdk12	Unchanged
ENSMUSG00000003123	117	181	72	69	107.629	-0.760739	0.280906	-2.70816	0.00676569	0.012982	Lipe	Unchanged
ENSMUSG00000003131	2049	2423	793	764	1467.64	-1.21601	0.0813341	-14.9509	1.53759e-50	1.67198e-49	Pafah1b2	Down_regulated
ENSMUSG00000003134	3147	3579	1410	1405	2343.71	-0.952867	0.0657691	-14.4881	1.44157e-47	1.47236e-46	Tbc1d8	Unchanged
ENSMUSG00000003135	426	515	266	269	367.354	-0.508222	0.147177	-3.45313	0.000554119	0.00124092	Cnot11	Unchanged
ENSMUSG00000003153	7661	9288	6433	7060	7704.65	-0.0237029	0.0409097	-0.579395	0.562322	0.64653	Slc2a3	Unchanged
ENSMUSG00000003154	162	204	215	209	204.043	0.521064	0.196502	2.6517	0.00800871	0.0151794	Foxj2	Unchanged
ENSMUSG00000003161	127	153	64	82	105.416	-0.636866	0.274788	-2.31766	0.0204679	0.0361652	Sri	Unchanged
ENSMUSG00000003166	59	71	130	136	105.182	1.33846	0.276188	4.84619	1.25853e-06	3.6163e-06	Dgcr2	Up_regulated
ENSMUSG00000003184	189	250	160	181	196.75	-0.0558774	0.200212	-0.279092	0.780174	0.83198	Irf3	Unchanged
ENSMUSG00000003190	290	337	190	192	252.245	-0.410258	0.176149	-2.32904	0.0198568	0.0351751	Bcl2l12	Unchanged
ENSMUSG00000003198	208	223	259	265	247.818	0.583067	0.178692	3.26298	0.00110247	0.00238017	Zfp959	Unchanged
ENSMUSG00000003199	423	427	273	327	365.91	-0.207307	0.154281	-1.3437	0.179045	0.252329	Mpnd	Unchanged
ENSMUSG00000003200	1016	1189	527	610	827.688	-0.652775	0.101341	-6.44137	1.18398e-10	4.39168e-10	Sh3gl1	Unchanged
ENSMUSG00000003206	10	7	30	20	18.2578	1.85205	0.698917	2.64988	0.00805192	0.0152557	Ebi3	Up_regulated
ENSMUSG00000003208	170	203	74	63	124.482	-1.13671	0.259569	-4.37922	1.19103e-05	3.16745e-05	Yju2	Down_regulated
ENSMUSG00000003226	11683	13146	5220	5526	8751.77	-0.906133	0.0410054	-22.0979	3.31388e-108	8.1641e-107	Ranbp2	Unchanged
ENSMUSG00000003227	2	3	11	14	8.19793	2.62927	1.08172	2.43063	0.0150727	0.0272613	Edar	Up_regulated
ENSMUSG00000003228	1075	1271	721	708	943.531	-0.409256	0.0953184	-4.29357	1.75824e-05	4.59896e-05	Grk5	Unchanged
ENSMUSG00000003233	591	719	525	533	600.122	-0.00154795	0.115729	-0.0133756	0.989328	0.99184	Dvl3	Unchanged
ENSMUSG00000003234	750	852	568	578	692.999	-0.179741	0.10843	-1.65766	0.0973852	0.147793	Abcf3	Unchanged
ENSMUSG00000003235	2268	2721	1174	1205	1818.12	-0.762502	0.0705011	-10.8155	2.9086e-27	1.93153e-26	Eif2b5	Unchanged
ENSMUSG00000003269	416	488	179	188	311.429	-0.996127	0.161391	-6.17213	6.73766e-10	2.39e-09	Cyth2	Unchanged
ENSMUSG00000003271	59	78	358	398	245.315	2.77081	0.204176	13.5707	5.97709e-42	5.46641e-41	Sult2b1	Up_regulated
ENSMUSG00000003273	15	27	21	18	20.5614	0.219226	0.616561	0.355563	0.722168	0.783913	Car11	Unchanged
ENSMUSG00000003279	335	364	712	815	593.003	1.42735	0.121701	11.7283	9.12917e-32	6.8142e-31	Dlgap1	Up_regulated
ENSMUSG00000003282	2790	3047	1538	1598	2232.13	-0.595201	0.0674153	-8.82887	1.05736e-18	5.48898e-18	Plag1	Unchanged
ENSMUSG00000003283	509	664	313	336	451.828	-0.544862	0.135424	-4.02338	5.73677e-05	0.000142953	Hck	Unchanged
ENSMUSG00000003299	191	243	171	175	197.344	-0.0184274	0.198378	-0.0928902	0.925991	0.943806	Mrpl4	Unchanged
ENSMUSG00000003308	557	729	366	368	501.908	-0.498748	0.129845	-3.8411	0.000122482	0.000295601	Keap1	Unchanged
ENSMUSG00000003309	105	141	103	104	114.832	0.0620384	0.259994	0.238615	0.811404	0.858156	Ap1m2	Unchanged
ENSMUSG00000003316	13015	14673	7069	7319	10441.8	-0.641772	0.0396569	-16.1831	6.63702e-59	8.14856e-58	Glg1	Unchanged
ENSMUSG00000003341	49	49	75	87	68.4674	1.02161	0.340301	3.00208	0.00268144	0.00547699	Atp8b3	Up_regulated
ENSMUSG00000003344	465	545	554	615	562.727	0.514397	0.118994	4.32288	1.54008e-05	4.0515e-05	Btbd2	Unchanged
ENSMUSG00000003345	654	859	501	505	630.834	-0.278365	0.116877	-2.38168	0.0172339	0.030839	Csnk1g2	Unchanged
ENSMUSG00000003346	163	202	120	145	158.485	-0.157293	0.222265	-0.707683	0.479142	0.570501	Abhd17a	Unchanged
ENSMUSG00000003348	285	289	288	259	287.908	0.231169	0.173848	1.32971	0.183612	0.258123	Mob3a	Unchanged
ENSMUSG00000003352	230	286	124	141	193.113	-0.655469	0.202492	-3.23701	0.00120791	0.00259235	Cacnb3	Unchanged
ENSMUSG00000003354	9	8	26	17	16.2251	1.64233	0.72487	2.2657	0.02347	0.0410181	Ccdc65	Up_regulated
ENSMUSG00000003355	133	141	120	109	128.184	0.0436066	0.248698	0.17534	0.860812	0.896586	Fkbp11	Unchanged
ENSMUSG00000003360	760	877	674	716	769.698	0.0675766	0.102079	0.662005	0.507968	0.597185	Ddx23	Unchanged
ENSMUSG00000003363	474	532	348	357	431.115	-0.210093	0.1358	-1.54707	0.121846	0.179634	Pld3	Unchanged
ENSMUSG00000003378	1065	1203	815	859	995.568	-0.135446	0.0912543	-1.48427	0.137737	0.200262	Grik5	Unchanged
ENSMUSG00000003379	67	70	232	225	161.261	2.04038	0.235891	8.64966	5.16547e-18	2.62197e-17	Cd79a	Up_regulated
ENSMUSG00000003380	130	176	113	133	139.383	-0.00596957	0.237916	-0.0250911	0.979982	0.985274	Rabac1	Unchanged
ENSMUSG00000003382	534	563	290	291	417.592	-0.616831	0.142171	-4.33864	1.43366e-05	3.78375e-05	Etv3	Unchanged
ENSMUSG00000003402	925	1067	716	777	880.251	-0.112854	0.0960347	-1.17514	0.23994	0.322938	Prkcsh	Unchanged
ENSMUSG00000003410	170	171	382	407	302.275	1.50887	0.168961	8.93029	4.24902e-19	2.23468e-18	Elavl3	Up_regulated
ENSMUSG00000003411	522	608	564	690	613.827	0.45163	0.119018	3.79464	0.000147857	0.000353277	Rab3b	Unchanged
ENSMUSG00000003418	365	360	200	191	278.526	-0.593084	0.176902	-3.35261	0.000800534	0.00175639	St8sia6	Unchanged
ENSMUSG00000003420	130	179	188	211	183.382	0.678717	0.209124	3.24552	0.00117236	0.00252038	Fcgrt	Unchanged
ENSMUSG00000003421	436	508	357	387	427.392	-0.0398496	0.135211	-0.294722	0.768206	0.821738	Nosip	Unchanged
ENSMUSG00000003423	106	144	98	104	114.253	0.00318897	0.260749	0.01223	0.990242	0.992363	Pih1d1	Unchanged
ENSMUSG00000003429	2040	2394	1378	1552	1846.74	-0.294431	0.069776	-4.21966	2.44667e-05	6.31286e-05	Rps11	Unchanged
ENSMUSG00000003435	2217	2681	1059	1173	1754.42	-0.8288	0.0718026	-11.5428	8.03097e-31	5.85858e-30	Supt5	Unchanged
ENSMUSG00000003436	57	67	60	59	62.2091	0.246313	0.349553	0.704652	0.481027	0.572432	Dll3	Unchanged
ENSMUSG00000003437	235	301	202	229	244.528	-0.0074612	0.179285	-0.0416163	0.966805	0.975072	Paf1	Unchanged
ENSMUSG00000003438	365	421	202	183	289.846	-0.723719	0.169735	-4.26382	2.00965e-05	5.23136e-05	Timm50	Unchanged
ENSMUSG00000003444	137	152	170	182	166.183	0.586354	0.215716	2.71818	0.0065643	0.0126197	Med29	Unchanged
ENSMUSG00000003452	1603	1790	1674	1720	1742.27	0.303072	0.0723003	4.19185	2.76687e-05	7.09827e-05	Bicd1	Unchanged
ENSMUSG00000003458	832	1028	703	750	837.522	-0.0497213	0.0987617	-0.503447	0.61465	0.694867	Ncstn	Unchanged
ENSMUSG00000003464	700	790	601	657	698.691	0.0578774	0.107478	0.538503	0.59023	0.672393	Pex19	Unchanged
ENSMUSG00000003469	57	66	508	497	313.368	3.33622	0.195342	17.0789	2.13194e-65	2.90482e-64	Phyhip	Up_regulated
ENSMUSG00000003476	5	4	8	4	5.53859	0.716658	1.18297	0.605811	0.54464	0.630795	Crhr2	Unchanged
ENSMUSG00000003484	2	4	27	18	14.1945	3.23154	0.899971	3.59072	0.000329767	0.000757904	Cyp4f18	Up_regulated
ENSMUSG00000003500	402	443	178	202	301.938	-0.852653	0.164508	-5.18304	2.18304e-07	6.61408e-07	Impdh1	Unchanged
ENSMUSG00000003518	136	148	42	62	94.6757	-1.15342	0.300994	-3.83205	0.000127082	0.000306136	Dusp3	Down_regulated
ENSMUSG00000003526	385	433	412	528	453.527	0.49955	0.140259	3.56163	0.000368558	0.000842377	Prodh	Unchanged
ENSMUSG00000003527	309	366	295	309	325.99	0.144605	0.154123	0.938247	0.348118	0.438088	Ess2	Unchanged
ENSMUSG00000003528	233	279	159	192	216.62	-0.241574	0.191022	-1.26464	0.206002	0.283333	Slc25a1	Unchanged
ENSMUSG00000003531	121	161	103	103	122.797	-0.142149	0.251904	-0.564297	0.572552	0.656328	Dgcr6	Unchanged
ENSMUSG00000003534	100	104	107	93	103.895	0.273947	0.277462	0.987335	0.323479	0.412479	Ddr1	Unchanged
ENSMUSG00000003541	20	14	19	27	20.9382	0.714026	0.620448	1.15082	0.249805	0.334781	Ier3	Unchanged
ENSMUSG00000003545	36	52	44	43	44.7045	0.29809	0.415035	0.71823	0.472616	0.564051	Fosb	Unchanged
ENSMUSG00000003546	219	232	114	127	172.149	-0.605319	0.215163	-2.8133	0.00490355	0.00962432	Klc4	Unchanged
ENSMUSG00000003549	200	267	79	97	156.336	-1.09954	0.231983	-4.73975	2.13979e-06	6.03937e-06	Ercc1	Down_regulated
ENSMUSG00000003555	2	5	16	26	13.3775	2.89888	0.888618	3.26223	0.0011054	0.00238571	Cyp17a1	Up_regulated
ENSMUSG00000003559	435	512	234	299	367.82	-0.527817	0.152335	-3.46485	0.000530523	0.00118982	As3mt	Unchanged
ENSMUSG00000003573	730	818	484	516	639.18	-0.328307	0.112599	-2.91572	0.00354873	0.00712124	Homer3	Unchanged
ENSMUSG00000003575	1195	1450	778	808	1055.59	-0.431664	0.0890087	-4.84969	1.23657e-06	3.55518e-06	Crtc1	Unchanged
ENSMUSG00000003581	116	128	103	132	122.505	0.24416	0.254102	0.960874	0.336616	0.426699	Rnf215	Unchanged
ENSMUSG00000003585	376	389	337	326	364.582	0.0937825	0.151898	0.617407	0.536967	0.623431	Sec14l2	Unchanged
ENSMUSG00000003604	3008	3421	2203	2310	2755.99	-0.207493	0.0587604	-3.53118	0.000413715	0.000940065	Aven	Unchanged
ENSMUSG00000003617	2	6	8	7	6.03518	1.24694	1.15259	1.08186	0.279315	0.367917	Cp	Unchanged
ENSMUSG00000003623	1432	1618	1261	1231	1407.96	0.0125259	0.0812861	0.154097	0.877533	0.909604	Crot	Unchanged
ENSMUSG00000003644	2327	2682	1455	1596	2014.16	-0.412362	0.0667113	-6.18129	6.35785e-10	2.25865e-09	Rps6ka1	Unchanged
ENSMUSG00000003657	66	71	83	81	78.0787	0.561703	0.314357	1.78683	0.0739644	0.116026	Calb2	Unchanged
ENSMUSG00000003660	4536	5184	2256	2351	3538.42	-0.773855	0.0538393	-14.3734	7.59691e-47	7.65417e-46	Snrnp200	Unchanged
ENSMUSG00000003662	141	158	268	250	215.815	1.09771	0.195496	5.61503	1.96532e-08	6.38809e-08	Ciao1	Up_regulated
ENSMUSG00000003665	7	3	12	5	7.27281	1.04796	1.08164	0.968868	0.332611	0.42245	Has1	Unchanged
ENSMUSG00000003680	384	477	316	337	382.097	-0.0921597	0.143379	-0.642769	0.520374	0.60774	Taf6l	Unchanged
ENSMUSG00000003721	372	391	262	290	332.16	-0.168439	0.156211	-1.07828	0.280908	0.369586	Insig2	Unchanged
ENSMUSG00000003731	1475	1665	929	978	1262.02	-0.416856	0.0823886	-5.05963	4.20075e-07	1.24792e-06	Kpna6	Unchanged
ENSMUSG00000003746	1070	1136	1366	1463	1309.69	0.658594	0.0842798	7.81438	5.52358e-15	2.49865e-14	Man1a	Unchanged
ENSMUSG00000003752	381	476	343	303	379.722	-0.0973786	0.151443	-0.643006	0.52022	0.60767	Itpkc	Unchanged
ENSMUSG00000003762	315	408	444	465	422.827	0.638981	0.138368	4.61797	3.8751e-06	1.07315e-05	Coq8b	Unchanged
ENSMUSG00000003778	5736	6529	1975	2008	3947.09	-1.31923	0.0538147	-24.5142	1.04126e-132	3.46179e-131	Brd8	Down_regulated
ENSMUSG00000003779	1440	1716	923	937	1251.08	-0.457042	0.0827773	-5.52135	3.36408e-08	1.07707e-07	Kif20a	Unchanged
ENSMUSG00000003808	1265	1535	695	762	1054.18	-0.637076	0.0894473	-7.12236	1.06093e-12	4.38243e-12	Farsa	Unchanged
ENSMUSG00000003809	602	746	541	567	622.606	0.0240939	0.11357	0.21215	0.83199	0.87309	Gcdh	Unchanged
ENSMUSG00000003810	10576	11922	3458	3624	7177.77	-1.36522	0.0439827	-31.0399	1.56249e-211	1.2807e-209	Mast2	Down_regulated
ENSMUSG00000003812	969	1071	992	1092	1059.35	0.331788	0.0897554	3.69658	0.000218522	0.000512256	Dnase2a	Unchanged
ENSMUSG00000003813	934	1172	1435	1529	1321.63	0.800126	0.0813233	9.83883	7.65944e-23	4.49748e-22	Rad23a	Unchanged
ENSMUSG00000003814	2712	3231	2713	2867	2943.89	0.214158	0.0561522	3.81389	0.000136799	0.000328118	Calr	Unchanged
ENSMUSG00000003824	1013	1170	318	337	686.811	-1.43323	0.112749	-12.7117	5.09345e-37	4.25107e-36	Syce2	Down_regulated
ENSMUSG00000003847	6052	6588	4958	5087	5756.93	-0.0304229	0.0501806	-0.606269	0.544336	0.630499	Nfat5	Unchanged
ENSMUSG00000003848	1236	1351	487	515	879.251	-1.06752	0.100629	-10.6085	2.7201e-26	1.7663e-25	Nob1	Down_regulated
ENSMUSG00000003849	543	606	629	723	646.746	0.535445	0.113465	4.71903	2.36974e-06	6.66385e-06	Nqo1	Unchanged
ENSMUSG00000003863	210	230	125	133	174.343	-0.469045	0.211831	-2.21424	0.0268123	0.0462762	Ppfia3	Unchanged
ENSMUSG00000003865	824	939	612	614	752.702	-0.220177	0.104784	-2.10124	0.0356203	0.0597217	Gys1	Unchanged
ENSMUSG00000003868	765	877	633	713	758.113	0.0154606	0.103791	0.148959	0.881586	0.912741	Ruvbl2	Unchanged
ENSMUSG00000003872	44	42	29	18	33.3344	-0.568636	0.499518	-1.13837	0.254966	0.340769	Lin7b	Unchanged
ENSMUSG00000003873	338	403	134	143	248.389	-1.11463	0.181245	-6.14989	7.75376e-10	2.74111e-09	Bax	Down_regulated
ENSMUSG00000003882	0	0	2	0	0.585968	2.78404	3.96523	0.702113	0.482609	NA	Il7r	Unchanged
ENSMUSG00000003923	895	1044	648	662	816.417	-0.261086	0.100036	-2.60991	0.00905648	0.0170095	Tfam	Unchanged
ENSMUSG00000003929	1782	1869	820	848	1314.42	-0.83105	0.087561	-9.4911	2.28607e-21	1.28807e-20	Zfp81	Unchanged
ENSMUSG00000003934	83	74	159	128	118.12	1.16873	0.277145	4.21705	2.47524e-05	6.38403e-05	Efnb3	Up_regulated
ENSMUSG00000003948	128	171	91	96	121.231	-0.366827	0.254011	-1.44414	0.148701	0.214505	Mmd	Unchanged
ENSMUSG00000003949	26	37	27	37	32.3992	0.330852	0.489065	0.676498	0.498724	0.588761	Hlf	Unchanged
ENSMUSG00000003955	660	678	684	763	718.34	0.41043	0.111733	3.6733	0.000239437	0.000559273	Fam162a	Unchanged
ENSMUSG00000003970	1863	2123	1358	1400	1697.51	-0.227897	0.0722171	-3.15573	0.00160099	0.00337894	Rpl8	Unchanged
ENSMUSG00000003974	7	4	18	27	15.2758	2.30911	0.785456	2.93983	0.00328389	0.00662394	Grm3	Up_regulated
ENSMUSG00000003992	2311	2475	479	484	1375.38	-2.013	0.0898963	-22.3925	4.65934e-111	1.18832e-109	Ssbp2	Down_regulated
ENSMUSG00000004018	4020	4536	921	1002	2511	-1.85167	0.0654507	-28.291	4.45834e-176	2.48836e-174	Fancl	Down_regulated
ENSMUSG00000004031	41	58	208	201	138.604	2.35829	0.261586	9.01534	1.96266e-19	1.04465e-18	Brinp2	Up_regulated
ENSMUSG00000004032	12	11	10	2	8.8097	-0.6236	0.996995	-0.625479	0.531657	0.618865	Gstm5	Unchanged
ENSMUSG00000004035	14	20	51	73	42.7001	2.17154	0.464179	4.67824	2.89341e-06	8.08325e-06	Gstm7	Up_regulated
ENSMUSG00000004038	43	46	71	74	61.5946	1.00524	0.356225	2.82193	0.00477362	0.00938981	Gstm3	Up_regulated
ENSMUSG00000004040	3151	3541	1251	1284	2256.89	-1.09781	0.0663651	-16.5419	1.83014e-61	2.33378e-60	Stat3	Down_regulated
ENSMUSG00000004043	114	133	32	30	74.2912	-1.68863	0.341814	-4.94022	7.80352e-07	2.27363e-06	Stat5a	Down_regulated
ENSMUSG00000004044	113	125	108	119	119.019	0.23286	0.253571	0.918324	0.358449	0.449355	Cavin1	Unchanged
ENSMUSG00000004054	288	345	181	174	245.868	-0.527572	0.180038	-2.93034	0.0033859	0.00681811	Map3k11	Unchanged
ENSMUSG00000004056	2633	2986	1648	1724	2246.73	-0.433812	0.0642368	-6.75333	1.44488e-11	5.63783e-11	Akt2	Unchanged
ENSMUSG00000004069	788	969	623	618	754.38	-0.194014	0.105287	-1.84271	0.0653708	0.103731	Dnaja3	Unchanged
ENSMUSG00000004070	1123	1376	1110	1145	1211.6	0.15853	0.0835954	1.8964	0.0579071	0.0927688	Hmox2	Unchanged
ENSMUSG00000004071	1635	1819	1265	1281	1516.2	-0.13742	0.0774938	-1.77331	0.0761781	0.119147	Cdip1	Unchanged
ENSMUSG00000004085	2143	2333	906	933	1551.52	-0.982249	0.0791913	-12.4035	2.50189e-35	2.02962e-34	Map3k20	Unchanged
ENSMUSG00000004096	417	520	321	348	403.943	-0.179351	0.139879	-1.28218	0.199778	0.276157	Cwc15	Unchanged
ENSMUSG00000004098	179	216	145	174	180.729	-0.00481077	0.207883	-0.0231417	0.981537	0.986357	Col5a3	Unchanged
ENSMUSG00000004099	6045	7018	2520	2699	4477.16	-1.02006	0.0486953	-20.9478	1.96555e-97	4.22359e-96	Dnmt1	Down_regulated
ENSMUSG00000004100	791	952	253	258	544.399	-1.46414	0.126555	-11.5692	5.89979e-31	4.31597e-30	Ppan	Down_regulated
ENSMUSG00000004105	85	91	159	194	140.323	1.30241	0.242631	5.36786	7.96774e-08	2.49105e-07	Angptl2	Up_regulated
ENSMUSG00000004110	9	19	131	128	79.7597	3.52669	0.398839	8.84239	9.36915e-19	4.87147e-18	Cacna1e	Up_regulated
ENSMUSG00000004113	164	185	107	89	135.966	-0.526016	0.246045	-2.13789	0.032526	0.0551839	Cacna1b	Unchanged
ENSMUSG00000004127	490	579	455	505	517.012	0.148694	0.123564	1.20338	0.22883	0.309713	Trmt10a	Unchanged
ENSMUSG00000004151	259	273	227	249	257.403	0.138545	0.175472	0.789553	0.429789	0.520077	Etv1	Unchanged
ENSMUSG00000004187	133	152	103	115	127.18	-0.0843389	0.245329	-0.343778	0.731013	0.791339	Kifc2	Unchanged
ENSMUSG00000004207	1903	2398	1787	1865	2019	0.0719495	0.0683332	1.05292	0.292377	0.380793	Psap	Unchanged
ENSMUSG00000004221	708	908	762	803	812.909	0.262114	0.10173	2.57657	0.00997866	0.0186127	Ikbkg	Unchanged
ENSMUSG00000004231	12	7	32	49	27.2965	2.3685	0.600869	3.94178	8.08784e-05	0.000199008	Pax2	Up_regulated
ENSMUSG00000004233	1166	1290	457	414	812.336	-1.19178	0.110196	-10.8151	2.9197e-27	1.93841e-26	Wars2	Down_regulated
ENSMUSG00000004263	10	14	1	2	6.30868	-2.69267	1.28686	-2.09244	0.0363988	0.0608944	Atn1	Unchanged
ENSMUSG00000004264	910	1105	657	761	862.882	-0.202527	0.0991103	-2.04345	0.0410079	0.0679684	Phb2	Unchanged
ENSMUSG00000004266	245	255	391	455	354.629	1.05655	0.154626	6.83294	8.31891e-12	3.29032e-11	Ptpn6	Up_regulated
ENSMUSG00000004267	172	230	88	107	146.873	-0.735422	0.235551	-3.12214	0.00179543	0.00375917	Eno2	Unchanged
ENSMUSG00000004268	850	937	496	511	696.546	-0.52564	0.109625	-4.79488	1.62769e-06	4.63519e-06	Emg1	Unchanged
ENSMUSG00000004270	2137	2428	946	1014	1604.09	-0.917206	0.0748413	-12.2554	1.57266e-34	1.25394e-33	Lpcat3	Unchanged
ENSMUSG00000004285	153	194	105	124	144.136	-0.293516	0.232875	-1.2604	0.207526	0.285188	Atp6v1f	Unchanged
ENSMUSG00000004296	0	0	4	5	2.5431	4.90898	2.17037	2.26182	0.0237086	0.041352	Il12b	Up_regulated
ENSMUSG00000004317	1426	1501	612	615	1022.59	-0.954518	0.0975493	-9.78498	1.30623e-22	7.63386e-22	Clcn5	Unchanged
ENSMUSG00000004319	10932	12212	6038	6233	8799.61	-0.613184	0.0423942	-14.4639	2.04939e-47	2.08907e-46	Clcn3	Unchanged
ENSMUSG00000004328	179	194	69	82	128.57	-1.00577	0.251672	-3.99635	6.43271e-05	0.000159669	Hif3a	Down_regulated
ENSMUSG00000004341	7	8	17	14	12.2656	1.35533	0.806139	1.68126	0.0927117	0.141649	Gpx6	Unchanged
ENSMUSG00000004344	0	1	2	1	1.07215	1.92362	2.78823	0.689906	0.490253	0.581156	Gpx5	Unchanged
ENSMUSG00000004347	233	247	304	316	286.325	0.669705	0.167156	4.00647	6.16333e-05	0.000153231	Pde1c	Unchanged
ENSMUSG00000004356	7479	8411	1899	1938	4740.26	-1.74744	0.0521273	-33.5226	2.2578e-246	2.55868e-244	Utp20	Down_regulated
ENSMUSG00000004359	578	704	457	467	555.67	-0.16581	0.120005	-1.38169	0.167067	0.237566	Spic	Unchanged
ENSMUSG00000004360	8	8	6	7	7.3731	-0.00379989	1.00493	-0.00378124	0.996983	0.99771	9330159F19Rik	Unchanged
ENSMUSG00000004364	8596	9823	2893	2959	5890	-1.3507	0.0466173	-28.9741	1.39391e-184	8.56892e-183	Cul3	Down_regulated
ENSMUSG00000004371	50	63	387	486	272.515	3.25241	0.210281	15.467	5.79575e-54	6.70511e-53	Il11	Up_regulated
ENSMUSG00000004383	43497	48308	17655	18116	31253.5	-1.05793	0.0360255	-29.3662	1.48423e-189	9.59964e-188	Large1	Down_regulated
ENSMUSG00000004393	1017	1132	631	684	866.62	-0.407124	0.0982377	-4.14427	3.40896e-05	8.67381e-05	Ddx56	Unchanged
ENSMUSG00000004394	219	228	165	211	209.279	0.0461387	0.199257	0.231553	0.816885	0.862308	Tmed4	Unchanged
ENSMUSG00000004415	380	492	233	230	330.616	-0.60328	0.15771	-3.82524	0.000130646	0.000314199	Col26a1	Unchanged
ENSMUSG00000004446	1438	1601	842	829	1172.86	-0.559874	0.0881642	-6.35035	2.14826e-10	7.82701e-10	Bid	Unchanged
ENSMUSG00000004451	682	732	554	658	668.403	0.0758216	0.114906	0.659856	0.509346	0.597688	Ralb	Unchanged
ENSMUSG00000004455	3246	3752	1158	1291	2300.03	-1.21199	0.0649838	-18.6506	1.24941e-77	2.05334e-76	Ppp1cc	Down_regulated
ENSMUSG00000004460	794	929	608	618	743.008	-0.186072	0.104555	-1.77967	0.0751307	0.117664	Dnajb11	Unchanged
ENSMUSG00000004462	1341	1487	1281	1284	1377.84	0.161911	0.0812113	1.9937	0.0461843	0.075758	Tbccd1	Unchanged
ENSMUSG00000004473	17	16	152	190	104.279	3.67062	0.355485	10.3257	5.39408e-25	3.37567e-24	Clec11a	Up_regulated
ENSMUSG00000004500	105	127	336	365	251.705	1.90023	0.185449	10.2466	1.22558e-24	7.60045e-24	Zfp324	Up_regulated
ENSMUSG00000004508	1190	1390	725	823	1030.21	-0.433998	0.0906431	-4.78799	1.68463e-06	4.79365e-06	Gab2	Unchanged
ENSMUSG00000004530	2578	2852	1208	1237	1942.12	-0.849166	0.0710136	-11.9578	5.9112e-33	4.52897e-32	Coro1c	Unchanged
ENSMUSG00000004535	3718	4176	1315	1452	2598.04	-1.21099	0.0628774	-19.2596	1.17262e-82	2.09058e-81	Tax1bp1	Down_regulated
ENSMUSG00000004540	8	6	39	52	28.9582	2.98978	0.609275	4.90712	9.24245e-07	2.6782e-06	Psg17	Up_regulated
ENSMUSG00000004542	1	1	11	16	8.0725	4.05088	1.34792	3.00529	0.00265332	0.00542166	Psg19	Up_regulated
ENSMUSG00000004552	2	1	10	5	5.01295	2.61802	1.40038	1.86951	0.0615521	0.0980957	Ctse	Unchanged
ENSMUSG00000004558	84	91	42	43	64.3844	-0.740705	0.348935	-2.12276	0.0337741	0.057123	Ndrg2	Unchanged
ENSMUSG00000004561	253	303	186	224	243.393	-0.136342	0.180393	-0.755807	0.449765	0.540939	Mettl17	Unchanged
ENSMUSG00000004562	120	151	57	41	89.9474	-1.15411	0.311839	-3.70098	0.000214766	0.000504178	Arhgef40	Down_regulated
ENSMUSG00000004565	2422	2818	2597	2689	2701.05	0.316986	0.058786	5.3922	6.96008e-08	2.18256e-07	Pnpla6	Unchanged
ENSMUSG00000004567	841	980	819	899	904.446	0.219416	0.0947688	2.31528	0.0205976	0.0363712	Mcoln1	Unchanged
ENSMUSG00000004568	12390	13860	5306	5590	9122.6	-0.966668	0.0413482	-23.3787	7.03755e-121	2.09161e-119	Arhgef18	Unchanged
ENSMUSG00000004591	5537	6177	2214	2333	3981.89	-1.06345	0.05346	-19.8924	4.73798e-88	9.05393e-87	Pkn2	Down_regulated
ENSMUSG00000004609	0	4	15	27	12.6468	3.72274	1.04992	3.54575	0.000391496	0.000891442	Cd33	Up_regulated
ENSMUSG00000004610	1	1	1	0	0.754929	-0.680468	3.17097	-0.214593	0.830084	0.871582	Etfb	Unchanged
ENSMUSG00000004612	0	0	3	8	3.07282	5.18454	2.08178	2.49044	0.0127587	0.023324	Nkg7	Up_regulated
ENSMUSG00000004626	843	944	667	670	789.983	-0.115443	0.102884	-1.12207	0.261834	0.34859	Stxbp2	Unchanged
ENSMUSG00000004630	0	2	3	2	1.85131	1.70085	2.14554	0.792738	0.42793	0.518424	Pcp2	Unchanged
ENSMUSG00000004631	179	201	92	94	140.083	-0.727881	0.237218	-3.06841	0.00215201	0.00445989	Sgce	Unchanged
ENSMUSG00000004633	3522	4024	5183	5509	4762.65	0.805828	0.0475125	16.9603	1.61462e-64	2.16265e-63	Chn2	Unchanged
ENSMUSG00000004637	27369	29778	9013	9689	18451.3	-1.31176	0.0400181	-32.7792	1.16376e-235	1.20371e-233	Wwox	Down_regulated
ENSMUSG00000004642	2640	3060	2968	2991	2998.36	0.368823	0.0580454	6.35404	2.0973e-10	7.64774e-10	Slbp	Unchanged
ENSMUSG00000004651	0	2	5	6	3.53421	2.80981	1.70725	1.64581	0.0998025	0.151118	Tyr	Unchanged
ENSMUSG00000004655	1	5	3	4	3.28561	0.572779	1.5336	0.373487	0.708786	0.774643	Aqp1	Unchanged
ENSMUSG00000004661	1491	1651	773	779	1162.78	-0.715232	0.0880378	-8.12414	4.50542e-16	2.12781e-15	Arid3b	Unchanged
ENSMUSG00000004665	100	78	88	76	88.156	0.171292	0.316592	0.541051	0.588472	0.670771	Cnn2	Unchanged
ENSMUSG00000004667	328	418	279	311	337.622	-0.0313004	0.15323	-0.20427	0.838143	0.87838	Polr2e	Unchanged
ENSMUSG00000004668	37	39	139	130	93.891	2.12697	0.309912	6.86315	6.73587e-12	2.67638e-11	Abca13	Up_regulated
ENSMUSG00000004677	5782	6704	2840	2921	4499.49	-0.811705	0.0492617	-16.4774	5.33076e-61	6.75809e-60	Myo9b	Unchanged
ENSMUSG00000004698	353	375	200	227	288.577	-0.471112	0.167676	-2.80966	0.00495935	0.00972359	Hdac9	Unchanged
ENSMUSG00000004709	4	7	8	9	7.29559	0.946568	1.02506	0.923425	0.355786	0.446574	Cd244a	Unchanged
ENSMUSG00000004730	10	9	22	25	17.709	1.60052	0.680617	2.35157	0.0186945	0.033261	Adgre1	Up_regulated
ENSMUSG00000004748	35	26	43	46	39.4736	0.830594	0.454723	1.82659	0.0677613	0.107263	Mtfp1	Unchanged
ENSMUSG00000004768	806	918	230	289	542.705	-1.43155	0.130664	-10.956	6.22001e-28	4.21212e-27	Rab23	Down_regulated
ENSMUSG00000004771	1153	1347	513	579	882.822	-0.891831	0.0981819	-9.08346	1.05181e-19	5.62946e-19	Rab11a	Unchanged
ENSMUSG00000004788	156	213	144	131	162.259	-0.110437	0.224103	-0.492795	0.622158	0.701772	Eif2b2	Unchanged
ENSMUSG00000004789	1354	1578	895	925	1188.84	-0.383532	0.0840664	-4.56226	5.0607e-06	1.38777e-05	Dlst	Unchanged
ENSMUSG00000004791	6	9	6	17	9.82738	0.914325	0.917312	0.996744	0.318889	0.407426	Pgf	Unchanged
ENSMUSG00000004798	2130	2445	2415	2494	2442.2	0.405479	0.0617129	6.57041	5.01773e-11	1.89767e-10	Ulk2	Unchanged
ENSMUSG00000004815	764	898	406	418	614.908	-0.707368	0.115164	-6.14225	8.13598e-10	2.87155e-09	Dgkq	Unchanged
ENSMUSG00000004837	4	5	28	30	18.4903	2.99377	0.753419	3.97358	7.08003e-05	0.000175086	Grap	Up_regulated
ENSMUSG00000004843	634	647	258	280	448.004	-0.954437	0.140903	-6.77371	1.25524e-11	4.91701e-11	Chmp2b	Unchanged
ENSMUSG00000004846	374	446	320	353	378.587	0.0193532	0.14351	0.134856	0.892726	0.920702	Plod3	Unchanged
ENSMUSG00000004849	242	244	226	259	249.455	0.293325	0.181054	1.6201	0.105211	0.158526	Ap1s1	Unchanged
ENSMUSG00000004864	238	231	114	104	170.38	-0.807698	0.224823	-3.59259	0.000327408	0.00075268	Mapk13	Unchanged
ENSMUSG00000004865	4690	5287	2361	2404	3644.05	-0.763156	0.0550113	-13.8727	9.2697e-44	8.80199e-43	Srpk1	Unchanged
ENSMUSG00000004872	16	17	23	23	20.6491	0.780572	0.608618	1.28253	0.199656	0.276003	Pax3	Unchanged
ENSMUSG00000004880	4487	4940	2569	2728	3669.54	-0.530559	0.0552969	-9.59474	8.4128e-22	4.80666e-21	Lbr	Unchanged
ENSMUSG00000004885	107	115	152	157	138.712	0.778304	0.237395	3.27852	0.00104353	0.0022606	Crabp2	Unchanged
ENSMUSG00000004891	642	746	506	575	624.545	-0.0579365	0.113717	-0.509479	0.610417	0.69098	Nes	Unchanged
ENSMUSG00000004892	79	110	42	44	67.4356	-0.823533	0.344135	-2.39305	0.016709	0.0299532	Bcan	Unchanged
ENSMUSG00000004894	0	0	7	6	3.69629	5.44701	1.97086	2.76377	0.00571373	0.0110967	Hapln2	Up_regulated
ENSMUSG00000004895	1371	1609	1177	1301	1385.39	0.0374677	0.0781223	0.479603	0.63151	0.710442	Prcc	Unchanged
ENSMUSG00000004896	303	346	218	210	270.543	-0.295966	0.171373	-1.72703	0.0841621	0.129773	Rrnad1	Unchanged
ENSMUSG00000004897	1595	2013	933	1086	1396.57	-0.531315	0.0828062	-6.41637	1.39564e-10	5.15478e-10	Hdgf	Unchanged
ENSMUSG00000004902	673	682	297	319	487.293	-0.84031	0.135707	-6.19211	5.93654e-10	2.11301e-09	Slc25a18	Unchanged
ENSMUSG00000004929	482	538	325	378	433.407	-0.236487	0.136863	-1.72792	0.0840034	0.129559	Thop1	Unchanged
ENSMUSG00000004931	238	261	159	149	202.263	-0.392915	0.199105	-1.97341	0.0484492	0.0791494	Apba3	Unchanged
ENSMUSG00000004933	53	78	78	70	71.8308	0.492853	0.333162	1.47932	0.139055	0.201977	Matk	Unchanged
ENSMUSG00000004934	396	493	207	184	314.596	-0.875156	0.165629	-5.28385	1.26499e-07	3.89416e-07	Pias4	Unchanged
ENSMUSG00000004936	5428	6090	2743	2771	4211.3	-0.759858	0.0532282	-14.2755	3.1118e-46	3.09458e-45	Map2k1	Unchanged
ENSMUSG00000004937	463	514	231	221	352.975	-0.808784	0.153634	-5.26435	1.40689e-07	4.32129e-07	Sgta	Unchanged
ENSMUSG00000004939	3	2	10	17	8.7657	2.71391	1.06712	2.54321	0.0109839	0.0203392	Nmrk2	Up_regulated
ENSMUSG00000004945	881	999	703	775	850.482	-0.044982	0.0981605	-0.45825	0.646773	0.724365	Tmem242	Unchanged
ENSMUSG00000004947	1264	1411	495	486	893.359	-1.14421	0.100808	-11.3504	7.38008e-30	5.25723e-29	Dtx2	Down_regulated
ENSMUSG00000004948	39	50	415	405	253	3.5116	0.22269	15.769	5.08845e-56	6.00954e-55	Zp3	Up_regulated
ENSMUSG00000004951	358	381	268	286	327.202	-0.115895	0.156358	-0.741216	0.458562	0.549942	Hspb1	Unchanged
ENSMUSG00000004952	704	828	290	325	525.582	-1.01318	0.12567	-8.06218	7.49445e-16	3.51336e-15	Rasa4	Down_regulated
ENSMUSG00000004961	10	8	17	12	12.4671	0.984673	0.797982	1.23395	0.21722	0.295874	Syt5	Unchanged
ENSMUSG00000004980	11812	13199	5652	5997	9050.99	-0.800683	0.0412761	-19.3982	7.9899e-84	1.44122e-82	Hnrnpa2b1	Unchanged
ENSMUSG00000004988	18	18	21	31	22.9689	0.822546	0.584712	1.40675	0.1595	0.227839	Fxyd4	Unchanged
ENSMUSG00000004994	121	163	151	160	152.915	0.441206	0.226215	1.95039	0.05113	0.0831183	Ccdc130	Unchanged
ENSMUSG00000004996	372	450	271	303	350.867	-0.213271	0.149518	-1.42639	0.153757	0.22104	Mri1	Unchanged
ENSMUSG00000005034	1439	1603	506	485	980.751	-1.31486	0.0986379	-13.3302	1.54431e-40	1.37287e-39	Prkacb	Down_regulated
ENSMUSG00000005043	101	117	141	145	131.122	0.696052	0.242642	2.86863	0.00412251	0.00819815	Sgsh	Unchanged
ENSMUSG00000005045	481	567	463	514	517.03	0.202529	0.123577	1.63889	0.101237	0.153117	Chd5	Unchanged
ENSMUSG00000005054	93	102	96	122	106.451	0.459149	0.272021	1.68792	0.0914268	0.139907	Cstb	Unchanged
ENSMUSG00000005057	190	205	73	69	131.259	-1.17406	0.25153	-4.66767	3.04636e-06	8.49583e-06	Sh2b2	Down_regulated
ENSMUSG00000005069	899	1014	417	413	675.095	-0.901208	0.112584	-8.00479	1.19673e-15	5.56416e-15	Pex5	Unchanged
ENSMUSG00000005078	492	514	455	478	496.331	0.190616	0.129603	1.47077	0.141354	0.204939	Jkamp	Unchanged
ENSMUSG00000005087	5	9	12	10	9.41565	0.977049	0.909047	1.07481	0.282462	0.371068	Cd44	Unchanged
ENSMUSG00000005089	0	0	2	4	1.6829	4.31504	2.47121	1.74612	0.0807895	0.125002	Slc1a2	Unchanged
ENSMUSG00000005102	4305	4811	2094	2227	3320.14	-0.775238	0.0562729	-13.7764	3.53463e-43	3.31881e-42	Eif2ak4	Unchanged
ENSMUSG00000005103	6016	7086	1317	1347	3761.1	-1.99317	0.0553377	-36.0183	4.32216e-284	6.86933e-282	Wdr1	Down_regulated
ENSMUSG00000005107	38	42	137	139	96.6589	2.08997	0.302249	6.91472	4.68795e-12	1.87727e-11	Slc2a9	Up_regulated
ENSMUSG00000005124	6	9	8	6	7.39678	0.221029	1.00781	0.219315	0.826405	0.86947	Ccn4	Unchanged
ENSMUSG00000005125	273	331	359	394	351.633	0.623192	0.149389	4.1716	3.02469e-05	7.73155e-05	Ndrg1	Unchanged
ENSMUSG00000005131	75	75	307	280	201.377	2.27072	0.219576	10.3414	4.57866e-25	2.87089e-24	4930550C14Rik	Up_regulated
ENSMUSG00000005142	1337	1578	1264	1366	1413.63	0.155819	0.0769589	2.0247	0.0428983	0.0708135	Man2b1	Unchanged
ENSMUSG00000005148	3076	3487	1167	1229	2187	-1.15105	0.0663279	-17.3539	1.84155e-67	2.5862e-66	Klf5	Down_regulated
ENSMUSG00000005150	156	145	83	94	119.828	-0.473644	0.262254	-1.80605	0.0709108	0.111801	Wdr83	Unchanged
ENSMUSG00000005161	679	800	604	663	698.085	0.0807067	0.106942	0.754678	0.450442	0.541624	Prdx2	Unchanged
ENSMUSG00000005198	5103	5666	12916	13784	10040.8	1.6116	0.04051	39.7828	0	0	Polr2a	Up_regulated
ENSMUSG00000005202	0	0	8	14	6.18314	6.19198	1.7807	3.47728	0.000506527	0.00113855	Shbg	Up_regulated
ENSMUSG00000005204	1429	1730	932	977	1264.9	-0.420694	0.0817737	-5.14461	2.68082e-07	8.06317e-07	Senp3	Unchanged
ENSMUSG00000005220	22	26	251	269	158.318	3.7418	0.289258	12.9359	2.82375e-38	2.41552e-37	Corin	Up_regulated
ENSMUSG00000005225	1516	1694	719	709	1143.12	-0.865509	0.0894984	-9.67066	4.01763e-22	2.31527e-21	Plekha8	Unchanged
ENSMUSG00000005232	5	9	25	34	19.806	2.38704	0.687659	3.47126	0.000518027	0.0011634	G6pc2	Up_regulated
ENSMUSG00000005233	1000	1139	1379	1451	1293.34	0.707087	0.0810781	8.72107	2.75584e-18	1.41177e-17	Spc25	Unchanged
ENSMUSG00000005237	479	488	739	855	674.164	1.01783	0.117366	8.67227	4.23601e-18	2.1569e-17	Dnah2	Up_regulated
ENSMUSG00000005251	116	108	27	28	67.4792	-1.73277	0.365258	-4.74397	2.09567e-06	5.91934e-06	Ripk4	Down_regulated
ENSMUSG00000005262	1605	1787	1002	1055	1362.88	-0.419657	0.0803016	-5.22601	1.73204e-07	5.28638e-07	Ufd1	Unchanged
ENSMUSG00000005267	71	92	44	51	64.1262	-0.471448	0.34749	-1.35673	0.174868	0.247203	Zfp287	Unchanged
ENSMUSG00000005268	126	138	58	66	95.8409	-0.790185	0.287219	-2.75115	0.00593856	0.011499	Prlr	Unchanged
ENSMUSG00000005299	784	949	460	511	672.042	-0.530722	0.110159	-4.81777	1.45172e-06	4.15039e-06	Letm1	Unchanged
ENSMUSG00000005312	2747	3189	1310	1371	2122.43	-0.842739	0.0656416	-12.8385	9.98012e-38	8.47059e-37	Ubqln1	Unchanged
ENSMUSG00000005320	43	52	76	92	69.2674	1.12557	0.338395	3.32621	0.000880346	0.0019228	Fgfr4	Up_regulated
ENSMUSG00000005338	12	15	23	31	21.419	1.30234	0.610913	2.1318	0.0330236	0.0559589	Cadm3	Unchanged
ENSMUSG00000005354	500	559	283	325	415.518	-0.499783	0.13974	-3.57652	0.000348195	0.000797996	Txn2	Unchanged
ENSMUSG00000005357	17	17	34	26	24.9446	1.12355	0.56771	1.97909	0.047806	0.0781917	Slc1a6	Unchanged
ENSMUSG00000005360	265	323	224	226	262.313	-0.0790491	0.172256	-0.458905	0.646302	0.723931	Slc1a3	Unchanged
ENSMUSG00000005362	1106	1253	400	390	766.212	-1.27447	0.108275	-11.7707	5.52782e-32	4.15343e-31	Crbn	Down_regulated
ENSMUSG00000005364	1	3	64	68	38.2847	5.35524	0.831091	6.44363	1.16649e-10	4.32928e-10	Il5ra	Up_regulated
ENSMUSG00000005370	8070	9460	4199	4660	6530.67	-0.681194	0.0431523	-15.7858	3.89623e-56	4.61195e-55	Msh6	Unchanged
ENSMUSG00000005371	9213	10421	3027	3108	6251.11	-1.37533	0.0463365	-29.6814	1.33544e-193	9.01768e-192	Fbxo11	Down_regulated
ENSMUSG00000005373	368	464	516	617	510.724	0.750661	0.129259	5.80742	6.34415e-09	2.13203e-08	Mlxipl	Unchanged
ENSMUSG00000005374	977	1085	711	762	891.488	-0.183687	0.096658	-1.90038	0.0573831	0.0920425	Tbl2	Unchanged
ENSMUSG00000005378	370	443	277	271	341.866	-0.262525	0.152506	-1.72141	0.0851772	0.131206	Bud23	Unchanged
ENSMUSG00000005397	6297	6866	3446	3731	5062.25	-0.574941	0.0511761	-11.2346	2.75839e-29	1.93846e-28	Nid1	Unchanged
ENSMUSG00000005410	9215	10502	3107	3363	6362.15	-1.3052	0.044488	-29.3381	3.38624e-189	2.17395e-187	Mcm5	Down_regulated
ENSMUSG00000005413	651	791	332	289	506.923	-0.90627	0.135261	-6.70014	2.08222e-11	8.05598e-11	Hmox1	Unchanged
ENSMUSG00000005417	8920	10237	3364	3469	6336.6	-1.18368	0.0446536	-26.508	7.83734e-155	3.37653e-153	Mprip	Down_regulated
ENSMUSG00000005442	1614	1918	662	707	1197.85	-1.06257	0.0850884	-12.4879	8.69616e-36	7.10995e-35	Cic	Down_regulated
ENSMUSG00000005447	99	129	82	77	97.2316	-0.20899	0.283121	-0.738165	0.460414	0.551778	Pafah1b3	Unchanged
ENSMUSG00000005465	57	65	84	99	79.7862	0.886287	0.312642	2.83483	0.00458494	0.00904697	Il27ra	Unchanged
ENSMUSG00000005469	554	603	666	723	659.701	0.56436	0.111876	5.04451	4.54688e-07	1.34752e-06	Prkaca	Unchanged
ENSMUSG00000005470	482	513	607	614	575.448	0.5963	0.121067	4.92536	8.4205e-07	2.44846e-06	Asf1b	Unchanged
ENSMUSG00000005474	0	0	1	1	0.567217	2.74347	3.70464	0.74055	0.458966	NA	Myl10	Unchanged
ENSMUSG00000005481	2012	2346	1085	1171	1639.24	-0.646188	0.0728354	-8.87189	7.19161e-19	3.75049e-18	Ddx39	Unchanged
ENSMUSG00000005483	321	347	340	408	365.297	0.461759	0.15067	3.06471	0.00217884	0.00451156	Dnajb1	Unchanged
ENSMUSG00000005493	116	104	271	238	195.708	1.50779	0.219893	6.85693	7.03567e-12	2.79294e-11	Msh4	Up_regulated
ENSMUSG00000005501	1795	2032	519	518	1173.53	-1.58047	0.0901613	-17.5294	8.5475e-69	1.22211e-67	Usp40	Down_regulated
ENSMUSG00000005503	0	0	3	6	2.52435	4.90001	2.18387	2.24372	0.0248501	0.0431123	Evx1	Up_regulated
ENSMUSG00000005505	183	223	111	119	158.169	-0.513983	0.221649	-2.3189	0.0204004	0.0360622	Kbtbd4	Unchanged
ENSMUSG00000005506	15327	16994	4277	4453	9907.8	-1.58692	0.0427103	-37.1554	3.59071e-302	6.98447e-300	Celf1	Down_regulated
ENSMUSG00000005510	779	915	473	472	656.699	-0.536722	0.111944	-4.79455	1.63037e-06	4.64178e-06	Ndufs3	Unchanged
ENSMUSG00000005514	1451	1608	2175	2344	1983.6	0.864523	0.0685867	12.6048	1.98638e-36	1.63897e-35	Por	Unchanged
ENSMUSG00000005533	10230	11545	3804	4048	7229.02	-1.16938	0.043236	-27.0464	4.21511e-161	1.97248e-159	Igf1r	Down_regulated
ENSMUSG00000005534	4373	4821	1790	2001	3188.22	-0.977918	0.0596417	-16.3965	2.02455e-60	2.54068e-59	Insr	Unchanged
ENSMUSG00000005540	7	4	42	25	21.7589	2.90386	0.715137	4.06056	4.89548e-05	0.000122752	Fcer2a	Up_regulated
ENSMUSG00000005553	12	9	9	12	10.8352	0.281356	0.84037	0.3348	0.737776	0.796467	Atp4a	Unchanged
ENSMUSG00000005566	6090	7312	3906	4182	5363.48	-0.423324	0.0449817	-9.41102	4.91365e-21	2.74543e-20	Trim28	Unchanged
ENSMUSG00000005575	145	166	111	129	139.33	-0.0721777	0.235156	-0.306935	0.758893	0.813277	Ube2m	Unchanged
ENSMUSG00000005580	2777	3145	1097	1191	2008.83	-1.06983	0.0685692	-15.6022	7.03404e-55	8.21794e-54	Adcy9	Down_regulated
ENSMUSG00000005583	1	2	3	2	2.10131	1.06881	1.88742	0.566281	0.571203	0.655213	Mef2c	Unchanged
ENSMUSG00000005609	999	1164	532	498	788.89	-0.764427	0.106725	-7.16261	7.91563e-13	3.28903e-12	Ctr9	Unchanged
ENSMUSG00000005610	12278	14093	7882	8280	10636.4	-0.403018	0.0371409	-10.8511	1.97117e-27	1.31639e-26	Eif4g2	Unchanged
ENSMUSG00000005611	14	19	71	79	49.9933	2.49194	0.434633	5.73344	9.84114e-09	3.26722e-08	Mrvi1	Up_regulated
ENSMUSG00000005615	786	884	587	650	734.093	-0.131351	0.105496	-1.24508	0.213101	0.291192	Pcyt1a	Unchanged
ENSMUSG00000005621	1947	2375	668	741	1389.04	-1.3115	0.0814215	-16.1075	2.25838e-58	2.74684e-57	Zfp592	Down_regulated
ENSMUSG00000005625	1227	1388	626	694	974.656	-0.684424	0.0934543	-7.32362	2.41366e-13	1.02429e-12	Psmd4	Unchanged
ENSMUSG00000005628	11	11	27	11	16.0085	1.10321	0.741167	1.48848	0.136625	0.198822	Tmod4	Unchanged
ENSMUSG00000005640	12	6	10	10	9.94384	0.422272	0.893412	0.472651	0.636462	0.715245	Insrr	Unchanged
ENSMUSG00000005649	2	2	16	20	11.0963	3.46812	1.03961	3.33599	0.000849969	0.00185906	Cabp5	Up_regulated
ENSMUSG00000005656	2637	2966	1458	1529	2134.35	-0.605073	0.0662496	-9.13324	6.6479e-20	3.58456e-19	Snx6	Unchanged
ENSMUSG00000005667	1193	1421	630	648	961.707	-0.726886	0.0934669	-7.77694	7.43007e-15	3.34597e-14	Mthfd2	Unchanged
ENSMUSG00000005672	12132	13639	5967	6265	9390.03	-0.772887	0.0404304	-19.1165	1.84164e-81	3.20871e-80	Kit	Unchanged
ENSMUSG00000005674	105	115	94	97	104.765	0.0978386	0.270213	0.36208	0.717292	0.779854	Tomm40l	Unchanged
ENSMUSG00000005677	1	4	3	5	3.3479	1.01581	1.52747	0.665024	0.506035	0.595315	Nr1i3	Unchanged
ENSMUSG00000005681	7	6	6	13	8.34461	0.826901	0.973214	0.84966	0.395514	0.485315	Apoa2	Unchanged
ENSMUSG00000005682	1145	1214	732	790	974.66	-0.333017	0.0961052	-3.46513	0.000529978	0.0011889	Pan2	Unchanged
ENSMUSG00000005683	2800	3145	1922	2048	2491.31	-0.280413	0.0617451	-4.54147	5.58632e-06	1.5266e-05	Cs	Unchanged
ENSMUSG00000005686	974	1021	403	410	690.404	-0.995647	0.115216	-8.6416	5.54302e-18	2.80814e-17	Ampd3	Unchanged
ENSMUSG00000005687	1128	1306	440	466	815.506	-1.12209	0.102206	-10.9787	4.8371e-28	3.28759e-27	Bcas2	Down_regulated
ENSMUSG00000005696	0	0	5	3	2.28762	4.75348	2.24498	2.11738	0.0342274	0.057766	Sh2d1a	Unchanged
ENSMUSG00000005698	6717	7558	1720	1909	4308.58	-1.67447	0.0533029	-31.4144	1.28852e-216	1.12326e-214	Ctcf	Down_regulated
ENSMUSG00000005699	21	32	14	20	21.6187	-0.329183	0.600032	-0.54861	0.583273	0.666799	Pard6a	Unchanged
ENSMUSG00000005705	121	155	720	808	495.63	2.77454	0.145261	19.1003	2.50818e-81	4.35548e-80	Agrp	Up_regulated
ENSMUSG00000005716	15	12	8	14	12.4765	-0.0163058	0.790669	-0.0206228	0.983547	0.987677	Pvalb	Unchanged
ENSMUSG00000005718	370	432	367	429	409.232	0.291579	0.139891	2.08434	0.0371295	0.0620293	Tfap4	Unchanged
ENSMUSG00000005732	1341	1578	587	617	1010.88	-0.973081	0.0917478	-10.606	2.79339e-26	1.81344e-25	Ranbp1	Unchanged
ENSMUSG00000005763	77	88	910	1039	589.445	3.86475	0.155825	24.8019	8.55298e-136	2.92948e-134	Cd247	Up_regulated
ENSMUSG00000005774	452	518	333	381	424.834	-0.140081	0.136885	-1.02335	0.306143	0.394211	Rfx5	Unchanged
ENSMUSG00000005779	560	607	462	466	531.802	-0.0290293	0.124472	-0.23322	0.815591	0.861898	Psmb4	Unchanged
ENSMUSG00000005802	312	389	177	182	262.215	-0.657836	0.174256	-3.77511	0.00015994	0.000380646	Slc30a4	Unchanged
ENSMUSG00000005803	0	3	51	55	30.6608	5.46057	0.956551	5.7086	1.13912e-08	3.76218e-08	Sqor	Up_regulated
ENSMUSG00000005804	189	216	189	201	203.525	0.248695	0.194251	1.28027	0.200449	0.276938	Bloc1s6	Unchanged
ENSMUSG00000005813	1998	2355	775	900	1472.5	-1.07475	0.0796891	-13.4868	1.87065e-41	1.69242e-40	Metap1	Down_regulated
ENSMUSG00000005823	185	266	218	202	221.893	0.213027	0.196104	1.0863	0.277348	0.365652	Gpr108	Unchanged
ENSMUSG00000005824	0	0	2	3	1.40867	4.0574	2.61722	1.55027	0.121077	0.178783	Tnfsf14	Unchanged
ENSMUSG00000005836	23	32	17	9	19.9811	-0.758197	0.643632	-1.178	0.238797	0.321583	Gata6	Unchanged
ENSMUSG00000005846	2132	2556	1054	1140	1696.16	-0.790397	0.072135	-10.9572	6.1373e-28	4.15935e-27	Rsl1d1	Unchanged
ENSMUSG00000005864	1	3	2	4	2.56874	0.911946	1.71975	0.53028	0.595918	0.677895	Cnga2	Unchanged
ENSMUSG00000005871	13329	14980	3577	3999	8651.85	-1.60075	0.0435526	-36.7544	9.89343e-296	1.79078e-293	Apc	Down_regulated
ENSMUSG00000005873	410	527	200	200	327.639	-0.918551	0.159371	-5.76359	8.23426e-09	2.75056e-08	Reep5	Unchanged
ENSMUSG00000005881	462	536	292	317	401.586	-0.409187	0.140075	-2.92119	0.00348693	0.00700423	Ergic3	Unchanged
ENSMUSG00000005882	4716	5417	1559	1639	3233.34	-1.36049	0.0565519	-24.0574	6.99047e-128	2.21662e-126	Uqcc1	Down_regulated
ENSMUSG00000005883	8	10	33	29	21.7407	2.09418	0.635901	3.29324	0.000990384	0.00214994	Spo11	Up_regulated
ENSMUSG00000005886	11988	13392	4651	4905	8543.15	-1.10746	0.0423279	-26.1638	6.86076e-151	2.8385e-149	Ncoa2	Down_regulated
ENSMUSG00000005891	0	0	0	2	0.548467	2.70178	4.06892	0.664004	0.506688	NA	Prl4a1	Unchanged
ENSMUSG00000005892	31	35	28	26	30.5017	0.0153345	0.498573	0.0307568	0.975464	0.981842	Trh	Unchanged
ENSMUSG00000005893	8646	9694	3631	3863	6339.29	-0.989338	0.0453298	-21.8253	1.3337e-105	3.18634e-104	Nr2c2	Unchanged
ENSMUSG00000005897	752	839	266	298	525.477	-1.19511	0.127703	-9.35855	8.08379e-21	4.49071e-20	Nr2c1	Down_regulated
ENSMUSG00000005899	1546	1751	618	688	1127.35	-1.03417	0.0886101	-11.671	1.79276e-31	1.3294e-30	Smpd4	Down_regulated
ENSMUSG00000005907	1188	1322	827	848	1052.04	-0.281125	0.0903018	-3.11318	0.00185085	0.00387055	Pex1	Unchanged
ENSMUSG00000005917	45	44	5	10	24.7828	-2.28029	0.63065	-3.61578	0.000299439	0.000691616	Otx1	Down_regulated
ENSMUSG00000005936	1328	1671	754	690	1096.29	-0.744143	0.0965625	-7.70633	1.29483e-14	5.78302e-14	Kctd20	Unchanged
ENSMUSG00000005947	184	219	383	393	312.403	1.25079	0.161232	7.75768	8.64962e-15	3.88845e-14	Itgae	Up_regulated
ENSMUSG00000005949	294	335	234	272	287.651	-0.012458	0.165394	-0.0753233	0.939957	0.954049	Ctns	Unchanged
ENSMUSG00000005950	114	114	65	61	88.4339	-0.556802	0.300588	-1.85238	0.0639713	0.10169	P2rx5	Unchanged
ENSMUSG00000005951	51	84	432	432	275.591	2.99217	0.203697	14.6893	7.55042e-49	7.94837e-48	Shpk	Up_regulated
ENSMUSG00000005952	2	4	153	153	88.132	5.98078	0.649055	9.2146	3.12443e-20	1.70195e-19	Trpv1	Up_regulated
ENSMUSG00000005958	668	803	318	334	521.955	-0.868276	0.125095	-6.94096	3.89451e-12	1.56604e-11	Ephb3	Unchanged
ENSMUSG00000005968	1478	1654	1176	1206	1395.33	-0.0922154	0.0794197	-1.16111	0.245595	0.329699	Tuft1	Unchanged
ENSMUSG00000005973	1236	1481	562	628	959.766	-0.886566	0.0942582	-9.40572	5.16738e-21	2.88472e-20	Rcn1	Unchanged
ENSMUSG00000005980	5	9	20	18	13.9534	1.7621	0.776627	2.26891	0.0232739	0.0407028	Dnase1	Up_regulated
ENSMUSG00000005981	3678	4256	2228	2362	3122.05	-0.485925	0.0553262	-8.78291	1.59298e-18	8.22363e-18	Trap1	Unchanged
ENSMUSG00000005982	36	54	476	501	297.296	3.74934	0.213557	17.5567	5.28994e-69	7.60939e-68	Naa60	Up_regulated
ENSMUSG00000005983	31	41	44	46	41.9458	0.631411	0.427083	1.47843	0.139294	0.202267	1700037C18Rik	Unchanged
ENSMUSG00000005986	164	213	102	103	144.275	-0.569194	0.233926	-2.43322	0.0149652	0.0270911	Ankrd13d	Unchanged
ENSMUSG00000006005	10033	11399	3637	3953	7073.84	-1.19544	0.0431814	-27.6841	1.08476e-168	5.51154e-167	Tpr	Down_regulated
ENSMUSG00000006007	1	7	1	3	2.8493	-0.645816	1.69512	-0.380985	0.703214	0.77017	Pdc	Unchanged
ENSMUSG00000006010	1048	1183	644	719	898.587	-0.409258	0.0965971	-4.23675	2.26774e-05	5.8727e-05	Odr4	Unchanged
ENSMUSG00000006014	6	5	2	2	3.69416	-1.17039	1.45873	-0.80233	0.422362	0.513234	Prg4	Unchanged
ENSMUSG00000006019	417	491	407	421	443.012	0.171841	0.132971	1.29232	0.196246	0.271938	Dhx34	Unchanged
ENSMUSG00000006021	157	199	263	271	232.799	0.892911	0.184535	4.83871	1.30683e-06	3.75014e-06	Kptn	Unchanged
ENSMUSG00000006024	1273	1556	711	739	1059.01	-0.657687	0.0895416	-7.34505	2.05679e-13	8.74985e-13	Napa	Unchanged
ENSMUSG00000006050	192	229	307	317	273.413	0.873209	0.169756	5.1439	2.69091e-07	8.09168e-07	Sra1	Unchanged
ENSMUSG00000006056	1045	1202	449	472	776.996	-0.983261	0.104082	-9.44697	3.48768e-21	1.95455e-20	Calcoco2	Unchanged
ENSMUSG00000006057	345	454	485	475	454.831	0.575526	0.136163	4.22673	2.37112e-05	6.12824e-05	Atp5g1	Unchanged
ENSMUSG00000006058	489	525	341	346	428.314	-0.260719	0.138219	-1.88627	0.0592586	0.0947665	Snf8	Unchanged
ENSMUSG00000006095	191	253	166	185	200.741	-0.0302184	0.198084	-0.152553	0.878751	0.910431	Tbcb	Unchanged
ENSMUSG00000006127	862	939	390	453	653.008	-0.795913	0.115673	-6.8807	5.95571e-12	2.37182e-11	Inpp5k	Unchanged
ENSMUSG00000006134	3602	4028	1673	1727	2717.98	-0.863813	0.0613601	-14.0778	5.20218e-45	5.05385e-44	Crkl	Unchanged
ENSMUSG00000006143	19	23	34	24	26.1678	0.778518	0.551286	1.41219	0.157895	0.225905	Upk3bl	Unchanged
ENSMUSG00000006154	22	30	54	58	43.585	1.41646	0.430293	3.29186	0.000995265	0.00215982	Eps8l1	Up_regulated
ENSMUSG00000006169	7384	8524	2818	2905	5274.9	-1.171	0.0471239	-24.8493	2.63046e-136	9.14172e-135	Clint1	Down_regulated
ENSMUSG00000006179	19	23	36	24	26.7538	0.828475	0.54935	1.5081	0.131529	0.192212	Prss16	Unchanged
ENSMUSG00000006191	25335	28236	9631	9823	17833.8	-1.15919	0.0385042	-30.1056	4.09209e-199	2.96279e-197	Cdkal1	Down_regulated
ENSMUSG00000006200	0	4	2	0	1.43375	-0.568699	2.54864	-0.223139	0.823428	0.867037	Rhox6	Unchanged
ENSMUSG00000006204	1	0	4	9	3.89004	3.96889	1.91466	2.0729	0.0381816	0.063632	5430419D17Rik	Unchanged
ENSMUSG00000006205	367	437	156	163	274.776	-1.02844	0.171866	-5.98399	2.17738e-09	7.50407e-09	Htra1	Down_regulated
ENSMUSG00000006215	614	701	456	494	571.146	-0.166345	0.118014	-1.40954	0.158676	0.226841	Zbtb17	Unchanged
ENSMUSG00000006216	62	87	173	151	126.035	1.43537	0.262201	5.4743	4.39235e-08	1.3938e-07	Clcnkb	Up_regulated
ENSMUSG00000006218	55	51	76	94	72.6039	0.973631	0.334324	2.91224	0.00358849	0.00719658	Fam131c	Unchanged
ENSMUSG00000006219	1752	1934	1039	1206	1483.04	-0.415565	0.0804801	-5.16358	2.4227e-07	7.31892e-07	Fblim1	Unchanged
ENSMUSG00000006221	5	7	10	13	9.22849	1.24579	0.921582	1.35179	0.176441	0.24917	Hspb7	Unchanged
ENSMUSG00000006235	3	0	10	9	6.14794	2.91581	1.34302	2.17109	0.0299247	0.0511299	Epor	Unchanged
ENSMUSG00000006241	60	63	48	65	60.2409	0.172958	0.360653	0.479568	0.631534	0.710442	Ccdc159	Unchanged
ENSMUSG00000006262	2701	3085	1474	1577	2193.43	-0.620437	0.0646217	-9.60106	7.91248e-22	4.52278e-21	Mob1b	Unchanged
ENSMUSG00000006269	39	54	104	113	82.6537	1.53218	0.315985	4.84888	1.24159e-06	3.56843e-06	Atp6v1b1	Up_regulated
ENSMUSG00000006270	0	3	0	0	0.635836	-2.62158	3.8175	-0.686726	0.492255	NA	Vax1	Unchanged
ENSMUSG00000006273	2964	3389	2072	2204	2670.76	-0.26816	0.059122	-4.5357	5.74136e-06	1.56805e-05	Atp6v1b2	Unchanged
ENSMUSG00000006276	11371	12570	3574	3846	7608.73	-1.38919	0.0452084	-30.7286	2.36487e-207	1.84552e-205	Eps15l1	Down_regulated
ENSMUSG00000006281	735	832	524	539	661.424	-0.256695	0.110753	-2.31773	0.0204641	0.0361625	Tep1	Unchanged
ENSMUSG00000006288	1130	1196	413	407	768.602	-1.20387	0.11112	-10.834	2.37623e-27	1.58243e-26	Ttc5	Down_regulated
ENSMUSG00000006289	998	1107	1204	1267	1184.33	0.533301	0.0851253	6.26489	3.73094e-10	1.34226e-09	Osgep	Unchanged
ENSMUSG00000006299	334	388	190	215	280.362	-0.531261	0.167786	-3.16629	0.00154396	0.003265	Aamp	Unchanged
ENSMUSG00000006301	415	478	279	292	366.878	-0.341495	0.146273	-2.33463	0.0195626	0.0346964	Tmbim1	Unchanged
ENSMUSG00000006304	2488	2799	1328	1371	1980.29	-0.667332	0.0687828	-9.70203	2.95554e-22	1.71191e-21	Arpc2	Unchanged
ENSMUSG00000006307	2366	2842	1076	1160	1827.21	-0.914643	0.0701166	-13.0446	6.82026e-39	5.91581e-38	Kmt2b	Unchanged
ENSMUSG00000006310	433	477	263	293	366.753	-0.410183	0.147771	-2.77579	0.00550675	0.0107219	Zbtb32	Unchanged
ENSMUSG00000006311	3	3	4	11	5.57434	1.6042	1.22653	1.30791	0.190903	0.265991	Etv2	Unchanged
ENSMUSG00000006313	94	151	105	88	110.4	-0.0215014	0.281081	-0.0764953	0.939025	0.9534	Upk1a	Unchanged
ENSMUSG00000006315	96	115	106	106	108.499	0.313044	0.265436	1.17936	0.238256	0.320937	Tmem147	Unchanged
ENSMUSG00000006333	2109	2580	938	1058	1639.03	-0.926822	0.0751645	-12.3306	6.19988e-35	4.98765e-34	Rps9	Unchanged
ENSMUSG00000006335	246	331	209	250	261.446	-0.0216564	0.177324	-0.122129	0.902797	0.92751	Tfpt	Unchanged
ENSMUSG00000006342	399	418	344	376	392.241	0.116393	0.144254	0.806865	0.419744	0.510577	Susd2	Unchanged
ENSMUSG00000006344	72	82	59	51	66.6515	-0.179095	0.341777	-0.52401	0.600271	0.682073	Ggt5	Unchanged
ENSMUSG00000006345	608	614	245	248	421.925	-1.0119	0.146339	-6.91479	4.68567e-12	1.87664e-11	Ggt1	Down_regulated
ENSMUSG00000006356	95	116	91	82	97.4843	0.0223507	0.282545	0.0791048	0.936949	0.951783	Crip2	Unchanged
ENSMUSG00000006360	43	73	66	67	63.9326	0.517879	0.356654	1.45205	0.146488	0.211652	Crip1	Unchanged
ENSMUSG00000006362	37	54	22	41	38.3843	-0.225455	0.467301	-0.482462	0.629478	0.708618	Cbfa2t3	Unchanged
ENSMUSG00000006369	3002	3349	1925	1893	2543.42	-0.431021	0.0652673	-6.60393	4.00389e-11	1.52153e-10	Fbln1	Unchanged
ENSMUSG00000006373	243	314	394	448	365.593	0.903117	0.1497	6.03285	1.61094e-09	5.59259e-09	Pgrmc1	Unchanged
ENSMUSG00000006378	348	410	245	287	324.384	-0.20792	0.156362	-1.32973	0.183606	0.258123	Gcat	Unchanged
ENSMUSG00000006386	401	452	253	236	334.893	-0.498212	0.156958	-3.17417	0.00150265	0.00318246	Tek	Unchanged
ENSMUSG00000006389	4	1	10	12	7.43258	2.4	1.13753	2.10984	0.0348724	0.0586911	Mpl	Unchanged
ENSMUSG00000006390	66	80	92	94	86.1881	0.655662	0.29846	2.19682	0.0280337	0.0482054	Elovl1	Unchanged
ENSMUSG00000006392	234	312	195	205	237.977	-0.138695	0.182884	-0.758378	0.448225	0.539355	Med8	Unchanged
ENSMUSG00000006395	19	17	8	8	12.8908	-0.877428	0.781189	-1.1232	0.261354	0.348094	Hyi	Unchanged
ENSMUSG00000006398	766	905	616	652	742.589	-0.0935007	0.103765	-0.901083	0.367544	0.458212	Cdc20	Unchanged
ENSMUSG00000006403	63	67	139	108	100.292	1.23231	0.29501	4.17717	2.95162e-05	7.55069e-05	Adamts4	Up_regulated
ENSMUSG00000006411	50	38	154	142	104.615	2.04253	0.303954	6.71986	1.81898e-11	7.05847e-11	Nectin4	Up_regulated
ENSMUSG00000006412	896	999	1054	1125	1053.05	0.50347	0.0893512	5.63474	1.75326e-08	5.7152e-08	Pfdn2	Unchanged
ENSMUSG00000006418	1004	1121	930	910	1010.62	0.095713	0.0935976	1.0226	0.306497	0.39453	Rnf114	Unchanged
ENSMUSG00000006423	2149	2429	1129	1275	1732.49	-0.627846	0.0731652	-8.58121	9.38805e-18	4.71573e-17	C330007P06Rik	Unchanged
ENSMUSG00000006435	1418	1622	930	985	1240.87	-0.36359	0.0824202	-4.41142	1.02697e-05	2.74458e-05	Neurl1a	Unchanged
ENSMUSG00000006442	261	281	161	173	219.419	-0.398298	0.189631	-2.10038	0.0356954	0.0598252	Srm	Unchanged
ENSMUSG00000006445	1063	1325	1138	1195	1207.7	0.273574	0.0840084	3.25651	0.00112792	0.00243129	Epha2	Unchanged
ENSMUSG00000006456	32	37	5	5	18.6781	-2.4825	0.730347	-3.39907	0.00067616	0.00149585	Rbm14	Down_regulated
ENSMUSG00000006457	41	34	148	148	101.404	2.27552	0.306399	7.42665	1.11379e-13	4.80169e-13	Actn3	Up_regulated
ENSMUSG00000006462	43	50	229	260	159.741	2.69741	0.249624	10.8059	3.22797e-27	2.14035e-26	A530013C23Rik	Up_regulated
ENSMUSG00000006463	73	79	113	157	111.155	1.12506	0.276082	4.07508	4.59984e-05	0.000115651	Zdhhc24	Up_regulated
ENSMUSG00000006464	340	394	275	273	323.943	-0.11675	0.155824	-0.749244	0.45371	0.544824	Bbs1	Unchanged
ENSMUSG00000006469	10	11	22	24	17.8586	1.43278	0.669262	2.14083	0.0322874	0.0548218	Slc34a3	Unchanged
ENSMUSG00000006471	547	710	336	349	481.381	-0.566452	0.131474	-4.30846	1.64397e-05	4.31217e-05	Ndor1	Unchanged
ENSMUSG00000006476	60	77	71	90	76.8026	0.537835	0.318834	1.68688	0.0916265	0.140139	Nsmf	Unchanged
ENSMUSG00000006494	975	1170	672	779	902.239	-0.260084	0.0970421	-2.68011	0.00735977	0.0140331	Pdk1	Unchanged
ENSMUSG00000006498	2937	3361	1271	1385	2198.79	-0.943013	0.0652896	-14.4436	2.75267e-47	2.7983e-46	Ptbp1	Unchanged
ENSMUSG00000006517	165	194	168	159	175.192	0.171667	0.211131	0.813084	0.41617	0.506631	Mvd	Unchanged
ENSMUSG00000006519	207	247	171	177	202.74	-0.0781414	0.194764	-0.401211	0.688265	0.759606	Cyba	Unchanged
ENSMUSG00000006522	6	2	47	37	25.8408	3.68063	0.72414	5.08275	3.72e-07	1.10864e-06	Itih3	Up_regulated
ENSMUSG00000006526	2792	3151	856	920	1868.93	-1.44042	0.0720801	-19.9837	7.64054e-89	1.47628e-87	Stimate	Down_regulated
ENSMUSG00000006527	2591	2978	673	684	1663.68	-1.73319	0.0770903	-22.4827	6.1354e-112	1.57711e-110	Sfmbt1	Down_regulated
ENSMUSG00000006529	6	12	150	145	87.7548	4.34781	0.437315	9.94207	2.73098e-23	1.62074e-22	Itih1	Up_regulated
ENSMUSG00000006538	9	3	7	2	5.48519	-0.143607	1.24725	-0.115139	0.908335	0.930457	Ihh	Unchanged
ENSMUSG00000006542	11	8	5	4	7.00741	-0.791565	1.05711	-0.7488	0.453978	0.545095	Prkag3	Unchanged
ENSMUSG00000006546	0	2	2	1	1.28409	0.977779	2.49083	0.392552	0.694651	0.764345	Cryba2	Unchanged
ENSMUSG00000006567	251	263	188	201	228.693	-0.102917	0.186099	-0.553025	0.580246	0.663892	Atp7b	Unchanged
ENSMUSG00000006574	8	15	104	113	66.6379	3.55069	0.434006	8.18121	2.81008e-16	1.33903e-15	Slc4a1	Up_regulated
ENSMUSG00000006575	173	206	182	136	177.53	0.0580351	0.225869	0.256941	0.797224	0.846767	Rundc3a	Unchanged
ENSMUSG00000006576	110	161	108	115	124.802	0.0327801	0.25333	0.129397	0.897044	0.923325	Slc4a3	Unchanged
ENSMUSG00000006586	601	693	250	257	440.852	-1.04787	0.136949	-7.65157	1.98542e-14	8.80853e-14	Runx1t1	Down_regulated
ENSMUSG00000006587	36	46	75	75	61.2908	1.17992	0.359423	3.28281	0.0010278	0.00222726	Snai3	Up_regulated
ENSMUSG00000006589	161	234	138	150	171.412	-0.142214	0.218566	-0.650667	0.515261	0.602931	Aprt	Unchanged
ENSMUSG00000006599	5181	5772	771	780	2958.39	-2.51796	0.0661747	-38.0501	0	0	Gtf2h1	Down_regulated
ENSMUSG00000006611	4	6	25	25	16.4521	2.63388	0.766405	3.43667	0.000588916	0.00131377	Hfe	Up_regulated
ENSMUSG00000006638	101	102	62	87	88.8917	-0.153378	0.302864	-0.506424	0.612559	0.692984	Abhd1	Unchanged
ENSMUSG00000006641	213	226	202	188	211.888	0.131355	0.195311	0.672544	0.501237	0.590768	Slc5a6	Unchanged
ENSMUSG00000006642	9	10	68	66	42.3918	3.12311	0.507934	6.14865	7.81461e-10	2.76037e-09	Tcf23	Up_regulated
ENSMUSG00000006649	999	1012	443	518	736.083	-0.769909	0.115597	-6.6603	2.73273e-11	1.04918e-10	Nphs1	Unchanged
ENSMUSG00000006651	214	296	171	182	216.247	-0.219112	0.193479	-1.13248	0.257432	0.34366	Aplp1	Unchanged
ENSMUSG00000006673	6272	7170	1928	2046	4213.6	-1.45516	0.0514242	-28.2972	3.74156e-176	2.09278e-174	Qrich1	Down_regulated
ENSMUSG00000006675	598	666	233	206	415.413	-1.22129	0.148194	-8.24117	1.70534e-16	8.19349e-16	P4htm	Down_regulated
ENSMUSG00000006676	932	1186	563	650	827.569	-0.497388	0.103026	-4.82779	1.38054e-06	3.95341e-06	Usp19	Unchanged
ENSMUSG00000006678	41793	46281	13516	14077	28077.6	-1.37306	0.0359514	-38.1921	0	0	Pola1	Down_regulated
ENSMUSG00000006699	4411	5066	3080	3249	3969.84	-0.279099	0.050559	-5.52026	3.38507e-08	1.0834e-07	Cdc42	Unchanged
ENSMUSG00000006705	1058	1284	1109	1160	1179.67	0.260376	0.0840377	3.09833	0.00194618	0.00405784	Pknox1	Unchanged
ENSMUSG00000006711	37	36	513	492	302.104	4.08668	0.226374	18.0528	7.50514e-73	1.14466e-71	D130043K22Rik	Up_regulated
ENSMUSG00000006715	752	982	286	270	553.967	-1.3297	0.129939	-10.2333	1.40634e-24	8.70073e-24	Gmnn	Down_regulated
ENSMUSG00000006717	244	256	167	158	207.515	-0.320455	0.197673	-1.62114	0.104988	0.158217	Acot13	Unchanged
ENSMUSG00000006720	343	339	158	182	253.801	-0.709441	0.183818	-3.85948	0.000113631	0.000275156	Zfp184	Unchanged
ENSMUSG00000006724	34	51	70	76	60.6598	1.09377	0.363355	3.01021	0.00261071	0.00534298	Cyp27b1	Up_regulated
ENSMUSG00000006728	864	1004	636	768	825.742	-0.110351	0.103382	-1.06741	0.285786	0.374737	Cdk4	Unchanged
ENSMUSG00000006731	99	99	51	37	70.8214	-0.86748	0.347304	-2.49775	0.0124984	0.022882	B4galnt1	Unchanged
ENSMUSG00000006732	177	198	123	112	152.966	-0.369645	0.228101	-1.62053	0.105118	0.158394	Mettl1	Unchanged
ENSMUSG00000006736	261	310	225	238	262.142	0.00242007	0.171451	0.0141152	0.988738	0.991374	Tspan31	Unchanged
ENSMUSG00000006740	7544	8623	2483	2657	5169.72	-1.35044	0.0475037	-28.428	9.11072e-178	5.23064e-176	Kif5b	Down_regulated
ENSMUSG00000006763	1276	1560	996	1029	1223.63	-0.179284	0.083264	-2.1532	0.0313028	0.0532507	Saal1	Unchanged
ENSMUSG00000006764	128	125	373	380	271.985	1.87238	0.182509	10.2591	1.07745e-24	6.69295e-24	Tph2	Up_regulated
ENSMUSG00000006782	111	166	229	225	191.729	1.02828	0.211231	4.86804	1.12713e-06	3.24912e-06	Cnp	Up_regulated
ENSMUSG00000006784	277	301	346	354	331.497	0.578029	0.155063	3.72771	0.000193225	0.000455949	Ttc25	Unchanged
ENSMUSG00000006800	3547	4166	2028	2110	2942.52	-0.593692	0.056891	-10.4356	1.70511e-25	1.08558e-24	Sulf2	Unchanged
ENSMUSG00000006818	3021	3525	5928	6318	4971.77	1.20763	0.0465295	25.9542	1.63235e-148	6.57609e-147	Sod2	Up_regulated
ENSMUSG00000006850	146	189	107	101	135.605	-0.376909	0.241361	-1.5616	0.118382	0.17595	Tmco6	Unchanged
ENSMUSG00000006906	229	244	100	92	163.493	-0.998942	0.22566	-4.42675	9.56632e-06	2.56529e-05	Stambp	Unchanged
ENSMUSG00000006920	1580	1806	674	664	1157.34	-1.03536	0.088663	-11.6775	1.66089e-31	1.23301e-30	Ezh1	Down_regulated
ENSMUSG00000006930	1105	1249	880	1028	1080.71	-0.00217339	0.0905978	-0.0239894	0.980861	0.98593	Hap1	Unchanged
ENSMUSG00000006931	57	79	39	23	48.7274	-0.811955	0.424283	-1.91371	0.0556574	0.0896275	P3h4	Unchanged
ENSMUSG00000006932	6564	7770	2881	3097	4981.2	-0.957205	0.0465059	-20.5825	3.94124e-94	8.11441e-93	Ctnnb1	Unchanged
ENSMUSG00000006941	54	59	43	39	49.2982	-0.158939	0.394803	-0.402579	0.687258	0.758624	Eif1b	Unchanged
ENSMUSG00000006948	0	0	3	5	2.25012	4.73346	2.25278	2.10116	0.0356268	0.0597217	Klk4	Unchanged
ENSMUSG00000006958	71	90	56	67	71.6058	-0.0826567	0.327332	-0.252517	0.800642	0.849462	Chrd	Unchanged
ENSMUSG00000006998	1857	2101	1403	1459	1720.71	-0.164803	0.0717953	-2.29546	0.021707	0.0382163	Psmd2	Unchanged
ENSMUSG00000007021	32	25	53	60	45.2808	1.27503	0.428652	2.9745	0.00293465	0.00596194	Syngr3	Up_regulated
ENSMUSG00000007029	2100	2515	1126	1162	1706.6	-0.706526	0.0721538	-9.79195	1.21926e-22	7.13197e-22	Vars	Unchanged
ENSMUSG00000007030	21	32	32	53	35.9421	0.988173	0.482052	2.04993	0.0403713	0.0670069	Vwa7	Unchanged
ENSMUSG00000007033	3	7	74	65	41.7396	4.11493	0.606193	6.78815	1.1358e-11	4.45854e-11	Hspa1l	Up_regulated
ENSMUSG00000007034	114	123	64	87	97.1785	-0.353918	0.287618	-1.23052	0.218504	0.297436	Slc44a4	Unchanged
ENSMUSG00000007035	240	319	554	600	454.464	1.3544	0.13726	9.86745	5.76123e-23	3.39359e-22	Msh5	Up_regulated
ENSMUSG00000007036	203	223	95	95	151.899	-0.862783	0.229742	-3.75545	0.000173033	0.000410458	Abhd16a	Unchanged
ENSMUSG00000007038	131	158	83	80	112.494	-0.519132	0.263319	-1.97149	0.0486676	0.0794681	Neu1	Unchanged
ENSMUSG00000007039	143	174	86	94	123.603	-0.510995	0.250361	-2.04103	0.0412477	0.0683397	Ddah2	Unchanged
ENSMUSG00000007041	194	217	146	144	176.757	-0.199738	0.209827	-0.951917	0.341139	0.431598	Clic1	Unchanged
ENSMUSG00000007050	169	216	100	79	138.993	-0.791931	0.248507	-3.18675	0.00143881	0.00305669	Lsm2	Unchanged
ENSMUSG00000007080	6413	7047	2771	3142	4770.33	-0.887106	0.0535259	-16.5734	1.08502e-61	1.387e-60	Pole	Unchanged
ENSMUSG00000007097	86	95	101	106	100.295	0.495632	0.276399	1.79318	0.0729445	0.114564	Atp1a2	Unchanged
ENSMUSG00000007107	12	19	56	58	39.3396	2.19253	0.478486	4.58223	4.60054e-06	1.26571e-05	Atp1a4	Up_regulated
ENSMUSG00000007122	24	20	24	34	26.5945	0.683625	0.546627	1.25062	0.211071	0.288857	Casq1	Unchanged
ENSMUSG00000007207	450	538	357	366	431.491	-0.144797	0.135048	-1.07219	0.283634	0.372495	Stx1a	Unchanged
ENSMUSG00000007209	1	0	4	2	1.9704	2.86829	2.28256	1.25661	0.208894	0.286766	Ceacam9	Unchanged
ENSMUSG00000007216	125	144	132	141	139.111	0.324716	0.234317	1.3858	0.165809	0.236015	Zfp775	Unchanged
ENSMUSG00000007279	37	41	56	72	54.0917	1.01324	0.382675	2.64777	0.00810244	0.0153434	Scube2	Up_regulated
ENSMUSG00000007338	294	324	305	342	325.318	0.366816	0.155788	2.35458	0.0185434	0.0330191	Mrpl49	Unchanged
ENSMUSG00000007379	5076	5605	2414	2651	3891.21	-0.775846	0.0546749	-14.1902	1.05403e-45	1.03829e-44	Dennd2c	Unchanged
ENSMUSG00000007411	5984	6891	1805	1838	3989.39	-1.51744	0.0533801	-28.4271	9.35418e-178	5.34686e-176	Mark3	Down_regulated
ENSMUSG00000007415	560	663	640	613	636.134	0.341502	0.11514	2.96597	0.00301733	0.00611847	Gatad1	Unchanged
ENSMUSG00000007458	1151	1249	692	805	975.972	-0.381972	0.0966441	-3.95236	7.73832e-05	0.000190732	M6pr	Unchanged
ENSMUSG00000007476	50	45	29	31	39.0353	-0.370887	0.447908	-0.828042	0.407647	0.497743	Lrrc8a	Unchanged
ENSMUSG00000007480	5	15	95	83	55.024	3.48009	0.483978	7.1906	6.45062e-13	2.6906e-12	Mc5r	Up_regulated
ENSMUSG00000007564	3011	3542	1328	1505	2305.26	-0.906488	0.0646749	-14.0161	1.24301e-44	1.20041e-43	Ppp2r1a	Unchanged
ENSMUSG00000007570	590	671	426	441	535.463	-0.237178	0.122085	-1.94274	0.0520477	0.0843431	Fance	Unchanged
ENSMUSG00000007589	522	605	830	850	735.002	0.880457	0.10584	8.31877	8.88821e-17	4.32949e-16	Tinf2	Unchanged
ENSMUSG00000007591	3	9	53	48	31.3489	3.39865	0.623814	5.44817	5.08912e-08	1.60883e-07	Tssk4	Up_regulated
ENSMUSG00000007594	71	70	121	102	96.009	0.962863	0.2947	3.26726	0.00108593	0.00234671	Hapln4	Unchanged
ENSMUSG00000007603	307	381	131	171	242.776	-0.884072	0.187314	-4.71974	2.36149e-06	6.64208e-06	Dus3l	Unchanged
ENSMUSG00000007610	528	698	626	659	644.065	0.377504	0.114794	3.28854	0.00100707	0.00218399	Gtpbp3	Unchanged
ENSMUSG00000007613	3637	3943	2206	2373	3042.03	-0.427087	0.0604445	-7.06576	1.59735e-12	6.54224e-12	Tgfbr1	Unchanged
ENSMUSG00000007617	2780	3007	1695	1748	2308.29	-0.448385	0.067472	-6.6455	3.02192e-11	1.15748e-10	Homer1	Unchanged
ENSMUSG00000007646	519	632	436	415	505.247	-0.12781	0.128227	-0.996747	0.318888	0.407426	Rad51c	Unchanged
ENSMUSG00000007653	27	19	16	14	19.304	-0.332409	0.643274	-0.516746	0.605333	0.686329	Gabrb2	Unchanged
ENSMUSG00000007655	0	1	3	0	1.0909	1.95115	2.96096	0.65896	0.509921	0.59781	Cav1	Unchanged
ENSMUSG00000007656	1651	1877	914	969	1344.09	-0.603017	0.0801235	-7.5261	5.22786e-14	2.28172e-13	Arpp19	Unchanged
ENSMUSG00000007659	2576	2817	729	721	1652.36	-1.59333	0.0803442	-19.8313	1.5978e-87	3.03547e-86	Bcl2l1	Down_regulated
ENSMUSG00000007670	1717	2008	721	788	1282.17	-0.99998	0.0824258	-12.1319	7.15809e-34	5.61468e-33	Khsrp	Unchanged
ENSMUSG00000007682	2	0	1	0	0.792984	-0.771804	3.32577	-0.232068	0.816485	0.862096	Dio2	Unchanged
ENSMUSG00000007721	196	233	120	150	174.676	-0.365774	0.213491	-1.7133	0.0866568	0.133289	Ccdc124	Unchanged
ENSMUSG00000007739	5420	6423	2801	2914	4336.09	-0.746094	0.0491236	-15.1881	4.24108e-52	4.73624e-51	Cct4	Unchanged
ENSMUSG00000007777	162	156	116	134	144.297	-0.0531649	0.236962	-0.22436	0.822477	0.867002	0610009B22Rik	Unchanged
ENSMUSG00000007783	533	570	305	286	421.85	-0.598319	0.143145	-4.17982	2.91737e-05	7.46894e-05	Cpt1c	Unchanged
ENSMUSG00000007805	2	4	8	7	5.61129	1.64745	1.20509	1.36707	0.171602	0.243233	Twist2	Unchanged
ENSMUSG00000007812	5211	5808	1772	1917	3578.6	-1.27738	0.0560552	-22.7878	6.05161e-115	1.64479e-113	Zfp655	Down_regulated
ENSMUSG00000007815	3436	3930	1662	1757	2660.71	-0.804221	0.0599565	-13.4134	5.04686e-41	4.52828e-40	Rhoa	Unchanged
ENSMUSG00000007817	3114	3494	2101	2137	2720.63	-0.337971	0.0610506	-5.53591	3.09617e-08	9.93985e-08	Zmiz1	Unchanged
ENSMUSG00000007827	1746	1892	986	1027	1408.02	-0.553052	0.0814201	-6.79257	1.10156e-11	4.32606e-11	Ankrd26	Unchanged
ENSMUSG00000007833	477	606	371	421	471.838	-0.14468	0.131273	-1.10213	0.270405	0.358445	Aldh16a1	Unchanged
ENSMUSG00000007836	523	572	336	366	450.795	-0.340758	0.13382	-2.54639	0.0108844	0.0201665	Hnrnpa0	Unchanged
ENSMUSG00000007837	128	132	82	90	108.682	-0.298218	0.267991	-1.11279	0.265798	0.353038	Prrg2	Unchanged
ENSMUSG00000007850	5592	6310	3810	4004	4949.67	-0.304556	0.0478757	-6.36138	1.99951e-10	7.29421e-10	Hnrnph1	Unchanged
ENSMUSG00000007867	1149	1416	636	668	956.89	-0.669246	0.0939531	-7.12319	1.0546e-12	4.35766e-12	Ift43	Unchanged
ENSMUSG00000007872	14	20	13	13	15.1127	-0.073122	0.706763	-0.10346	0.917598	0.937561	Id3	Unchanged
ENSMUSG00000007877	2	1	0	0	0.711945	-2.76473	3.36532	-0.821534	0.411342	NA	Tcap	Unchanged
ENSMUSG00000007880	7227	8121	3538	3826	5613.75	-0.757779	0.0466352	-16.2491	2.26741e-59	2.80227e-58	Arid1a	Unchanged
ENSMUSG00000007888	23	21	79	79	55.011	2.14209	0.404062	5.30138	1.14929e-07	3.54889e-07	Crlf1	Up_regulated
ENSMUSG00000007891	370	474	320	324	375.569	-0.0811373	0.14616	-0.555125	0.578809	0.662538	Ctsd	Unchanged
ENSMUSG00000007892	1866	2243	1376	1323	1707.85	-0.299153	0.0758657	-3.94319	8.04033e-05	0.000197877	Rplp1	Unchanged
ENSMUSG00000007908	44	43	24	20	32.6299	-0.684029	0.492946	-1.38763	0.165248	0.235263	Hmgcll1	Unchanged
ENSMUSG00000007944	17	17	42	52	34.4185	1.76321	0.495036	3.56179	0.000368339	0.000841949	Ttc9b	Up_regulated
ENSMUSG00000007946	19	20	16	13	17.2417	-0.123579	0.664731	-0.185908	0.852517	0.889902	Phox2a	Unchanged
ENSMUSG00000007950	63	73	41	49	56.6718	-0.293789	0.36768	-0.799033	0.424271	0.514882	Abhd8	Unchanged
ENSMUSG00000007987	60	74	54	41	57.7486	-0.184135	0.3722	-0.494721	0.620797	0.700297	Ift22	Unchanged
ENSMUSG00000007989	689	739	236	232	461.644	-1.30844	0.139046	-9.41015	4.95447e-21	2.76765e-20	Fzd3	Down_regulated
ENSMUSG00000008028	235	264	730	779	542.21	1.8993	0.127873	14.853	6.64762e-50	7.1246e-49	1700008O03Rik	Up_regulated
ENSMUSG00000008035	35	47	34	52	42.933	0.372497	0.430803	0.864658	0.387227	0.477146	Mid1ip1	Unchanged
ENSMUSG00000008036	173	210	220	249	220.499	0.596842	0.187968	3.17523	0.00149716	0.00317238	Ap2s1	Unchanged
ENSMUSG00000008090	378	447	264	240	332.403	-0.403772	0.158157	-2.55299	0.0106804	0.0198167	Fgfrl1	Unchanged
ENSMUSG00000008129	315	311	379	358	353.881	0.534358	0.158182	3.37812	0.000729835	0.00160886	4930432K21Rik	Unchanged
ENSMUSG00000008136	17	22	42	41	32.4617	1.39907	0.497455	2.81246	0.00491637	0.00964876	Fhl2	Up_regulated
ENSMUSG00000008140	296	331	199	238	267.725	-0.220701	0.172783	-1.27733	0.201487	0.278209	Emc10	Unchanged
ENSMUSG00000008153	178	227	211	225	216.134	0.414172	0.189645	2.18393	0.0289671	0.0496532	Clstn3	Unchanged
ENSMUSG00000008167	453	501	328	355	412.886	-0.180812	0.138693	-1.30368	0.192343	0.267696	Fbxw9	Unchanged
ENSMUSG00000008193	21	9	24	20	19.6738	0.821126	0.669766	1.22599	0.220202	0.299463	Spib	Unchanged
ENSMUSG00000008200	5560	6271	2986	3105	4445.45	-0.655179	0.050308	-13.0234	9.01102e-39	7.79271e-38	Fnbp4	Unchanged
ENSMUSG00000008206	727	829	231	252	494.239	-1.38524	0.131897	-10.5025	8.41307e-26	5.39716e-25	Cers4	Down_regulated
ENSMUSG00000008226	438	459	614	598	550.667	0.735289	0.126115	5.83031	5.53234e-09	1.86595e-08	Scrn3	Unchanged
ENSMUSG00000008301	340	388	276	293	328.449	-0.0524498	0.153841	-0.340935	0.733153	0.79326	Phax	Unchanged
ENSMUSG00000008305	4420	5135	1343	1392	2968.55	-1.50061	0.0588533	-25.4975	2.10327e-143	8.04475e-142	Tle1	Down_regulated
ENSMUSG00000008307	1545	1751	950	936	1292.38	-0.501515	0.0837583	-5.98764	2.12908e-09	7.34346e-09	1700109H08Rik	Unchanged
ENSMUSG00000008318	326	423	315	335	355.311	0.104188	0.149781	0.695603	0.486678	0.578074	Relt	Unchanged
ENSMUSG00000008333	868	994	410	417	662.152	-0.867123	0.112317	-7.72034	1.16018e-14	5.19055e-14	Snrpb2	Unchanged
ENSMUSG00000008348	1209	1069	418	435	770.578	-1.12858	0.21461	-5.25872	1.45063e-07	4.45089e-07	Ubc	Down_regulated
ENSMUSG00000008373	743	900	664	718	767.942	0.055829	0.102302	0.545728	0.585253	0.668564	Prpf31	Unchanged
ENSMUSG00000008384	55	50	47	32	46.893	-0.110361	0.422275	-0.261349	0.793823	0.843825	Sertad1	Unchanged
ENSMUSG00000008393	439	520	289	318	391.84	-0.355693	0.141664	-2.51083	0.0120448	0.0221198	Carhsp1	Unchanged
ENSMUSG00000008398	668	814	464	503	613.407	-0.310282	0.114305	-2.7145	0.00663761	0.0127522	Elk3	Unchanged
ENSMUSG00000008429	1076	1268	1242	1231	1239.21	0.383034	0.0840766	4.55578	5.21924e-06	1.42944e-05	Herpud2	Unchanged
ENSMUSG00000008435	694	725	396	367	543.826	-0.594193	0.130246	-4.56207	5.06515e-06	1.38884e-05	Rdh13	Unchanged
ENSMUSG00000008438	194	209	86	76	138.835	-1.01188	0.245067	-4.12899	3.64359e-05	9.25094e-05	Adam21	Down_regulated
ENSMUSG00000008450	1436	1659	1136	1208	1374.72	-0.0974124	0.0781689	-1.24618	0.212699	0.290703	Nutf2	Unchanged
ENSMUSG00000008461	22	29	42	27	31.356	0.754187	0.511871	1.47339	0.140645	0.20399	Fut1	Unchanged
ENSMUSG00000008475	510	556	471	456	508.387	0.101028	0.12832	0.787309	0.431101	0.521326	Arpc5	Unchanged
ENSMUSG00000008482	5	7	33	29	20.3549	2.68184	0.694849	3.8596	0.000113571	0.000275039	Rnf151	Up_regulated
ENSMUSG00000008489	11226	12705	12689	13169	12828.3	0.414616	0.037184	11.1504	7.1288e-29	4.95499e-28	Elavl2	Unchanged
ENSMUSG00000008496	175	215	395	452	329	1.42354	0.159403	8.93044	4.24332e-19	2.23213e-18	Pou2f2	Up_regulated
ENSMUSG00000008540	4	6	8	10	7.35788	1.15853	1.0264	1.12873	0.25901	0.345413	Mgst1	Unchanged
ENSMUSG00000008575	14074	15795	7174	7520	11030.3	-0.721298	0.0391238	-18.4363	6.71685e-76	1.07738e-74	Nfib	Unchanged
ENSMUSG00000008590	10	6	362	369	211.024	5.81515	0.401741	14.4749	1.74654e-47	1.78244e-46	Htr3b	Up_regulated
ENSMUSG00000008601	35	42	247	240	155.835	2.96767	0.261636	11.3427	8.05931e-30	5.73324e-29	Rab25	Up_regulated
ENSMUSG00000008604	2124	2510	652	652	1432.81	-1.52387	0.0814261	-18.7147	3.75662e-78	6.20116e-77	Ubqln4	Down_regulated
ENSMUSG00000008658	59	59	173	167	123.738	1.82749	0.265399	6.88583	5.74496e-12	2.28929e-11	Rbfox1	Up_regulated
ENSMUSG00000008668	2423	2792	1664	1763	2168.5	-0.302257	0.0642468	-4.70463	2.54332e-06	7.1358e-06	Rps18	Unchanged
ENSMUSG00000008682	3133	3733	2226	2262	2846.94	-0.307599	0.0584707	-5.26074	1.43478e-07	4.40334e-07	Rpl10	Unchanged
ENSMUSG00000008683	8182	9748	3699	3898	6264.25	-0.933698	0.0430435	-21.6919	2.44418e-104	5.73941e-103	Rps15a	Unchanged
ENSMUSG00000008690	1890	2182	972	971	1486.03	-0.762979	0.0781106	-9.76792	1.54591e-22	9.01031e-22	Ncaph2	Unchanged
ENSMUSG00000008730	2904	3335	1475	1522	2282.37	-0.754104	0.064128	-11.7594	6.32095e-32	4.73844e-31	Hipk1	Unchanged
ENSMUSG00000008734	326	348	153	181	249.72	-0.714766	0.18149	-3.93833	8.20499e-05	0.000201663	Gprc5b	Unchanged
ENSMUSG00000008763	5112	5752	2277	2273	3787.57	-0.952437	0.0559047	-17.0368	4.38218e-65	5.93051e-64	Man1a2	Unchanged
ENSMUSG00000008789	0	1	6	4	3.06678	3.6472	2.01841	1.80697	0.0707671	0.111595	Ceacam5	Unchanged
ENSMUSG00000008813	0	1	4	5	2.75505	3.48389	2.0692	1.68369	0.092242	0.140983	Tppp2	Unchanged
ENSMUSG00000008822	108	117	326	307	231.5	1.79616	0.195689	9.17865	4.36545e-20	2.36905e-19	Acyp1	Up_regulated
ENSMUSG00000008843	2	2	9	11	6.57731	2.61946	1.20381	2.17598	0.0295568	0.0505477	Cldn13	Unchanged
ENSMUSG00000008855	1022	1242	626	637	876.831	-0.535406	0.0976518	-5.48281	4.18634e-08	1.33102e-07	Hdac5	Unchanged
ENSMUSG00000008859	2580	2777	768	799	1677.7	-1.47325	0.0792732	-18.5844	4.29473e-77	7.00075e-76	Rala	Down_regulated
ENSMUSG00000008874	1	4	16	28	13.4641	3.45408	0.960577	3.59584	0.000323347	0.000743672	Clec3a	Up_regulated
ENSMUSG00000008892	2506	2909	1400	1454	2051.96	-0.619853	0.0663486	-9.34238	9.41965e-21	5.21724e-20	Vdac3	Unchanged
ENSMUSG00000008932	83	89	129	131	113.333	0.897645	0.263123	3.4115	0.000646061	0.00143303	Slc1a7	Unchanged
ENSMUSG00000008958	285	307	148	185	230.412	-0.532418	0.189324	-2.8122	0.0049204	0.00965522	Vps72	Unchanged
ENSMUSG00000008976	3663	4201	1994	2125	2973.09	-0.629874	0.0568863	-11.0725	1.70535e-28	1.17128e-27	Gabpa	Unchanged
ENSMUSG00000008999	758	900	316	344	567.17	-1.02444	0.120875	-8.47525	2.34571e-17	1.16503e-16	Bmp7	Down_regulated
ENSMUSG00000009013	307	348	263	279	304.073	0.0295852	0.159753	0.185194	0.853077	0.890221	Dynll1	Unchanged
ENSMUSG00000009030	396	469	262	268	348.659	-0.401397	0.150241	-2.67169	0.00754701	0.0143649	Pdcl	Unchanged
ENSMUSG00000009035	2246	2516	1069	1126	1716.74	-0.815205	0.0731746	-11.1405	7.9629e-29	5.52738e-28	Tmem184b	Unchanged
ENSMUSG00000009070	38	36	664	654	391.02	4.45784	0.213835	20.8471	1.61922e-96	3.43408e-95	Rsph14	Up_regulated
ENSMUSG00000009073	5698	6368	2410	2359	4127.18	-1.03603	0.0566142	-18.2999	8.29443e-75	1.30395e-73	Nf2	Down_regulated
ENSMUSG00000009075	111	152	63	68	97.0715	-0.694315	0.286348	-2.42472	0.0153201	0.027667	Cabp7	Unchanged
ENSMUSG00000009076	692	822	1458	1414	1162.16	1.23026	0.0898605	13.6908	1.153e-42	1.06988e-41	Zmat5	Up_regulated
ENSMUSG00000009079	11580	12977	2648	2884	7212.12	-1.8489	0.0454516	-40.6784	0	0	Ewsr1	Down_regulated
ENSMUSG00000009090	1639	1844	941	1031	1359.01	-0.518908	0.0802021	-6.47001	9.7998e-11	3.65739e-10	Ap1b1	Unchanged
ENSMUSG00000009092	10	11	66	58	40.0739	2.86834	0.508064	5.64563	1.64578e-08	5.38033e-08	Derl3	Up_regulated
ENSMUSG00000009093	5	3	59	89	43.5787	4.49853	0.64555	6.96851	3.20311e-12	1.294e-11	Gstt4	Up_regulated
ENSMUSG00000009097	5	8	1	3	4.06125	-1.39421	1.42548	-0.978064	0.328043	0.417604	Tbx1	Unchanged
ENSMUSG00000009108	21	13	63	57	42.0946	2.10638	0.474628	4.43795	9.08188e-06	2.44066e-05	Gnat2	Up_regulated
ENSMUSG00000009112	1990	2261	957	976	1524.75	-0.83361	0.0770604	-10.8176	2.84039e-27	1.88671e-26	Bcl2l13	Unchanged
ENSMUSG00000009114	19	16	235	243	143.631	4.07151	0.32371	12.5776	2.80289e-36	2.3061e-35	2610028H24Rik	Up_regulated
ENSMUSG00000009115	22	10	213	220	130.356	4.02908	0.539495	7.46825	8.12685e-14	3.52163e-13	Spatc1l	Up_regulated
ENSMUSG00000009145	105	133	180	218	166.959	1.04674	0.220337	4.75064	2.02769e-06	5.73604e-06	Dqx1	Up_regulated
ENSMUSG00000009207	4188	4513	2465	2519	3416.51	-0.503249	0.0599677	-8.392	4.7794e-17	2.34826e-16	Lnpk	Unchanged
ENSMUSG00000009210	6	4	6	12	7.39648	1.11963	1.04235	1.07414	0.28276	0.371426	Prr29	Unchanged
ENSMUSG00000009214	0	0	0	2	0.548467	2.70178	4.06892	0.664004	0.506688	NA	Mymk	Unchanged
ENSMUSG00000009216	8	11	23	21	16.8289	1.52421	0.694451	2.19485	0.0281746	0.0484286	Fam163b	Up_regulated
ENSMUSG00000009246	25	28	63	65	48.4676	1.57534	0.410801	3.83479	0.000125671	0.000302906	Trpm5	Up_regulated
ENSMUSG00000009248	8	5	31	35	21.7404	2.63043	0.674248	3.90128	9.56864e-05	0.000233592	Ascl2	Up_regulated
ENSMUSG00000009281	1	2	20	16	10.9213	3.90316	1.13045	3.45275	0.000554901	0.00124246	Rarres2	Up_regulated
ENSMUSG00000009291	1158	1356	728	807	1011.5	-0.408265	0.0905909	-4.50668	6.58484e-06	1.79065e-05	Pttg1ip	Unchanged
ENSMUSG00000009292	14	20	252	239	147.113	4.16168	0.326044	12.7642	2.5994e-37	2.18983e-36	Trpm2	Up_regulated
ENSMUSG00000009293	224	246	153	165	198.214	-0.262594	0.198121	-1.32542	0.185032	0.258571	Ube2g2	Unchanged
ENSMUSG00000009350	2	0	40	32	20.9948	5.46424	1.16166	4.70384	2.55314e-06	7.16249e-06	Mpo	Up_regulated
ENSMUSG00000009356	6	6	175	192	106.697	5.23724	0.483392	10.8344	2.36608e-27	1.57607e-26	Lpo	Up_regulated
ENSMUSG00000009376	285	297	145	124	210.685	-0.811441	0.203285	-3.99163	6.56193e-05	0.000162799	Met	Unchanged
ENSMUSG00000009378	19	24	31	36	28.7916	0.945434	0.518341	1.82396	0.0681577	0.107832	Slc16a12	Unchanged
ENSMUSG00000009394	119	129	209	245	185.512	1.17182	0.209476	5.59408	2.21801e-08	7.17809e-08	Syn2	Up_regulated
ENSMUSG00000009406	293	327	175	174	241.545	-0.526036	0.181264	-2.90204	0.00370743	0.00741572	Elk1	Unchanged
ENSMUSG00000009418	8910	9953	4690	5088	7106.39	-0.646657	0.0440226	-14.6892	7.55678e-49	7.95186e-48	Nav1	Unchanged
ENSMUSG00000009470	13986	15919	6654	6883	10707.5	-0.840344	0.0387214	-21.7023	1.95079e-104	4.58912e-103	Tnpo1	Unchanged
ENSMUSG00000009487	99	92	101	85	97.1502	0.259788	0.292561	0.887981	0.374551	0.464555	Otog	Unchanged
ENSMUSG00000009535	2512	3038	1589	1686	2199.8	-0.455258	0.0640633	-7.10638	1.19126e-12	4.90756e-12	Rnmt	Unchanged
ENSMUSG00000009545	717	839	1092	1097	977.844	0.797654	0.0932532	8.55363	1.19274e-17	5.97057e-17	Kcnq1	Unchanged
ENSMUSG00000009549	173	197	123	139	159.159	-0.196032	0.220125	-0.89055	0.373171	0.463533	Srp14	Unchanged
ENSMUSG00000009551	0	2	7	3	3.29748	2.69432	1.76685	1.52492	0.127278	0.186702	6330409D20Rik	Unchanged
ENSMUSG00000009555	575	695	239	284	438.957	-0.975947	0.138548	-7.04413	1.86626e-12	7.62566e-12	Cdk9	Unchanged
ENSMUSG00000009563	68	106	58	76	77.301	-0.063415	0.32561	-0.194757	0.845583	0.8844	Tor2a	Unchanged
ENSMUSG00000009566	627	725	361	397	525.048	-0.531782	0.123592	-4.3027	1.68727e-05	4.41952e-05	Fpgs	Unchanged
ENSMUSG00000009569	4771	5495	1056	1164	2985.99	-1.90646	0.0604497	-31.538	2.61845e-218	2.31355e-216	Mrtfb	Down_regulated
ENSMUSG00000009575	8378	9743	6256	6752	7844.01	-0.174746	0.0395219	-4.42151	9.80144e-06	2.6251e-05	Cbx5	Unchanged
ENSMUSG00000009585	794	947	584	624	741.436	-0.222367	0.103999	-2.13816	0.0325041	0.0551539	Apobec3	Unchanged
ENSMUSG00000009588	0	0	12	6	5.16121	5.92676	1.8486	3.20609	0.00134552	0.00286974	St6galnac1	Up_regulated
ENSMUSG00000009596	27	16	35	19	25.606	0.615679	0.595707	1.03353	0.301357	0.389029	Taf7l	Unchanged
ENSMUSG00000009614	6	12	101	112	64.3489	3.8769	0.466113	8.31752	8.98238e-17	4.37373e-16	Sardh	Up_regulated
ENSMUSG00000009621	4186	4965	1930	2064	3230.28	-0.891412	0.0548607	-16.2486	2.2836e-59	2.82095e-58	Vav2	Unchanged
ENSMUSG00000009628	2635	3154	961	1048	1896.18	-1.222	0.0699254	-17.4757	2.19405e-68	3.11481e-67	Tex15	Down_regulated
ENSMUSG00000009630	2746	3139	1023	1059	1941.93	-1.19572	0.0697948	-17.1319	8.57752e-66	1.1767e-64	Ppp2cb	Down_regulated
ENSMUSG00000009633	3	4	2	0	2.18375	-1.46938	1.99577	-0.736244	0.461582	0.552902	G0s2	Unchanged
ENSMUSG00000009640	299	337	110	95	204.456	-1.32819	0.206743	-6.42437	1.32414e-10	4.90043e-10	Dmap1	Down_regulated
ENSMUSG00000009646	21	24	57	59	43.2165	1.67006	0.437155	3.82029	0.000133296	0.000320337	Pla2g12b	Up_regulated
ENSMUSG00000009647	4205	4679	1322	1245	2771.69	-1.48769	0.0683732	-21.7584	5.74995e-105	1.36372e-103	Mcu	Down_regulated
ENSMUSG00000009654	26	26	1	4	13.4005	-3.09169	0.946686	-3.2658	0.00109154	0.00235815	Oit3	Down_regulated
ENSMUSG00000009670	1176	1320	627	614	925.848	-0.704666	0.097757	-7.20834	5.66371e-13	2.36882e-12	Tex11	Unchanged
ENSMUSG00000009681	3633	4077	1151	1317	2470.74	-1.34257	0.0659304	-20.3635	3.52587e-92	7.08027e-91	Bcr	Down_regulated
ENSMUSG00000009687	14	12	34	44	28.0711	1.87521	0.555029	3.37858	0.000728613	0.0016063	Fxyd5	Up_regulated
ENSMUSG00000009731	152	213	179	177	184.128	0.277251	0.209492	1.32344	0.185689	0.259349	Kcnd1	Unchanged
ENSMUSG00000009733	1091	1213	1020	1132	1139.12	0.202623	0.0868428	2.33322	0.0196365	0.0348086	Tfcp2	Unchanged
ENSMUSG00000009734	14	25	25	23	22.4306	0.623431	0.591367	1.05422	0.291782	0.380056	Pou6f2	Unchanged
ENSMUSG00000009739	402	537	357	341	412.423	-0.115827	0.144123	-0.803668	0.421589	0.51239	Pou6f1	Unchanged
ENSMUSG00000009741	6040	7027	2360	2345	4333.86	-1.16872	0.0524908	-22.2653	8.02007e-110	2.02169e-108	Ubp1	Down_regulated
ENSMUSG00000009772	189	188	203	211	204.435	0.432636	0.198719	2.17713	0.0294709	0.050424	Nuak2	Unchanged
ENSMUSG00000009828	1583	1826	644	731	1171.91	-1.0075	0.0870248	-11.5772	5.37926e-31	3.94182e-30	Ick	Down_regulated
ENSMUSG00000009863	580	706	412	430	533.263	-0.304754	0.122233	-2.49323	0.0126587	0.0231575	Sdhb	Unchanged
ENSMUSG00000009876	19	16	20	20	19.4855	0.484114	0.628191	0.770648	0.440916	0.531714	Cox4i2	Unchanged
ENSMUSG00000009894	1931	2151	1706	1777	1925.79	0.0732749	0.0691237	1.06005	0.28912	0.376927	Snap47	Unchanged
ENSMUSG00000009900	74	83	61	66	72.0629	-0.00393578	0.324712	-0.0121208	0.990329	0.992363	Wnt3a	Unchanged
ENSMUSG00000009905	2548	2904	3026	3112	2992.47	0.474555	0.0574362	8.2623	1.42889e-16	6.89703e-16	Kdsr	Unchanged
ENSMUSG00000009907	4539	5268	2268	2292	3544.31	-0.800213	0.0546546	-14.6413	1.53189e-48	1.60034e-47	Vps4b	Unchanged
ENSMUSG00000009927	1996	2310	1430	1595	1844.96	-0.206626	0.0695041	-2.97286	0.0029504	0.00599207	Rps25	Unchanged
ENSMUSG00000009941	4	2	27	30	17.5615	3.53566	0.84164	4.20092	2.65833e-05	6.82991e-05	Nxf2	Up_regulated
ENSMUSG00000009995	398	477	342	362	400.071	-0.00841837	0.139574	-0.0603146	0.951905	0.963662	Taz	Unchanged
ENSMUSG00000010021	10	14	50	47	33.0054	2.32677	0.527152	4.41385	1.01546e-05	2.71522e-05	Kif19a	Up_regulated
ENSMUSG00000010025	1270	1430	1902	2033	1735.35	0.845853	0.0716852	11.7995	3.92429e-32	2.95797e-31	Aldh3a2	Unchanged
ENSMUSG00000010044	3	13	21	29	17.6107	1.98138	0.738021	2.68472	0.00725913	0.0138574	Zmynd10	Up_regulated
ENSMUSG00000010045	65	94	59	71	72.9295	0.0208718	0.328082	0.0636176	0.949275	0.961186	Tmem115	Unchanged
ENSMUSG00000010047	72	80	80	101	86.0919	0.550908	0.301268	1.82863	0.067455	0.106824	Hyal2	Unchanged
ENSMUSG00000010048	324	421	214	239	298.469	-0.409575	0.164152	-2.4951	0.0125923	0.0230426	Ifrd2	Unchanged
ENSMUSG00000010051	51	90	53	74	67.6465	0.166637	0.356407	0.467548	0.640108	0.718691	Hyal1	Unchanged
ENSMUSG00000010054	41	70	71	88	70.0206	0.835144	0.345368	2.41813	0.0156006	0.0281503	Tusc2	Unchanged
ENSMUSG00000010057	84	100	64	62	77.948	-0.239852	0.31365	-0.764712	0.444443	0.535448	Nprl2	Unchanged
ENSMUSG00000010064	69	76	94	91	85.8536	0.654824	0.300315	2.18046	0.0292237	0.0500338	Slc38a3	Unchanged
ENSMUSG00000010066	614	704	2778	2855	1899.55	2.39985	0.0748298	32.0708	1.1278e-225	1.06895e-223	Cacna2d2	Up_regulated
ENSMUSG00000010067	174	194	124	125	155.227	-0.260733	0.223383	-1.1672	0.24313	0.326692	Rassf1	Unchanged
ENSMUSG00000010080	2	2	34	22	16.9185	4.11902	0.954706	4.31444	1.60007e-05	4.20125e-05	Epn3	Up_regulated
ENSMUSG00000010086	0	2	1	4	1.81381	1.67211	2.19402	0.762119	0.445989	0.537013	Rnf112	Unchanged
ENSMUSG00000010095	4339	5108	2339	2563	3555.52	-0.642588	0.052788	-12.173	4.32907e-34	3.42138e-33	Slc3a2	Unchanged
ENSMUSG00000010097	2123	2422	1865	1963	2128.82	0.0554602	0.0649473	0.853925	0.393146	0.483047	Nxf1	Unchanged
ENSMUSG00000010110	929	1144	433	415	715.384	-0.981406	0.111241	-8.82231	1.12123e-18	5.81472e-18	Stx5a	Unchanged
ENSMUSG00000010122	108	166	167	155	153.617	0.551188	0.23574	2.33812	0.019381	0.0343931	Slc47a1	Unchanged
ENSMUSG00000010136	1	3	5	5	3.72192	1.65659	1.47879	1.12024	0.262613	0.349343	Pifo	Unchanged
ENSMUSG00000010142	56	63	154	173	119.914	1.76021	0.265291	6.63503	3.24437e-11	1.24067e-10	Tnfrsf13b	Up_regulated
ENSMUSG00000010175	102	103	46	43	72.5997	-0.904666	0.333969	-2.70883	0.00675201	0.0129586	Prox1	Unchanged
ENSMUSG00000010277	4357	4901	2375	2536	3519.29	-0.612609	0.0543445	-11.2727	1.79026e-29	1.26355e-28	2610507B11Rik	Unchanged
ENSMUSG00000010290	417	436	413	440	438.323	0.299168	0.137	2.1837	0.0289841	0.0496758	AI597479	Unchanged
ENSMUSG00000010307	11	17	19	14	15.759	0.559072	0.701845	0.796574	0.425698	0.516442	Tmem86a	Unchanged
ENSMUSG00000010311	2	6	11	13	8.55953	1.9154	1.00737	1.90139	0.057251	0.0918589	Optc	Unchanged
ENSMUSG00000010342	9736	10961	19491	20295	16033.2	1.24547	0.0360794	34.5202	3.98597e-261	5.06801e-259	Tex14	Up_regulated
ENSMUSG00000010358	143	191	143	159	161.731	0.163857	0.219872	0.745237	0.456128	0.54735	Ifi35	Unchanged
ENSMUSG00000010362	419	500	741	850	660.922	1.09537	0.112998	9.69372	3.20628e-22	1.85509e-21	Rdm1	Up_regulated
ENSMUSG00000010376	330	369	879	852	651.887	1.61256	0.118347	13.6256	2.81893e-42	2.59447e-41	Nedd8	Up_regulated
ENSMUSG00000010392	1050	1225	620	671	887.794	-0.513671	0.0960984	-5.34526	9.02857e-08	2.81091e-07	Gosr1	Unchanged
ENSMUSG00000010406	105	91	56	77	83.0601	-0.27355	0.319899	-0.855116	0.392487	0.482397	Mrpl52	Unchanged
ENSMUSG00000010435	28	21	344	393	220.011	4.20719	0.271183	15.5142	2.78149e-54	3.23226e-53	Spaca7	Up_regulated
ENSMUSG00000010453	2512	2928	844	922	1748.7	-1.31961	0.0727856	-18.13	1.84601e-73	2.8488e-72	Kansl3	Down_regulated
ENSMUSG00000010461	52	66	33	27	44.0612	-0.663821	0.423984	-1.56568	0.117424	0.175095	Eya4	Unchanged
ENSMUSG00000010476	28	30	21	25	26.3669	-0.0360194	0.535934	-0.0672087	0.946416	0.95885	Ebf3	Unchanged
ENSMUSG00000010492	5	17	34	39	25.5096	2.06499	0.61379	3.36433	0.000767298	0.0016873	Uckl1os	Up_regulated
ENSMUSG00000010505	9	12	38	40	26.8961	2.20146	0.575347	3.82631	0.000130079	0.000312892	Myt1	Up_regulated
ENSMUSG00000010517	26681	29340	10623	11121	19050.8	-1.06445	0.038354	-27.7533	1.58855e-169	8.21537e-168	Faf1	Down_regulated
ENSMUSG00000010538	121	157	159	141	148.777	0.421688	0.232998	1.80983	0.0703214	0.110999	Tsacc	Unchanged
ENSMUSG00000010554	5316	6224	2283	2300	3947.77	-1.02725	0.0528714	-19.4291	4.37552e-84	7.94205e-83	Mettl16	Down_regulated
ENSMUSG00000010592	312	363	100	110	214.4	-1.38113	0.197757	-6.98396	2.86981e-12	1.1617e-11	Dazl	Down_regulated
ENSMUSG00000010601	1	1	3	1	1.61513	1.3176	2.18074	0.6042	0.545711	0.631513	Apol7a	Unchanged
ENSMUSG00000010607	71	73	53	56	64.1072	-0.103251	0.346008	-0.298406	0.765393	0.819065	Pigyl	Unchanged
ENSMUSG00000010608	19489	21929	6621	6806	13326.3	-1.32256	0.038773	-34.1102	5.21328e-255	6.29093e-253	Rbm25	Down_regulated
ENSMUSG00000010609	260	296	247	265	272.775	0.183871	0.168315	1.09242	0.274647	0.362918	Psen2	Unchanged
ENSMUSG00000010651	64	99	53	53	67.0451	-0.303054	0.345337	-0.877561	0.380182	0.470266	Acaa1b	Unchanged
ENSMUSG00000010660	317	392	152	173	254.308	-0.819662	0.177969	-4.60564	4.11206e-06	1.13599e-05	Plcd1	Unchanged
ENSMUSG00000010663	1053	1201	726	778	943.856	-0.280857	0.0933337	-3.00917	0.00261962	0.00535953	Fads1	Unchanged
ENSMUSG00000010721	7571	8488	4407	4615	6248.51	-0.52968	0.0453071	-11.6909	1.41888e-31	1.05485e-30	Lmbr1	Unchanged
ENSMUSG00000010751	307	299	263	284	295.059	0.147833	0.169183	0.873805	0.382225	0.472546	Tnfrsf22	Unchanged
ENSMUSG00000010755	9453	11025	2474	2699	6164.94	-1.68149	0.0447786	-37.5512	0	0	Cars	Down_regulated
ENSMUSG00000010760	28	33	38	34	34.4515	0.546681	0.47154	1.15935	0.246312	0.330577	Phlda2	Unchanged
ENSMUSG00000010796	48	52	24	29	38.0055	-0.617327	0.451942	-1.36594	0.171957	0.243659	Asz1	Unchanged
ENSMUSG00000010797	0	2	4	4	2.69276	2.36121	1.86774	1.26421	0.206156	0.28347	Wnt2	Unchanged
ENSMUSG00000010803	8	7	3	1	4.6368	-1.60327	1.36056	-1.17839	0.23864	0.321389	Gabra1	Unchanged
ENSMUSG00000010825	62	70	153	159	118.766	1.5444	0.262935	5.8737	4.26185e-09	1.44699e-08	Grid2ip	Up_regulated
ENSMUSG00000010830	221	300	79	87	165.838	-1.33934	0.227332	-5.89158	3.82519e-09	1.30212e-08	Kdelr3	Down_regulated
ENSMUSG00000010841	7	6	26	15	14.7528	1.96243	0.781423	2.51135	0.0120269	0.0220917	Cfap97d1	Up_regulated
ENSMUSG00000010911	439	496	352	320	405.76	-0.171314	0.144727	-1.1837	0.236532	0.318846	Apip	Unchanged
ENSMUSG00000010914	2846	3191	2030	2182	2580.95	-0.217439	0.0609569	-3.56709	0.000360974	0.000826057	Pdhx	Unchanged
ENSMUSG00000010936	8170	9467	3772	3998	6250.51	-0.878964	0.0431451	-20.3723	2.94454e-92	5.93576e-91	Vac14	Unchanged
ENSMUSG00000011008	4	2	9	7	5.98038	1.697	1.18319	1.43426	0.151499	0.218166	Mcoln2	Unchanged
ENSMUSG00000011034	39	29	50	50	44.2573	0.843223	0.431464	1.95433	0.0506623	0.0824754	Slc5a1	Unchanged
ENSMUSG00000011096	334	395	90	102	221.559	-1.62102	0.197836	-8.19374	2.53232e-16	1.20932e-15	Akt1s1	Down_regulated
ENSMUSG00000011114	777	937	405	343	605.563	-0.886917	0.128052	-6.92622	4.32248e-12	1.73278e-11	Tbrg1	Unchanged
ENSMUSG00000011118	1	1	5	3	2.74956	2.31031	1.79602	1.28635	0.198321	0.274347	Panx3	Unchanged
ENSMUSG00000011148	66	61	73	100	78.2398	0.735686	0.325387	2.26096	0.023762	0.0414369	Adssl1	Unchanged
ENSMUSG00000011154	15	6	26	42	24.1571	1.95591	0.64013	3.05549	0.00224697	0.00464193	Cfap161	Up_regulated
ENSMUSG00000011158	2040	2272	1145	1158	1644.57	-0.602283	0.0754761	-7.97978	1.46589e-15	6.79863e-15	Brf1	Unchanged
ENSMUSG00000011171	30	34	550	620	345.872	4.49516	0.227344	19.7725	5.13774e-87	9.68295e-86	Vipr2	Up_regulated
ENSMUSG00000011179	2213	2503	2152	2277	2338.68	0.212089	0.0627423	3.38031	0.000724033	0.00159647	Odc1	Unchanged
ENSMUSG00000011254	208	226	60	74	137.772	-1.39695	0.248854	-5.61355	1.98212e-08	6.4411e-08	Thg1l	Down_regulated
ENSMUSG00000011256	3694	4247	1607	1755	2775.74	-0.937198	0.0591587	-15.8421	1.59402e-56	1.89458e-55	Adam19	Unchanged
ENSMUSG00000011257	3444	4015	1837	1922	2777.25	-0.684431	0.058312	-11.7374	8.19719e-32	6.12556e-31	Pabpc4	Unchanged
ENSMUSG00000011263	230	278	503	488	397.618	1.27121	0.14562	8.72967	2.55427e-18	1.30928e-17	Exoc3l2	Up_regulated
ENSMUSG00000011267	73	105	62	62	75.6717	-0.207136	0.321946	-0.643386	0.519974	0.607463	Zfp296	Unchanged
ENSMUSG00000011305	20	23	10	8	14.9984	-0.9489	0.725944	-1.30713	0.19117	0.266334	Plin5	Unchanged
ENSMUSG00000011306	2691	3116	1559	1716	2260.52	-0.523263	0.0636474	-8.22128	2.01349e-16	9.66156e-16	Sugp1	Unchanged
ENSMUSG00000011349	26	21	18	26	23.3546	0.187607	0.580859	0.322982	0.746709	0.803359	Dmrtc2	Unchanged
ENSMUSG00000011350	10	6	31	21	18.6131	1.99146	0.702954	2.83299	0.00461151	0.00909495	Gm5893	Up_regulated
ENSMUSG00000011382	25	35	34	31	32.1308	0.429834	0.488673	0.879594	0.379079	0.469325	Dhdh	Unchanged
ENSMUSG00000011427	370	462	356	362	393.993	0.0951853	0.141805	0.67124	0.502068	0.591368	Zfp790	Unchanged
ENSMUSG00000011486	11	7	27	31	20.6454	1.97127	0.655145	3.0089	0.00262191	0.00536295	Slc25a41	Up_regulated
ENSMUSG00000011589	68	88	55	42	63.2831	-0.371354	0.357464	-1.03886	0.29887	0.386048	Fsd1	Unchanged
ENSMUSG00000011632	4	1	17	11	9.20924	2.76331	1.07053	2.58125	0.00984427	0.0183791	Pinlyp	Up_regulated
ENSMUSG00000011658	110	105	140	131	126.697	0.631834	0.254043	2.48711	0.0128785	0.0235316	Fuz	Unchanged
ENSMUSG00000011751	1338	1500	835	821	1122.21	-0.473778	0.0894376	-5.2973	1.17526e-07	3.6261e-07	Sptbn4	Unchanged
ENSMUSG00000011752	616	760	462	472	579.875	-0.251766	0.118042	-2.13284	0.0329375	0.0558275	Pgam1	Unchanged
ENSMUSG00000011831	10043	11437	4784	5037	7717.72	-0.826194	0.0413926	-19.9599	1.22874e-88	2.36537e-87	Evi5	Unchanged
ENSMUSG00000011832	464	544	159	160	321.76	-1.35491	0.162154	-8.35569	6.50535e-17	3.18187e-16	Evi5l	Down_regulated
ENSMUSG00000011837	124	124	83	101	109.296	-0.135838	0.269626	-0.503801	0.614401	0.694706	Snapc2	Unchanged
ENSMUSG00000011877	622	786	306	318	498.948	-0.865916	0.129244	-6.69985	2.0863e-11	8.07055e-11	Git1	Unchanged
ENSMUSG00000011884	292	369	251	260	296.047	-0.0633108	0.162779	-0.388938	0.697322	0.766746	Gltp	Unchanged
ENSMUSG00000011958	675	841	566	536	659.814	-0.151101	0.11471	-1.31725	0.187755	0.261983	Bnip2	Unchanged
ENSMUSG00000011960	3201	3472	1404	1429	2339.35	-0.935009	0.0682029	-13.7092	8.93952e-43	8.31877e-42	Ccnt1	Unchanged
ENSMUSG00000012017	161	217	61	44	116.18	-1.5316	0.283513	-5.40223	6.58174e-08	2.06641e-07	Scarf2	Down_regulated
ENSMUSG00000012042	2	4	14	22	11.4827	2.89452	0.951861	3.04091	0.00235865	0.00485571	4930579F01Rik	Up_regulated
ENSMUSG00000012076	1228	1452	577	620	953.821	-0.858357	0.0937925	-9.15165	5.60683e-20	3.03325e-19	Brms1l	Unchanged
ENSMUSG00000012114	3156	3581	1745	1790	2550.11	-0.627181	0.0618413	-10.1418	3.60453e-24	2.2039e-23	Med15	Unchanged
ENSMUSG00000012117	1510	1744	853	891	1241.39	-0.59602	0.0827359	-7.20388	5.85208e-13	2.44642e-12	Dhdds	Unchanged
ENSMUSG00000012123	363	415	204	189	290.306	-0.680048	0.168471	-4.03659	5.42344e-05	0.000135371	Crybg2	Unchanged
ENSMUSG00000012126	662	815	540	537	643.71	-0.14806	0.113069	-1.30947	0.190374	0.265352	Ubxn11	Unchanged
ENSMUSG00000012187	7	5	95	104	59.1635	4.34906	0.530648	8.19576	2.49019e-16	1.18964e-15	Mogat1	Up_regulated
ENSMUSG00000012211	81	87	149	155	124.85	1.15694	0.252706	4.57822	4.68959e-06	1.28953e-05	Tex22	Up_regulated
ENSMUSG00000012282	3	4	49	45	28.2945	4.05644	0.722704	5.61287	1.98998e-08	6.46581e-08	Wnt8a	Up_regulated
ENSMUSG00000012296	1481	1610	587	609	1050.47	-1.06898	0.0935714	-11.4242	3.16451e-30	2.27163e-29	Tjap1	Down_regulated
ENSMUSG00000012350	5	5	22	18	13.6916	2.30463	0.815508	2.826	0.00471329	0.00928235	Ehf	Up_regulated
ENSMUSG00000012396	3295	3729	1801	1921	2668.56	-0.613784	0.0600403	-10.2229	1.56615e-24	9.68257e-24	Nanog	Unchanged
ENSMUSG00000012405	1135	1302	671	762	965.261	-0.463953	0.0936936	-4.95182	7.35243e-07	2.147e-06	Rpl15	Unchanged
ENSMUSG00000012422	4632	5007	3517	3742	4275.82	-0.109017	0.0542397	-2.00991	0.0444403	0.0731597	Tmem167	Unchanged
ENSMUSG00000012428	1	2	1	0	0.966874	-1.23644	2.88142	-0.429109	0.667844	0.74365	Steap4	Unchanged
ENSMUSG00000012429	193	243	423	420	338.863	1.25947	0.1566	8.04259	8.79616e-16	4.11324e-15	Mplkip	Up_regulated
ENSMUSG00000012443	4708	5375	2221	2443	3636.88	-0.809987	0.0535212	-15.1339	9.67161e-52	1.07318e-50	Kif11	Unchanged
ENSMUSG00000012483	169	187	184	181	185.429	0.339134	0.205022	1.65414	0.0981001	0.148755	Rpa3	Unchanged
ENSMUSG00000012519	8	3	15	20	12.5153	1.93417	0.853867	2.26519	0.0235012	0.0410535	Mlkl	Up_regulated
ENSMUSG00000012535	7763	8860	2864	3016	5484.78	-1.19633	0.0464693	-25.7445	3.71373e-146	1.45125e-144	Tnpo3	Down_regulated
ENSMUSG00000012609	8351	9093	4141	4213	6383.56	-0.761099	0.0498878	-15.2562	1.49714e-52	1.6842e-51	Ttll5	Unchanged
ENSMUSG00000012640	834	898	456	507	671.464	-0.547372	0.11287	-4.84958	1.23724e-06	3.55669e-06	Zfp715	Unchanged
ENSMUSG00000012705	4	13	67	90	48.0662	3.52586	0.521184	6.76508	1.33231e-11	5.21265e-11	Retn	Up_regulated
ENSMUSG00000012777	17	14	22	25	20.5187	0.889445	0.617656	1.44003	0.149858	0.216007	Acp4	Unchanged
ENSMUSG00000012819	300	323	477	502	420.877	0.953109	0.139408	6.83685	8.09541e-12	3.20436e-11	Cdh23	Unchanged
ENSMUSG00000012848	3670	4411	2230	2405	3165.28	-0.496789	0.0550394	-9.02606	1.77972e-19	9.47862e-19	Rps5	Unchanged
ENSMUSG00000012889	14	18	52	61	39.2784	2.12549	0.474199	4.48226	7.38558e-06	2.00089e-05	Podnl1	Up_regulated
ENSMUSG00000013033	5599	6432	2882	3115	4461.6	-0.701543	0.0487852	-14.3802	6.88459e-47	6.94453e-46	Adgrl1	Unchanged
ENSMUSG00000013076	1836	2121	703	729	1314.42	-1.16252	0.0823625	-14.1147	3.08323e-45	3.00877e-44	Amotl1	Down_regulated
ENSMUSG00000013083	0	0	0	3	0.8227	3.2866	3.46136	0.949512	0.34236	0.431907	2200002J24Rik	Unchanged
ENSMUSG00000013089	6117	7015	1801	1935	4074.35	-1.51062	0.0520528	-29.021	3.57606e-185	2.21401e-183	Etv5	Down_regulated
ENSMUSG00000013091	2	2	8	7	5.1874	2.21017	1.30055	1.69942	0.0892409	0.136868	Tmem190	Unchanged
ENSMUSG00000013150	1100	1168	1068	1112	1140.41	0.24299	0.0894437	2.71668	0.00659409	0.0126761	Gfod2	Unchanged
ENSMUSG00000013155	212	272	183	194	217.466	-0.0521524	0.18925	-0.275574	0.782876	0.834246	Enkd1	Unchanged
ENSMUSG00000013158	6	8	8	18	10.4756	1.18917	0.884114	1.34504	0.178612	0.251841	4933405L10Rik	Unchanged
ENSMUSG00000013160	1017	1143	733	775	923.791	-0.216017	0.094681	-2.28153	0.0225172	0.0395465	Atp6v0d1	Unchanged
ENSMUSG00000013236	3317	3652	1663	1724	2563.28	-0.739443	0.0636203	-11.6228	3.15793e-31	2.32913e-30	Ptprs	Unchanged
ENSMUSG00000013275	765	872	727	846	821.067	0.243846	0.101665	2.39854	0.0164608	0.029555	Slc41a1	Unchanged
ENSMUSG00000013338	11	15	46	53	33.9408	2.23622	0.514706	4.34465	1.39496e-05	3.68423e-05	Fer1l4	Up_regulated
ENSMUSG00000013353	2	1	5	7	4.0965	2.27513	1.47809	1.53924	0.123746	0.182156	4931406B18Rik	Unchanged
ENSMUSG00000013367	6	4	11	9	8.0387	1.28837	0.997281	1.29188	0.196398	0.272091	Iglon5	Unchanged
ENSMUSG00000013415	7137	8377	3519	3504	5551.64	-0.837965	0.0480743	-17.4306	4.83044e-68	6.82415e-67	Igf2bp1	Unchanged
ENSMUSG00000013418	807	953	816	856	877.552	0.230795	0.095923	2.40604	0.0161263	0.0290224	B4galnt2	Unchanged
ENSMUSG00000013419	146	191	200	242	201.943	0.69778	0.20015	3.48629	0.000489769	0.00110307	Zfp651	Unchanged
ENSMUSG00000013465	666	818	496	492	620.114	-0.279384	0.11522	-2.4248	0.0153169	0.0276651	Nelfb	Unchanged
ENSMUSG00000013483	20	29	205	207	127.974	3.38151	0.305022	11.0861	1.46495e-28	1.00855e-27	Card14	Up_regulated
ENSMUSG00000013495	316	358	375	339	357.71	0.38882	0.153866	2.527	0.0115041	0.021209	Tmem175	Unchanged
ENSMUSG00000013523	221	239	286	249	257.982	0.52226	0.182388	2.86346	0.00419043	0.0083199	Bcas1	Unchanged
ENSMUSG00000013539	1328	1568	730	711	1073.19	-0.70102	0.0909488	-7.70784	1.2796e-14	5.71697e-14	Tango2	Unchanged
ENSMUSG00000013562	5	3	16	15	10.6871	2.2412	0.921466	2.43222	0.0150068	0.0271614	4833413E03Rik	Up_regulated
ENSMUSG00000013584	131	122	134	176	146.132	0.58358	0.242578	2.40575	0.0161395	0.0290303	Aldh1a2	Unchanged
ENSMUSG00000013593	1014	1258	739	811	959.045	-0.245391	0.0933918	-2.62754	0.00860044	0.0162031	Ndufs2	Unchanged
ENSMUSG00000013611	141	163	306	283	237.058	1.26053	0.18837	6.69178	2.20469e-11	8.51841e-11	Snx31	Up_regulated
ENSMUSG00000013622	193	233	140	156	181.431	-0.220474	0.206176	-1.06935	0.284914	0.373819	Atraid	Unchanged
ENSMUSG00000013629	3053	3636	1905	1981	2635.27	-0.478154	0.0594383	-8.04455	8.65608e-16	4.04992e-15	Cad	Unchanged
ENSMUSG00000013643	1	1	36	34	20.3333	5.43496	1.1635	4.67121	2.99437e-06	8.35455e-06	Lypd8	Up_regulated
ENSMUSG00000013646	768	876	374	362	586.513	-0.855083	0.12051	-7.09553	1.28861e-12	5.30025e-12	Sh3bp5l	Unchanged
ENSMUSG00000013653	0	0	0	2	0.548467	2.70178	4.06892	0.664004	0.506688	NA	1810065E05Rik	Unchanged
ENSMUSG00000013662	3082	3586	1791	1885	2572.2	-0.555099	0.0599282	-9.26273	1.99264e-20	1.09228e-19	Atad1	Unchanged
ENSMUSG00000013663	8639	9725	3786	3864	6389.79	-0.960549	0.0462655	-20.7617	9.61932e-96	2.01388e-94	Pten	Unchanged
ENSMUSG00000013698	66	76	52	52	62.1031	-0.144868	0.350122	-0.413765	0.679047	0.752523	Pea15a	Unchanged
ENSMUSG00000013701	5441	6124	1665	1761	3628.95	-1.45299	0.0554127	-26.2213	1.51935e-151	6.30603e-150	Timm23	Down_regulated
ENSMUSG00000013707	2	4	28	40	20.5207	3.80995	0.814975	4.67493	2.94052e-06	8.21047e-06	Tnfaip8l2	Up_regulated
ENSMUSG00000013736	1020	1262	541	550	831.808	-0.757169	0.101195	-7.48231	7.30289e-14	3.17038e-13	Trnt1	Unchanged
ENSMUSG00000013766	51	59	33	45	47.2637	-0.196379	0.405034	-0.484845	0.627786	0.706988	Ly6g6e	Unchanged
ENSMUSG00000013787	826	1019	451	500	691.725	-0.650155	0.109439	-5.94079	2.83657e-09	9.71551e-09	Ehmt2	Unchanged
ENSMUSG00000013822	73	90	152	118	114.218	1.04023	0.275539	3.77527	0.000159835	0.000380432	Elof1	Up_regulated
ENSMUSG00000013833	231	268	73	69	154.861	-1.5079	0.235164	-6.41215	1.43482e-10	5.29501e-10	Med16	Down_regulated
ENSMUSG00000013846	95	113	64	65	84.276	-0.3836	0.30185	-1.27083	0.203789	0.280882	St3gal1	Unchanged
ENSMUSG00000013858	459	573	221	221	361.55	-0.915219	0.151053	-6.05893	1.37028e-09	4.77746e-09	Tmem259	Unchanged
ENSMUSG00000013878	1	4	4	4	3.36665	1.02466	1.51904	0.674545	0.499965	0.589931	Rnf170	Unchanged
ENSMUSG00000013921	70	82	123	113	101.905	0.941597	0.27922	3.37224	0.000745591	0.0016422	Clip3	Unchanged
ENSMUSG00000013928	45	69	227	251	161.214	2.37943	0.244415	9.73519	2.13413e-22	1.24055e-21	Thap8	Up_regulated
ENSMUSG00000013936	7	10	29	23	18.6734	1.92917	0.680683	2.83417	0.00459447	0.00906409	Myl2	Up_regulated
ENSMUSG00000013973	610	720	634	689	679.799	0.296544	0.108202	2.74066	0.00613168	0.0118466	Dedd	Unchanged
ENSMUSG00000013974	1	1	42	29	20.72	5.46154	1.16748	4.67806	2.89606e-06	8.0898e-06	Mcemp1	Up_regulated
ENSMUSG00000013997	128	181	138	154	153.026	0.229914	0.228361	1.0068	0.314031	0.402835	Nit1	Unchanged
ENSMUSG00000014030	67	103	374	355	245.509	2.41512	0.203806	11.8501	2.14898e-32	1.63114e-31	Pax5	Up_regulated
ENSMUSG00000014039	2100	2316	1272	1354	1759.85	-0.44862	0.0726205	-6.1776	6.50841e-10	2.31088e-09	Prdm15	Unchanged
ENSMUSG00000014074	1117	1284	916	924	1073.15	-0.0796972	0.0887672	-0.897822	0.36928	0.459858	Rnf168	Unchanged
ENSMUSG00000014075	131	151	184	186	169.67	0.696296	0.213987	3.25391	0.00113828	0.0024526	Tctex1d2	Unchanged
ENSMUSG00000014077	960	1134	594	617	823.58	-0.485115	0.099611	-4.87009	1.11545e-06	3.21617e-06	Chp1	Unchanged
ENSMUSG00000014158	552	674	399	408	509.639	-0.296595	0.125272	-2.36761	0.0179032	0.0319578	Trpv4	Unchanged
ENSMUSG00000014164	330	319	295	329	326.764	0.238031	0.162539	1.46446	0.143069	0.207115	Klhl3	Unchanged
ENSMUSG00000014177	1765	1949	2285	2396	2180.86	0.635679	0.0661977	9.60273	7.78566e-22	4.45127e-21	Tvp23b	Unchanged
ENSMUSG00000014195	5271	6055	1911	2105	3738.23	-1.19321	0.0533849	-22.3512	1.17671e-110	2.98647e-109	Dnajc7	Down_regulated
ENSMUSG00000014198	100	109	226	236	179.035	1.44637	0.214103	6.75548	1.42363e-11	5.55908e-11	Zfp385c	Up_regulated
ENSMUSG00000014226	1160	1377	805	895	1063.14	-0.273535	0.0884332	-3.09313	0.00198058	0.00412298	Cacybp	Unchanged
ENSMUSG00000014232	958	981	545	567	762.585	-0.504105	0.110306	-4.57006	4.87588e-06	1.33891e-05	Cluap1	Unchanged
ENSMUSG00000014243	1504	1611	865	952	1231.95	-0.478404	0.0869021	-5.50509	3.6898e-08	1.17832e-07	Zswim7	Unchanged
ENSMUSG00000014245	1353	1568	3015	3068	2395.27	1.36298	0.0641603	21.2434	3.79458e-100	8.45349e-99	Pigl	Up_regulated
ENSMUSG00000014294	76	93	94	96	92.5778	0.475724	0.287348	1.65557	0.0978092	0.148385	Ndufa2	Unchanged
ENSMUSG00000014301	284	352	186	227	262.351	-0.318369	0.17539	-1.81521	0.0694918	0.109763	Pam16	Unchanged
ENSMUSG00000014303	1643	1981	1173	1236	1513.24	-0.283467	0.0751334	-3.77285	0.000161392	0.000383892	Glis2	Unchanged
ENSMUSG00000014313	1392	1553	1017	1081	1271.56	-0.187327	0.0822648	-2.27712	0.0227792	0.0399718	Cox6c	Unchanged
ENSMUSG00000014329	754	886	508	556	677.593	-0.320342	0.108813	-2.94396	0.00324042	0.00654032	Bicc1	Unchanged
ENSMUSG00000014349	1715	1896	894	927	1346.74	-0.685881	0.0819077	-8.37384	5.57721e-17	2.73201e-16	Ube2z	Unchanged
ENSMUSG00000014351	15	14	109	120	71.5605	3.28009	0.400599	8.18798	2.65645e-16	1.2679e-15	Gip	Up_regulated
ENSMUSG00000014353	3274	3753	1113	1146	2254.29	-1.33367	0.0659828	-20.2124	7.61315e-91	1.4999e-89	Tmem87b	Down_regulated
ENSMUSG00000014355	9521	10893	3408	3500	6647.28	-1.25972	0.0444924	-28.3131	2.38645e-176	1.33769e-174	Anapc1	Down_regulated
ENSMUSG00000014361	1065	1172	802	854	983.818	-0.132579	0.0928493	-1.42789	0.153323	0.220525	Mertk	Unchanged
ENSMUSG00000014402	2404	2757	1231	1253	1889.61	-0.751136	0.0699218	-10.7425	6.42744e-27	4.22632e-26	Tsg101	Unchanged
ENSMUSG00000014418	1394	1528	746	766	1100.98	-0.648948	0.0900141	-7.20941	5.61943e-13	2.35105e-12	Hps5	Unchanged
ENSMUSG00000014426	4329	4979	1331	1462	2928.42	-1.43392	0.0592215	-24.2128	1.62937e-129	5.24965e-128	Map3k4	Down_regulated
ENSMUSG00000014444	2391	2658	2816	3159	2852.45	0.543688	0.0604827	8.98915	2.49147e-19	1.32261e-18	Piezo1	Unchanged
ENSMUSG00000014453	1	1	17	18	10.3789	4.43185	1.2816	3.45807	0.000544057	0.00121933	Blk	Up_regulated
ENSMUSG00000014470	363	359	205	272	301.492	-0.305745	0.175382	-1.74331	0.0812803	0.125709	Rnf166	Unchanged
ENSMUSG00000014496	23463	26070	8572	8885	16339.2	-1.20289	0.0383145	-31.3951	2.35913e-216	2.04969e-214	Ankrd28	Down_regulated
ENSMUSG00000014498	1310	1543	843	883	1143.67	-0.420363	0.0853063	-4.92769	8.32077e-07	2.42109e-06	Ankrd52	Unchanged
ENSMUSG00000014503	36	47	184	205	129.088	2.535	0.272774	9.2934	1.49435e-20	8.2295e-20	Pkd2l2	Up_regulated
ENSMUSG00000014504	257	319	200	197	244.481	-0.228863	0.179372	-1.27591	0.201986	0.27884	Srp19	Unchanged
ENSMUSG00000014529	8	7	58	58	36.3822	3.25041	0.558676	5.81806	5.95351e-09	2.00359e-08	Tmbim7	Up_regulated
ENSMUSG00000014542	0	0	3	6	2.52435	4.90001	2.18387	2.24372	0.0248501	0.0431123	Clec4f	Up_regulated
ENSMUSG00000014543	8	11	13	28	15.8187	1.40721	0.734375	1.9162	0.05534	0.0892045	Klra17	Unchanged
ENSMUSG00000014547	3126	3614	1258	1296	2271.45	-1.09599	0.0648221	-16.9076	3.95185e-64	5.23932e-63	Wdfy2	Down_regulated
ENSMUSG00000014550	1042	1276	331	362	727.192	-1.43603	0.110196	-13.0315	8.09509e-39	7.00526e-38	Rbsn	Down_regulated
ENSMUSG00000014551	726	815	587	637	700.904	-0.0303334	0.107451	-0.282298	0.777715	0.829778	Mrps25	Unchanged
ENSMUSG00000014554	605	723	304	304	476.92	-0.82106	0.131153	-6.26031	3.8421e-10	1.38168e-09	Dguok	Unchanged
ENSMUSG00000014592	16288	18128	5705	6077	11252.1	-1.24519	0.0401211	-31.0357	1.77851e-211	1.45319e-209	Camta1	Down_regulated
ENSMUSG00000014599	9	16	10	8	10.7648	-0.146894	0.843936	-0.174059	0.861819	0.897384	Csf1	Unchanged
ENSMUSG00000014601	540	615	222	243	397.027	-1.01019	0.143857	-7.02215	2.18479e-12	8.88957e-12	Strip1	Down_regulated
ENSMUSG00000014602	39	39	11	12	24.5295	-1.46563	0.584256	-2.50853	0.0121233	0.0222484	Kif1a	Down_regulated
ENSMUSG00000014603	0	3	0	0	0.635836	-2.62158	3.8175	-0.686726	0.492255	NA	Alx3	Unchanged
ENSMUSG00000014606	226	292	217	247	249.701	0.148505	0.177773	0.83536	0.403515	0.493553	Slc25a11	Unchanged
ENSMUSG00000014609	14	12	71	59	43.025	2.62245	0.482102	5.43962	5.33946e-08	1.68551e-07	Chrne	Up_regulated
ENSMUSG00000014633	887	1079	1488	1550	1311.46	0.934023	0.0810546	11.5234	1.00597e-30	7.32417e-30	Cmc2	Unchanged
ENSMUSG00000014668	1555	1709	988	1057	1330.3	-0.37349	0.0817749	-4.5673	4.94058e-06	1.35625e-05	Chfr	Unchanged
ENSMUSG00000014686	42	52	61	46	52.0079	0.499502	0.392768	1.27175	0.203462	0.280625	Ceacam16	Unchanged
ENSMUSG00000014704	2	0	1	2	1.34145	0.792263	2.44993	0.323381	0.746406	0.803066	Hoxa2	Unchanged
ENSMUSG00000014747	12	9	36	29	23.4077	1.9249	0.614493	3.1325	0.00173322	0.00363944	Ankrd53	Up_regulated
ENSMUSG00000014748	324	390	242	282	311.895	-0.142462	0.159142	-0.895185	0.370688	0.461457	Tex261	Unchanged
ENSMUSG00000014763	134	156	269	281	222.436	1.22772	0.189932	6.464	1.01969e-10	3.79744e-10	Fam120b	Up_regulated
ENSMUSG00000014767	1853	1987	1230	1334	1610.58	-0.283144	0.0774093	-3.65775	0.000254441	0.000592567	Tbp	Unchanged
ENSMUSG00000014769	2567	2880	1334	1306	2001.14	-0.741503	0.071425	-10.3816	3.00835e-25	1.89907e-24	Psmb1	Unchanged
ENSMUSG00000014771	369	412	298	311	352.167	-0.0565156	0.149281	-0.378585	0.704996	0.771513	Pdcd2	Unchanged
ENSMUSG00000014773	22	24	27	28	26.1758	0.559515	0.538403	1.03921	0.298706	0.385889	Dll1	Unchanged
ENSMUSG00000014776	24	14	87	86	58.0409	2.47196	0.420271	5.88184	4.05739e-09	1.37955e-08	Nol3	Up_regulated
ENSMUSG00000014778	357	469	219	220	313.147	-0.601486	0.162035	-3.71208	0.000205564	0.00048327	Fhod1	Unchanged
ENSMUSG00000014782	91	107	206	206	162.275	1.36267	0.223762	6.08982	1.13035e-09	3.95737e-09	Plekhg4	Up_regulated
ENSMUSG00000014786	349	442	463	472	446.019	0.549556	0.134405	4.08882	4.33581e-05	0.000109244	Slc9a5	Unchanged
ENSMUSG00000014791	129	162	97	111	125.444	-0.178333	0.247962	-0.719194	0.472021	0.563464	Elmo3	Unchanged
ENSMUSG00000014837	160	183	147	144	161.344	0.0673462	0.218816	0.307776	0.758253	0.812722	4931428F04Rik	Unchanged
ENSMUSG00000014846	33	37	11	18	24.251	-0.975418	0.577873	-1.68795	0.0914214	0.139907	Tppp3	Unchanged
ENSMUSG00000014850	5656	6372	2344	2459	4125.61	-1.022	0.0519992	-19.6541	5.32856e-86	9.91356e-85	Msh3	Down_regulated
ENSMUSG00000014852	5	16	150	135	85.6102	4.08497	0.42916	9.51853	1.75644e-21	9.93522e-21	Adamts13	Up_regulated
ENSMUSG00000014856	294	364	359	384	361.135	0.481725	0.147341	3.26945	0.00107756	0.00232917	Tmem208	Unchanged
ENSMUSG00000014859	674	821	383	411	567.43	-0.60708	0.119337	-5.0871	3.63586e-07	1.08493e-06	E2f4	Unchanged
ENSMUSG00000014867	1241	1508	933	1007	1179.37	-0.197229	0.0841109	-2.34487	0.0190337	0.033823	Surf4	Unchanged
ENSMUSG00000014873	119	161	127	134	137.829	0.2092	0.237807	0.879703	0.37902	0.469274	Surf2	Unchanged
ENSMUSG00000014905	231	279	288	301	283.806	0.513574	0.165435	3.10439	0.0019067	0.00397967	Dnajb9	Unchanged
ENSMUSG00000014907	3037	3587	1173	1232	2201.02	-1.15691	0.0651791	-17.7498	1.7303e-70	2.538e-69	Naf1	Down_regulated
ENSMUSG00000014932	8893	10033	4495	4698	6955.01	-0.739249	0.0435908	-16.9588	1.65646e-64	2.21755e-63	Yes1	Unchanged
ENSMUSG00000014956	8017	8845	3057	3217	5656.77	-1.12515	0.0489724	-22.9752	8.25539e-117	2.2989e-115	Ppp1cb	Down_regulated
ENSMUSG00000014959	2286	2539	1461	1593	1974.53	-0.358644	0.0688543	-5.20874	1.90123e-07	5.7865e-07	Gorasp2	Unchanged
ENSMUSG00000014980	484	574	436	441	491.334	0.0349065	0.127023	0.274804	0.783467	0.834671	Tsen15	Unchanged
ENSMUSG00000015001	26	23	45	42	36.0768	1.12404	0.471642	2.38324	0.017161	0.0307201	Oc90	Up_regulated
ENSMUSG00000015002	5820	6479	2387	2541	4224.37	-1.01795	0.052396	-19.4281	4.47e-84	8.10791e-83	Efr3a	Down_regulated
ENSMUSG00000015023	1902	2224	1039	1055	1540.59	-0.673649	0.0758403	-8.88246	6.53984e-19	3.41263e-18	Ddx19a	Unchanged
ENSMUSG00000015027	536	646	406	452	513.822	-0.157468	0.1243	-1.26684	0.205213	0.282359	Galns	Unchanged
ENSMUSG00000015053	11	16	12	23	15.9643	0.677321	0.706967	0.958066	0.338029	0.428184	Gata2	Unchanged
ENSMUSG00000015083	20	20	57	68	44.5869	1.94085	0.440325	4.40775	1.04449e-05	2.79026e-05	C8g	Up_regulated
ENSMUSG00000015085	22	31	103	117	74.3329	2.36182	0.353504	6.68118	2.37023e-11	9.14042e-11	Entpd2	Up_regulated
ENSMUSG00000015087	1570	1692	540	560	1062.89	-1.26786	0.0946014	-13.4021	5.87479e-41	5.2657e-40	Rabl6	Down_regulated
ENSMUSG00000015090	2	2	10	10	6.59606	2.62328	1.20228	2.18193	0.0291149	0.0498836	Ptgds	Up_regulated
ENSMUSG00000015092	130	182	95	99	126.057	-0.372854	0.251306	-1.48367	0.137898	0.200441	Edf1	Unchanged
ENSMUSG00000015093	3	4	6	8	5.54955	1.30488	1.18526	1.10092	0.27093	0.358922	Clic3	Unchanged
ENSMUSG00000015094	100	87	126	147	120.668	0.836046	0.264648	3.15908	0.00158267	0.00334216	Npdc1	Unchanged
ENSMUSG00000015095	203	251	146	157	189.779	-0.276929	0.201885	-1.37172	0.170152	0.24146	Fbxw5	Unchanged
ENSMUSG00000015112	19193	21427	7558	7868	13711.6	-1.09492	0.0385751	-28.3841	3.17628e-177	1.8037e-175	Slc25a13	Down_regulated
ENSMUSG00000015120	2059	2377	806	834	1483.4	-1.13171	0.0779644	-14.5157	9.64011e-48	9.8886e-47	Ube2i	Down_regulated
ENSMUSG00000015126	88	108	76	55	82.2397	-0.268548	0.318842	-0.84226	0.399642	0.489483	Tsr3	Unchanged
ENSMUSG00000015127	1631	1847	1087	1133	1428.39	-0.344771	0.0779149	-4.42497	9.64541e-06	2.58543e-05	Unkl	Unchanged
ENSMUSG00000015133	426	472	237	259	347.002	-0.555212	0.151823	-3.65697	0.000255215	0.000594156	Lrrk1	Unchanged
ENSMUSG00000015134	75	90	39	37	59.3981	-0.811388	0.364097	-2.22849	0.0258478	0.04473	Aldh1a3	Unchanged
ENSMUSG00000015143	9003	10293	6243	6628	8079.02	-0.281227	0.0400112	-7.02872	2.08441e-12	8.49441e-12	Actn1	Unchanged
ENSMUSG00000015149	185	222	88	70	138.281	-1.05547	0.249474	-4.23076	2.32902e-05	6.023e-05	Sirt2	Down_regulated
ENSMUSG00000015165	5479	6378	1951	1997	3840.79	-1.28211	0.0530469	-24.1694	4.67411e-129	1.50038e-127	Hnrnpl	Down_regulated
ENSMUSG00000015176	897	1108	558	670	806.307	-0.40265	0.104867	-3.83962	0.000123223	0.000297141	Nolc1	Unchanged
ENSMUSG00000015189	520	504	195	210	351.541	-1.04355	0.161905	-6.44543	1.15272e-10	4.27879e-10	Casd1	Down_regulated
ENSMUSG00000015202	2675	3065	988	1142	1921	-1.12846	0.0717096	-15.7365	8.50486e-56	1.00036e-54	Cnksr3	Down_regulated
ENSMUSG00000015214	528	580	261	245	398.584	-0.827714	0.146427	-5.65274	1.57911e-08	5.17015e-08	Mtmr1	Unchanged
ENSMUSG00000015217	161	196	105	115	144.091	-0.392956	0.231517	-1.69731	0.0896383	0.137434	Hmgb3	Unchanged
ENSMUSG00000015222	555	581	221	285	404.796	-0.871161	0.15115	-5.76356	8.23595e-09	2.75077e-08	Map2	Unchanged
ENSMUSG00000015224	20	22	67	81	51.5056	2.11706	0.414935	5.10216	3.35804e-07	1.00387e-06	Cyp2j9	Up_regulated
ENSMUSG00000015243	1078	1206	684	684	913.083	-0.436464	0.0970257	-4.49844	6.84548e-06	1.85911e-05	Abca1	Unchanged
ENSMUSG00000015247	429	480	131	128	282.466	-1.50827	0.175511	-8.59361	8.42776e-18	4.24154e-17	Nipsnap3b	Down_regulated
ENSMUSG00000015289	82	91	122	156	118.311	0.983047	0.261727	3.75601	0.000172646	0.000409651	Lage3	Unchanged
ENSMUSG00000015290	118	139	124	119	127.924	0.225393	0.245542	0.917942	0.358649	0.449562	Ubl4a	Unchanged
ENSMUSG00000015291	690	814	434	500	609.295	-0.384112	0.115849	-3.31563	0.000914369	0.00199273	Gdi1	Unchanged
ENSMUSG00000015305	9736	11007	4655	4947	7487.35	-0.808912	0.0421968	-19.17	6.59547e-82	1.15843e-80	Sash1	Unchanged
ENSMUSG00000015312	94	124	198	227	170.043	1.27046	0.219287	5.79362	6.8885e-09	2.3099e-08	Gadd45b	Up_regulated
ENSMUSG00000015314	0	3	7	9	5.15482	2.76603	1.42483	1.94131	0.0522207	0.0845687	Slamf6	Unchanged
ENSMUSG00000015316	1	0	1	2	1.09145	1.82812	2.77101	0.659728	0.509428	0.597688	Slamf1	Unchanged
ENSMUSG00000015335	88	113	66	75	85.8543	-0.204283	0.29918	-0.682811	0.494726	0.585739	Zdhhc12	Unchanged
ENSMUSG00000015337	55	61	50	60	57.7819	0.223172	0.363441	0.614052	0.539181	0.625585	Endog	Unchanged
ENSMUSG00000015340	4	10	7	9	7.63844	0.523339	1.00656	0.519926	0.603115	0.684558	Cybb	Unchanged
ENSMUSG00000015341	1038	1273	728	756	949.919	-0.332325	0.0935427	-3.55266	0.000381364	0.000869892	Golga7	Unchanged
ENSMUSG00000015342	282	368	87	105	202.78	-1.45167	0.207426	-6.99851	2.58703e-12	1.04935e-11	Xk	Down_regulated
ENSMUSG00000015354	488	659	641	724	648.02	0.560337	0.116868	4.79463	1.62973e-06	4.64049e-06	Pcolce2	Unchanged
ENSMUSG00000015355	0	0	1	2	0.841451	3.31505	3.17133	1.04532	0.295876	0.38292	Cd48	Unchanged
ENSMUSG00000015357	1300	1550	622	634	1009.62	-0.876459	0.0920595	-9.52056	1.72244e-21	9.75138e-21	Clpx	Unchanged
ENSMUSG00000015363	165	197	75	72	124.722	-0.993613	0.254222	-3.90845	9.28902e-05	0.000227064	Trabd	Unchanged
ENSMUSG00000015365	430	514	125	133	289.536	-1.56629	0.172579	-9.07581	1.12834e-19	6.03162e-19	Mov10l1	Down_regulated
ENSMUSG00000015377	333	404	130	157	250.018	-1.05664	0.182219	-5.79872	6.68234e-09	2.24308e-08	Dennd6b	Down_regulated
ENSMUSG00000015396	3	4	0	2	2.14625	-1.52299	2.00989	-0.757752	0.4486	0.539632	Cd83	Unchanged
ENSMUSG00000015401	2	4	124	126	72.2312	5.68935	0.661154	8.60519	7.61935e-18	3.84062e-17	Cltrn	Up_regulated
ENSMUSG00000015405	0	0	7	8	4.24475	5.64773	1.90896	2.95854	0.00309102	0.0062562	Ace2	Up_regulated
ENSMUSG00000015443	4	1	30	43	21.7935	4.14588	0.849961	4.87773	1.07313e-06	3.09758e-06	Gzmn	Up_regulated
ENSMUSG00000015451	34	42	23	30	32.3673	-0.216744	0.486287	-0.445713	0.655805	0.732466	C4a	Unchanged
ENSMUSG00000015452	15	15	47	58	36.605	2.10391	0.491912	4.27701	1.89416e-05	4.94455e-05	Ager	Up_regulated
ENSMUSG00000015461	246	323	135	159	213.114	-0.644717	0.195383	-3.29975	0.000967701	0.00210403	Atf6b	Unchanged
ENSMUSG00000015467	3	2	1	2	2.01534	-0.467131	1.91224	-0.244284	0.807011	0.854793	Egfl8	Unchanged
ENSMUSG00000015468	78	92	721	811	472.644	3.47522	0.162295	21.413	1.01157e-101	2.28283e-100	Notch4	Up_regulated
ENSMUSG00000015474	0	2	8	4	3.86469	2.95036	1.67583	1.76054	0.0783171	0.121733	Ppt2	Unchanged
ENSMUSG00000015476	1	0	3	12	4.41975	4.16731	1.88837	2.20682	0.0273263	0.0470605	Prrt1	Up_regulated
ENSMUSG00000015478	88	93	64	92	85.6913	0.0800042	0.307882	0.259854	0.794977	0.844723	Rnf5	Unchanged
ENSMUSG00000015484	9	27	74	70	48.8497	2.33412	0.461943	5.05283	4.3532e-07	1.29291e-06	Fam163a	Up_regulated
ENSMUSG00000015488	264	296	303	301	300.054	0.412654	0.162209	2.54397	0.0109601	0.020298	Cacfd1	Unchanged
ENSMUSG00000015501	1580	1819	1353	1281	1528.23	-0.0623907	0.0807328	-0.772805	0.439638	0.530271	Hivep2	Unchanged
ENSMUSG00000015522	6334	7220	1865	1961	4197.93	-1.5219	0.0519368	-29.3029	9.52178e-189	6.0681e-187	Arnt	Down_regulated
ENSMUSG00000015533	3	7	7	4	5.38144	0.479719	1.1968	0.400835	0.688542	0.759848	Itga2	Unchanged
ENSMUSG00000015536	205	200	101	120	156.138	-0.580067	0.230522	-2.51632	0.0118587	0.0218104	Mocs2	Unchanged
ENSMUSG00000015542	46	62	41	29	44.6057	-0.308353	0.426137	-0.723601	0.469311	0.560742	Nat9	Unchanged
ENSMUSG00000015568	406	479	388	400	426.393	0.137563	0.135494	1.01527	0.309976	0.39826	Lpl	Unchanged
ENSMUSG00000015575	596	680	1453	1473	1122.77	1.50147	0.0897512	16.7293	8.02185e-63	1.04284e-61	Atp6v0e	Up_regulated
ENSMUSG00000015579	1	1	2	1	1.32215	0.895804	2.34208	0.382483	0.702103	0.769665	Nkx2-5	Unchanged
ENSMUSG00000015597	1348	1649	1161	1190	1352.99	-0.0434244	0.0798051	-0.54413	0.586352	0.669232	Zfp318	Unchanged
ENSMUSG00000015599	14	15	19	19	17.4563	0.691635	0.65999	1.04795	0.294663	0.38292	Ttbk1	Unchanged
ENSMUSG00000015605	328	372	190	196	270.26	-0.555591	0.170874	-3.25146	0.00114814	0.00247181	Srf	Unchanged
ENSMUSG00000015619	28	36	18	18	24.8399	-0.520692	0.555659	-0.93707	0.348722	0.438786	Gata3	Unchanged
ENSMUSG00000015627	0	4	0	1	1.12201	-1.61006	2.92563	-0.550331	0.582093	0.665624	Gata5	Unchanged
ENSMUSG00000015647	3761	4346	3003	3152	3605.58	-0.0936464	0.0522116	-1.79359	0.0728782	0.114466	Lama5	Unchanged
ENSMUSG00000015652	84	77	40	42	60.5569	-0.680456	0.364735	-1.86562	0.062095	0.0988821	Steap1	Unchanged
ENSMUSG00000015653	313	432	396	451	409.511	0.495204	0.144606	3.42451	0.00061592	0.00137014	Steap2	Unchanged
ENSMUSG00000015656	7516	8637	4317	4719	6268.49	-0.535368	0.0435258	-12.3	9.05559e-35	7.25812e-34	Hspa8	Unchanged
ENSMUSG00000015659	2091	2412	980	977	1589.01	-0.897803	0.0763032	-11.7663	5.82478e-32	4.37404e-31	Serac1	Unchanged
ENSMUSG00000015668	165	198	131	144	161.086	-0.0958188	0.218128	-0.439278	0.66046	0.736939	Pdzd11	Unchanged
ENSMUSG00000015671	1791	2038	3121	3367	2717.44	1.06353	0.0593973	17.9054	1.07074e-71	1.61044e-70	Psma2	Up_regulated
ENSMUSG00000015672	104	146	185	209	168.461	0.966587	0.219932	4.39494	1.10806e-05	2.95433e-05	Mrpl32	Unchanged
ENSMUSG00000015697	3935	4280	2080	2315	3135.13	-0.602822	0.0605602	-9.95409	2.42029e-23	1.43865e-22	Setdb1	Unchanged
ENSMUSG00000015702	92	86	221	242	172.341	1.67483	0.225456	7.42862	1.09735e-13	4.73156e-13	Anxa9	Up_regulated
ENSMUSG00000015709	365	420	194	232	300.728	-0.580348	0.164001	-3.5387	0.000402109	0.000914569	Arnt2	Unchanged
ENSMUSG00000015711	632	719	724	729	722.425	0.408916	0.106652	3.83412	0.000126017	0.000303711	Prune1	Unchanged
ENSMUSG00000015714	390	407	194	248	308.61	-0.554882	0.168393	-3.29516	0.000983655	0.00213729	Cers2	Unchanged
ENSMUSG00000015733	4743	5337	1833	1897	3374.16	-1.1317	0.0565921	-19.9975	5.79576e-89	1.12067e-87	Capza2	Down_regulated
ENSMUSG00000015745	44	36	26	34	35.5715	-0.130461	0.473767	-0.275369	0.783033	0.834345	Plekho1	Unchanged
ENSMUSG00000015747	630	691	733	794	736.453	0.510118	0.105956	4.81441	1.47634e-06	4.21938e-06	Vps45	Unchanged
ENSMUSG00000015748	2255	2650	828	903	1615.63	-1.19871	0.0748493	-16.015	1.00454e-57	1.20939e-56	Prpf3	Down_regulated
ENSMUSG00000015749	1052	1206	518	524	814.07	-0.811774	0.101941	-7.96316	1.677e-15	7.75703e-15	Anp32e	Unchanged
ENSMUSG00000015750	208	245	216	212	225.349	0.223922	0.185828	1.20499	0.228206	0.30898	Aph1a	Unchanged
ENSMUSG00000015755	4824	5320	1930	2043	3459.27	-1.05119	0.0571632	-18.3892	1.60236e-75	2.54978e-74	Tab2	Down_regulated
ENSMUSG00000015757	1508	1602	1053	1091	1324.24	-0.236656	0.0847349	-2.79289	0.00522387	0.0101947	Ppil4	Unchanged
ENSMUSG00000015759	944	1038	413	466	704.794	-0.872814	0.110687	-7.88543	3.1345e-15	1.43109e-14	Cnih1	Unchanged
ENSMUSG00000015766	4647	5086	1655	1698	3190.24	-1.2362	0.0606872	-20.3701	3.08012e-92	6.20427e-91	Eps8	Down_regulated
ENSMUSG00000015776	168	170	122	121	146.957	-0.177354	0.232594	-0.762505	0.445759	0.536859	Med22	Unchanged
ENSMUSG00000015787	20	34	215	225	136.9	3.33891	0.295225	11.3097	1.17466e-29	8.31773e-29	Abo	Up_regulated
ENSMUSG00000015790	130	160	142	161	152.167	0.368469	0.224918	1.63824	0.101373	0.153282	Surf1	Unchanged
ENSMUSG00000015804	1196	1332	696	716	981.579	-0.53793	0.0934635	-5.75551	8.63807e-09	2.87954e-08	Med28	Unchanged
ENSMUSG00000015806	655	780	475	465	595.753	-0.304002	0.117462	-2.58809	0.0096509	0.0180452	Qdpr	Unchanged
ENSMUSG00000015812	117	133	89	96	109.841	-0.13178	0.263693	-0.499746	0.617254	0.697299	Gnrh1	Unchanged
ENSMUSG00000015829	4	7	11	7	7.62607	1.03909	1.01575	1.02299	0.306315	0.394393	Tnr	Unchanged
ENSMUSG00000015837	2536	3022	1349	1497	2080.26	-0.661337	0.0662186	-9.98718	1.73446e-23	1.03642e-22	Sqstm1	Unchanged
ENSMUSG00000015839	2851	3244	2308	2378	2728.63	-0.0759023	0.0594531	-1.27668	0.201717	0.278512	Nfe2l2	Unchanged
ENSMUSG00000015843	1	1	1	2	1.3034	0.87253	2.35174	0.371015	0.710627	0.775129	Rxrg	Unchanged
ENSMUSG00000015846	1010	1117	238	255	628.903	-1.80796	0.121935	-14.8272	9.77096e-50	1.04292e-48	Rxra	Down_regulated
ENSMUSG00000015850	59	63	68	58	63.931	0.350601	0.350105	1.00142	0.316625	0.405684	Adamtsl4	Unchanged
ENSMUSG00000015852	0	1	2	7	2.71755	3.46686	2.10589	1.64627	0.0997087	0.150994	Fcrls	Unchanged
ENSMUSG00000015869	1314	1494	688	702	1039.23	-0.711051	0.0908986	-7.82247	5.17982e-15	2.34845e-14	Prpsap1	Unchanged
ENSMUSG00000015879	21	17	78	70	50.9021	2.25781	0.429002	5.26293	1.41774e-07	4.3531e-07	Fam184b	Up_regulated
ENSMUSG00000015880	3317	3745	2607	2753	3141.76	-0.0953041	0.0560368	-1.70074	0.0889919	0.136542	Ncapg	Unchanged
ENSMUSG00000015882	6567	7219	2409	2559	4579.34	-1.17163	0.0526043	-22.2725	6.83578e-110	1.7265e-108	Lcorl	Down_regulated
ENSMUSG00000015889	1070	1189	723	738	933.714	-0.326324	0.0954829	-3.41762	0.000631709	0.00140299	Lta4h	Unchanged
ENSMUSG00000015890	7	5	46	40	27.2563	3.13844	0.639736	4.90583	9.30321e-07	2.69371e-06	Amdhd1	Up_regulated
ENSMUSG00000015932	5119	5818	1653	1672	3455.67	-1.41441	0.0569949	-24.8165	5.95695e-136	2.04839e-134	Dstn	Down_regulated
ENSMUSG00000015937	6740	7579	2846	3014	4951.7	-0.986841	0.0487824	-20.2294	5.39197e-91	1.06552e-89	H2afy	Unchanged
ENSMUSG00000015942	150	181	406	438	314.928	1.65545	0.16356	10.1213	4.44327e-24	2.70719e-23	Gtf2ird2	Up_regulated
ENSMUSG00000015943	34	34	243	266	159.847	3.20437	0.266065	12.0436	2.09643e-33	1.62436e-32	Bola1	Up_regulated
ENSMUSG00000015944	463	536	354	431	451.264	-0.0464538	0.135653	-0.342445	0.732016	0.792293	Castor2	Unchanged
ENSMUSG00000015947	3	2	45	32	23.1336	4.24922	0.838202	5.06944	3.98989e-07	1.18704e-06	Fcgr1	Up_regulated
ENSMUSG00000015950	21	19	26	28	24.5731	0.72647	0.560605	1.29587	0.195021	0.270342	Ncf1	Unchanged
ENSMUSG00000015957	53	78	55	68	64.5437	0.220563	0.349094	0.631816	0.527507	0.614639	Wnt11	Unchanged
ENSMUSG00000015961	4901	5467	2673	2800	3934.95	-0.619771	0.0531023	-11.6713	1.7874e-31	1.3258e-30	Adss	Unchanged
ENSMUSG00000015962	18	12	13	14	14.6914	0.127579	0.729163	0.174966	0.861106	0.896808	1700016C15Rik	Unchanged
ENSMUSG00000015966	6	6	9	6	7.05393	0.627745	1.03831	0.604586	0.545454	0.631513	Il17rb	Unchanged
ENSMUSG00000015968	85	92	309	337	223.698	2.16916	0.201161	10.7832	4.13246e-27	2.73036e-26	Cacna1d	Up_regulated
ENSMUSG00000015970	5	14	64	64	40.5191	3.07682	0.528035	5.82692	5.64585e-09	1.90374e-08	Chdh	Up_regulated
ENSMUSG00000015971	1010	1102	807	820	947.373	-0.0747005	0.0956654	-0.780852	0.43489	0.525225	Actr8	Unchanged
ENSMUSG00000015980	128	120	153	183	152.445	0.73086	0.233829	3.12562	0.00177433	0.00371947	Lrrc27	Unchanged
ENSMUSG00000015981	23	38	250	314	173.159	3.51686	0.27356	12.8559	7.96983e-38	6.77098e-37	Stk32c	Up_regulated
ENSMUSG00000015994	1914	2140	616	676	1297.92	-1.34835	0.084759	-15.908	5.57481e-57	6.65022e-56	Fnta	Down_regulated
ENSMUSG00000016018	7030	7924	3169	3354	5285.2	-0.894669	0.0474163	-18.8684	2.07619e-79	3.49135e-78	Mtrex	Unchanged
ENSMUSG00000016024	51	54	76	61	63.1901	0.688835	0.356964	1.92971	0.0536432	0.0867107	Lbp	Unchanged
ENSMUSG00000016028	3705	4259	2174	2224	3075.77	-0.552735	0.0569802	-9.70048	3.00089e-22	1.73741e-21	Celsr1	Unchanged
ENSMUSG00000016087	9	10	25	30	19.9211	1.83372	0.649791	2.82202	0.00477229	0.00938791	Fli1	Up_regulated
ENSMUSG00000016128	31	40	13	5	21.4078	-1.65829	0.659454	-2.51465	0.0119151	0.0218988	Stard13	Down_regulated
ENSMUSG00000016150	69	78	144	140	114.364	1.25463	0.265318	4.72879	2.25857e-06	6.36566e-06	Tenm1	Up_regulated
ENSMUSG00000016179	1	3	4	0	2.05777	0.378817	2.04085	0.185617	0.852745	0.890053	Camk1g	Unchanged
ENSMUSG00000016181	1754	2017	838	914	1362.16	-0.803064	0.0798876	-10.0524	8.96451e-24	5.41632e-23	Utp25	Unchanged
ENSMUSG00000016194	3	2	8	9	5.98586	2.05145	1.2003	1.70911	0.0874311	0.134361	Hsd11b1	Unchanged
ENSMUSG00000016200	4440	5042	1570	1611	3080.4	-1.27257	0.0585864	-21.7213	1.28998e-104	3.04559e-103	Syt14	Down_regulated
ENSMUSG00000016206	15	31	4	8	13.6861	-1.61572	0.810226	-1.99417	0.0461339	0.07568	H2-M3	Unchanged
ENSMUSG00000016239	507	555	320	360	436.858	-0.343041	0.136271	-2.51735	0.0118242	0.0217531	Lonrf3	Unchanged
ENSMUSG00000016252	88	118	73	65	86.2225	-0.264764	0.302722	-0.874613	0.381784	0.472024	Atp5e	Unchanged
ENSMUSG00000016253	797	986	399	415	638.935	-0.82411	0.11414	-7.22017	5.19209e-13	2.1754e-12	Nelfcd	Unchanged
ENSMUSG00000016255	3	7	108	105	62.6704	4.72603	0.559757	8.443	3.09295e-17	1.52888e-16	Tubb1	Up_regulated
ENSMUSG00000016256	211	262	148	191	204.02	-0.176947	0.199985	-0.884802	0.376264	0.466313	Ctsz	Unchanged
ENSMUSG00000016257	330	309	140	145	228.773	-0.871116	0.19743	-4.41229	1.02284e-05	2.73439e-05	Prelid3b	Unchanged
ENSMUSG00000016262	32	38	16	9	23.2098	-1.1717	0.60342	-1.94176	0.0521666	0.0844916	Sertad4	Unchanged
ENSMUSG00000016308	560	641	345	386	482.79	-0.413996	0.128764	-3.21516	0.00130371	0.00278488	Ube2a	Unchanged
ENSMUSG00000016319	1385	1557	1106	1034	1283.85	-0.154666	0.0881735	-1.75411	0.0794111	0.123293	Slc25a5	Unchanged
ENSMUSG00000016327	0	2	1	1	0.991108	0.386351	2.77841	0.139055	0.889407	0.917969	Atp1b4	Unchanged
ENSMUSG00000016344	50	66	38	41	48.8653	-0.244903	0.395524	-0.619187	0.535793	0.622318	Ppdpf	Unchanged
ENSMUSG00000016346	358	456	168	176	283.633	-0.934273	0.169863	-5.50017	3.79432e-08	1.21022e-07	Kcnq2	Unchanged
ENSMUSG00000016349	1	1	7	12	5.80363	3.54027	1.4543	2.43434	0.0149188	0.0270115	Eef1a2	Up_regulated
ENSMUSG00000016356	637	727	669	732	710.079	0.341188	0.106446	3.20528	0.00134929	0.00287706	Col20a1	Unchanged
ENSMUSG00000016382	1562	1648	3044	3040	2465.3	1.22327	0.0697444	17.5393	7.17742e-69	1.02791e-67	Pls3	Up_regulated
ENSMUSG00000016386	3227	3597	1491	1490	2414.56	-0.892116	0.0659331	-13.5306	1.03144e-41	9.37719e-41	Mpped2	Unchanged
ENSMUSG00000016409	715	857	351	411	575.934	-0.740986	0.120547	-6.14688	7.90225e-10	2.79057e-09	Nkap	Unchanged
ENSMUSG00000016427	47	52	52	44	50.0726	0.261268	0.393472	0.664007	0.506686	0.595947	Ndufa1	Unchanged
ENSMUSG00000016458	27	33	48	41	39.051	0.878696	0.448087	1.961	0.0498795	0.0812874	Wt1	Unchanged
ENSMUSG00000016477	6694	7344	6025	6242	6707.02	0.106772	0.0468214	2.28041	0.0225834	0.0396495	E2f3	Unchanged
ENSMUSG00000016481	762	775	361	399	569.944	-0.71935	0.126212	-5.69955	1.20125e-08	3.95936e-08	Cr1l	Unchanged
ENSMUSG00000016487	3843	4371	1112	1187	2538.48	-1.53448	0.0633258	-24.2314	1.03758e-129	3.35124e-128	Ppfibp1	Down_regulated
ENSMUSG00000016493	68	77	217	225	158.6	1.91165	0.233191	8.19779	2.44853e-16	1.17038e-15	Cd46	Up_regulated
ENSMUSG00000016494	3	1	3	4	2.93783	1.06358	1.62731	0.653582	0.513381	0.601189	Cd34	Unchanged
ENSMUSG00000016495	164	222	90	108	144.038	-0.654081	0.237335	-2.75595	0.00585227	0.0113387	Plgrkt	Unchanged
ENSMUSG00000016496	19	28	50	47	38.2226	1.36022	0.460746	2.95222	0.00315497	0.00637463	Cd274	Up_regulated
ENSMUSG00000016498	1	1	5	5	3.29803	2.62332	1.68915	1.55304	0.120413	0.178541	Pdcd1lg2	Unchanged
ENSMUSG00000016503	201	303	187	186	220.265	-0.117347	0.198451	-0.591317	0.554308	0.638842	Gtf3a	Unchanged
ENSMUSG00000016510	213	256	221	248	240.267	0.304384	0.179421	1.69648	0.0897956	0.137621	Mtif3	Unchanged
ENSMUSG00000016520	1134	1455	871	866	1084.56	-0.266145	0.0917467	-2.90087	0.00372131	0.00744233	Lnx2	Unchanged
ENSMUSG00000016526	562	621	306	338	454.462	-0.576469	0.133765	-4.30956	1.63583e-05	4.29212e-05	Dyrk3	Unchanged
ENSMUSG00000016528	945	1132	479	537	763.775	-0.727199	0.104333	-6.97001	3.16921e-12	1.28063e-11	Mapkapk2	Unchanged
ENSMUSG00000016529	1	1	3	2	1.88936	1.62929	2.03742	0.799683	0.423894	0.514496	Il10	Unchanged
ENSMUSG00000016534	12975	14532	7447	7668	10608.4	-0.561439	0.0405093	-13.8595	1.11449e-43	1.05595e-42	Lamp2	Unchanged
ENSMUSG00000016541	7477	8558	4036	4204	6018.44	-0.657161	0.0445104	-14.7642	2.49162e-49	2.64754e-48	Atxn10	Unchanged
ENSMUSG00000016552	262	295	278	302	292.292	0.360523	0.16309	2.21058	0.0270652	0.0466477	Foxred2	Unchanged
ENSMUSG00000016554	1443	1644	774	824	1161.93	-0.647102	0.085565	-7.56269	3.94807e-14	1.73156e-13	Eif3d	Unchanged
ENSMUSG00000016559	1175	1413	1241	1295	1311.95	0.276417	0.0799693	3.45654	0.000547165	0.00122609	H3f3b	Unchanged
ENSMUSG00000016619	1012	1162	651	752	896.236	-0.329975	0.0973934	-3.38806	0.000703888	0.00155442	Nup50	Unchanged
ENSMUSG00000016624	1450	1705	796	781	1171.26	-0.6948	0.0871526	-7.97222	1.55844e-15	7.22148e-15	Phf21b	Unchanged
ENSMUSG00000016626	47	61	32	45	46.3946	-0.183875	0.410526	-0.4479	0.654225	0.731079	Nlrp14	Unchanged
ENSMUSG00000016637	134	147	120	120	132.722	0.0748201	0.240941	0.310533	0.756156	0.811145	Ift27	Unchanged
ENSMUSG00000016664	6118	7068	2369	2561	4423.92	-1.11617	0.0493285	-22.6273	2.337e-113	6.17788e-112	Pacsin2	Down_regulated
ENSMUSG00000016756	4	7	10	7	7.33309	0.955071	1.02913	0.928038	0.353388	0.443906	Cmah	Unchanged
ENSMUSG00000016757	691	813	641	711	727.844	0.149957	0.10506	1.42735	0.15348	0.220727	Ttll12	Unchanged
ENSMUSG00000016758	42	55	77	74	65.01	0.94893	0.347419	2.73137	0.00630707	0.0121593	Bik	Unchanged
ENSMUSG00000016763	150	160	95	131	135.169	-0.160412	0.24722	-0.648863	0.516427	0.604132	Scube1	Unchanged
ENSMUSG00000016831	980	1146	753	751	914.455	-0.194144	0.0957147	-2.02836	0.0425238	0.0702575	Tox4	Unchanged
ENSMUSG00000016833	118	119	92	128	116.778	0.185448	0.26679	0.695108	0.486987	0.578382	Mrps18c	Unchanged
ENSMUSG00000016918	1092	1175	748	769	952.073	-0.278805	0.0962769	-2.89586	0.00378118	0.00755686	Sulf1	Unchanged
ENSMUSG00000016921	3793	4421	1373	1526	2706.01	-1.19931	0.0604727	-19.8323	1.56698e-87	2.97909e-86	Srsf6	Down_regulated
ENSMUSG00000016933	2049	2304	610	673	1363.85	-1.46089	0.0832388	-17.5506	5.88222e-69	8.45671e-68	Plcg1	Down_regulated
[truncated: 25,417 more rows]

## Sheet: TT-seq(RPB1-NTD Degron)
Ensembl_id	RPB1_0h_rep1	RPB1_0h_rep2	RPB1_3h_rep1	RPB1_3h_rep2	baseMean	log2(Foldchange)	lfcSE	stat	pvalue	padj	gene_symbol	regulation
[truncated: 9,063 more rows]

[truncated: 3 more sheets: TT-seq(RPB2 Degron), RNA-seq(UV treatment), RNA-seq(α-amanitin treatment)]
