# Supplementary material for: Increased transcriptional elongation and RNA stability of GPCR ligand binding genes unveiled via RNA polymerase II degradation
Source: Nucleic Acids Res. 2024 Jun 6;52(14):8165–83. doi: 10.1093/nar/gkae478 (PMC11317166; doi:10.1093/nar/gkae478)
Supplement: gkae478_Supplemental_Files [file gkae478_supplemental_files.zip › Table S4 List of Pol II degradation-upregulated genes.xlsx]

## Sheet: sheet1
Table S4. List of Pol II degradation-upregulated genes in mESCs
Ensembl_id	Gene_name
ENSMUSG00000118136	Gm50312
ENSMUSG00000118125	Gm50387
ENSMUSG00000117312	Gm49931
ENSMUSG00000117296	Gm20742
ENSMUSG00000116287	Gm3924
ENSMUSG00000114772	2210404E10Rik
ENSMUSG00000114610	Cyp2c52-ps
ENSMUSG00000113303	4930423D22Rik
ENSMUSG00000113110	Gm48528
ENSMUSG00000110702	Gm45767
ENSMUSG00000110656	Gm20735
ENSMUSG00000110652	Gm33023
ENSMUSG00000110404	Rnf223
ENSMUSG00000110363	Gm45576
ENSMUSG00000110221	Gm36210
ENSMUSG00000109953	5430430B14Rik
ENSMUSG00000109904	Gm45819
ENSMUSG00000109560	Gm8463
ENSMUSG00000109304	Gm45112
ENSMUSG00000109293	Dcst2
ENSMUSG00000108976	Gm29797
ENSMUSG00000108900	Ccdc194
ENSMUSG00000108696	Gm5738
ENSMUSG00000108659	Gm34121
ENSMUSG00000108030	9530062K07Rik
ENSMUSG00000106853	Gm7492
ENSMUSG00000106025	Gm42940
ENSMUSG00000104978	Gm31274
ENSMUSG00000104279	Gm38300
ENSMUSG00000104271	Gm37891
ENSMUSG00000103906	Tigd5
ENSMUSG00000103839	Gm37607
ENSMUSG00000103785	Gm35025
ENSMUSG00000102097	A930006L05Rik
ENSMUSG00000102014	2900009J06Rik
ENSMUSG00000101750	Olfr1392
ENSMUSG00000101365	Gm19325
ENSMUSG00000100876	2810454H06Rik
ENSMUSG00000099966	2810402E24Rik
ENSMUSG00000099681	1700052K11Rik
ENSMUSG00000099034	2810039B14Rik
ENSMUSG00000098557	Kctd12
ENSMUSG00000097673	Gm26608
ENSMUSG00000097251	5033417F24Rik
ENSMUSG00000096477	Olfr92
ENSMUSG00000088609	Gm24187
ENSMUSG00000087530	Gm15533
ENSMUSG00000087222	E030042O20Rik
ENSMUSG00000086075	Gm15728
ENSMUSG00000085379	2310058D17Rik
ENSMUSG00000085287	4833418N02Rik
ENSMUSG00000083397	Gm5466
ENSMUSG00000083027	Gm13140
ENSMUSG00000082925	Gm13135
ENSMUSG00000082474	Gm8213
ENSMUSG00000082195	Gm13034
ENSMUSG00000081965	Gm11620
ENSMUSG00000081934	Gm12193
ENSMUSG00000081885	Gm13231
ENSMUSG00000079235	Ccdc13
ENSMUSG00000078487	Ankrd65
ENSMUSG00000078486	Perm1
ENSMUSG00000078202	Nrarp
ENSMUSG00000075569	Rsph10b
ENSMUSG00000075502	Kbtbd6
ENSMUSG00000074794	Arrdc3
ENSMUSG00000074634	Tmem267
ENSMUSG00000074215	Gm10643
ENSMUSG00000073739	Gm16287
ENSMUSG00000073627	C130036L24Rik
ENSMUSG00000073600	Prob1
ENSMUSG00000072952	Gm5878
ENSMUSG00000071112	Spx
ENSMUSG00000070568	Slc6a21
ENSMUSG00000068854	Hist2h2be
ENSMUSG00000068105	Tnfrsf13c
ENSMUSG00000067872	Ccdc87
ENSMUSG00000067545	Olfr1419
ENSMUSG00000067279	Ppp1r3c
ENSMUSG00000066090	Insl5
ENSMUSG00000064307	Lrrc51
ENSMUSG00000064225	Paqr9
ENSMUSG00000063820	Arl9
ENSMUSG00000062563	Cys1
ENSMUSG00000060416	Gm839
ENSMUSG00000056895	Hist3h2ba
ENSMUSG00000056271	Lman1l
ENSMUSG00000055945	Prr18
ENSMUSG00000055172	C1ra
ENSMUSG00000054764	Mtnr1a
ENSMUSG00000053914	Kdm4d
ENSMUSG00000053461	Hhipl2
ENSMUSG00000052684	Jun
ENSMUSG00000052676	Zmat1
ENSMUSG00000052605	Isoc2b
ENSMUSG00000051716	Apon
ENSMUSG00000051502	Ufsp1
ENSMUSG00000050677	Ccdc96
ENSMUSG00000050201	Otop2
ENSMUSG00000050174	Nudt6
ENSMUSG00000049515	Espnl
ENSMUSG00000048895	Cdk5r1
ENSMUSG00000047898	Ccr4
ENSMUSG00000047786	Lix1
ENSMUSG00000047632	Fgfbp3
ENSMUSG00000047428	Dlk2
ENSMUSG00000046908	Ltb4r1
ENSMUSG00000046856	Gpr1
ENSMUSG00000046846	Spesp1
ENSMUSG00000046818	Ddit4l
ENSMUSG00000046613	Vwa5b2
ENSMUSG00000046240	Hepacam
ENSMUSG00000045942	BC049762
ENSMUSG00000045027	Prss22
ENSMUSG00000044468	Tent5c
ENSMUSG00000044461	Shisa2
ENSMUSG00000044176	Spink10
ENSMUSG00000043099	Hic1
ENSMUSG00000042821	Snai1
ENSMUSG00000042672	Dcst1
ENSMUSG00000041872	Il17f
ENSMUSG00000041073	Nacad
ENSMUSG00000040866	Rsph6a
ENSMUSG00000040432	Ltb4r2
ENSMUSG00000040412	5330417C22Rik
ENSMUSG00000040340	Tex45
ENSMUSG00000040283	Btnl9
ENSMUSG00000039391	Ccdc81
ENSMUSG00000039376	Synpo2l
ENSMUSG00000039238	Zfp750
ENSMUSG00000039236	Isg20
ENSMUSG00000039110	Mycbpap
ENSMUSG00000039106	Htr5a
ENSMUSG00000039097	Rln1
ENSMUSG00000038894	Irs2
ENSMUSG00000038624	Nepn
ENSMUSG00000038418	Egr1
ENSMUSG00000037428	Vgf
ENSMUSG00000037355	Uvssa
ENSMUSG00000037225	Fgf2
ENSMUSG00000037085	Trmt12
ENSMUSG00000037001	Zfp39
ENSMUSG00000036964	Trim17
ENSMUSG00000036469	March1
ENSMUSG00000036196	Slc26a8
ENSMUSG00000035711	Dok3
ENSMUSG00000035692	Isg15
ENSMUSG00000035112	Wnk4
ENSMUSG00000034614	Pik3ip1
ENSMUSG00000034117	Ptgdr2
ENSMUSG00000033880	Lgals3bp
ENSMUSG00000033717	Adra2a
ENSMUSG00000033688	1300017J02Rik
ENSMUSG00000033327	Tnxb
ENSMUSG00000032988	Slc16a8
ENSMUSG00000032691	Nlrp3
ENSMUSG00000032623	Oas1d
ENSMUSG00000032523	Hhatl
ENSMUSG00000032315	Cyp1a1
ENSMUSG00000031972	Acta1
ENSMUSG00000031880	Rrad
ENSMUSG00000031824	6430548M08Rik
ENSMUSG00000031775	Pllp
ENSMUSG00000031722	Hp
ENSMUSG00000030882	Dnhd1
ENSMUSG00000030877	Mfsd13b
ENSMUSG00000030606	Hapln3
ENSMUSG00000029685	Asb15
ENSMUSG00000029627	Zkscan14
ENSMUSG00000029546	Uncx
ENSMUSG00000029517	Ankrd7
ENSMUSG00000029072	Tas1r3
ENSMUSG00000028644	Ermap
ENSMUSG00000027967	Neurog2
ENSMUSG00000027744	Stoml3
ENSMUSG00000027314	Dll4
ENSMUSG00000026432	Avpr1b
ENSMUSG00000026354	Lct
ENSMUSG00000026271	Gpr35
ENSMUSG00000026188	Tmem169
ENSMUSG00000025650	Col7a1
ENSMUSG00000025473	Adam8
ENSMUSG00000025432	Avil
ENSMUSG00000024164	C3
ENSMUSG00000023036	Pcdhgc4
ENSMUSG00000022803	Popdc2
ENSMUSG00000022361	Zhx1
ENSMUSG00000021701	Plk2
ENSMUSG00000021492	F12
ENSMUSG00000021250	Fos
ENSMUSG00000020932	Gfap
ENSMUSG00000020908	Myh3
ENSMUSG00000020447	Npc1l1
ENSMUSG00000020423	Btg2
ENSMUSG00000020137	Thap2
ENSMUSG00000019320	Noxo1
ENSMUSG00000018924	Alox15
ENSMUSG00000017943	Gdap1l1
ENSMUSG00000017300	Tnnc2
ENSMUSG00000012705	Retn
ENSMUSG00000009115	Spatc1l
ENSMUSG00000008590	Htr3b
ENSMUSG00000007591	Tssk4
ENSMUSG00000007480	Mc5r
ENSMUSG00000004105	Angptl2
ENSMUSG00000001739	Cldn15
ENSMUSG00000001349	Cnn1
ENSMUSG00000001300	Efnb2
ENSMUSG00000001156	Mxd1
