# Supplementary material for: Increased transcriptional elongation and RNA stability of GPCR ligand binding genes unveiled via RNA polymerase II degradation
Source: Nucleic Acids Res. 2024 Jun 6;52(14):8165–83. doi: 10.1093/nar/gkae478 (PMC11317166; doi:10.1093/nar/gkae478)
Supplement: gkae478_Supplemental_Files [file gkae478_supplemental_files.zip › Table S5 Published data used in this study.xlsx]

## Sheet: Sheet1
Table S5. published data used in this study
Data	Related figure panel	Publication	GEO dataset
RPB1_CTD_Degron_1h_RNA-seq	Figure 2.c, Figure S2.c	Yuanjun Li et al., 2022, Mol Cell.	GSE179873
RPB1_CTD_Degron_12h_RNA-seq	Figure 2.a-c, h, Figure S2.c
RPB2_Degron_12h_RNA-seq	Figure 2.h, Figure S2.n
RPB3_Degron_12h_RNA-seq
RPB4_Degron_12h_RNA-seq
RPB5_Degron_12h_RNA-seq
RPB6_Degron_12h_RNA-seq
RPB7_Degron_12h_RNA-seq
RPB8_Degron_12h_RNA-seq
RPB9_Degron_12h_RNA-seq
RPB10_Degron_12h_RNA-seq
RPB11_Degron_12h_RNA-seq
RPB12_Degron_12h_RNA-seq
RPB1_CTD_Degron_1h_PRO-seq	Figure 2.b, c, Figure S2.c		GSE179875
RPB1_CTD_Degron_1h_ChAR-seq	Figure 2.c, Figure S2.c		GSE179962
RPB1_CTD_Degron_1h_RPA1_ChIP-seq	Figure 2.b	Yongpeng Jiang et al., 2022, Genome Biol.	GSE181698
RPB1_CTD_Degron_1h_RPC1_ChIP-seq
RPB1_CTD_Degron_1h_NTD_ChIP-seq	Figure 2.f
Polycomb gene sets	Figure 3.e	Matteo Perino et al., 2018, Nat Genet.	GSE94300
