# Supplementary material for: Increased transcriptional elongation and RNA stability of GPCR ligand binding genes unveiled via RNA polymerase II degradation
Source: Nucleic Acids Res. 2024 Jun 6;52(14):8165–83. doi: 10.1093/nar/gkae478 (PMC11317166; doi:10.1093/nar/gkae478)
Supplement: gkae478_Supplemental_Files [file gkae478_supplemental_files.zip › Table S6 RNA stability analysis.xlsx]

## Sheet: RNA half-life
Table S6. RNA half life calculated with 4sU pulse chase experiments.
Ensembl_id	Gene_name	Half_life_untreated	Half_life_RPB1_degradation
ENSMUSG00000000001	Gnai3	4.39362	3.46489
ENSMUSG00000000028	Cdc45	7.40754	4.93076
ENSMUSG00000000031	H19	3.72255	6.60928
ENSMUSG00000000037	Scml2	2.82326	3.93246
ENSMUSG00000000056	Narf	6.23337	5.95782
ENSMUSG00000000078	Klf6	8.00638	7.8005
ENSMUSG00000000085	Scmh1	6.28867	5.15239
ENSMUSG00000000088	Cox5a	12.3246	6.86904
ENSMUSG00000000093	Tbx2	5.77956	9.73118
ENSMUSG00000000120	Ngfr	5.74762	3.66354
ENSMUSG00000000127	Fer	3.87764	2.43477
ENSMUSG00000000131	Xpo6	4.63037	4.59282
ENSMUSG00000000134	Tfe3	5.50678	4.47266
ENSMUSG00000000142	Axin2	5.75318	6.83361
ENSMUSG00000000148	Brat1	5.64477	7.39806
ENSMUSG00000000149	Gna12	4.03065	4.01394
ENSMUSG00000000159	Igsf5	1.14461	1.14227
ENSMUSG00000000167	Pih1d2	4.19534	4.95234
ENSMUSG00000000168	Dlat	5.92626	3.80751
ENSMUSG00000000171	Sdhd	3.70721	4.15984
ENSMUSG00000000184	Ccnd2	5.90501	3.94852
ENSMUSG00000000194	Gpr107	6.71707	4.89994
ENSMUSG00000000197	Nalcn	3.82654	2.90641
ENSMUSG00000000202	Btbd17	8.81145	3.65724
ENSMUSG00000000214	Th	7.60833	3.82934
ENSMUSG00000000223	Drp2	3.6028	3.56968
ENSMUSG00000000244	Tspan32	5.75979	4.30678
ENSMUSG00000000247	Lhx2	4.8201	6.90888
ENSMUSG00000000253	Gmpr	20.7899	4.56681
ENSMUSG00000000275	Trim25	3.95699	4.38936
ENSMUSG00000000276	Dgke	4.86303	4.23691
ENSMUSG00000000278	Scpep1	5.05747	3.99668
ENSMUSG00000000282	Mnt	4.49604	3.70347
ENSMUSG00000000295	Hddc2	4.98292	4.16641
ENSMUSG00000000296	Tpd52l1	4.5552	3.7748
ENSMUSG00000000303	Cdh1	8.04354	5.44355
ENSMUSG00000000305	Cdh4	3.94817	2.39424
ENSMUSG00000000308	Ckmt1	10.7153	6.02627
ENSMUSG00000000317	Bcl6b	11.672	4.95942
ENSMUSG00000000318	Clec10a	4.5531	1.19553
ENSMUSG00000000320	Alox12	6.85894	4.56556
ENSMUSG00000000325	Arvcf	6.82583	6.16681
ENSMUSG00000000326	Comt	5.63514	4.52035
ENSMUSG00000000339	Rtca	4.68862	3.40233
ENSMUSG00000000340	Dbt	3.66205	3.18354
ENSMUSG00000000346	Dazap2	6.47061	4.96539
ENSMUSG00000000355	Mcts1	4.45002	3.5798
ENSMUSG00000000365	Rnf17	3.72015	2.40972
ENSMUSG00000000374	Trappc10	8.0446	25.0301
ENSMUSG00000000378	Ccm2	15.9166	13.242
ENSMUSG00000000384	Tbrg4	6.49064	4.9965
ENSMUSG00000000385	Tmprss2	1.48516	1.92949
ENSMUSG00000000399	Ndufa9	9.80248	5.95263
ENSMUSG00000000402	Egfl6	3.24355	2.80329
ENSMUSG00000000409	Lck	8.97607	3.83313
ENSMUSG00000000411	Tssk3	7.58175	23.0975
ENSMUSG00000000416	Cttnbp2	2.98933	2.0568
ENSMUSG00000000420	Galnt1	5.24589	4.16745
ENSMUSG00000000439	Mkrn2	9.96391	6.0461
ENSMUSG00000000441	Raf1	23.828	11.3832
ENSMUSG00000000486	Sept1	7.52281	6.63239
ENSMUSG00000000489	Pdgfb	8.29341	11.5525
ENSMUSG00000000530	Acvrl1	22.9561	8.64062
ENSMUSG00000000531	Grasp	6.15397	4.22139
ENSMUSG00000000532	Acvr1b	6.33816	7.00799
ENSMUSG00000000538	Tom1l2	7.49346	11.4338
ENSMUSG00000000544	Gpa33	5.28537	3.0872
ENSMUSG00000000552	Zfp385a	5.10634	10.2007
ENSMUSG00000000555	Itga5	15.6027	6.40004
ENSMUSG00000000561	Wdr77	4.3942	2.95969
ENSMUSG00000000563	Atp5f1	4.26048	3.77534
ENSMUSG00000000567	Sox9	4.35459	38.2887
ENSMUSG00000000568	Hnrnpd	4.5252	2.55399
ENSMUSG00000000579	Dynlt1c	6.58969	4.76877
ENSMUSG00000000581	C1d	6.56006	3.71119
ENSMUSG00000000594	Gm2a	6.07702	5.05033
ENSMUSG00000000600	Krit1	4.87017	3.52997
ENSMUSG00000000605	Clcn4	3.52362	3.31523
ENSMUSG00000000627	Sema4f	9.87928	5.28324
ENSMUSG00000000628	Hk2	5.72125	3.69147
ENSMUSG00000000631	Myo18a	5.94095	4.12878
ENSMUSG00000000632	Sez6	15.2525	28.7364
ENSMUSG00000000682	Cd52	9.44277	5.24433
ENSMUSG00000000686	Abhd15	3.29686	3.32392
ENSMUSG00000000693	Loxl3	6.05663	3.6658
ENSMUSG00000000708	Kat2b	5.13961	3.08972
ENSMUSG00000000711	Rab5b	4.51496	5.11401
ENSMUSG00000000724	Cryba1	0.837302	1.61869
ENSMUSG00000000730	Dnmt3l	5.68282	3.36006
ENSMUSG00000000731	Aire	4.95335	3.33023
ENSMUSG00000000732	Icosl	4.6672	4.56146
ENSMUSG00000000738	Spg7	6.20731	4.10898
ENSMUSG00000000739	Sult5a1	6.38597	6.00421
ENSMUSG00000000740	Rpl13	7.949	5.75015
ENSMUSG00000000743	Chmp1a	4.99201	4.3963
ENSMUSG00000000751	Rpa1	5.92513	4.06633
ENSMUSG00000000753	Serpinf1	18.9658	7.55428
ENSMUSG00000000759	Tubgcp3	4.38658	3.11561
ENSMUSG00000000776	Polr3d	4.97074	4.30461
ENSMUSG00000000782	Tcf7	5.58156	3.57535
ENSMUSG00000000787	Ddx3x	5.00008	2.97718
ENSMUSG00000000791	Il12rb1	26.4605	5.54391
ENSMUSG00000000792	Slc5a5	7.6074	3.72561
ENSMUSG00000000794	Kcnn3	5.35269	4.76046
ENSMUSG00000000804	Usp32	7.0543	4.87377
ENSMUSG00000000811	Txnrd3	4.88424	2.43513
ENSMUSG00000000817	Fasl	3.71091	5.56272
ENSMUSG00000000823	Zfp512b	4.75438	4.70878
ENSMUSG00000000826	Dnajc5	3.63298	3.70604
ENSMUSG00000000827	Tpd52l2	5.20432	3.61272
ENSMUSG00000000838	Fmr1	5.5235	3.07237
ENSMUSG00000000869	Il4	3.41284	2.32463
ENSMUSG00000000876	Pxmp4	11.9702	20.0852
ENSMUSG00000000881	Dlg3	4.86914	3.20748
ENSMUSG00000000884	Gnb1l	9.10363	3.4676
ENSMUSG00000000901	Mmp11	9.14781	11.9875
ENSMUSG00000000902	Smarcb1	8.1994	3.81186
ENSMUSG00000000903	Vpreb3	4.95619	6.46981
ENSMUSG00000000915	Hip1r	14.9865	7.33731
ENSMUSG00000000916	Nsun5	66.6061	11.211
ENSMUSG00000000934	Top1mt	4.5928	3.91959
ENSMUSG00000000938	Hoxa10	11.6347	32.3315
ENSMUSG00000000948	Gm38393	2.67495	2.9923
ENSMUSG00000000957	Mmp14	3.53936	2.57012
ENSMUSG00000000958	Slc7a7	13.7382	3.55091
ENSMUSG00000000959	Oxa1l	6.87645	4.84197
ENSMUSG00000000976	Heatr6	5.18292	3.9792
ENSMUSG00000001016	Ilf2	5.37738	4.27545
ENSMUSG00000001017	Chtop	5.63669	3.38468
ENSMUSG00000001018	Snapin	3.87234	3.29155
ENSMUSG00000001025	S100a6	8.17406	5.40719
ENSMUSG00000001029	Icam2	4.30886	4.52187
ENSMUSG00000001034	Mapk7	5.30586	5.05691
ENSMUSG00000001036	Epn2	4.81899	3.76436
ENSMUSG00000001039	B9d1	8.64474	5.90468
ENSMUSG00000001052	Sec24b	6.16852	3.99806
ENSMUSG00000001053	N4bp3	5.0985	3.3334
ENSMUSG00000001054	Rmnd5b	11.0327	5.29231
ENSMUSG00000001056	Nhp2	7.35846	5.12015
ENSMUSG00000001062	Vps9d1	6.60299	4.91843
ENSMUSG00000001065	Zfp276	5.38634	7.17677
ENSMUSG00000001076	C1ql4	8.02875	5.13603
ENSMUSG00000001082	Mfsd10	7.21459	6.87962
ENSMUSG00000001089	Luzp1	3.81379	3.90039
ENSMUSG00000001095	Slc13a2	10.4199	4.71965
ENSMUSG00000001098	Kctd10	25.2484	11.5498
ENSMUSG00000001100	Poldip2	8.25065	5.23497
ENSMUSG00000001105	Ift20	3.74249	3.24013
ENSMUSG00000001120	Pcbp3	5.59272	3.06389
ENSMUSG00000001123	Lgals9	6.15374	8.11586
ENSMUSG00000001127	Araf	6.03601	5.64951
ENSMUSG00000001128	Cfp	4.34681	6.08452
ENSMUSG00000001131	Timp1	19.6211	5.94614
ENSMUSG00000001134	Uxt	9.01572	5.48085
ENSMUSG00000001138	Cnnm3	5.44685	7.54225
ENSMUSG00000001143	Lman2l	5.81751	3.21805
ENSMUSG00000001150	Mcm3ap	4.84128	3.78829
ENSMUSG00000001151	Pcnt	5.15323	3.05984
ENSMUSG00000001156	Mxd1	4.10082	16.8536
ENSMUSG00000001157	Gmcl1	6.03516	4.94748
ENSMUSG00000001158	Snrnp27	5.27179	3.33233
ENSMUSG00000001166	Oas1c	8.90199	5.76127
ENSMUSG00000001173	Ocrl	5.20825	3.36871
ENSMUSG00000001175	Calm1	4.36615	3.14655
ENSMUSG00000001211	Agpat3	6.02475	4.00894
ENSMUSG00000001227	Sema6b	9.48307	9.36917
ENSMUSG00000001228	Uhrf1	7.39285	3.90536
ENSMUSG00000001229	Dpp9	4.31925	3.99948
ENSMUSG00000001240	Ramp2	9.17601	3.27312
ENSMUSG00000001247	Lsr	10.9784	16.7867
ENSMUSG00000001248	Gramd1a	7.49515	6.82142
ENSMUSG00000001249	Hpn	11.8879	4.51644
ENSMUSG00000001270	Ckb	11.1232	6.71462
ENSMUSG00000001280	Sp1	3.4388	2.79284
ENSMUSG00000001281	Itgb7	16.4126	4.80335
ENSMUSG00000001285	Myg1	20.4062	7.61082
ENSMUSG00000001288	Rarg	4.39506	5.38993
ENSMUSG00000001289	Pfdn5	6.89204	4.9146
ENSMUSG00000001300	Efnb2	3.55953	4.58588
ENSMUSG00000001305	Rrp15	3.47803	2.65409
ENSMUSG00000001313	Rnd2	13.2637	5.22303
ENSMUSG00000001323	Srr	4.2329	9.55648
ENSMUSG00000001333	Sync	7.83397	3.55156
ENSMUSG00000001334	Fndc5	11.9469	3.66885
ENSMUSG00000001348	Acp5	10.439	6.45207
ENSMUSG00000001366	Fbxo9	6.05521	5.03595
ENSMUSG00000001376	Vps50	4.20614	2.40301
ENSMUSG00000001380	Hars	3.90714	3.58302
ENSMUSG00000001383	Zmat2	3.73017	3.38682
ENSMUSG00000001403	Ube2c	4.47556	3.13395
ENSMUSG00000001415	Smg5	5.76401	4.60766
ENSMUSG00000001416	Cct3	8.22311	4.7184
ENSMUSG00000001418	Glmp	7.07234	5.177
ENSMUSG00000001419	Mef2d	10.7648	6.91478
ENSMUSG00000001424	Snd1	6.87383	4.32034
ENSMUSG00000001435	Col18a1	6.11741	5.21949
ENSMUSG00000001436	Slc19a1	12.7056	6.9627
ENSMUSG00000001440	Kpnb1	4.44928	3.03174
ENSMUSG00000001441	Npepps	4.02949	2.92244
ENSMUSG00000001444	Tbx21	7.26339	7.15086
ENSMUSG00000001445	Mrpl10	6.17839	4.70602
ENSMUSG00000001467	Cyp51	8.77641	5.30256
ENSMUSG00000001472	Tcf25	6.58561	4.71677
ENSMUSG00000001473	Tubb6	8.83216	10.5905
ENSMUSG00000001482	Def8	7.79624	5.63281
ENSMUSG00000001493	Meox1	7.03331	3.28833
ENSMUSG00000001504	Irx2	4.49779	7.88378
ENSMUSG00000001506	Col1a1	5.7546	4.95748
ENSMUSG00000001507	Itga3	6.8513	3.75834
ENSMUSG00000001508	Sgca	4.22535	25.5833
ENSMUSG00000001517	Foxm1	5.56912	4.41616
ENSMUSG00000001518	Itfg2	5.92288	3.2732
ENSMUSG00000001520	Nrip2	2.3693	9.07424
ENSMUSG00000001521	Tulp3	5.97608	5.88356
ENSMUSG00000001524	Gtf2h4	12.274	6.85201
ENSMUSG00000001525	Tubb5	5.73171	3.84948
ENSMUSG00000001542	Ell2	5.48031	4.90086
ENSMUSG00000001552	Jup	4.94581	3.52413
ENSMUSG00000001555	Fkbp10	17.2724	12.8171
ENSMUSG00000001558	Klhl10	6.23579	5.03108
ENSMUSG00000001569	Nom1	4.3212	3.74151
ENSMUSG00000001576	Ergic1	10.0696	9.24911
ENSMUSG00000001583	Tnk1	9.01444	6.26123
ENSMUSG00000001588	Acap1	19.4038	6.16879
ENSMUSG00000001604	Tcea3	6.63962	3.67003
ENSMUSG00000001627	Ifrd1	12.5088	3.9321
ENSMUSG00000001630	Stk38l	4.82151	4.94848
ENSMUSG00000001632	Brpf1	3.49428	4.18087
ENSMUSG00000001642	Akr1b3	18.0925	12.1594
ENSMUSG00000001655	Hoxc13	4.11156	18.268
ENSMUSG00000001656	Hoxc11	5.09968	6.60483
ENSMUSG00000001657	Hoxc8	2.57908	2.91618
ENSMUSG00000001663	Gstt1	17.9978	7.01192
ENSMUSG00000001665	Gstt3	8.74472	4.58784
ENSMUSG00000001666	Ddt	6.58697	4.88973
ENSMUSG00000001670	Tat	3.29655	2.92696
ENSMUSG00000001672	Marveld3	14.9868	6.03361
ENSMUSG00000001674	Ddx18	5.01551	3.40544
ENSMUSG00000001687	Ubl3	4.45423	5.20404
ENSMUSG00000001700	Gramd3	4.09967	3.52495
ENSMUSG00000001707	Eef1e1	22.4291	9.00321
ENSMUSG00000001729	Akt1	9.87869	6.09168
ENSMUSG00000001739	Cldn15	0.922938	8.55142
ENSMUSG00000001741	Il16	3.61329	4.08557
ENSMUSG00000001750	Tcirg1	11.0602	7.9226
ENSMUSG00000001755	Coasy	9.76425	5.91181
ENSMUSG00000001761	Smo	5.77394	3.99207
ENSMUSG00000001763	Tspan33	7.25073	6.69534
ENSMUSG00000001767	Crnkl1	3.72171	2.77074
ENSMUSG00000001768	Rin2	5.01385	3.79076
ENSMUSG00000001774	Chordc1	5.19607	3.29582
ENSMUSG00000001783	Rtcb	5.94941	4.71323
ENSMUSG00000001785	Pwp1	5.33771	3.76419
ENSMUSG00000001786	Fbxo7	5.76406	4.15012
ENSMUSG00000001794	Capns1	12.0077	10.0776
ENSMUSG00000001819	Hoxd13	5.15712	8.15401
ENSMUSG00000001827	Folr1	21.0742	6.89896
ENSMUSG00000001829	Clpb	21.3094	7.22818
ENSMUSG00000001833	Sept7	5.55636	4.08909
ENSMUSG00000001844	Zdhhc4	7.09666	10.3533
ENSMUSG00000001847	Rac1	5.96759	3.9975
ENSMUSG00000001855	Nup214	7.61961	4.68121
ENSMUSG00000001864	Aif1l	8.08585	4.86833
ENSMUSG00000001870	Ltbp1	5.62838	3.8638
ENSMUSG00000001891	Ugp2	4.06461	2.75647
ENSMUSG00000001901	Kcnh6	10.0269	5.41648
ENSMUSG00000001909	Trmt1	8.78844	7.37605
ENSMUSG00000001910	Nacc1	5.63548	4.78079
ENSMUSG00000001911	Nfix	6.78859	6.46149
ENSMUSG00000001918	Slc1a5	6.52314	4.23047
ENSMUSG00000001924	Uba1	11.1463	8.03858
ENSMUSG00000001930	Vwf	12.5892	5.29058
ENSMUSG00000001942	Siae	5.97599	3.79008
ENSMUSG00000001943	Vsig2	12.756	5.96567
ENSMUSG00000001946	Esam	3.44613	2.63485
ENSMUSG00000001948	Spa17	4.57856	6.24081
ENSMUSG00000001962	Fam50a	4.82367	3.9835
ENSMUSG00000001964	Emd	5.898	4.31166
ENSMUSG00000001983	Taco1	7.55746	16.3466
ENSMUSG00000001985	Grik3	4.05237	3.0924
ENSMUSG00000001988	Npas1	2.59538	32.7242
ENSMUSG00000001995	Sipa1l2	7.35938	5.36967
ENSMUSG00000001998	Ap4e1	3.20243	2.26604
ENSMUSG00000001999	Blvra	6.87381	4.49272
ENSMUSG00000002006	Pdzd4	4.42903	2.81707
ENSMUSG00000002007	Srpk3	1.12694	1.10837
ENSMUSG00000002010	Idh3g	13.6708	7.40645
ENSMUSG00000002014	Ssr4	12.1653	5.88177
ENSMUSG00000002015	Bcap31	5.91985	4.04678
ENSMUSG00000002017	Fam98a	4.11349	4.04058
ENSMUSG00000002028	Kmt2a	3.04986	3.20331
ENSMUSG00000002031	Ift46	8.6824	4.44118
ENSMUSG00000002032	Tmem25	8.89469	6.39559
ENSMUSG00000002033	Cd3g	4.14231	3.48925
ENSMUSG00000002043	Trappc6a	11.1911	10.1949
ENSMUSG00000002052	Supt6	5.60284	6.40702
ENSMUSG00000002055	Spag5	5.09817	4.81953
ENSMUSG00000002058	Unc119	13.8669	5.10221
ENSMUSG00000002059	Rab34	12.8099	6.03658
ENSMUSG00000002064	Sdf2	6.84916	4.13376
ENSMUSG00000002068	Ccne1	6.83106	4.45123
ENSMUSG00000002076	Hsf2bp	7.57846	4.98058
ENSMUSG00000002100	Mybpc3	5.37182	4.33864
ENSMUSG00000002102	Psmc3	6.19292	4.67055
ENSMUSG00000002103	Acp2	3.77576	2.88083
ENSMUSG00000002104	Rapsn	7.67039	4.15876
ENSMUSG00000002105	Slc39a13	8.77243	4.80497
ENSMUSG00000002107	Celf2	3.45594	2.78056
ENSMUSG00000002108	Nr1h3	46.9879	15.3941
ENSMUSG00000002111	Spi1	7.78129	4.24915
ENSMUSG00000002129	Sf3a1	6.22333	3.674
ENSMUSG00000002147	Stat6	5.8508	4.50469
ENSMUSG00000002190	Clgn	3.36249	2.94461
ENSMUSG00000002204	Napsa	7.23293	2.83765
ENSMUSG00000002205	Vrk3	8.22233	3.85021
ENSMUSG00000002210	Smg9	6.53988	3.76878
ENSMUSG00000002221	Paxip1	8.35018	5.45314
ENSMUSG00000002222	Rmnd5a	4.73728	4.56646
ENSMUSG00000002227	Mov10	6.10409	5.75907
ENSMUSG00000002228	Ppm1j	12.2904	5.0375
ENSMUSG00000002233	Rhoc	10.9566	4.09659
ENSMUSG00000002249	Tead3	7.39589	18.8711
ENSMUSG00000002250	Ppard	4.95626	9.72912
ENSMUSG00000002257	Def6	6.52374	11.5326
ENSMUSG00000002265	Peg3	4.61929	3.95042
ENSMUSG00000002266	Zim1	3.70918	2.63693
ENSMUSG00000002274	Metrn	7.69328	5.62367
ENSMUSG00000002279	Lmf1	13.1599	5.40756
ENSMUSG00000002280	Ciao3	15.5409	6.44634
ENSMUSG00000002289	Angptl4	8.85284	4.85843
ENSMUSG00000002297	Dbf4	4.45663	3.90251
ENSMUSG00000002307	Daxx	5.33064	4.87965
ENSMUSG00000002308	Cd320	12.6514	5.14074
ENSMUSG00000002319	Ipo4	10.05	7.67404
ENSMUSG00000002320	Tm9sf1	18.7177	26.0763
ENSMUSG00000002324	Rec8	13.8957	4.76214
ENSMUSG00000002325	Irf9	3.8902	3.63005
ENSMUSG00000002326	Gmpr2	10.7693	4.19781
ENSMUSG00000002329	Mdp1	5.91727	4.2986
ENSMUSG00000002332	Dhrs1	5.50123	4.45947
ENSMUSG00000002341	Ncan	5.80426	3.8674
ENSMUSG00000002342	Tmem161a	6.40517	5.58783
ENSMUSG00000002343	Armc6	8.02727	5.69374
ENSMUSG00000002345	Borcs8	14.4206	9.09449
ENSMUSG00000002346	Slc25a42	4.13063	72.7553
ENSMUSG00000002365	Snx9	6.04846	4.20209
ENSMUSG00000002372	Ranbp3	6.62938	4.764
ENSMUSG00000002379	Ndufa11	13.7014	10.3097
ENSMUSG00000002384	Bmp8b	3.78417	3.33471
ENSMUSG00000002393	Nr2f6	7.45648	4.39815
ENSMUSG00000002395	Use1	14.4479	6.11259
ENSMUSG00000002396	Ocel1	10.2272	5.0727
ENSMUSG00000002409	Dyrk1b	5.32353	9.38363
ENSMUSG00000002413	Braf	3.36645	2.62396
ENSMUSG00000002416	Ndufb2	6.5248	5.08574
ENSMUSG00000002428	Hltf	3.15054	2.21457
ENSMUSG00000002455	Prpf6	6.66842	4.45947
ENSMUSG00000002458	Rgs19	5.74685	3.45148
ENSMUSG00000002459	Rgs20	5.06422	2.80765
ENSMUSG00000002475	Abhd3	11.8848	7.32428
ENSMUSG00000002477	Snrpd1	5.75664	3.18574
ENSMUSG00000002486	Tchp	4.26651	5.89007
ENSMUSG00000002489	Tiam1	5.3207	2.941
ENSMUSG00000002496	Tsc2	9.79994	8.78941
ENSMUSG00000002500	Rpl3l	8.85174	5.68157
ENSMUSG00000002504	Slc9a3r2	10.7131	4.20827
ENSMUSG00000002524	Puf60	7.44478	3.0926
ENSMUSG00000002546	Golga2	4.93881	5.09688
ENSMUSG00000002550	Uck1	8.79637	10.88
ENSMUSG00000002578	Ikzf4	5.08688	5.54819
ENSMUSG00000002580	Mien1	7.98696	6.01946
ENSMUSG00000002602	Axl	5.02005	3.7998
ENSMUSG00000002603	Tgfb1	18.2704	4.59759
ENSMUSG00000002608	Ccdc97	4.8967	5.70805
ENSMUSG00000002617	Zfp40	3.67642	2.87155
ENSMUSG00000002625	Akap8l	5.52167	4.89313
ENSMUSG00000002635	Pdcd2l	6.71265	4.25811
ENSMUSG00000002658	Gtf2f1	3.46853	3.52022
ENSMUSG00000002660	Clpp	10.3834	4.62347
ENSMUSG00000002661	Alkbh7	6.27679	2.98214
ENSMUSG00000002664	Pspn	7.48002	5.10766
ENSMUSG00000002668	Dennd1c	24.1869	7.44692
ENSMUSG00000002679	Med6	4.08187	3.00109
ENSMUSG00000002688	Prkd1	4.83638	2.72717
ENSMUSG00000002718	Cse1l	4.44087	2.8533
ENSMUSG00000002728	Naa20	6.19222	4.61844
ENSMUSG00000002731	Prkra	5.94819	3.21832
ENSMUSG00000002732	Fkbp7	5.33919	4.59204
ENSMUSG00000002733	Plekha3	5.65861	6.43811
ENSMUSG00000002741	Ykt6	5.00879	4.30904
ENSMUSG00000002748	Baz1b	3.93487	3.4927
ENSMUSG00000002767	Mrpl2	11.4951	6.16027
ENSMUSG00000002768	Mea1	14.4804	5.14584
ENSMUSG00000002769	Gnmt	47.6681	9.09918
ENSMUSG00000002771	Grin2d	4.60861	3.70393
ENSMUSG00000002778	Kdelr1	6.83315	5.28494
ENSMUSG00000002781	Tmem143	6.3739	4.83005
ENSMUSG00000002791	Pdxk-ps	6.37961	4.79669
ENSMUSG00000002797	Ggct	3.93026	3.04978
ENSMUSG00000002799	Jag2	10.0182	7.90252
ENSMUSG00000002803	Btbd6	13.661	21.074
ENSMUSG00000002804	Nudt14	18.2011	4.443
ENSMUSG00000002808	Epdr1	8.25161	7.26661
ENSMUSG00000002812	Flii	12.7135	7.68805
ENSMUSG00000002814	Top3a	8.99109	9.14924
ENSMUSG00000002820	Atg4d	17.6836	7.33206
ENSMUSG00000002825	Qtrt1	7.98948	4.1839
ENSMUSG00000002831	Plin4	1.54605	1.3695
ENSMUSG00000002833	Hdgfl2	4.88559	4.41781
ENSMUSG00000002835	Chaf1a	8.51805	6.32881
ENSMUSG00000002844	Adprh	5.21903	3.6473
ENSMUSG00000002845	Tmem39a	6.42239	4.99102
ENSMUSG00000002846	Timmdc1	6.41211	5.06016
ENSMUSG00000002847	Pla1a	6.25854	3.92089
ENSMUSG00000002870	Mcm2	5.90535	3.99914
ENSMUSG00000002871	Tpra1	7.12749	7.19614
ENSMUSG00000002881	Nab1	3.3353	2.2632
ENSMUSG00000002885	Adgre5	8.0543	5.232
ENSMUSG00000002897	Il17ra	5.05597	6.56725
ENSMUSG00000002900	Lamb1	3.02894	2.21639
ENSMUSG00000002908	Kcnn1	11.9865	3.98017
ENSMUSG00000002910	Arrdc2	5.02928	3.93526
ENSMUSG00000002948	Map2k7	4.61027	3.41562
ENSMUSG00000002949	Timm44	4.82391	3.91526
ENSMUSG00000002957	Ap2a2	7.07125	5.34244
ENSMUSG00000002968	Med25	6.34512	7.87986
ENSMUSG00000002980	Bcam	6.54441	6.88555
ENSMUSG00000002981	Clptm1	7.02239	6.17839
ENSMUSG00000002983	Relb	10.2065	4.43322
ENSMUSG00000002984	Tomm40	4.91932	3.76348
ENSMUSG00000002985	Apoe	11.7212	6.36473
ENSMUSG00000002996	Hbp1	5.08295	3.12064
ENSMUSG00000002997	Prkar2b	5.26472	6.85633
ENSMUSG00000003031	Cdkn1b	10.4672	13.7331
ENSMUSG00000003032	Klf4	4.67541	3.87503
ENSMUSG00000003033	Ap1m1	5.33536	4.31131
ENSMUSG00000003037	Rab8a	6.54786	3.95415
ENSMUSG00000003038	Hmgn2	6.95345	4.88541
ENSMUSG00000003039	Fam32a	4.28087	4.07596
ENSMUSG00000003051	Elf3	7.30767	5.71785
ENSMUSG00000003053	Cyp2c29	1.67091	1.67091
ENSMUSG00000003062	Stard3nl	6.30311	4.3285
ENSMUSG00000003068	Stk11	6.2865	7.12872
ENSMUSG00000003070	Efna2	8.63018	7.34651
ENSMUSG00000003072	Atp5d	22.3293	9.8621
ENSMUSG00000003099	Ppp5c	5.83625	5.08722
ENSMUSG00000003119	Cdk12	4.41633	3.90143
ENSMUSG00000003123	Lipe	5.16897	8.4933
ENSMUSG00000003131	Pafah1b2	6.71087	4.42119
ENSMUSG00000003134	Tbc1d8	3.67869	6.48058
ENSMUSG00000003135	Cnot11	4.64372	4.78064
ENSMUSG00000003153	Slc2a3	12.5497	6.32117
ENSMUSG00000003154	Foxj2	6.22701	6.20561
ENSMUSG00000003161	Sri	5.88421	4.03894
ENSMUSG00000003166	Dgcr2	4.73692	4.85266
ENSMUSG00000003184	Irf3	11.1103	7.01673
ENSMUSG00000003190	Bcl2l12	8.15844	5.18413
ENSMUSG00000003198	Zfp959	3.8283	3.09918
ENSMUSG00000003199	Mpnd	26.4819	10
ENSMUSG00000003200	Sh3gl1	7.15213	15.3911
ENSMUSG00000003208	Yju2	4.39801	3.03483
ENSMUSG00000003226	Ranbp2	4.19518	3.07471
ENSMUSG00000003228	Grk5	5.82674	3.8769
ENSMUSG00000003233	Dvl3	4.36155	4.26608
ENSMUSG00000003234	Abcf3	11.0163	4.69014
ENSMUSG00000003235	Eif2b5	13.5932	8.46524
ENSMUSG00000003269	Cyth2	7.72356	4.58854
ENSMUSG00000003271	Sult2b1	32.0628	6.6892
ENSMUSG00000003273	Car11	8.68526	5.10883
ENSMUSG00000003279	Dlgap1	3.92495	3.66058
ENSMUSG00000003282	Plag1	2.21513	2.60753
ENSMUSG00000003283	Hck	5.51769	4.29191
ENSMUSG00000003299	Mrpl4	9.62815	6.65014
ENSMUSG00000003308	Keap1	4.08423	4.54864
ENSMUSG00000003309	Ap1m2	6.83313	4.77855
ENSMUSG00000003316	Glg1	4.5982	3.52513
ENSMUSG00000003341	Atp8b3	14.2968	7.20812
ENSMUSG00000003344	Btbd2	10.7582	7.97819
ENSMUSG00000003345	Csnk1g2	8.11148	6.2286
ENSMUSG00000003346	Abhd17a	17.3823	14.3186
ENSMUSG00000003348	Mob3a	11.0017	9.84889
ENSMUSG00000003352	Cacnb3	11.3798	5.47893
ENSMUSG00000003354	Ccdc65	8.5633	4.51133
ENSMUSG00000003355	Fkbp11	6.98976	3.91643
ENSMUSG00000003360	Ddx23	5.21185	4.33256
ENSMUSG00000003363	Pld3	15.9246	9.30184
ENSMUSG00000003378	Grik5	6.32721	7.1334
ENSMUSG00000003379	Cd79a	14.1692	6.93456
ENSMUSG00000003380	Rabac1	22.0924	8.70966
ENSMUSG00000003382	Etv3	5.2013	7.15842
ENSMUSG00000003402	Prkcsh	10.2869	7.63011
ENSMUSG00000003410	Elavl3	3.26401	4.05398
ENSMUSG00000003411	Rab3b	6.69592	6.24483
ENSMUSG00000003418	St8sia6	3.05991	3.29827
ENSMUSG00000003420	Fcgrt	11.1179	4.64279
ENSMUSG00000003421	Nosip	8.4412	5.2374
ENSMUSG00000003423	Pih1d1	20.4114	8.04754
ENSMUSG00000003429	Rps11	10.791	5.95953
ENSMUSG00000003435	Supt5	10.941	9.45474
ENSMUSG00000003436	Dll3	6.85272	5.83829
ENSMUSG00000003437	Paf1	4.88104	4.23001
ENSMUSG00000003438	Timm50	57.3166	8.47901
ENSMUSG00000003444	Med29	8.72627	6.70364
ENSMUSG00000003452	Bicd1	3.31076	2.81135
ENSMUSG00000003458	Ncstn	4.28096	4.84096
ENSMUSG00000003464	Pex19	8.86087	6.53258
ENSMUSG00000003469	Phyhip	9.9479	5.12184
ENSMUSG00000003500	Impdh1	6.71774	6.52947
ENSMUSG00000003518	Dusp3	16.0565	5.78761
ENSMUSG00000003526	Prodh	9.64478	7.78326
ENSMUSG00000003527	Ess2	9.11631	12.5
ENSMUSG00000003528	Slc25a1	10.4621	5.46619
ENSMUSG00000003531	Dgcr6	11.7345	7.25082
ENSMUSG00000003534	Ddr1	5.35877	4.66889
ENSMUSG00000003541	Ier3	4.39734	4.34375
ENSMUSG00000003545	Fosb	5.37723	17.9409
ENSMUSG00000003546	Klc4	11.2244	6.71973
ENSMUSG00000003549	Ercc1	22.1544	6.37581
ENSMUSG00000003559	As3mt	4.19731	2.86036
ENSMUSG00000003573	Homer3	7.97154	6.0884
ENSMUSG00000003575	Crtc1	9.22589	6.43808
ENSMUSG00000003581	Rnf215	5.90971	5.78647
ENSMUSG00000003585	Sec14l2	6.4332	7.4742
ENSMUSG00000003604	Aven	5.82813	3.74218
ENSMUSG00000003617	Cp	2.70544	2.96032
ENSMUSG00000003623	Crot	5.12968	4.61744
ENSMUSG00000003644	Rps6ka1	10.7437	7.85259
ENSMUSG00000003657	Calb2	4.58831	4.53846
ENSMUSG00000003660	Snrnp200	5.03019	4.30574
ENSMUSG00000003662	Ciao1	5.21714	5.63606
ENSMUSG00000003680	Taf6l	17.6565	8.74293
ENSMUSG00000003721	Insig2	5.52808	5.41903
ENSMUSG00000003731	Kpna6	6.18927	4.25885
ENSMUSG00000003746	Man1a	5.11109	9.61298
ENSMUSG00000003762	Coq8b	32.2374	10.1389
ENSMUSG00000003778	Brd8	3.74702	2.72753
ENSMUSG00000003808	Farsa	7.17975	4.24096
ENSMUSG00000003809	Gcdh	7.5836	5.85062
ENSMUSG00000003810	Mast2	6.53832	4.90204
ENSMUSG00000003812	Dnase2a	4.12298	4.41157
ENSMUSG00000003813	Rad23a	9.36652	4.75172
ENSMUSG00000003814	Calr	5.22268	4.43439
ENSMUSG00000003824	Syce2	5.47397	4.1023
ENSMUSG00000003847	Nfat5	2.9832	3.10832
ENSMUSG00000003848	Nob1	8.25727	4.19412
ENSMUSG00000003849	Nqo1	5.48375	4.12561
ENSMUSG00000003863	Ppfia3	7.91761	5.09022
ENSMUSG00000003865	Gys1	12.4433	7.63526
ENSMUSG00000003868	Ruvbl2	8.5364	5.80654
ENSMUSG00000003873	Bax	6.42716	4.4392
ENSMUSG00000003923	Tfam	5.69501	3.32974
ENSMUSG00000003929	Zfp81	4.76962	4.37582
ENSMUSG00000003934	Efnb3	4.40425	5.40691
ENSMUSG00000003948	Mmd	12.2899	11.6269
ENSMUSG00000003949	Hlf	2.4798	8.7245
ENSMUSG00000003955	Fam162a	5.57228	5.66897
ENSMUSG00000003970	Rpl8	9.90016	6.29322
ENSMUSG00000003992	Ssbp2	22.8987	6.56776
ENSMUSG00000004018	Fancl	6.13618	3.10429
ENSMUSG00000004035	Gstm7	8.35131	10.2899
ENSMUSG00000004038	Gstm3	9.35247	9.9721
ENSMUSG00000004040	Stat3	5.88046	6.70302
ENSMUSG00000004043	Stat5a	5.88596	4.13702
ENSMUSG00000004044	Cavin1	5.19534	3.99493
ENSMUSG00000004054	Map3k11	7.05823	13.6327
ENSMUSG00000004056	Akt2	6.85301	3.83016
ENSMUSG00000004069	Dnaja3	6.0041	4.81629
ENSMUSG00000004070	Hmox2	19.657	8.22704
ENSMUSG00000004071	Cdip1	7.4401	6.20376
ENSMUSG00000004096	Cwc15	4.49104	3.90667
ENSMUSG00000004098	Col5a3	4.44013	7.15494
ENSMUSG00000004099	Dnmt1	7.71783	4.7243
ENSMUSG00000004100	Ppan	5.31986	3.42552
ENSMUSG00000004127	Trmt10a	4.3043	2.44011
ENSMUSG00000004151	Etv1	3.05676	2.23025
ENSMUSG00000004187	Kifc2	4.91331	4.07895
ENSMUSG00000004207	Psap	4.61168	4.72773
ENSMUSG00000004221	Ikbkg	4.85856	4.12002
ENSMUSG00000004233	Wars2	5.81503	3.25947
ENSMUSG00000004263	Atn1	4.13133	3.06803
ENSMUSG00000004264	Phb2	6.09604	4.35668
ENSMUSG00000004266	Ptpn6	6.8876	3.81055
ENSMUSG00000004267	Eno2	6.40696	3.31645
ENSMUSG00000004268	Emg1	4.80091	3.40146
ENSMUSG00000004270	Lpcat3	6.34936	4.46715
ENSMUSG00000004285	Atp6v1f	7.9275	4.62566
ENSMUSG00000004317	Clcn5	6.3859	4.22982
ENSMUSG00000004319	Clcn3	4.4649	4.77374
ENSMUSG00000004328	Hif3a	8.34219	3.12237
ENSMUSG00000004341	Gpx6	16.2901	3.47836
ENSMUSG00000004356	Utp20	3.75563	2.60831
ENSMUSG00000004359	Spic	3.75955	2.9845
ENSMUSG00000004360	9330159F19Rik	4.08438	4.08778
ENSMUSG00000004364	Cul3	4.311	3.0491
ENSMUSG00000004371	Il11	6.60398	9.76616
ENSMUSG00000004383	Large1	5.31798	3.60759
ENSMUSG00000004393	Ddx56	27.8821	11.3825
ENSMUSG00000004394	Tmed4	4.94468	6.1468
ENSMUSG00000004446	Bid	5.53511	4.14165
ENSMUSG00000004451	Ralb	8.09138	4.62618
ENSMUSG00000004455	Ppp1cc	8.31801	3.35776
ENSMUSG00000004460	Dnajb11	5.65741	4.1134
ENSMUSG00000004462	Tbccd1	4.26708	4.67204
ENSMUSG00000004473	Clec11a	6.24613	10.2222
ENSMUSG00000004500	Zfp324	6.13359	5.69831
ENSMUSG00000004508	Gab2	20.8362	3.66915
ENSMUSG00000004530	Coro1c	7.70982	6.0322
ENSMUSG00000004535	Tax1bp1	3.6333	2.55393
ENSMUSG00000004540	Psg17	1.22687	2.93173
ENSMUSG00000004558	Ndrg2	6.34074	3.44214
ENSMUSG00000004561	Mettl17	5.38018	3.86141
ENSMUSG00000004562	Arhgef40	8.02562	12.4924
ENSMUSG00000004565	Pnpla6	7.2349	5.962
ENSMUSG00000004567	Mcoln1	6.57452	5.32839
ENSMUSG00000004568	Arhgef18	12.1324	6.41676
ENSMUSG00000004591	Pkn2	4.0431	3.57033
ENSMUSG00000004609	Cd33	1.31611	3.10517
ENSMUSG00000004610	Etfb	4.3441	4.15295
ENSMUSG00000004626	Stxbp2	15.6872	6.63604
ENSMUSG00000004631	Sgce	6.51053	3.25449
ENSMUSG00000004633	Chn2	9.65133	6.23788
ENSMUSG00000004637	Wwox	5.55082	3.77779
ENSMUSG00000004642	Slbp	10.4538	10.0666
ENSMUSG00000004651	Tyr	1.87687	1.87687
ENSMUSG00000004655	Aqp1	1.36303	1.21324
ENSMUSG00000004661	Arid3b	8.31301	9.03842
ENSMUSG00000004665	Cnn2	6.10618	4.35219
ENSMUSG00000004667	Polr2e	16.7543	7.19961
ENSMUSG00000004677	Myo9b	4.73306	5.2836
ENSMUSG00000004707	Ly9	1.65724	1.65724
ENSMUSG00000004748	Mtfp1	4.84883	5.27894
ENSMUSG00000004768	Rab23	3.96452	5.20648
ENSMUSG00000004771	Rab11a	5.1573	3.31842
ENSMUSG00000004788	Eif2b2	18.2458	17.2645
ENSMUSG00000004789	Dlst	6.29829	5.18549
ENSMUSG00000004791	Pgf	5.87094	6.62182
ENSMUSG00000004798	Ulk2	4.6986	5.55614
ENSMUSG00000004815	Dgkq	21.5449	20.8682
ENSMUSG00000004842	Pou1f1	1.20581	1.04097
ENSMUSG00000004843	Chmp2b	4.90841	4.47665
ENSMUSG00000004846	Plod3	10.8055	7.92007
ENSMUSG00000004849	Ap1s1	5.9917	5.67275
ENSMUSG00000004864	Mapk13	20.6895	6.84509
ENSMUSG00000004865	Srpk1	6.77334	4.05499
ENSMUSG00000004880	Lbr	23.8616	9.2734
ENSMUSG00000004885	Crabp2	13.7237	3.7174
ENSMUSG00000004891	Nes	5.92513	7.18988
ENSMUSG00000004892	Bcan	13.7885	8.26512
ENSMUSG00000004895	Prcc	5.2316	4.50414
ENSMUSG00000004896	Rrnad1	4.01715	3.74532
ENSMUSG00000004897	Hdgf	4.64922	3.68832
ENSMUSG00000004902	Slc25a18	3.0767	3.99161
ENSMUSG00000004929	Thop1	26.9565	12.431
ENSMUSG00000004931	Apba3	11.2512	8.44905
ENSMUSG00000004933	Matk	6.76116	3.41773
ENSMUSG00000004934	Pias4	6.02791	5.66689
ENSMUSG00000004936	Map2k1	10.6593	4.8068
ENSMUSG00000004937	Sgta	8.09364	6.79809
ENSMUSG00000004945	Tmem242	5.39421	4.52231
ENSMUSG00000004947	Dtx2	8.47314	6.93176
ENSMUSG00000004948	Zp3	10.0138	5.6092
ENSMUSG00000004951	Hspb1	8.74673	6.12978
ENSMUSG00000004952	Rasa4	14.3732	5.29974
ENSMUSG00000004961	Syt5	11.7963	4.89851
ENSMUSG00000004980	Hnrnpa2b1	3.46276	2.89713
ENSMUSG00000004988	Fxyd4	5.13474	4.36898
ENSMUSG00000004994	Ccdc130	5.80778	3.81959
ENSMUSG00000004996	Mri1	16.0684	5.58768
ENSMUSG00000005034	Prkacb	4.43936	3.51486
ENSMUSG00000005043	Sgsh	11.0119	6.19699
ENSMUSG00000005045	Chd5	5.14026	4.22874
ENSMUSG00000005054	Cstb	6.08229	4.98649
ENSMUSG00000005069	Pex5	5.01215	4.61729
ENSMUSG00000005078	Jkamp	4.62407	3.88579
ENSMUSG00000005087	Cd44	4.43108	5.67727
ENSMUSG00000005102	Eif2ak4	4.27038	3.26654
ENSMUSG00000005103	Wdr1	4.41531	3.6617
ENSMUSG00000005124	Ccn4	6.92732	4.13022
ENSMUSG00000005125	Ndrg1	8.57429	4.56089
ENSMUSG00000005131	4930550C14Rik	3.35929	6.98218
ENSMUSG00000005142	Man2b1	7.42908	10.2978
ENSMUSG00000005148	Klf5	6.93064	6.07944
ENSMUSG00000005150	Wdr83	7.40536	6.73515
ENSMUSG00000005161	Prdx2	16.9707	9.0917
ENSMUSG00000005198	Polr2a	5.34945	11.3816
ENSMUSG00000005204	Senp3	6.20128	4.35206
ENSMUSG00000005220	Corin	1.41793	5.80953
ENSMUSG00000005225	Plekha8	5.07449	3.91122
ENSMUSG00000005233	Spc25	5.95067	3.4806
ENSMUSG00000005237	Dnah2	7.31061	6.10171
ENSMUSG00000005251	Ripk4	9.74861	64.7493
ENSMUSG00000005262	Ufd1	4.39708	3.96163
ENSMUSG00000005267	Zfp287	5.22318	8.63909
ENSMUSG00000005268	Prlr	7.32303	1.37649
ENSMUSG00000005299	Letm1	3.38964	3.38663
ENSMUSG00000005312	Ubqln1	4.84872	3.30015
ENSMUSG00000005338	Cadm3	6.0377	3.50296
ENSMUSG00000005354	Txn2	7.22472	7.00685
ENSMUSG00000005355	Casp14	4.31246	3.90778
ENSMUSG00000005357	Slc1a6	9.40616	2.92143
ENSMUSG00000005360	Slc1a3	3.94922	2.55092
ENSMUSG00000005362	Crbn	5.9897	3.47695
ENSMUSG00000005364	Il5ra	1.30662	1.7119
ENSMUSG00000005370	Msh6	3.76875	2.66026
ENSMUSG00000005371	Fbxo11	4.44172	3.95498
ENSMUSG00000005373	Mlxipl	9.26285	7.85672
ENSMUSG00000005374	Tbl2	6.28887	7.48351
ENSMUSG00000005378	Bud23	4.97062	4.40354
ENSMUSG00000005397	Nid1	3.66134	3.73507
ENSMUSG00000005410	Mcm5	11.5669	6.26523
ENSMUSG00000005413	Hmox1	8.15696	7.96037
ENSMUSG00000005417	Mprip	4.97977	4.78522
ENSMUSG00000005442	Cic	4.44122	4.87351
ENSMUSG00000005447	Pafah1b3	17.2341	6.73811
ENSMUSG00000005465	Il27ra	11.0648	5.58605
ENSMUSG00000005469	Prkaca	4.32655	5.79477
ENSMUSG00000005470	Asf1b	5.53747	7.0829
ENSMUSG00000005481	Ddx39	6.24606	4.05962
ENSMUSG00000005483	Dnajb1	5.865	7.04119
ENSMUSG00000005493	Msh4	74.6633	9.75562
ENSMUSG00000005501	Usp40	2.83869	2.81153
ENSMUSG00000005503	Evx1	4.23458	3.86272
ENSMUSG00000005505	Kbtbd4	5.96018	6.05111
ENSMUSG00000005506	Celf1	4.49576	3.4201
ENSMUSG00000005510	Ndufs3	7.71642	5.32633
ENSMUSG00000005514	Por	8.17336	8.8199
ENSMUSG00000005533	Igf1r	5.16556	3.072
ENSMUSG00000005534	Insr	5.3831	5.01118
ENSMUSG00000005553	Atp4a	16.1361	29.0151
ENSMUSG00000005566	Trim28	7.69671	4.96896
ENSMUSG00000005575	Ube2m	6.42431	4.48272
ENSMUSG00000005580	Adcy9	5.15167	4.81749
ENSMUSG00000005609	Ctr9	4.85979	4.39972
ENSMUSG00000005610	Eif4g2	5.30259	3.56655
ENSMUSG00000005615	Pcyt1a	5.67844	6.61171
ENSMUSG00000005621	Zfp592	5.79935	4.50779
ENSMUSG00000005625	Psmd4	6.56334	4.76699
ENSMUSG00000005628	Tmod4	5.01384	6.62613
ENSMUSG00000005656	Snx6	3.74976	3.02896
ENSMUSG00000005667	Mthfd2	8.72523	3.17723
ENSMUSG00000005672	Kit	9.59957	10.662
ENSMUSG00000005681	Apoa2	21.3148	6.04592
ENSMUSG00000005682	Pan2	4.98996	3.64344
ENSMUSG00000005683	Cs	6.59085	4.1388
ENSMUSG00000005686	Ampd3	8.76384	4.20343
ENSMUSG00000005687	Bcas2	5.48741	3.99562
ENSMUSG00000005698	Ctcf	4.72416	3.26395
ENSMUSG00000005699	Pard6a	24.0782	5.97538
ENSMUSG00000005705	Agrp	68.6014	12.3344
ENSMUSG00000005716	Pvalb	21.6208	4.5312
ENSMUSG00000005718	Tfap4	22.1408	18.1149
ENSMUSG00000005732	Ranbp1	4.17821	3.29602
ENSMUSG00000005774	Rfx5	11.632	11.3181
ENSMUSG00000005779	Psmb4	11.3182	7.27964
ENSMUSG00000005802	Slc30a4	6.07957	3.68419
ENSMUSG00000005804	Bloc1s6	7.19797	4.10059
ENSMUSG00000005813	Metap1	8.09196	4.09965
ENSMUSG00000005823	Gpr108	15.499	6.69141
ENSMUSG00000005836	Gata6	6.59707	6.67048
ENSMUSG00000005846	Rsl1d1	4.21637	2.77806
ENSMUSG00000005871	Apc	3.72992	3.13902
ENSMUSG00000005873	Reep5	7.80826	4.84416
ENSMUSG00000005881	Ergic3	10.0518	6.48327
ENSMUSG00000005882	Uqcc1	6.55504	3.9643
ENSMUSG00000005886	Ncoa2	5.6552	4.69487
ENSMUSG00000005892	Trh	5.63908	3.05981
ENSMUSG00000005893	Nr2c2	2.19887	2.76492
ENSMUSG00000005897	Nr2c1	6.37166	7.1568
ENSMUSG00000005899	Smpd4	4.26635	4.02173
ENSMUSG00000005907	Pex1	4.19904	2.96269
ENSMUSG00000005917	Otx1	5.60448	5.12762
ENSMUSG00000005936	Kctd20	6.21062	5.87467
ENSMUSG00000005947	Itgae	5.97085	4.22016
ENSMUSG00000005949	Ctns	6.37049	17.5324
ENSMUSG00000005950	P2rx5	9.7495	6.13981
ENSMUSG00000005958	Ephb3	4.60169	6.12322
ENSMUSG00000005968	Tuft1	4.84027	4.67351
ENSMUSG00000005973	Rcn1	4.38278	3.26119
ENSMUSG00000005980	Dnase1	3.02499	3.70101
ENSMUSG00000005981	Trap1	9.32151	6.8774
ENSMUSG00000005982	Naa60	8.46461	5.14263
ENSMUSG00000005983	1700037C18Rik	2.90926	3.23804
ENSMUSG00000005986	Ankrd13d	26.5143	4.68032
ENSMUSG00000006005	Tpr	3.8035	2.83242
ENSMUSG00000006007	Pdc	2.35989	2.66762
ENSMUSG00000006010	Odr4	4.22889	3.249
ENSMUSG00000006014	Prg4	3.04889	3.37159
ENSMUSG00000006019	Dhx34	10.2518	5.68378
ENSMUSG00000006021	Kptn	10.9258	4.7303
ENSMUSG00000006024	Napa	12.2835	8.67372
ENSMUSG00000006050	Sra1	4.79093	3.08289
ENSMUSG00000006056	Calcoco2	5.39239	4.70139
ENSMUSG00000006057	Atp5g1	11.9814	8.57833
ENSMUSG00000006058	Snf8	8.10287	6.72323
ENSMUSG00000006095	Tbcb	9.17491	5.70343
ENSMUSG00000006127	Inpp5k	8.08718	4.85441
ENSMUSG00000006134	Crkl	6.01922	8.55808
ENSMUSG00000006143	Upk3bl	5.09613	5.59495
ENSMUSG00000006154	Eps8l1	18.6885	5.8462
ENSMUSG00000006169	Clint1	6.22584	5.03498
ENSMUSG00000006179	Prss16	8.57931	4.10707
ENSMUSG00000006191	Cdkal1	6.55401	3.19679
ENSMUSG00000006200	Rhox6	6.05495	4.94094
ENSMUSG00000006205	Htra1	14.2498	4.62427
ENSMUSG00000006215	Zbtb17	7.58692	7.55955
ENSMUSG00000006216	Clcnkb	5.50626	7.54966
ENSMUSG00000006218	Fam131c	16.4923	5.30968
ENSMUSG00000006219	Fblim1	5.64155	4.3505
ENSMUSG00000006221	Hspb7	3.79274	12.1769
ENSMUSG00000006241	Ccdc159	12.1952	3.76772
ENSMUSG00000006262	Mob1b	3.58176	5.16022
ENSMUSG00000006273	Atp6v1b2	4.38032	4.20485
ENSMUSG00000006276	Eps15l1	4.74665	4.19069
ENSMUSG00000006281	Tep1	4.80984	3.5325
ENSMUSG00000006288	Ttc5	5.1364	3.50601
ENSMUSG00000006289	Osgep	5.58679	4.26119
ENSMUSG00000006299	Aamp	5.55733	4.34338
ENSMUSG00000006301	Tmbim1	4.65906	4.55596
ENSMUSG00000006304	Arpc2	4.20405	3.46366
ENSMUSG00000006307	Kmt2b	4.35072	4.06258
ENSMUSG00000006310	Zbtb32	8.46914	3.93755
ENSMUSG00000006311	Etv2	6.44206	3.24306
ENSMUSG00000006313	Upk1a	4.36913	3.34741
ENSMUSG00000006315	Tmem147	6.11186	4.54993
ENSMUSG00000006333	Rps9	8.48254	5.54281
ENSMUSG00000006335	Tfpt	5.92467	4.39841
ENSMUSG00000006342	Susd2	10.0627	5.46618
ENSMUSG00000006345	Ggt1	6.10055	4.2485
ENSMUSG00000006356	Crip2	7.96545	6.23874
ENSMUSG00000006360	Crip1	10.3466	7.0686
ENSMUSG00000006369	Fbln1	6.45564	5.08499
ENSMUSG00000006373	Pgrmc1	4.77114	4.18334
ENSMUSG00000006378	Gcat	6.61142	4.81286
ENSMUSG00000006386	Tek	7.62141	6.43138
ENSMUSG00000006389	Mpl	49.2219	1.23054
ENSMUSG00000006390	Elovl1	16.1331	4.77072
ENSMUSG00000006392	Med8	4.41359	2.98126
ENSMUSG00000006395	Hyi	8.35531	4.04941
ENSMUSG00000006398	Cdc20	9.02191	5.46054
ENSMUSG00000006403	Adamts4	11.4251	8.52351
ENSMUSG00000006411	Nectin4	3.91323	22.2442
ENSMUSG00000006412	Pfdn2	5.67578	4.32817
ENSMUSG00000006418	Rnf114	10.5662	13.9873
ENSMUSG00000006423	C330007P06Rik	3.64861	3.96107
ENSMUSG00000006435	Neurl1a	8.61429	9.59072
ENSMUSG00000006442	Srm	13.7964	4.34136
ENSMUSG00000006445	Epha2	8.87669	15.1852
ENSMUSG00000006456	Rbm14	3.49131	5.42757
ENSMUSG00000006457	Actn3	11.1766	9.86794
ENSMUSG00000006463	Zdhhc24	6.53492	13.9845
ENSMUSG00000006464	Bbs1	6.57631	4.73229
ENSMUSG00000006469	Slc34a3	13.1414	7.34037
ENSMUSG00000006471	Ndor1	6.29052	4.38677
ENSMUSG00000006476	Nsmf	7.96108	3.08432
ENSMUSG00000006494	Pdk1	5.62562	2.65386
ENSMUSG00000006498	Ptbp1	7.25662	4.36055
ENSMUSG00000006517	Mvd	10.9241	7.05675
ENSMUSG00000006519	Cyba	21.5792	7.64333
ENSMUSG00000006526	Stimate	5.2093	4.62212
ENSMUSG00000006527	Sfmbt1	3.90788	3.86275
ENSMUSG00000006538	Ihh	1.11357	10.538
ENSMUSG00000006542	Prkag3	1.71991	1.32646
ENSMUSG00000006567	Atp7b	6.04155	6.39184
ENSMUSG00000006574	Slc4a1	5.61101	6.10905
ENSMUSG00000006575	Rundc3a	5.62445	4.75989
ENSMUSG00000006576	Slc4a3	60.869	10.3454
ENSMUSG00000006585	Cdt1	4.98369	3.78118
ENSMUSG00000006586	Runx1t1	2.9498	1.66547
ENSMUSG00000006589	Aprt	14.6256	9.04002
ENSMUSG00000006599	Gtf2h1	4.9077	3.48162
ENSMUSG00000006611	Hfe	5.83325	9.95591
ENSMUSG00000006641	Slc5a6	5.3711	5.40641
ENSMUSG00000006649	Nphs1	5.23036	3.09072
ENSMUSG00000006651	Aplp1	8.30602	4.05681
ENSMUSG00000006673	Qrich1	5.33779	4.66671
ENSMUSG00000006675	P4htm	5.73864	8.33426
ENSMUSG00000006676	Usp19	6.29853	5.48047
ENSMUSG00000006678	Pola1	3.96287	2.38008
ENSMUSG00000006699	Cdc42	5.05941	4.26375
ENSMUSG00000006705	Pknox1	4.77905	4.99371
ENSMUSG00000006711	D130043K22Rik	4.24812	3.36534
ENSMUSG00000006715	Gmnn	4.50253	2.65545
ENSMUSG00000006717	Acot13	3.97446	4.41775
ENSMUSG00000006720	Zfp184	4.45886	3.60656
ENSMUSG00000006724	Cyp27b1	4.33897	4.3094
ENSMUSG00000006728	Cdk4	7.19897	5.9068
ENSMUSG00000006731	B4galnt1	10.2513	4.07002
ENSMUSG00000006732	Mettl1	4.59124	3.00626
ENSMUSG00000006736	Tspan31	71.7666	42.3924
ENSMUSG00000006740	Kif5b	5.01439	3.20475
ENSMUSG00000006763	Saal1	8.49945	4.54544
ENSMUSG00000006764	Tph2	6.27396	8.2319
ENSMUSG00000006782	Cnp	7.89835	4.77517
ENSMUSG00000006784	Ttc25	4.40842	2.94423
ENSMUSG00000006800	Sulf2	5.10575	3.90401
ENSMUSG00000006818	Sod2	4.05706	4.14388
ENSMUSG00000006850	Tmco6	8.75378	5.3785
ENSMUSG00000006906	Stambp	9.43435	6.44118
ENSMUSG00000006920	Ezh1	10.2896	5.50216
ENSMUSG00000006930	Hap1	4.15204	3.52951
ENSMUSG00000006931	P3h4	16.2538	4.24104
ENSMUSG00000006932	Ctnnb1	14.4992	6.59412
ENSMUSG00000006941	Eif1b	6.02218	5.5148
ENSMUSG00000006958	Chrd	6.43513	8.58283
ENSMUSG00000006998	Psmd2	5.42391	4.55299
ENSMUSG00000007021	Syngr3	18.0589	4.03599
ENSMUSG00000007029	Vars	28.9108	10.2777
ENSMUSG00000007030	Vwa7	2.57527	3.18368
ENSMUSG00000007033	Hspa1l	9.6393	17.6375
ENSMUSG00000007034	Slc44a4	8.61756	3.84572
ENSMUSG00000007035	Msh5	9.027	9.23318
ENSMUSG00000007036	Abhd16a	9.56506	4.64858
ENSMUSG00000007038	Neu1	6.71788	6.30474
ENSMUSG00000007039	Ddah2	8.33236	3.45836
ENSMUSG00000007041	Clic1	6.21752	4.02956
ENSMUSG00000007050	Lsm2	4.67558	3.55344
ENSMUSG00000007080	Pole	5.18893	3.30175
ENSMUSG00000007097	Atp1a2	2.98767	3.01263
ENSMUSG00000007122	Casq1	5.19827	3.10041
ENSMUSG00000007207	Stx1a	5.81435	6.15915
ENSMUSG00000007216	Zfp775	4.94689	3.63665
ENSMUSG00000007279	Scube2	4.19322	5.42394
ENSMUSG00000007338	Mrpl49	7.01225	5.12888
ENSMUSG00000007379	Dennd2c	5.78988	5.17681
ENSMUSG00000007411	Mark3	10.4773	4.12624
ENSMUSG00000007415	Gatad1	4.79179	3.89248
ENSMUSG00000007458	M6pr	5.20666	3.6862
ENSMUSG00000007476	Lrrc8a	12.6274	23.2214
ENSMUSG00000007480.4	Mc5r	3.2494	2.85003
ENSMUSG00000007564	Ppp2r1a	5.5957	4.80829
ENSMUSG00000007570	Fance	9.3344	5.24012
ENSMUSG00000007589	Tinf2	7.28992	4.26982
ENSMUSG00000007594	Hapln4	13.3286	7.65616
ENSMUSG00000007603	Dus3l	8.50218	5.80716
ENSMUSG00000007610	Gtpbp3	7.01642	6.44496
ENSMUSG00000007613	Tgfbr1	4.84913	8.88385
ENSMUSG00000007617	Homer1	4.29164	5.04701
ENSMUSG00000007646	Rad51c	5.06601	3.44782
ENSMUSG00000007653	Gabrb2	2.7093	2.09987
ENSMUSG00000007656	Arpp19	3.89134	3.74943
ENSMUSG00000007659	Bcl2l1	4.06285	3.2785
ENSMUSG00000007670	Khsrp	5.54692	5.52242
ENSMUSG00000007721	Ccdc124	8.39546	7.05485
ENSMUSG00000007739	Cct4	5.14987	3.23531
ENSMUSG00000007777	0610009B22Rik	4.79792	3.67471
ENSMUSG00000007783	Cpt1c	7.25531	7.82371
ENSMUSG00000007812	Zfp655	4.80048	3.1106
ENSMUSG00000007815	Rhoa	6.38626	3.76022
ENSMUSG00000007817	Zmiz1	5.00814	4.90184
ENSMUSG00000007827	Ankrd26	4.62049	4.981
ENSMUSG00000007833	Aldh16a1	16.0177	7.82761
ENSMUSG00000007836	Hnrnpa0	5.57982	5.5413
ENSMUSG00000007837	Prrg2	8.07147	10.3631
ENSMUSG00000007850	Hnrnph1	3.69357	3.13932
ENSMUSG00000007867	Ift43	4.57699	3.34072
ENSMUSG00000007872	Id3	4.87812	2.9721
ENSMUSG00000007880	Arid1a	4.21547	3.90135
ENSMUSG00000007888	Crlf1	11.7011	5.92327
ENSMUSG00000007891	Ctsd	8.81577	8.7602
ENSMUSG00000007892	Rplp1	9.74475	6.25944
ENSMUSG00000007907	Cabs1	2.89294	2.91273
ENSMUSG00000007908	Hmgcll1	18.6764	34.5551
ENSMUSG00000007944	Ttc9b	11.3787	9.66148
ENSMUSG00000007946	Phox2a	6.99639	10.8742
ENSMUSG00000007950	Abhd8	9.33055	7.72529
ENSMUSG00000007987	Ift22	11.0812	5.36777
ENSMUSG00000007989	Fzd3	4.01701	3.06764
ENSMUSG00000008028	1700008O03Rik	4.50012	8.09781
ENSMUSG00000008035	Mid1ip1	11.553	4.11889
ENSMUSG00000008036	Ap2s1	6.30685	6.01982
ENSMUSG00000008090	Fgfrl1	6.993	5.49632
ENSMUSG00000008129	4930432K21Rik	6.22977	7.81396
ENSMUSG00000008136	Fhl2	2.59418	3.01647
ENSMUSG00000008140	Emc10	8.32465	6.52253
ENSMUSG00000008153	Clstn3	5.91763	3.8369
ENSMUSG00000008167	Fbxw9	4.2324	4.51439
ENSMUSG00000008200	Fnbp4	3.67392	2.77291
ENSMUSG00000008206	Cers4	5.81892	3.06838
ENSMUSG00000008226	Scrn3	5.78297	3.81053
ENSMUSG00000008301	Phax	3.35896	3.09133
ENSMUSG00000008305	Tle1	6.04887	4.82764
ENSMUSG00000008307	1700109H08Rik	1.39301	2.90224
ENSMUSG00000008318	Relt	4.91967	6.7191
ENSMUSG00000008333	Snrpb2	5.86269	4.14726
ENSMUSG00000008348	Ubc	4.82517	4.40586
ENSMUSG00000008373	Prpf31	5.68465	4.74543
ENSMUSG00000008384	Sertad1	4.631	7.43859
ENSMUSG00000008393	Carhsp1	7.39425	7.37333
ENSMUSG00000008398	Elk3	8.53987	3.83143
ENSMUSG00000008429	Herpud2	5.81348	9.00589
ENSMUSG00000008435	Rdh13	4.53876	4.6612
ENSMUSG00000008438	Adam21	2.47625	1.81661
ENSMUSG00000008450	Nutf2	7.71915	6.37981
ENSMUSG00000008461	Fut1	34.6863	15.5823
ENSMUSG00000008475	Arpc5	4.05616	3.89091
ENSMUSG00000008489	Elavl2	4.1051	4.54762
ENSMUSG00000008496	Pou2f2	2.74162	2.74349
ENSMUSG00000008575	Nfib	2.44871	2.52957
ENSMUSG00000008601	Rab25	9.33514	4.49185
ENSMUSG00000008604	Ubqln4	5.24276	3.7543
ENSMUSG00000008658	Rbfox1	4.87717	1.32213
ENSMUSG00000008668	Rps18	6.70949	5.08149
ENSMUSG00000008682	Rpl10	8.97886	6.17888
ENSMUSG00000008683	Rps15a	5.47504	4.46253
ENSMUSG00000008690	Ncaph2	24.392	9.55972
ENSMUSG00000008730	Hipk1	6.01528	6.98886
ENSMUSG00000008734	Gprc5b	9.8078	7.48317
ENSMUSG00000008763	Man1a2	4.52098	4.93298
ENSMUSG00000008822	Acyp1	5.50275	3.78284
ENSMUSG00000008843	Cldn13	1.43709	5.67458
ENSMUSG00000008855	Hdac5	33.1511	16.4673
ENSMUSG00000008859	Rala	4.10491	3.02063
ENSMUSG00000008892	Vdac3	8.37875	3.64678
ENSMUSG00000008958	Vps72	8.5057	4.99055
ENSMUSG00000008976	Gabpa	3.92451	3.20758
ENSMUSG00000008999	Bmp7	22.2779	5.93016
ENSMUSG00000009013	Dynll1	4.29247	4.65853
ENSMUSG00000009030	Pdcl	4.6643	4.09093
ENSMUSG00000009035	Tmem184b	5.15388	6.10184
ENSMUSG00000009073	Nf2	4.93344	4.05784
ENSMUSG00000009075	Cabp7	4.50636	4.22092
ENSMUSG00000009076	Zmat5	8.51485	7.10012
ENSMUSG00000009079	Ewsr1	4.97525	5.31038
ENSMUSG00000009090	Ap1b1	10.2905	7.42205
ENSMUSG00000009092	Derl3	11.204	7.01891
ENSMUSG00000009108	Gnat2	7.21711	11.6121
ENSMUSG00000009112	Bcl2l13	4.70911	3.63635
ENSMUSG00000009145	Dqx1	4.12058	4.6852
ENSMUSG00000009207	Lnpk	5.6373	5.7677
ENSMUSG00000009246	Trpm5	6.34342	17.0112
ENSMUSG00000009248	Ascl2	4.85519	5.653
ENSMUSG00000009291	Pttg1ip	6.66104	7.33433
ENSMUSG00000009293	Ube2g2	5.25674	5.26962
ENSMUSG00000009350	Mpo	1.7003	1.3059
ENSMUSG00000009356	Lpo	1.51446	1.18883
ENSMUSG00000009376	Met	5.13561	3.04138
ENSMUSG00000009406	Elk1	8.12269	8.82736
ENSMUSG00000009418	Nav1	4.90904	3.3809
ENSMUSG00000009470	Tnpo1	4.37759	3.45266
ENSMUSG00000009535	Rnmt	4.93639	3.8565
ENSMUSG00000009545	Kcnq1	36.4807	13.7763
ENSMUSG00000009549	Srp14	4.78788	3.7762
ENSMUSG00000009555	Cdk9	5.53778	5.3211
ENSMUSG00000009563	Tor2a	10.14	4.65552
ENSMUSG00000009566	Fpgs	6.97224	5.46701
ENSMUSG00000009569	Mrtfb	6.80824	5.81608
ENSMUSG00000009575	Cbx5	3.71982	2.57444
ENSMUSG00000009585	Apobec3	5.64831	3.10716
ENSMUSG00000009596	Taf7l	4.69989	5.44138
ENSMUSG00000009621	Vav2	26.0648	6.80338
ENSMUSG00000009628	Tex15	2.8622	2.78332
ENSMUSG00000009630	Ppp2cb	7.56419	4.27424
ENSMUSG00000009633	G0s2	31.3502	2.9329
ENSMUSG00000009640	Dmap1	15.0444	6.55601
ENSMUSG00000009646	Pla2g12b	4.9755	3.92636
ENSMUSG00000009647	Mcu	6.45666	4.23237
ENSMUSG00000009654	Oit3	1.64716	1.64716
ENSMUSG00000009670	Tex11	6.63543	2.87665
ENSMUSG00000009681	Bcr	5.29122	4.00212
ENSMUSG00000009687	Fxyd5	5.39247	4.11362
ENSMUSG00000009731	Kcnd1	7.56846	10.2138
ENSMUSG00000009733	Tfcp2	14.5095	7.66028
ENSMUSG00000009734	Pou6f2	1.63271	1.66563
ENSMUSG00000009739	Pou6f1	5.497	4.10401
ENSMUSG00000009741	Ubp1	5.09939	6.51587
ENSMUSG00000009772	Nuak2	9.62938	15.4245
ENSMUSG00000009828	Ick	5.76195	4.50064
ENSMUSG00000009863	Sdhb	26.7979	10.2531
ENSMUSG00000009876	Cox4i2	7.43499	4.84061
ENSMUSG00000009894	Snap47	9.2702	4.82413
ENSMUSG00000009900	Wnt3a	7.6081	2.56916
ENSMUSG00000009905	Kdsr	7.14678	6.87949
ENSMUSG00000009907	Vps4b	4.45551	2.54448
ENSMUSG00000009927	Rps25	5.51142	4.49011
ENSMUSG00000009941	Nxf2	4.81163	5.95965
ENSMUSG00000009995	Taz	4.45473	4.51199
ENSMUSG00000010021	Kif19a	11.7307	7.75863
ENSMUSG00000010025	Aldh3a2	4.3964	4.41845
ENSMUSG00000010044	Zmynd10	6.73579	7.7239
ENSMUSG00000010045	Tmem115	6.17455	11.6924
ENSMUSG00000010047	Hyal2	6.846	8.70236
ENSMUSG00000010048	Ifrd2	7.69359	6.14717
ENSMUSG00000010051	Hyal1	3.04261	7.09442
ENSMUSG00000010054	Tusc2	5.3534	7.88132
ENSMUSG00000010057	Nprl2	16.4492	9.43305
ENSMUSG00000010064	Slc38a3	22.2147	10.6056
ENSMUSG00000010066	Cacna2d2	5.17116	5.44178
ENSMUSG00000010067	Rassf1	25.3139	9.69839
ENSMUSG00000010086	Rnf112	2.85287	6.07093
ENSMUSG00000010095	Slc3a2	9.34619	5.84253
ENSMUSG00000010097	Nxf1	4.28602	3.59371
ENSMUSG00000010110	Stx5a	8.03382	7.78011
ENSMUSG00000010122	Slc47a1	6.51303	3.01771
ENSMUSG00000010136	Pifo	13.4403	12.6245
ENSMUSG00000010142	Tnfrsf13b	3.47781	4.01915
ENSMUSG00000010175	Prox1	10.9242	6.04008
ENSMUSG00000010277	2610507B11Rik	4.19735	3.21709
ENSMUSG00000010290	AI597479	8.60005	8.47202
ENSMUSG00000010311	Optc	1.59612	16.2897
ENSMUSG00000010342	Tex14	3.50086	2.28813
ENSMUSG00000010358	Ifi35	13.4019	4.70194
ENSMUSG00000010362	Rdm1	13.6785	7.20374
ENSMUSG00000010376	Nedd8	5.43359	5.14539
ENSMUSG00000010392	Gosr1	8.21154	8.34619
ENSMUSG00000010406	Mrpl52	7.11571	4.97463
ENSMUSG00000010435	Spaca7	1.15514	8.70391
ENSMUSG00000010453	Kansl3	3.73458	4.36001
ENSMUSG00000010492	Uckl1os	2.34167	3.30757
ENSMUSG00000010517	Faf1	8.65506	3.44291
ENSMUSG00000010529	Gm266	5.83674	7.73807
ENSMUSG00000010538	Tsacc	5.6179	5.15249
ENSMUSG00000010554	Mettl16	3.67311	2.80317
ENSMUSG00000010592	Dazl	3.35539	2.95997
ENSMUSG00000010601	Apol7a	6.21101	1.28359
ENSMUSG00000010607	Pigyl	12.4116	4.83308
ENSMUSG00000010608	Rbm25	3.17534	2.40766
ENSMUSG00000010609	Psen2	8.39055	4.7903
ENSMUSG00000010660	Plcd1	8.35672	4.38273
ENSMUSG00000010663	Fads1	6.67137	3.95754
ENSMUSG00000010721	Lmbr1	4.59073	3.70252
ENSMUSG00000010751	Tnfrsf22	4.4453	3.56335
ENSMUSG00000010755	Cars	5.03007	3.54637
ENSMUSG00000010760	Phlda2	7.57251	4.54196
ENSMUSG00000010796	Asz1	5.67891	3.40758
ENSMUSG00000010803	Gabra1	2.92591	4.86278
ENSMUSG00000010825	Grid2ip	9.87851	3.81312
ENSMUSG00000010830	Kdelr3	32.9495	4.67282
ENSMUSG00000010911	Apip	5.36905	3.98117
ENSMUSG00000010914	Pdhx	5.05301	4.87357
ENSMUSG00000010936	Vac14	9.39052	6.29065
ENSMUSG00000011034	Slc5a1	4.42188	3.75274
ENSMUSG00000011096	Akt1s1	5.02074	3.94135
ENSMUSG00000011114	Tbrg1	16.8193	5.04532
ENSMUSG00000011148	Adssl1	11.0959	8.39059
ENSMUSG00000011154	Cfap161	1.27348	6.66762
ENSMUSG00000011158	Brf1	4.5013	3.61641
ENSMUSG00000011171	Vipr2	1.35737	1.77409
ENSMUSG00000011179	Odc1	5.7602	4.45917
ENSMUSG00000011254	Thg1l	4.10716	2.66886
ENSMUSG00000011256	Adam19	5.22901	4.3424
ENSMUSG00000011257	Pabpc4	4.24922	4.05049
ENSMUSG00000011263	Exoc3l2	30.1209	43.1236
ENSMUSG00000011267	Zfp296	5.88395	4.79018
ENSMUSG00000011305	Plin5	11.1619	2.02909
ENSMUSG00000011306	Sugp1	8.06964	7.10491
ENSMUSG00000011349	Dmrtc2	5.84418	3.44354
ENSMUSG00000011350	Gm5893	1.20791	1.17098
ENSMUSG00000011382	Dhdh	4.06176	4.31403
ENSMUSG00000011427	Zfp790	3.90787	4.32829
ENSMUSG00000011486	Slc25a41	20.068	4.35837
ENSMUSG00000011589	Fsd1	19.8653	6.85223
ENSMUSG00000011632	Pinlyp	5.85297	7.63931
ENSMUSG00000011658	Fuz	6.00752	6.08226
ENSMUSG00000011751	Sptbn4	4.87273	4.19155
ENSMUSG00000011752	Pgam1	7.24746	6.94371
ENSMUSG00000011831	Evi5	3.63806	3.02199
ENSMUSG00000011832	Evi5l	6.20845	5.52168
ENSMUSG00000011837	Snapc2	12.0182	6.69407
ENSMUSG00000011877	Git1	7.8634	4.98988
ENSMUSG00000011884	Gltp	4.25726	5.62695
ENSMUSG00000011958	Bnip2	5.59129	5.05522
ENSMUSG00000011960	Ccnt1	4.1984	5.11673
ENSMUSG00000012017	Scarf2	8.8624	9.38969
ENSMUSG00000012076	Brms1l	3.91787	3.5825
ENSMUSG00000012114	Med15	5.5143	5.07163
ENSMUSG00000012117	Dhdds	7.72689	8.18047
ENSMUSG00000012123	Crybg2	11.9323	5.17286
ENSMUSG00000012126	Ubxn11	11.2663	5.0102
ENSMUSG00000012282	Wnt8a	4.66307	4.64542
ENSMUSG00000012296	Tjap1	3.74518	3.91369
ENSMUSG00000012350	Ehf	3.70419	1.07546
ENSMUSG00000012396	Nanog	4.79134	3.95834
ENSMUSG00000012405	Rpl15	6.92709	5.06871
ENSMUSG00000012422	Tmem167	4.32992	3.3003
ENSMUSG00000012429	Mplkip	6.24261	3.36562
ENSMUSG00000012443	Kif11	4.52635	4.13456
ENSMUSG00000012483	Rpa3	5.83506	4.46236
ENSMUSG00000012519	Mlkl	5.01381	55.5172
ENSMUSG00000012535	Tnpo3	2.83969	2.89761
ENSMUSG00000012609	Ttll5	3.83712	2.72894
ENSMUSG00000012640	Zfp715	5.21596	5.53558
ENSMUSG00000012777	Acp4	1.07677	1.06282
ENSMUSG00000012819	Cdh23	5.74106	5.0462
ENSMUSG00000012848	Rps5	13.5604	13.3664
ENSMUSG00000013033	Adgrl1	4.57596	3.84225
ENSMUSG00000013076	Amotl1	4.04473	3.13956
ENSMUSG00000013089	Etv5	4.94081	3.97783
ENSMUSG00000013150	Gfod2	5.29992	7.89813
ENSMUSG00000013155	Enkd1	8.33113	4.60351
ENSMUSG00000013158	4933405L10Rik	6.99762	1.98124
ENSMUSG00000013160	Atp6v0d1	5.55167	4.94831
ENSMUSG00000013236	Ptprs	5.63843	5.3125
ENSMUSG00000013275	Slc41a1	4.03872	6.16668
ENSMUSG00000013338	Fer1l4	5.03597	31.9832
ENSMUSG00000013367	Iglon5	7.96178	3.80249
ENSMUSG00000013415	Igf2bp1	4.24173	2.76913
ENSMUSG00000013418	B4galnt2	6.41858	3.25975
ENSMUSG00000013419	Zfp651	5.49947	11.0817
ENSMUSG00000013465	Nelfb	5.14999	4.72975
ENSMUSG00000013495	Tmem175	7.33619	5.68728
ENSMUSG00000013523	Bcas1	6.44164	5.49424
ENSMUSG00000013539	Tango2	9.54713	9.12877
ENSMUSG00000013562	4833413E03Rik	3.55696	2.22817
ENSMUSG00000013584	Aldh1a2	3.40949	3.46494
ENSMUSG00000013593	Ndufs2	11.3574	7.40799
ENSMUSG00000013611	Snx31	5.89349	5.45669
ENSMUSG00000013622	Atraid	8.13141	5.53248
ENSMUSG00000013629	Cad	8.20991	6.73028
ENSMUSG00000013646	Sh3bp5l	7.16073	4.75177
ENSMUSG00000013662	Atad1	5.95428	3.74267
ENSMUSG00000013663	Pten	3.50941	2.9453
ENSMUSG00000013698	Pea15a	22.4923	5.43071
ENSMUSG00000013701	Timm23	6.72512	3.59659
ENSMUSG00000013707	Tnfaip8l2	7.41719	4.04171
ENSMUSG00000013736	Trnt1	4.77579	2.93791
ENSMUSG00000013766	Ly6g6e	6.3013	3.20391
ENSMUSG00000013787	Ehmt2	8.92944	6.04988
ENSMUSG00000013822	Elof1	9.68258	7.20903
ENSMUSG00000013833	Med16	5.87062	4.72392
ENSMUSG00000013846	St3gal1	6.38443	4.63996
ENSMUSG00000013858	Tmem259	10.8388	7.4018
ENSMUSG00000013878	Rnf170	4.5993	4.10116
ENSMUSG00000013921	Clip3	9.07002	5.05931
ENSMUSG00000013928	Thap8	3.36455	1.14751
ENSMUSG00000013936	Myl2	3.1863	6.05673
ENSMUSG00000013973	Dedd	8.4095	12.3015
ENSMUSG00000013997	Nit1	11.3337	5.45283
ENSMUSG00000014039	Prdm15	4.76615	4.22887
ENSMUSG00000014074	Rnf168	3.89034	3.13212
ENSMUSG00000014075	Tctex1d2	7.31715	3.56242
ENSMUSG00000014077	Chp1	4.41347	3.64179
ENSMUSG00000014158	Trpv4	22.3645	8.92661
ENSMUSG00000014164	Klhl3	3.99106	4.12333
ENSMUSG00000014177	Tvp23b	20.1513	11.3011
ENSMUSG00000014195	Dnajc7	3.40569	2.67734
ENSMUSG00000014198	Zfp385c	22.57	10.3435
ENSMUSG00000014226	Cacybp	4.21799	2.92498
ENSMUSG00000014232	Cluap1	3.75532	2.98413
ENSMUSG00000014243	Zswim7	12.8583	7.15911
ENSMUSG00000014245	Pigl	4.75602	3.64175
ENSMUSG00000014294	Ndufa2	15.2202	6.1896
ENSMUSG00000014301	Pam16	5.97216	4.34721
ENSMUSG00000014303	Glis2	5.17335	4.15129
ENSMUSG00000014313	Cox6c	4.43467	3.91564
ENSMUSG00000014329	Bicc1	4.27648	3.18219
ENSMUSG00000014349	Ube2z	6.86452	4.43584
ENSMUSG00000014353	Tmem87b	7.19887	5.21745
ENSMUSG00000014355	Anapc1	4.66106	3.06221
ENSMUSG00000014361	Mertk	11.2465	10.0978
ENSMUSG00000014402	Tsg101	6.10817	3.82083
ENSMUSG00000014418	Hps5	5.55671	3.76191
ENSMUSG00000014426	Map3k4	5.12391	3.92223
ENSMUSG00000014444	Piezo1	20.4331	25.7101
ENSMUSG00000014470	Rnf166	6.21063	10.2268
ENSMUSG00000014496	Ankrd28	5.55329	3.5199
ENSMUSG00000014498	Ankrd52	4.5653	4.26236
ENSMUSG00000014503	Pkd2l2	8.3216	3.95349
ENSMUSG00000014504	Srp19	5.30163	3.63757
ENSMUSG00000014547	Wdfy2	6.02955	6.40917
ENSMUSG00000014550	Rbsn	4.65013	3.6375
ENSMUSG00000014551	Mrps25	5.78381	3.91827
ENSMUSG00000014554	Dguok	14.5664	5.04567
ENSMUSG00000014592	Camta1	6.4532	4.60774
ENSMUSG00000014599	Csf1	4.449	14.6711
ENSMUSG00000014601	Strip1	7.43263	6.17152
ENSMUSG00000014602	Kif1a	9.28251	3.4973
ENSMUSG00000014603	Alx3	1.17284	1.52673
ENSMUSG00000014606	Slc25a11	8.87958	5.32058
ENSMUSG00000014609	Chrne	24.3123	62.2992
ENSMUSG00000014633	Cmc2	9.71072	5.98743
ENSMUSG00000014668	Chfr	6.00468	5.51314
ENSMUSG00000014686	Ceacam16	11.5881	12.0342
ENSMUSG00000014704	Hoxa2	3.2754	64.9123
ENSMUSG00000014747	Ankrd53	2.91401	24.3244
ENSMUSG00000014748	Tex261	5.10135	5.69187
ENSMUSG00000014763	Fam120b	4.57755	6.25506
ENSMUSG00000014767	Tbp	4.90076	5.01735
ENSMUSG00000014769	Psmb1	7.43023	5.05497
ENSMUSG00000014778	Fhod1	4.88381	3.90363
ENSMUSG00000014782	Plekhg4	7.2361	6.84629
ENSMUSG00000014786	Slc9a5	24.9309	7.13161
ENSMUSG00000014791	Elmo3	7.12398	4.11435
ENSMUSG00000014837	4931428F04Rik	5.63738	3.99711
ENSMUSG00000014846	Tppp3	16.7023	6.21375
ENSMUSG00000014850	Msh3	2.69417	1.93134
ENSMUSG00000014856	Tmem208	11.3846	7.46837
ENSMUSG00000014859	E2f4	6.64974	4.04523
ENSMUSG00000014867	Surf4	5.90448	5.34879
ENSMUSG00000014873	Surf2	6.82479	3.46981
ENSMUSG00000014905	Dnajb9	6.60208	20.0949
ENSMUSG00000014907	Naf1	5.2379	4.32291
ENSMUSG00000014932	Yes1	5.16697	3.37813
ENSMUSG00000014956	Ppp1cb	5.99533	3.83589
ENSMUSG00000014959	Gorasp2	5.80448	4.85979
ENSMUSG00000014980	Tsen15	5.19191	4.63501
ENSMUSG00000015001	Oc90	3.95695	5.01119
ENSMUSG00000015002	Efr3a	3.42652	3.22015
ENSMUSG00000015013	Trappc2l	9.92337	6.58988
ENSMUSG00000015016	Acsf3	10.1277	5.04735
ENSMUSG00000015023	Ddx19a	6.99984	6.03449
ENSMUSG00000015027	Galns	14.4093	11.6139
ENSMUSG00000015053	Gata2	18.9715	8.21417
ENSMUSG00000015083	C8g	29.9533	6.40293
ENSMUSG00000015087	Rabl6	9.13115	5.13684
ENSMUSG00000015090	Ptgds	10.6515	9.58297
ENSMUSG00000015092	Edf1	8.13026	6.11446
ENSMUSG00000015094	Npdc1	29.5456	6.90014
ENSMUSG00000015095	Fbxw5	13.379	15.4319
ENSMUSG00000015112	Slc25a13	4.16176	2.67247
ENSMUSG00000015120	Ube2i	5.83641	3.88003
ENSMUSG00000015126	Tsr3	5.30443	4.84216
ENSMUSG00000015127	Unkl	5.22482	8.30677
ENSMUSG00000015133	Lrrk1	8.05512	3.22755
ENSMUSG00000015134	Aldh1a3	5.66224	3.53236
ENSMUSG00000015143	Actn1	3.94373	3.89476
ENSMUSG00000015149	Sirt2	9.03896	6.12783
ENSMUSG00000015165	Hnrnpl	7.96119	4.90834
ENSMUSG00000015176	Nolc1	4.48408	3.55833
ENSMUSG00000015189	Casd1	6.05607	4.10827
ENSMUSG00000015202	Cnksr3	6.41778	5.77253
ENSMUSG00000015214	Mtmr1	4.55158	3.62303
ENSMUSG00000015217	Hmgb3	4.12896	3.61936
ENSMUSG00000015222	Map2	3.54295	2.51556
ENSMUSG00000015243	Abca1	4.22027	3.44437
ENSMUSG00000015247	Nipsnap3b	7.52684	4.16817
ENSMUSG00000015289	Lage3	5.50865	4.1445
ENSMUSG00000015290	Ubl4a	8.22075	7.04207
ENSMUSG00000015291	Gdi1	6.77353	5.01779
ENSMUSG00000015305	Sash1	3.73667	4.6232
ENSMUSG00000015312	Gadd45b	4.68029	4.83657
ENSMUSG00000015314	Slamf6	2.82905	3.18651
ENSMUSG00000015335	Zdhhc12	5.65218	5.33962
ENSMUSG00000015340	Cybb	2.80151	2.76732
ENSMUSG00000015341	Golga7	6.56115	4.72669
ENSMUSG00000015342	Xk	4.26996	3.24951
ENSMUSG00000015354	Pcolce2	5.79775	4.49797
ENSMUSG00000015357	Clpx	5.50766	2.99819
ENSMUSG00000015363	Trabd	20.4152	8.3332
ENSMUSG00000015365	Mov10l1	4.43242	3.28721
ENSMUSG00000015377	Dennd6b	3.77733	3.49504
ENSMUSG00000015451	C4a	3.22042	8.88147
ENSMUSG00000015452	Ager	3.42062	6.71089
ENSMUSG00000015461	Atf6b	6.90867	3.72648
ENSMUSG00000015467	Egfl8	2.22145	2.96264
ENSMUSG00000015468	Notch4	4.85732	3.41265
ENSMUSG00000015474	Ppt2	7.11448	6.92316
ENSMUSG00000015478	Rnf5	8.84555	8.07946
ENSMUSG00000015488	Cacfd1	22.2082	22.8072
ENSMUSG00000015501	Hivep2	6.96959	5.34228
ENSMUSG00000015522	Arnt	7.34427	4.26359
ENSMUSG00000015533	Itga2	5.37922	4.10235
ENSMUSG00000015536	Mocs2	4.92311	3.39074
ENSMUSG00000015542	Nat9	7.2808	5.52144
ENSMUSG00000015568	Lpl	2.9405	2.67458
ENSMUSG00000015575	Atp6v0e	7.25057	4.44077
ENSMUSG00000015579	Nkx2-5	17.4561	4.80378
ENSMUSG00000015597	Zfp318	4.26796	3.93296
ENSMUSG00000015605	Srf	4.67408	7.4562
ENSMUSG00000015619	Gata3	4.16773	3.50026
ENSMUSG00000015647	Lama5	4.56927	5.17783
ENSMUSG00000015652	Steap1	6.1172	2.90811
ENSMUSG00000015653	Steap2	4.8634	2.66745
ENSMUSG00000015656	Hspa8	4.46323	2.61619
ENSMUSG00000015659	Serac1	3.87666	2.50683
ENSMUSG00000015668	Pdzd11	5.90718	4.36189
ENSMUSG00000015671	Psma2	5.1656	3.88496
ENSMUSG00000015672	Mrpl32	7.56865	5.20438
ENSMUSG00000015697	Setdb1	4.50459	3.50261
ENSMUSG00000015702	Anxa9	4.1919	2.54006
ENSMUSG00000015709	Arnt2	5.16193	3.68961
ENSMUSG00000015711	Prune1	6.24933	4.02213
ENSMUSG00000015714	Cers2	4.79632	3.52448
ENSMUSG00000015733	Capza2	4.31502	3.41802
ENSMUSG00000015745	Plekho1	8.19759	5.28238
ENSMUSG00000015747	Vps45	12.3161	7.70491
ENSMUSG00000015748	Prpf3	3.61498	2.50455
ENSMUSG00000015749	Anp32e	4.16222	2.84331
ENSMUSG00000015750	Aph1a	5.79141	5.11959
ENSMUSG00000015755	Tab2	3.81564	5.03773
ENSMUSG00000015757	Ppil4	5.44287	3.72507
ENSMUSG00000015759	Cnih1	6.82367	4.20911
ENSMUSG00000015766	Eps8	7.97615	4.05028
ENSMUSG00000015776	Med22	5.98238	6.70683
ENSMUSG00000015787	Abo	5.24916	6.64622
ENSMUSG00000015790	Surf1	23.0803	5.50509
ENSMUSG00000015804	Med28	6.00259	3.84159
ENSMUSG00000015806	Qdpr	6.67718	3.8657
ENSMUSG00000015812	Gnrh1	3.79433	6.02088
ENSMUSG00000015829	Tnr	8.31243	1.887
ENSMUSG00000015837	Sqstm1	7.6408	4.76816
ENSMUSG00000015839	Nfe2l2	5.35126	5.20871
ENSMUSG00000015846	Rxra	7.90043	4.52791
ENSMUSG00000015850	Adamtsl4	3.51626	3.67821
ENSMUSG00000015852	Fcrls	1.20126	3.66807
ENSMUSG00000015869	Prpsap1	31.7632	9.01472
ENSMUSG00000015879	Fam184b	3.79829	2.701
ENSMUSG00000015880	Ncapg	3.80797	2.33782
ENSMUSG00000015882	Lcorl	4.05618	3.69749
ENSMUSG00000015889	Lta4h	5.02249	4.32123
ENSMUSG00000015890	Amdhd1	8.07583	1.30271
ENSMUSG00000015932	Dstn	7.34121	5.20146
ENSMUSG00000015937	H2afy	4.36937	4.24778
ENSMUSG00000015942	Gtf2ird2	5.50436	5.17938
ENSMUSG00000015943	Bola1	5.52483	4.53037
ENSMUSG00000015944	Castor2	5.99601	7.63369
ENSMUSG00000015950	Ncf1	14.2466	10.6104
ENSMUSG00000015957	Wnt11	7.1162	4.11138
ENSMUSG00000015961	Adss	4.65195	3.57631
ENSMUSG00000015962	1700016C15Rik	0.997811	1.00048
ENSMUSG00000015966	Il17rb	10.1275	2.92964
ENSMUSG00000015968	Cacna1d	1.38071	2.93587
ENSMUSG00000015971	Actr8	5.57732	3.23767
ENSMUSG00000015980	Lrrc27	6.1954	4.05033
ENSMUSG00000015994	Fnta	7.07531	3.27834
ENSMUSG00000016018	Mtrex	3.74021	2.40035
ENSMUSG00000016024	Lbp	21.3443	7.04147
ENSMUSG00000016028	Celsr1	5.93449	6.12086
ENSMUSG00000016150	Tenm1	2.64304	2.66223
ENSMUSG00000016179	Camk1g	1.33287	1.61253
ENSMUSG00000016181	Utp25	4.82611	4.17558
ENSMUSG00000016200	Syt14	3.98219	3.23279
ENSMUSG00000016206	H2-M3	6.06221	2.49086
ENSMUSG00000016239	Lonrf3	11.9895	3.49696
ENSMUSG00000016252	Atp5e	15.2547	6.89624
ENSMUSG00000016253	Nelfcd	5.48646	3.90819
ENSMUSG00000016256	Ctsz	7.35838	4.06726
ENSMUSG00000016257	Prelid3b	10.2313	5.1619
ENSMUSG00000016262	Sertad4	14.6434	4.01127
ENSMUSG00000016308	Ube2a	4.8426	4.88646
ENSMUSG00000016319	Slc25a5	5.45985	3.39169
ENSMUSG00000016327	Atp1b4	1.23682	4.35834
ENSMUSG00000016344	Ppdpf	9.97577	7.04057
ENSMUSG00000016346	Kcnq2	8.9386	5.44228
ENSMUSG00000016349	Eef1a2	10.8786	20.7768
ENSMUSG00000016382	Pls3	4.58568	4.42586
ENSMUSG00000016386	Mpped2	6.18153	3.62047
ENSMUSG00000016409	Nkap	4.29694	3.54192
ENSMUSG00000016427	Ndufa1	10.9538	5.13572
ENSMUSG00000016458	Wt1	16.3318	12.8628
ENSMUSG00000016477	E2f3	4.61343	5.56137
ENSMUSG00000016481	Cr1l	6.47101	3.68227
ENSMUSG00000016487	Ppfibp1	4.03569	2.77854
ENSMUSG00000016494	Cd34	3.11958	1.33802
ENSMUSG00000016495	Plgrkt	5.85836	5.04192
ENSMUSG00000016496	Cd274	5.00669	19.6346
ENSMUSG00000016510	Mtif3	10.7925	8.26513
ENSMUSG00000016520	Lnx2	4.3315	6.40345
ENSMUSG00000016526	Dyrk3	3.9877	4.36354
ENSMUSG00000016528	Mapkapk2	6.09675	6.28499
ENSMUSG00000016534	Lamp2	7.01934	4.65139
ENSMUSG00000016541	Atxn10	6.03954	4.65213
ENSMUSG00000016552	Foxred2	8.37618	5.82729
ENSMUSG00000016554	Eif3d	7.5219	4.12414
ENSMUSG00000016559	H3f3b	8.44448	5.03494
ENSMUSG00000016619	Nup50	4.55765	4.85206
ENSMUSG00000016624	Phf21b	4.27444	6.19084
ENSMUSG00000016626	Nlrp14	0.945289	2.17104
ENSMUSG00000016637	Ift27	13.3393	9.26064
ENSMUSG00000016664	Pacsin2	4.91152	3.32036
ENSMUSG00000016756	Cmah	1.80662	1.80662
ENSMUSG00000016757	Ttll12	9.14496	6.68912
ENSMUSG00000016758	Bik	13.733	23.694
ENSMUSG00000016763	Scube1	6.83438	4.02103
ENSMUSG00000016831	Tox4	6.34229	5.65131
ENSMUSG00000016833	Mrps18c	5.06373	3.73994
ENSMUSG00000016918	Sulf1	5.35627	2.87458
ENSMUSG00000016921	Srsf6	3.75053	3.6894
ENSMUSG00000016933	Plcg1	5.85169	3.79663
ENSMUSG00000016940	Kctd2	5.15942	4.96541
ENSMUSG00000016942	Tmprss6	1.13688	4.57459
ENSMUSG00000016946	Kctd5	5.14952	5.53201
ENSMUSG00000016984	Etaa1	4.10369	3.57098
ENSMUSG00000016995	Matn4	17.7243	24.5913
ENSMUSG00000017057	Il13ra1	4.56498	3.49429
ENSMUSG00000017119	Nbr1	5.83232	4.63173
ENSMUSG00000017132	Cyth1	7.2901	6.03774
ENSMUSG00000017144	Rnd3	5.93254	5.13555
ENSMUSG00000017146	Brca1	4.44657	3.04693
ENSMUSG00000017167	Cntnap1	1.24986	5.12332
ENSMUSG00000017176	Nt5c3b	6.07927	4.31222
ENSMUSG00000017188	Coa3	10.0865	4.09695
ENSMUSG00000017204	Gsdma	5.04146	4.19939
ENSMUSG00000017210	Med24	7.36118	4.87016
ENSMUSG00000017221	Psmd3	5.45885	3.44114
ENSMUSG00000017264	Exosc10	5.85273	4.24706
ENSMUSG00000017286	Glod4	6.52608	3.72248
ENSMUSG00000017288	Vps53	5.27516	4.30421
ENSMUSG00000017291	Taok1	3.37773	2.8128
ENSMUSG00000017299	Dnttip1	6.49289	5.04137
ENSMUSG00000017307	Acot8	45.5087	17.3144
ENSMUSG00000017314	Mpp2	13.7476	5.49556
ENSMUSG00000017376	Nlk	5.27493	4.26875
ENSMUSG00000017386	Traf4	4.67051	6.62877
ENSMUSG00000017390	Aldoc	8.49663	5.63575
ENSMUSG00000017400	Stac2	12.1977	8.4065
ENSMUSG00000017404	Rpl19	9.41245	6.07289
ENSMUSG00000017405	Nek8	6.98795	4.43953
ENSMUSG00000017412	Cacnb4	2.28796	6.28993
ENSMUSG00000017417	Plxdc1	10.2264	4.30698
ENSMUSG00000017418	Arl5b	4.31124	5.77686
ENSMUSG00000017421	Zfp207	4.95847	3.44691
ENSMUSG00000017428	Psmd11	3.90755	3.08607
ENSMUSG00000017446	C1qtnf1	1.38684	1.50869
ENSMUSG00000017453	Pipox	3.72718	3.21549
ENSMUSG00000017466	Timp2	7.30129	6.72757
ENSMUSG00000017478	Zc3h18	4.00804	3.86893
ENSMUSG00000017485	Top2b	3.73812	2.70833
ENSMUSG00000017491	Rarb	4.45839	1.58239
ENSMUSG00000017493	Igfbp4	11.2286	3.74952
ENSMUSG00000017499	Cdc6	5.31272	4.5961
ENSMUSG00000017548	Suz12	4.4798	2.99592
ENSMUSG00000017550	Atad5	5.57108	5.27554
ENSMUSG00000017561	Crlf3	8.8686	7.52281
ENSMUSG00000017615	Tnfaip1	5.56177	5.51244
ENSMUSG00000017631	Abr	4.39156	3.46012
ENSMUSG00000017639	Rab11fip4	8.57539	4.63396
ENSMUSG00000017652	Cd40	13.1999	21.1148
ENSMUSG00000017664	Slc35c2	13.645	6.19317
ENSMUSG00000017667	Zfp334	4.46918	6.59228
ENSMUSG00000017670	Elmo2	5.90381	7.21497
ENSMUSG00000017677	Wsb1	4.96384	5.38709
ENSMUSG00000017679	Ttpal	4.29489	6.53759
ENSMUSG00000017686	Rhot1	4.84699	3.08164
ENSMUSG00000017692	Rhbdl3	11.0503	12.5763
ENSMUSG00000017697	Ada	18.3702	11.1822
ENSMUSG00000017707	Serinc3	5.44222	4.7904
ENSMUSG00000017713	Tha1	33.5939	9.67539
ENSMUSG00000017715	Pgs1	9.44037	5.65047
ENSMUSG00000017716	Birc5	5.70838	3.78047
ENSMUSG00000017718	Afmid	5.89008	7.59673
ENSMUSG00000017721	Pigt	6.57391	6.51921
ENSMUSG00000017723	Wfdc2	11.6013	6.12659
ENSMUSG00000017724	Etv4	7.7511	4.57512
ENSMUSG00000017734	Dbndd2	1.78306	6.74339
ENSMUSG00000017737	Mmp9	7.76963	4.33601
ENSMUSG00000017740	Slc12a5	5.58958	8.0809
ENSMUSG00000017747	Ghdc	3.54531	3.29463
ENSMUSG00000017756	Slc12a7	5.53304	5.22527
ENSMUSG00000017760	Ctsa	4.60813	4.21407
ENSMUSG00000017764	Zswim1	6.53861	5.89754
ENSMUSG00000017765	Slc12a4	4.86905	5.17015
ENSMUSG00000017774	Myo1c	8.09065	4.60599
ENSMUSG00000017776	Crk	6.52255	5.1326
ENSMUSG00000017778	Cox7c	6.51725	4.91479
ENSMUSG00000017781	Pitpna	5.8493	4.19215
ENSMUSG00000017801	Mlx	7.23189	5.06571
ENSMUSG00000017802	Retreg3	4.94217	7.79063
ENSMUSG00000017830	Dhx58	9.0451	4.02892
ENSMUSG00000017831	Rab5a	5.37329	4.90414
ENSMUSG00000017837	Nkiras2	8.64314	10.431
ENSMUSG00000017843	Ppp2r5c	5.69348	4.01397
ENSMUSG00000017858	Ift52	5.08662	3.16668
ENSMUSG00000017861	Mybl2	13.5408	7.11587
ENSMUSG00000017868	Sgk2	6.39779	3.87001
ENSMUSG00000017897	Eya2	18.2503	27.6233
ENSMUSG00000017929	B4galt5	11.5853	10.5721
ENSMUSG00000017950	Hnf4a	28.3853	5.27266
ENSMUSG00000017978	Cadps2	6.90635	5.13062
ENSMUSG00000017999	Ddx27	4.21555	3.86957
ENSMUSG00000018001	Cyth3	4.62299	4.1183
ENSMUSG00000018008	Cyth4	5.80561	3.27471
ENSMUSG00000018012	Rac3	8.147	5.28683
ENSMUSG00000018040	Rrp7a	14.5465	6.52356
ENSMUSG00000018042	Cyb5r3	5.72463	6.0924
ENSMUSG00000018068	Ints2	4.72003	4.61196
ENSMUSG00000018076	Med13l	4.58832	4.30853
ENSMUSG00000018102	Hist1h2bc	3.37072	12.7079
ENSMUSG00000018126	Baiap2l2	46.6659	4.04088
ENSMUSG00000018143	Mafk	6.26185	19.0649
ENSMUSG00000018160	Med1	4.9608	3.67389
ENSMUSG00000018166	Erbb3	4.36697	5.21124
ENSMUSG00000018167	Stard3	12.5824	8.77138
ENSMUSG00000018169	Mfng	12.6648	4.32362
ENSMUSG00000018171	Vmp1	5.13204	3.9384
ENSMUSG00000018189	Uchl5	3.36804	2.59804
ENSMUSG00000018196	Glrx2	7.04821	4.63201
ENSMUSG00000018199	Ro60	3.8261	3.10787
ENSMUSG00000018209	Stk4	4.82085	5.11268
ENSMUSG00000018217	Pmp22	28.2757	5.38635
ENSMUSG00000018238	Gdf9	2.85311	3.43938
ENSMUSG00000018239	Zcchc10	4.50296	5.09816
ENSMUSG00000018263	Tbx5	6.75406	3.25284
ENSMUSG00000018286	Psmb6	8.11629	5.70769
ENSMUSG00000018287	Spag7	7.84946	3.40469
ENSMUSG00000018293	Pfn1	5.6469	4.25929
ENSMUSG00000018322	Tomm34	5.15131	4.86595
ENSMUSG00000018326	Ywhab	3.87074	3.52868
ENSMUSG00000018334	Ksr1	5.16599	6.70942
ENSMUSG00000018340	Anxa6	8.14339	5.64918
ENSMUSG00000018341	Il12rb2	0.995714	4.50642
ENSMUSG00000018347	Zkscan6	5.18838	5.36063
ENSMUSG00000018362	Kpna2	5.11842	3.12528
ENSMUSG00000018363	Smurf2	5.11522	5.9548
ENSMUSG00000018372	Cep95	4.33835	4.37549
ENSMUSG00000018377	Vezf1	4.93679	4.4683
ENSMUSG00000018378	Cuedc1	8.2091	4.42038
ENSMUSG00000018379	Srsf1	5.32836	2.97646
ENSMUSG00000018387	Shroom1	14.5055	4.43915
ENSMUSG00000018395	Kif3a	2.56989	2.19879
ENSMUSG00000018398	Sept8	5.48256	4.57515
ENSMUSG00000018401	Mtmr4	6.02767	5.46261
ENSMUSG00000018405	Mrm1	6.52989	6.88471
ENSMUSG00000018411	Mapt	3.15078	2.88954
ENSMUSG00000018412	Kansl1	3.4042	3.8685
ENSMUSG00000018415	Gid4	6.73226	4.05345
ENSMUSG00000018417	Myo1b	5.43317	2.73975
ENSMUSG00000018425	Dhx40	4.24817	2.75996
ENSMUSG00000018427	Ypel2	9.78617	5.19437
ENSMUSG00000018428	Akap1	5.34133	5.57841
ENSMUSG00000018433	Nol11	5.4647	3.93742
ENSMUSG00000018442	Derl2	9.92629	8.22977
ENSMUSG00000018446	C1qbp	4.97225	3.14288
ENSMUSG00000018449	Rpain	8.0548	4.15739
ENSMUSG00000018451	6330403K07Rik	8.84012	4.291
ENSMUSG00000018470	Kcnab3	4.80874	3.15604
ENSMUSG00000018474	Chd3	3.89365	4.16822
ENSMUSG00000018476	Kdm6b	7.40405	8.60508
ENSMUSG00000018479	1700125H20Rik	5.00946	4.5856
ENSMUSG00000018481	Appbp2	4.09403	4.10785
ENSMUSG00000018500	Adora2b	6.55632	9.19855
ENSMUSG00000018501	Ncor1	3.32803	2.45683
ENSMUSG00000018507	Trpv2	7.23113	3.90716
ENSMUSG00000018509	Cenpv	5.72155	5.99053
ENSMUSG00000018537	Pcgf2	6.47833	4.22052
ENSMUSG00000018541	Cwc25	4.9813	5.83438
ENSMUSG00000018543	1700001P01Rik	12.3729	6.81877
ENSMUSG00000018547	Pip4k2b	8.87074	11.7557
ENSMUSG00000018548	Trim37	4.78629	3.4044
ENSMUSG00000018554	Ybx2	6.06404	6.03035
ENSMUSG00000018559	Ctdnep1	4.56467	3.71705
ENSMUSG00000018565	Elp5	8.50874	7.57117
ENSMUSG00000018567	Gabarap	5.25612	4.01922
ENSMUSG00000018569	Cldn7	29.5756	4.68773
ENSMUSG00000018570	2810408A11Rik	8.10646	4.61194
ENSMUSG00000018572	Phf23	4.72969	4.59739
ENSMUSG00000018581	Dnah11	1.52498	5.21578
ENSMUSG00000018583	G3bp1	4.95365	3.19454
ENSMUSG00000018585	Atox1	11.0495	8.61438
ENSMUSG00000018593	Sparc	6.07097	5.07374
ENSMUSG00000018595	Glra4	1.21835	1.14821
ENSMUSG00000018599	Mief2	6.31854	4.11087
ENSMUSG00000018604	Tbx3	4.4753	4.31069
ENSMUSG00000018648	Dusp14	4.58792	6.0555
ENSMUSG00000018651	Tada2a	4.85716	3.41594
ENSMUSG00000018654	Ikzf1	7.58007	9.84436
ENSMUSG00000018659	Pnpo	7.88225	6.30227
ENSMUSG00000018661	Cog1	12.2324	5.27609
ENSMUSG00000018666	Cbx1	4.20006	3.79075
ENSMUSG00000018669	Cdk5rap3	12.1767	7.15768
ENSMUSG00000018672	Copz2	59.5813	8.98317
ENSMUSG00000018677	Slc25a39	9.92049	5.81819
ENSMUSG00000018678	Sp2	5.3827	7.59312
ENSMUSG00000018697	Aatf	5.34595	3.52294
ENSMUSG00000018707	Dync1h1	4.18235	3.83938
ENSMUSG00000018727	Cpsf4l	9.99196	4.60478
ENSMUSG00000018733	Pex12	4.27056	5.41523
ENSMUSG00000018736	Ndel1	4.35695	5.64477
ENSMUSG00000018740	Slc25a35	5.70515	3.62062
ENSMUSG00000018750	Zbtb4	4.33648	4.82899
ENSMUSG00000018752	Tnfsfm13	4.28579	5.42781
ENSMUSG00000018761	Mpdu1	5.52579	4.36829
ENSMUSG00000018765	Fxr2	5.31884	5.36047
ENSMUSG00000018770	Atp5g3	5.14953	4.56789
ENSMUSG00000018774	Cd68	14.7447	6.70154
ENSMUSG00000018776	Slc35g3	5.68093	10.733
ENSMUSG00000018796	Acsl1	4.28345	3.40722
ENSMUSG00000018800	Abca5	4.87391	2.81132
ENSMUSG00000018809	Smyd4	4.13455	4.05701
ENSMUSG00000018819	Lsp1	4.71965	1.40835
ENSMUSG00000018820	Zfyve27	5.86667	6.93232
ENSMUSG00000018821	Avpi1	8.32652	5.94464
ENSMUSG00000018822	Sfrp5	27.1313	5.63625
ENSMUSG00000018830	Myh11	3.64836	4.55758
ENSMUSG00000018841	Rad51d	11.0382	4.77014
ENSMUSG00000018846	Pank3	3.42654	4.03761
ENSMUSG00000018848	Rars	4.25538	3.61238
ENSMUSG00000018849	Wwc1	6.45768	4.79065
ENSMUSG00000018858	Mrpl58	8.99079	4.94907
ENSMUSG00000018861	Fdxr	18.8872	10.2131
ENSMUSG00000018865	Sult4a1	8.259	4.66179
ENSMUSG00000018882	Mrpl45	6.24432	4.20398
ENSMUSG00000018899	Irf1	4.2159	5.47892
ENSMUSG00000018900	Slc22a5	8.64476	6.05439
ENSMUSG00000018906	P4ha2	8.24274	4.58147
ENSMUSG00000018907	Alox12e	3.86127	7.488
ENSMUSG00000018909	Arrb1	8.30549	4.5495
ENSMUSG00000018919	Tm4sf5	17.4564	3.9203
ENSMUSG00000018920	Cxcl16	7.3517	4.37726
ENSMUSG00000018921	Pelp1	7.30463	4.50385
ENSMUSG00000018923	Med11	4.33609	2.9084
ENSMUSG00000018924.6	Alox15	4.48545	7.43394
ENSMUSG00000018925	Heatr9	2.69372	4.54442
ENSMUSG00000018931	Natd1	6.90842	12.2201
ENSMUSG00000018932	Map2k3	4.10492	5.13428
ENSMUSG00000018965	Ywhah	4.68607	3.58903
ENSMUSG00000018974	Sart3	4.10639	3.15033
ENSMUSG00000018983	E2f2	5.16164	5.63342
ENSMUSG00000018995	Nars2	8.1408	6.49985
ENSMUSG00000018999	Slc35b4	4.87382	5.23225
ENSMUSG00000019027	Dnah1	6.65562	6.22559
ENSMUSG00000019039	Dalrd3	21.0339	13.4346
ENSMUSG00000019054	Fis1	15.7818	6.36489
ENSMUSG00000019055	Plod1	10.9197	6.1736
ENSMUSG00000019066	Rab3d	8.27733	5.16382
ENSMUSG00000019082	Slc25a22	4.70312	4.84005
ENSMUSG00000019087	Atp6ap1	5.5407	5.31353
ENSMUSG00000019102	Aldh3a1	8.24974	4.57099
ENSMUSG00000019124	Scrn1	9.82481	4.61355
ENSMUSG00000019132	BC005537	4.22379	4.54131
ENSMUSG00000019139	Isyna1	36.8741	10.6952
ENSMUSG00000019143	Hars2	4.43973	2.74279
ENSMUSG00000019158	Tmem160	11.3252	5.49995
ENSMUSG00000019173	Rab5c	5.02999	4.9783
ENSMUSG00000019179	Mdh2	5.76781	4.89608
ENSMUSG00000019188	H13	4.96132	6.14106
ENSMUSG00000019189	Rnf145	7.17133	5.24465
ENSMUSG00000019194	Scn1b	7.62161	20.3075
ENSMUSG00000019210	Atp6v1e1	10.1051	5.04447
ENSMUSG00000019214	Chtf18	14.3839	6.77374
ENSMUSG00000019232	Etnppl	1.49366	9.88519
ENSMUSG00000019235	Rps6kl1	11.1385	12.3714
ENSMUSG00000019254	Ppp1r12c	5.29229	5.97507
ENSMUSG00000019256	Ahr	3.59733	5.18842
ENSMUSG00000019261	Map1s	10.9861	11.9281
ENSMUSG00000019278	Dpep1	1.18897	67.0303
ENSMUSG00000019295	Tmem129	4.78345	7.51009
ENSMUSG00000019297	Nop9	8.81227	6.8304
ENSMUSG00000019301	Hsd17b1	58.7616	5.54072
ENSMUSG00000019302	Atp6v0a1	5.81557	5.08335
ENSMUSG00000019303	Psmc3ip	3.63939	3.61015
ENSMUSG00000019312	Grb7	11.56	4.069
ENSMUSG00000019320.14	Noxo1	9.04497	18.1226
ENSMUSG00000019326	Aoc3	51.6534	28.2196
ENSMUSG00000019338	Zfp687	6.92265	4.77407
ENSMUSG00000019362	D8Ertd738e	6.55335	5.05531
ENSMUSG00000019368	Sec14l4	6.65863	4.48222
ENSMUSG00000019370	Calm3	5.31745	4.52029
ENSMUSG00000019373	Cops3	6.06396	4.21544
ENSMUSG00000019428	Fkbp8	9.61971	6.30905
ENSMUSG00000019429	Ffar3	4.59383	3.50261
ENSMUSG00000019432	Ddx39b	5.78554	4.10542
ENSMUSG00000019433	Gipc1	13.9563	10.738
ENSMUSG00000019437	Tlcd1	5.71305	4.26905
ENSMUSG00000019461	Plscr3	9.00612	4.15277
ENSMUSG00000019467	Arhgef25	5.90614	3.96864
ENSMUSG00000019470	Xab2	10.606	6.83216
ENSMUSG00000019471	Cdc37	6.45917	5.09008
ENSMUSG00000019478	Rab4a	6.07918	4.64717
ENSMUSG00000019487	Trip10	7.22116	4.10154
ENSMUSG00000019494	Cops6	12.2316	7.38333
ENSMUSG00000019505	Ubb	10.058	4.3989
ENSMUSG00000019518	Ap4m1	6.0756	4.14873
ENSMUSG00000019528	Gyg	8.07792	4.36522
ENSMUSG00000019539	Rcn3	13.1326	8.22707
ENSMUSG00000019558	Slc6a8	6.32682	4.83345
ENSMUSG00000019564	Arid3a	6.10536	8.11592
ENSMUSG00000019577	Pdk4	7.25461	24.1668
ENSMUSG00000019578	Ubxn6	13.6547	15.7035
ENSMUSG00000019579	Mydgf	7.98438	6.47745
ENSMUSG00000019590	Cyb561	11.1206	5.05864
ENSMUSG00000019647	Sema6a	4.20995	8.36859
ENSMUSG00000019659	Ccdc12	5.50959	2.68582
ENSMUSG00000019689	Fmc1	10.1403	5.7047
ENSMUSG00000019699	Akt3	8.10222	2.85494
ENSMUSG00000019710	Mrpl24	16.092	5.09642
ENSMUSG00000019715	Gle1	5.10206	3.55417
ENSMUSG00000019718	L3hypdh	12.1254	14.3489
ENSMUSG00000019726	Lyst	3.54414	2.97581
ENSMUSG00000019731	Slc35e1	5.02413	5.64814
ENSMUSG00000019732	Calr3	3.16363	3.45383
ENSMUSG00000019734	Tmc4	5.94488	3.78233
ENSMUSG00000019737	Syne4	7.38647	5.10996
ENSMUSG00000019738	Polr2i	17.8333	5.32025
ENSMUSG00000019761	Krt10	3.46871	3.66209
ENSMUSG00000019762	Iyd	1.4944	1.4944
ENSMUSG00000019763	Rmnd1	5.25343	3.90869
ENSMUSG00000019767	Ccdc170	4.05052	3.29636
ENSMUSG00000019773	Fbxo5	4.78208	3.62763
ENSMUSG00000019774	Mtrf1l	3.31692	2.30973
ENSMUSG00000019775	Rgs17	7.50996	2.42289
ENSMUSG00000019777	Hdac2	4.29889	3.11643
ENSMUSG00000019779	Frk	7.82908	3.61894
ENSMUSG00000019782	Rwdd1	4.89956	3.21243
ENSMUSG00000019785	Clvs2	6.63327	6.78663
ENSMUSG00000019790	Stxbp5	3.98497	3.52251
ENSMUSG00000019791	Hint3	5.69263	3.51099
ENSMUSG00000019792	Trmt11	4.33923	3.81766
ENSMUSG00000019794	Katna1	6.92792	3.18101
ENSMUSG00000019795	Pcmt1	5.76629	3.15852
ENSMUSG00000019796	Lrp11	4.36405	3.3495
ENSMUSG00000019797	1700021F05Rik	4.3109	2.62966
ENSMUSG00000019802	Sec63	3.13673	2.82978
ENSMUSG00000019803	Nr2e1	1.32699	53.2514
ENSMUSG00000019804	Snx3	4.65037	4.31951
ENSMUSG00000019806	Aig1	9.58626	3.06076
ENSMUSG00000019808	Adat2	5.47307	2.8167
ENSMUSG00000019809	Pex3	7.20429	5.19934
ENSMUSG00000019810	Fuca2	7.45774	3.95106
ENSMUSG00000019813	Cep57l1	7.10303	3.9485
ENSMUSG00000019814	Ltv1	4.17538	2.59979
ENSMUSG00000019815	Zc2hc1b	1.0577	1.06261
ENSMUSG00000019817	Plagl1	2.44269	2.44382
ENSMUSG00000019818	Cd164	3.55836	3.62082
ENSMUSG00000019820	Utrn	5.4255	2.72643
ENSMUSG00000019822	Smpd2	17.9383	4.66393
ENSMUSG00000019823	Mical1	13.0869	12.3444
ENSMUSG00000019826	Zbtb24	4.65837	5.18119
ENSMUSG00000019828	Grm1	17.9738	1.9455
ENSMUSG00000019831	Wasf1	6.43003	7.45122
ENSMUSG00000019832	Rab32	6.22085	6.02109
ENSMUSG00000019834	Slc22a16	1.20773	3.53743
ENSMUSG00000019836	Amd-ps4	1.08949	7.97757
ENSMUSG00000019837	Gtf3c6	3.05636	2.76232
ENSMUSG00000019841	Rev3l	3.37257	2.91573
ENSMUSG00000019842	Traf3ip2	10.6727	12.0803
ENSMUSG00000019843	Fyn	8.36043	3.51752
ENSMUSG00000019845	Tube1	5.3324	4.90567
ENSMUSG00000019846	Lama4	3.46813	3.06349
ENSMUSG00000019848	Popdc3	6.66265	3.36306
ENSMUSG00000019849	Prep	4.35662	4.21833
ENSMUSG00000019851	Perp	13.0713	9.53227
ENSMUSG00000019852	Arfgef3	5.05854	3.72459
ENSMUSG00000019853	Hebp2	6.04697	3.4705
ENSMUSG00000019854	Reps1	5.18437	3.80006
ENSMUSG00000019856	Fam184a	6.17923	5.74563
ENSMUSG00000019857	Asf1a	4.33601	4.29968
ENSMUSG00000019861	Gopc	6.46624	7.10387
ENSMUSG00000019863	Qrsl1	5.87037	3.86327
ENSMUSG00000019864	Rtn4ip1	8.98678	4.55131
ENSMUSG00000019866	Crybg1	4.01403	25.0005
ENSMUSG00000019868	Vta1	5.20244	3.1952
ENSMUSG00000019872	Smpdl3a	3.39617	5.17066
ENSMUSG00000019873	Reep3	4.22906	3.93808
ENSMUSG00000019877	Serinc1	4.33443	3.7208
ENSMUSG00000019878	Hsf2	6.8663	3.91051
ENSMUSG00000019883	Echdc1	21.7739	4.66454
ENSMUSG00000019888	Mgat4c	4.05884	3.28356
ENSMUSG00000019889	Ptprk	4.31726	2.8626
ENSMUSG00000019891	Dcbld1	5.62012	4.8677
ENSMUSG00000019892	Lrriq1	4.6863	3.12822
ENSMUSG00000019894	Slc6a15	4.84365	2.54689
ENSMUSG00000019897	Ccdc59	4.11233	3.11728
ENSMUSG00000019899	Lama2	5.06845	3.40448
ENSMUSG00000019907	Ppp1r12a	5.4045	3.87044
ENSMUSG00000019916	P4ha1	4.75876	4.08392
ENSMUSG00000019917	Sept10	9.40476	3.94221
ENSMUSG00000019920	Lims1	5.8105	3.1496
ENSMUSG00000019923	Zwint	3.73955	3.4627
ENSMUSG00000019927	Ube2d1	5.09064	5.20363
ENSMUSG00000019929	Dcn	8.57239	6.76246
ENSMUSG00000019933	Mrln	1.0945	7.3683
ENSMUSG00000019942	Cdk1	5.32642	3.91485
ENSMUSG00000019943	Atp2b1	3.66847	2.92316
ENSMUSG00000019944	Rhobtb1	7.2334	3.8184
ENSMUSG00000019947	Arid5b	3.66229	3.01184
ENSMUSG00000019948	Actr6	6.55391	6.38222
ENSMUSG00000019951	Uhrf1bp1l	3.54247	2.56062
ENSMUSG00000019952	Poc1b	4.52949	2.85194
ENSMUSG00000019960	Dusp6	10.4874	8.72009
ENSMUSG00000019961	Tmpo	5.01828	2.93698
ENSMUSG00000019966	Kitl	3.03098	4.79326
ENSMUSG00000019969	Psen1	8.3628	6.71538
ENSMUSG00000019970	Sgk1	6.56123	3.81689
ENSMUSG00000019971	Cep290	2.63885	2.4313
ENSMUSG00000019975	Ikbip	4.24171	5.20893
ENSMUSG00000019977	Hbs1l	4.6162	3.58617
ENSMUSG00000019978	Epb41l2	4.45837	2.96375
ENSMUSG00000019979	Apaf1	6.30113	6.86084
ENSMUSG00000019982	Myb	13.2648	6.59497
ENSMUSG00000019984	Med23	4.86623	3.79112
ENSMUSG00000019986	Ahi1	5.00194	4.23383
ENSMUSG00000019987	Arg1	0.993246	2.68858
ENSMUSG00000019988	Nedd1	6.48558	4.06277
ENSMUSG00000019989	Enpp3	6.29378	2.50422
ENSMUSG00000019992	Mtfr2	6.79553	8.45794
ENSMUSG00000019996	Map7	5.19897	3.21683
ENSMUSG00000019997	Ccn2	6.77314	7.60967
ENSMUSG00000019998	Stx7	9.75905	6.51556
ENSMUSG00000020003	Pex7	9.54358	2.87596
ENSMUSG00000020009	Ifngr1	5.70288	6.11987
ENSMUSG00000020014	Cfap54	10.3581	3.95891
ENSMUSG00000020015	Cdk17	8.09426	6.35982
ENSMUSG00000020017	Hal	5.72111	3.43584
ENSMUSG00000020018	Snrpf	6.28442	4.78498
ENSMUSG00000020020	Usp44	6.70047	9.25871
ENSMUSG00000020021	Fgd6	7.55949	5.744
ENSMUSG00000020022	Ndufa12	6.36873	4.57706
ENSMUSG00000020023	Tmcc3	9.01276	3.45194
ENSMUSG00000020024	Cep83	3.28583	2.52478
ENSMUSG00000020027	Socs2	2.8254	2.95074
ENSMUSG00000020029	Nudt4	4.05428	3.20335
ENSMUSG00000020032	Nuak1	40.7254	5.53435
ENSMUSG00000020037	Rfx4	16.7162	29.3033
ENSMUSG00000020038	Cry1	10.0426	8.43488
ENSMUSG00000020042	Btbd11	6.36515	4.14486
ENSMUSG00000020044	Timp3	7.51257	3.60932
ENSMUSG00000020048	Hsp90b1	3.59595	2.58171
ENSMUSG00000020056	Washc3	5.48443	4.15087
ENSMUSG00000020057	Dram1	8.31707	2.32023
ENSMUSG00000020059	Sycp3	2.88105	3.04071
ENSMUSG00000020061	Mybpc1	5.68549	4.26308
ENSMUSG00000020062	Slc5a8	5.32338	17.0063
ENSMUSG00000020063	Sirt1	4.26616	4.59813
ENSMUSG00000020064	Herc4	3.76223	2.20327
ENSMUSG00000020067	Mypn	7.64503	4.43526
ENSMUSG00000020069	Hnrnph3	3.59033	2.39704
ENSMUSG00000020070	Rufy2	4.68839	3.22388
ENSMUSG00000020072	Pbld2	5.18658	7.4284
ENSMUSG00000020074	Ccar1	2.95472	2.95901
ENSMUSG00000020075	Ddx21	4.96314	3.49156
ENSMUSG00000020076	Ddx50	3.77885	2.47487
ENSMUSG00000020077	Srgn	3.85186	3.44356
ENSMUSG00000020078	Vps26a	5.50254	3.78475
ENSMUSG00000020079	Supv3l1	6.44831	4.31165
ENSMUSG00000020080	Hkdc1	3.23969	5.03911
ENSMUSG00000020083	Fam241b	7.06547	3.07882
ENSMUSG00000020085	Aifm2	13.2017	6.35367
ENSMUSG00000020086	H2afy2	4.47349	3.59137
ENSMUSG00000020088	Sar1a	6.36808	4.4309
ENSMUSG00000020089	Ppa1	5.57762	4.25201
ENSMUSG00000020091	Eif4ebp2	4.48839	4.24748
ENSMUSG00000020092	Pald1	5.73886	4.13659
ENSMUSG00000020097	Sgpl1	8.55911	4.51088
ENSMUSG00000020098	Pcbd1	6.28591	4.32288
ENSMUSG00000020099	Unc5b	6.64045	4.92784
ENSMUSG00000020100	Slc29a3	5.93015	5.46065
ENSMUSG00000020101	Vsir	17.0507	3.86467
ENSMUSG00000020102	Slc16a7	1.86005	1.8161
ENSMUSG00000020105	Lrig3	8.54743	12.9879
ENSMUSG00000020107	Anapc16	5.40163	5.06991
ENSMUSG00000020109	Dnajb12	5.13981	3.58963
ENSMUSG00000020111	Micu1	9.82639	3.58916
ENSMUSG00000020114	Cand1	4.35778	3.07663
ENSMUSG00000020115	Tbk1	5.10782	4.44898
ENSMUSG00000020116	Pno1	4.12103	3.50868
ENSMUSG00000020121	Srgap1	5.58074	3.11354
ENSMUSG00000020122	Egfr	5.39836	4.75847
ENSMUSG00000020124	Usp15	3.75427	2.81126
ENSMUSG00000020128	Vps54	3.57	2.5753
ENSMUSG00000020130	Tbc1d15	4.95228	3.60669
ENSMUSG00000020132	Rab21	8.40734	7.97579
ENSMUSG00000020133	2310011J03Rik	11.9604	7.28704
ENSMUSG00000020134	Peli1	3.12121	3.33816
ENSMUSG00000020135	Apc2	8.31699	14.5626
ENSMUSG00000020137.5	Thap2	6.29357	9.34272
ENSMUSG00000020142	Slc1a4	24.7074	5.29109
ENSMUSG00000020149	Rab1a	5.38629	3.90716
ENSMUSG00000020150	Gamt	10.3042	6.72472
ENSMUSG00000020152	Actr2	4.17069	3.47905
ENSMUSG00000020153	Ndufs7	14.453	5.50178
ENSMUSG00000020156	Pwwp3a	4.86722	3.81694
ENSMUSG00000020159	Gabrp	3.21248	4.78928
ENSMUSG00000020160	Meis1	7.10596	9.06388
ENSMUSG00000020163	Uqcr11	21.3931	8.37298
ENSMUSG00000020166	Cnot2	4.49513	2.82477
ENSMUSG00000020167	Tcf3	7.86219	4.36123
ENSMUSG00000020169	Best3	3.67585	6.84444
ENSMUSG00000020170	Frs2	4.81332	5.68446
ENSMUSG00000020171	Yeats4	5.9178	2.62824
ENSMUSG00000020173	Cobl	4.03545	2.82663
ENSMUSG00000020175	Rab36	4.78001	5.32428
ENSMUSG00000020176	Grb10	4.53779	4.21263
ENSMUSG00000020177	9530003J23Rik	3.06265	3.92539
ENSMUSG00000020178	Adora2a	9.86678	15.1295
ENSMUSG00000020180	Snrpd3	4.17998	4.24569
ENSMUSG00000020182	Ddc	5.84919	3.26994
ENSMUSG00000020183	Cpm	7.59446	10.9849
ENSMUSG00000020184	Mdm2	4.95581	7.0809
ENSMUSG00000020185	E2f7	4.38912	7.02518
ENSMUSG00000020186	Csrp2	5.82966	3.42633
ENSMUSG00000020189	Osbpl8	4.96992	4.99363
ENSMUSG00000020190	Mknk2	6.15462	8.93511
ENSMUSG00000020191	Spata48	1.16975	5.86366
ENSMUSG00000020193	Zpbp	7.39526	2.33797
ENSMUSG00000020196	Cabin1	4.54971	4.31138
ENSMUSG00000020198	Ap3d1	5.25441	6.10117
ENSMUSG00000020205	Phlda1	4.87484	6.96257
ENSMUSG00000020211	Sf3a2	8.36634	6.70159
ENSMUSG00000020212	Mdm1	7.93381	7.86909
ENSMUSG00000020216	Jsrp1	7.40026	3.39921
ENSMUSG00000020218	Wif1	4.30442	3.47689
ENSMUSG00000020219	Timm13	15.8426	6.07299
ENSMUSG00000020220	Vps13d	4.44867	3.02396
ENSMUSG00000020224	Llph	3.0801	2.94804
ENSMUSG00000020225	Tmbim4	5.08212	3.95988
ENSMUSG00000020226	Slc5a4b	5.46732	5.27051
ENSMUSG00000020227	Irak3	3.5082	2.34578
ENSMUSG00000020228	Helb	5.22778	5.73324
ENSMUSG00000020230	Prmt2	30.1719	6.01951
ENSMUSG00000020231	Dip2a	9.34471	3.98783
ENSMUSG00000020232	Hmg20b	7.80917	5.58472
ENSMUSG00000020235	Fzr1	7.72055	4.55095
ENSMUSG00000020238	Ncln	9.14452	9.56888
ENSMUSG00000020246	Hcfc2	6.53923	4.96595
ENSMUSG00000020248	Nfyb	5.83222	4.70692
ENSMUSG00000020250	Txnrd1	4.43904	4.26068
ENSMUSG00000020251	Glt8d2	5.18112	4.41549
ENSMUSG00000020253	Ppm1m	13.9111	4.10114
[truncated: 20,004 more rows]

## Sheet: RNA-seq(4sU pluse chase)
Table S6. Differential analysis of RNA stability after degradation of RPB1
Ensembl_id	gene_name	Log2(RPB1_degron_1h_chase_1h_vs_RPB1_degron_0h_chase_1h)	Pvalue_RPB1_degron_1h_chase_1h_vs_RPB1_degron_0h_chase_1h	Log2(RPB1_degron_3h_chase_3h_vs_RPB1_degron_0h_chase_3h)	Pvalue_RPB1_degron_3h_chase_3h_vs_RPB1_degron_0h_chase_3h	Log2(RPB1_degron_12h_chase_12h_vs_RPB1_degron_0h_chase_12h)	Pvalue_RPB1_degron_12h_chase_12h_vs_RPB1_degron_0h_chase_12h
ENSMUSG00000000001	Gnai3	0.138404	0.202294	0.0399408	0.616552	-0.294146	0.0246425
ENSMUSG00000000028	Cdc45	0.197909	0.15926	-0.138671	0.378634	-0.496228	0.0867865
ENSMUSG00000000031	H19	-0.00764718	0.945963	-0.186454	0.25001	0.051038	0.455613
ENSMUSG00000000037	Scml2	0.0110567	0.660076	-0.0341469	0.553659	0.0695516	0.102772
ENSMUSG00000000056	Narf	0.054931	0.40532	-0.0885577	0.561946	0.0477191	0.620081
ENSMUSG00000000078	Klf6	0.125423	0.335841	-0.715192	0.00764984	-0.262145	0.0666696
ENSMUSG00000000085	Scmh1	0.184491	0.209821	-0.245006	0.00905502	-0.130321	0.244263
ENSMUSG00000000088	Cox5a	0.0497848	0.308978	0.0668682	0.303637	-0.469467	0.136636
ENSMUSG00000000093	Tbx2	-0.00199328	0.929275	0.0845089	0.0216724	0.0391104	0.122199
ENSMUSG00000000094	Tbx4	-0.0187231	0.409224	-0.0719138	0.130212	0.0757568	0.148602
ENSMUSG00000000120	Ngfr	0.202917	0.0497498	0.0761677	0.781177	-0.373961	0.0530698
ENSMUSG00000000126	Wnt9a	0.0525525	0.367273	-0.0190112	0.515244	0.193579	0.251514
ENSMUSG00000000127	Fer	0.0577836	0.571837	0.0396934	0.650028	-0.512494	0.0614635
ENSMUSG00000000131	Xpo6	0.105149	0.326387	-0.32852	0.129902	-0.0848563	0.141908
ENSMUSG00000000134	Tfe3	0.198241	0.00261477	-0.487832	0.0446719	-0.36609	0.0287941
ENSMUSG00000000142	Axin2	0.215762	0.282094	-0.249109	0.275565	0.0926636	0.260614
ENSMUSG00000000148	Brat1	0.110855	0.115705	-0.387845	0.0558417	0.0573176	0.482178
ENSMUSG00000000149	Gna12	0.23702	0.106108	-0.315211	0.0872404	-0.0896173	0.530318
ENSMUSG00000000154	Slc22a18	0.125784	0.388851	-0.284823	0.160741	-0.243676	0.0682548
ENSMUSG00000000167	Pih1d2	0.173695	0.088616	-0.100093	0.344667	0.0280878	0.681475
ENSMUSG00000000168	Dlat	0.0869717	0.346557	0.0419569	0.703408	-0.656986	0.0115354
ENSMUSG00000000171	Sdhd	0.160397	0.0880816	-0.043062	0.571378	0.211457	0.0874333
ENSMUSG00000000184	Ccnd2	0.00754832	0.659904	-0.0208286	0.500589	-0.0197562	0.0722939
ENSMUSG00000000194	Gpr107	0.152056	0.163819	-0.441525	0.0388285	-0.424657	0.0210501
ENSMUSG00000000197	Nalcn	0.013378	0.448614	-0.0109682	0.458017	-0.00571485	0.279521
ENSMUSG00000000202	Btbd17	-0.00754644	0.804235	0.0247729	0.0216724	-0.0107841	0.325322
ENSMUSG00000000214	Th	-0.0588877	0.193067	-0.0209319	0.431458	-0.0310663	0.424134
ENSMUSG00000000223	Drp2	-0.010115	0.382487	-0.0581089	0.117793	-0.0065972	0.36418
ENSMUSG00000000244	Tspan32	-0.0104192	0.945423	-0.00682385	0.912577	-0.0660867	0.17808
ENSMUSG00000000247	Lhx2	0.0418678	0.403923	0.0149356	0.597836	0.0508053	0.174325
ENSMUSG00000000253	Gmpr	-0.0703161	0.572571	0.147602	0.104226	-0.686879	0.0404785
ENSMUSG00000000266	Mid2	0.00206868	0.313376	0.00832994	0.662933	0.010129	0.0134729
ENSMUSG00000000275	Trim25	0.171507	0.163987	-0.316457	0.0189081	0.09072	0.094752
ENSMUSG00000000276	Dgke	0.112005	0.422334	-0.52878	0.0834391	-0.322249	0.0519435
ENSMUSG00000000278	Scpep1	0.125333	0.21888	0.183249	0.103605	-0.344686	0.0438276
ENSMUSG00000000282	Mnt	0.166872	0.0638203	-0.296809	0.204863	-0.338512	0.0200002
ENSMUSG00000000295	Hddc2	0.120251	0.289216	0.159032	0.602614	-0.201728	0.135925
ENSMUSG00000000296	Tpd52l1	0.177149	0.13941	0.0809544	0.148202	-0.30554	0.103106
ENSMUSG00000000301	Pemt	0.159023	0.189631	0.00940349	0.934154	-0.471121	0.0308854
ENSMUSG00000000303	Cdh1	0.0921249	0.294712	-0.0829879	0.379297	-0.477549	0.0135174
ENSMUSG00000000305	Cdh4	0.0610264	0.428106	-0.0347768	0.734506	-0.143811	0.0327271
ENSMUSG00000000308	Ckmt1	0.120818	0.157907	-0.254097	0.327105	-0.500696	0.0648472
ENSMUSG00000000317	Bcl6b	0.100066	0.114535	-0.175588	0.210511	-0.216314	0.0056105
ENSMUSG00000000318	Clec10a	-0.0276474	0.0788912	0.0205108	0.661208	-0.0100086	0.5
ENSMUSG00000000320	Alox12	0.0807444	0.370242	0.011442	0.893065	-0.0979136	0.129341
ENSMUSG00000000325	Arvcf	0.0645583	0.188953	-0.201437	0.225921	-0.132422	0.314981
ENSMUSG00000000326	Comt	0.273496	0.122053	-0.00945577	0.831139	-0.255088	0.0688056
ENSMUSG00000000339	Rtca	0.190453	0.293308	0.0456659	0.63602	-0.555785	0.122019
ENSMUSG00000000340	Dbt	0.221405	0.144391	0.159723	0.570126	-0.239236	0.342096
ENSMUSG00000000346	Dazap2	0.238301	0.127548	-0.0951003	0.579315	-0.338636	0.030002
ENSMUSG00000000355	Mcts1	0.0380293	0.584293	0.153077	0.333292	-0.352112	0.0083298
ENSMUSG00000000365	Rnf17	0.0433663	0.496287	0.0734747	0.26426	-0.610626	0.012054
ENSMUSG00000000374	Trappc10	0.280066	0.100237	-0.382196	0.0559535	0.408346	0.124385
ENSMUSG00000000378	Ccm2	0.230651	0.0270966	-0.317464	0.0393283	-0.177275	0.105482
ENSMUSG00000000384	Tbrg4	0.101236	0.199415	-0.469337	0.0515088	-0.45163	0.0587597
ENSMUSG00000000399	Ndufa9	0.0580396	0.237024	-0.0773585	0.156513	-0.51537	0.0356727
ENSMUSG00000000402	Egfl6	-0.0495599	0.578813	0.0529001	0.344575	-0.147157	0.41438
ENSMUSG00000000409	Lck	0.0897851	0.439971	0.0994135	0.407752	-0.777433	0.00167305
ENSMUSG00000000411	Tssk3	0.00443546	0.939745	0.137122	0.206763	0.0730599	0.259291
ENSMUSG00000000416	Cttnbp2	0.116688	0.0823897	-0.0408907	0.180789	-0.0429695	0.015119
ENSMUSG00000000420	Galnt1	0.15261	0.312842	-0.0473165	0.531551	-0.247051	0.184672
ENSMUSG00000000439	Mkrn2	0.0805913	0.208817	-0.24074	0.249904	-0.391461	0.0345974
ENSMUSG00000000441	Raf1	0.151908	0.15718	-0.465701	0.147651	-0.27958	0.0634891
ENSMUSG00000000486	Sept1	0.00200913	0.973869	0.14977	0.20779	-0.0923677	0.321881
ENSMUSG00000000489	Pdgfb	0.0590559	0.188828	-0.0260284	0.509328	0.0263736	0.56135
ENSMUSG00000000530	Acvrl1	-0.0150035	0.409224	-0.0201746	0.0597971	-0.0467581	0.0328262
ENSMUSG00000000531	Grasp	0.30073	0.10245	-0.328381	0.0642129	-0.534248	0.0455172
ENSMUSG00000000532	Acvr1b	0.337688	0.0529813	-0.65037	0.0422216	-0.0842463	0.140128
ENSMUSG00000000538	Tom1l2	0.146832	0.0788051	-0.179729	0.0272445	0.0707247	0.0833563
ENSMUSG00000000544	Gpa33	0.234014	0.0400601	-0.00120957	0.993295	-0.732009	0.0265759
ENSMUSG00000000552	Zfp385a	0.0671519	0.423739	-0.364917	0.0783253	0.564337	0.120464
ENSMUSG00000000555	Itga5	0.23445	0.160714	-0.333084	0.0747361	-0.584814	0.00578817
ENSMUSG00000000561	Wdr77	0.0392061	0.71192	-0.302573	0.0735822	-0.855766	0.00515459
ENSMUSG00000000563	Atp5f1	0.136279	0.231542	0.0151072	0.770221	-0.223329	0.112683
ENSMUSG00000000567	Sox9	0.0173806	0.484242	0.0262932	0.151909	0.0333983	0.346146
ENSMUSG00000000568	Hnrnpd	0.154889	0.259333	0.00381476	0.955399	-1.26333	0.00183427
ENSMUSG00000000579	Dynlt1c	0.175308	0.265479	-0.0659649	0.169892	-0.317694	0.060024
ENSMUSG00000000581	C1d	0.130968	0.18919	0.173886	0.261244	-0.705663	0.0155136
ENSMUSG00000000594	Gm2a	0.170308	0.221735	-0.0103617	0.956252	-0.230296	0.0796506
ENSMUSG00000000600	Krit1	0.0893004	0.404049	-0.173059	0.190123	-0.209092	0.0462534
ENSMUSG00000000605	Clcn4	0.0974417	0.234928	-0.33136	0.0658703	-0.0527324	0.171249
ENSMUSG00000000627	Sema4f	-0.0101107	0.751321	-0.0535374	0.588313	-0.23275	0.00673304
ENSMUSG00000000628	Hk2	0.270715	0.10036	-0.547702	0.0402242	-0.830845	0.0539759
ENSMUSG00000000631	Myo18a	0.0533178	0.0646485	-0.190611	0.19577	-0.253	0.00198146
ENSMUSG00000000632	Sez6	-0.00826961	0.825149	0.018561	0.628203	0.00619414	0.541507
ENSMUSG00000000682	Cd52	-0.0475426	0.676947	-0.00549505	0.546303	-0.0438514	0.528508
ENSMUSG00000000686	Abhd15	-0.0283796	0.433925	-0.0597821	0.307002	-0.00742968	0.501396
ENSMUSG00000000693	Loxl3	0.0252585	0.774671	0.0443486	0.522967	-0.0903089	0.0290927
ENSMUSG00000000708	Kat2b	0.161418	0.21826	-0.26624	0.197105	-0.854284	0.043233
ENSMUSG00000000711	Rab5b	0.176181	0.136266	-0.308833	0.204809	0.0873829	0.121738
ENSMUSG00000000724	Cryba1	0.0190249	0.920448	-0.515499	0.114325	0.0116367	0.5
ENSMUSG00000000730	Dnmt3l	0.0269993	0.561607	0.0663942	0.189929	-0.76053	0.0500098
ENSMUSG00000000731	Aire	-0.0936975	0.530684	-0.0590472	0.460589	-0.118585	0.052713
ENSMUSG00000000732	Icosl	0.270688	0.0775374	-0.388001	0.0814695	-0.106374	0.0293842
ENSMUSG00000000738	Spg7	0.0505616	0.645388	0.278576	0.0356418	-0.44433	0.0644662
ENSMUSG00000000739	Sult5a1	0.0298012	0.776304	0.00175712	0.862494	-0.00910377	0.838663
ENSMUSG00000000740	Rpl13	0.0447634	0.457302	0.0501957	0.774291	-0.35569	0.0844219
ENSMUSG00000000743	Chmp1a	0.0553413	0.306928	-0.173004	0.09409	-0.249961	0.100968
ENSMUSG00000000751	Rpa1	0.117872	0.0848874	0.00405142	0.952864	-0.569339	0.0041459
ENSMUSG00000000753	Serpinf1	-0.0954938	0.655661	-0.0417236	0.692535	-0.113966	0.232577
ENSMUSG00000000759	Tubgcp3	0.0980657	0.372694	-0.125506	0.303943	-0.440765	0.0174629
ENSMUSG00000000776	Polr3d	0.227899	0.206208	-0.717168	0.0096797	-0.39091	0.109935
ENSMUSG00000000782	Tcf7	0.151781	0.252034	0.202731	0.199644	-0.562696	0.00609966
ENSMUSG00000000787	Ddx3x	0.0757078	0.540065	-0.172784	0.16304	-1.0709	0.0110624
ENSMUSG00000000791	Il12rb1	0.035949	0.748495	-0.149304	0.216165	-0.200193	0.0874474
ENSMUSG00000000792	Slc5a5	-0.0344559	0.813916	-0.0483399	0.409992	-0.215644	0.0739711
ENSMUSG00000000794	Kcnn3	0.0176891	0.359091	0.0214333	0.306084	0.00481043	0.444738
ENSMUSG00000000804	Usp32	0.251204	0.121748	-0.151798	0.120352	-0.400173	0.0513395
ENSMUSG00000000811	Txnrd3	0.112602	0.187905	-0.189777	0.0276826	-0.53846	0.0431787
ENSMUSG00000000817	Fasl	-0.0276025	0.571988	0.0321594	0.7349	0.0307428	0.566606
ENSMUSG00000000823	Zfp512b	0.150127	0.133921	-0.395613	0.174958	-0.113599	0.143393
ENSMUSG00000000826	Dnajc5	0.158131	0.129628	-0.399071	0.0158879	-0.0691478	0.462454
ENSMUSG00000000827	Tpd52l2	0.150828	0.238956	-0.149976	0.182759	-0.630466	0.00645442
ENSMUSG00000000838	Fmr1	0.0297299	0.806171	0.156191	0.140906	-0.772701	0.0196688
ENSMUSG00000000861	Bcl11a	0.00433843	0.680034	-0.00360287	0.5	-0.000130791	0.97472
ENSMUSG00000000869	Il4	0.344669	0.395242	-0.326165	0.0909356	-0.301124	0.155611
ENSMUSG00000000876	Pxmp4	0.146164	0.316629	0.0143258	0.895662	0.188611	0.0422584
ENSMUSG00000000881	Dlg3	0.200724	0.222868	-0.194349	0.0187019	-0.351625	0.0488523
ENSMUSG00000000884	Gnb1l	0.0723661	0.107809	-0.45478	0.0512319	-0.662641	0.00826137
ENSMUSG00000000901	Mmp11	0.118638	0.249966	0.0188602	0.861994	0.182881	0.07392
ENSMUSG00000000902	Smarcb1	0.0101816	0.349045	0.0978254	0.414937	-0.76575	0.00734297
ENSMUSG00000000903	Vpreb3	0.266568	0.434585	0.473376	0.360795	0.208964	0.215931
ENSMUSG00000000915	Hip1r	0.0193554	0.637114	0.053729	0.16704	-0.117876	0.0247348
ENSMUSG00000000916	Nsun5	-0.0237265	0.52718	-0.257092	0.0552417	-0.508176	0.0505586
ENSMUSG00000000934	Top1mt	0.113312	0.414741	-0.0917038	0.54766	-0.128953	0.419147
ENSMUSG00000000938	Hoxa10	0.363327	0.0654041	-0.293083	0.208774	0.155143	0.367666
ENSMUSG00000000948	Gm38393	0.0249641	0.84729	-0.37672	0.254434	0.0532957	0.284947
ENSMUSG00000000957	Mmp14	0.168666	0.137136	0.0525714	0.684162	-0.39782	0.165166
ENSMUSG00000000958	Slc7a7	0.1777	0.319492	-0.415743	0.0524115	-0.646783	0.0010087
ENSMUSG00000000959	Oxa1l	0.101172	0.389581	-0.215261	0.207444	-0.466115	0.0839341
ENSMUSG00000000976	Heatr6	0.112631	0.285746	-0.235247	0.247794	-0.269302	0.033284
ENSMUSG00000001016	Ilf2	0.117247	0.199436	-0.031404	0.658158	-0.346816	0.0857795
ENSMUSG00000001017	Chtop	0.0897807	0.383361	-0.4773	0.0609438	-1.01418	0.0140977
ENSMUSG00000001018	Snapin	0.214577	0.0608165	-0.0798432	0.614843	-0.319172	0.0478857
ENSMUSG00000001025	S100a6	-0.275145	0.0503084	0.0314226	0.856633	-0.1632	0.248167
ENSMUSG00000001029	Icam2	0.0118353	0.66298	-0.0359947	0.778594	0.000757246	0.985223
ENSMUSG00000001034	Mapk7	0.203739	0.212519	-0.746404	0.0377973	-0.29403	0.123559
ENSMUSG00000001036	Epn2	0.110788	0.293932	-0.601615	0.0546726	-0.500384	0.0237247
ENSMUSG00000001039	B9d1	0.0299639	0.794196	0.0696609	0.409498	-0.364708	0.0957291
ENSMUSG00000001052	Sec24b	0.286149	0.0488683	-0.410572	0.127341	-0.557079	0.0570274
ENSMUSG00000001053	N4bp3	0.287037	0.0115857	-0.851058	0.00122806	-0.872605	0.0106739
ENSMUSG00000001054	Rmnd5b	0.263677	0.0821502	-0.527356	0.113535	-0.729041	0.0498283
ENSMUSG00000001056	Nhp2	0.0773967	0.04685	0.220373	0.447099	-0.393329	0.0438346
ENSMUSG00000001062	Vps9d1	0.0708776	0.258849	-0.297779	0.0649541	-0.169403	0.0116233
ENSMUSG00000001065	Zfp276	0.0423404	0.415548	-0.146641	0.338812	0.071585	0.162668
ENSMUSG00000001076	C1ql4	-0.00344684	0.973952	0.0485481	0.167648	-0.128154	0.110734
ENSMUSG00000001082	Mfsd10	0.0610312	0.472791	-0.142587	0.464028	-0.0850272	0.473913
ENSMUSG00000001089	Luzp1	0.207635	0.0401989	-0.955661	0.0207552	-0.26714	0.0563912
ENSMUSG00000001095	Slc13a2	0.017288	0.810714	-0.0927661	0.33344	-0.200113	0.136129
ENSMUSG00000001098	Kctd10	0.0845537	0.300091	-0.186183	0.335215	-0.234288	0.0802036
ENSMUSG00000001100	Poldip2	0.155095	0.180159	-0.143257	0.332362	-0.534048	0.0231983
ENSMUSG00000001105	Ift20	0.0950633	0.369682	0.364381	0.278997	-0.201165	0.208219
ENSMUSG00000001120	Pcbp3	0.0501737	0.704492	0.0528488	0.82218	-0.625022	0.0672434
ENSMUSG00000001123	Lgals9	-0.0309126	0.770112	-0.0360885	0.675492	0.0707855	0.529984
ENSMUSG00000001127	Araf	0.15793	0.192675	-0.501144	0.0450389	-0.241147	0.0480402
ENSMUSG00000001128	Cfp	0.146689	0.230883	-0.0177011	0.874198	0.191841	0.111781
ENSMUSG00000001131	Timp1	0.0415032	0.563217	0.0946069	0.173085	-0.846591	0.0740995
ENSMUSG00000001134	Uxt	0.0700793	0.655244	0.0314932	0.798808	-0.446928	0.0914809
ENSMUSG00000001138	Cnnm3	0.233831	0.11859	-0.301523	0.0910876	0.180104	0.0755352
ENSMUSG00000001143	Lman2l	-0.0400936	0.401643	-0.253092	0.191911	-0.286165	0.00421244
ENSMUSG00000001150	Mcm3ap	0.105923	0.162594	-0.388956	0.0316025	-0.472568	0.0218455
ENSMUSG00000001151	Pcnt	0.0989134	0.339265	-0.216051	0.257767	-0.639414	0.0241914
ENSMUSG00000001156	Mxd1	0.0772007	0.383232	-0.215267	0.032196	0.405177	0.0339713
ENSMUSG00000001157	Gmcl1	0.0326236	0.729993	0.361617	0.0678456	-0.0675786	0.447726
ENSMUSG00000001158	Snrnp27	0.0740459	0.459837	0.140683	0.204118	-0.781981	0.0472083
ENSMUSG00000001166	Oas1c	0.209706	0.277094	-0.0326553	0.828048	-0.120938	0.283648
ENSMUSG00000001173	Ocrl	0.100648	0.376408	0.0219784	0.868187	-0.37943	0.0715942
ENSMUSG00000001175	Calm1	0.101189	0.521365	0.0398695	0.324948	-0.643217	0.0150585
ENSMUSG00000001211	Agpat3	0.167078	0.324916	-0.0874401	0.118118	-0.458108	0.0533288
ENSMUSG00000001227	Sema6b	0.112425	0.380494	-0.178969	0.125577	-0.0635079	0.303538
ENSMUSG00000001228	Uhrf1	0.132109	0.27549	-0.0466019	0.685275	-0.814213	0.0129071
ENSMUSG00000001229	Dpp9	0.0473278	0.748062	-0.181237	0.188702	-0.121436	0.218137
ENSMUSG00000001240	Ramp2	0.0908615	0.140254	-0.0440394	0.498602	-0.305199	0.048752
ENSMUSG00000001247	Lsr	0.115522	0.201914	-0.225823	0.285305	0.0241649	0.467315
ENSMUSG00000001248	Gramd1a	0.15394	0.211878	-0.432588	0.01464	-0.163265	0.164308
ENSMUSG00000001249	Hpn	-0.0170645	0.725957	-0.0536092	0.622149	-0.134819	0.292816
ENSMUSG00000001270	Ckb	0.0465895	0.434159	0.000461271	0.993404	-0.45251	0.0175565
ENSMUSG00000001280	Sp1	0.0747126	0.583951	-0.943404	0.0828914	-0.643777	0.0200387
ENSMUSG00000001281	Itgb7	0.106173	0.531206	-0.124603	0.331935	-0.485569	0.0236442
ENSMUSG00000001285	Myg1	0.0944521	0.155594	0.0284664	0.722332	-0.529709	0.0375868
ENSMUSG00000001288	Rarg	0.206659	0.0379573	-0.90847	0.0309075	0.0121266	0.806338
ENSMUSG00000001289	Pfdn5	0.0192049	0.533676	0.184495	0.496174	-0.388532	0.141976
ENSMUSG00000001300	Efnb2	0.0898695	0.0753643	-0.144845	0.108411	1.11704	0.0671519
ENSMUSG00000001305	Rrp15	0.135617	0.191694	-0.318226	0.12351	-0.687731	0.0164132
ENSMUSG00000001313	Rnd2	0.0439816	0.499878	-0.0577655	0.330697	-0.787451	0.0139997
ENSMUSG00000001323	Srr	0.142834	0.351895	0.000304731	0.996771	0.215482	0.0765098
ENSMUSG00000001333	Sync	-0.0310324	0.792947	-0.0712679	0.071996	-0.0543834	0.193142
ENSMUSG00000001334	Fndc5	-0.0124926	0.596837	-0.0283669	0.748347	-0.0948317	0.193193
ENSMUSG00000001348	Acp5	0.0573884	0.0512239	0.0403275	0.605126	-0.235839	0.246209
ENSMUSG00000001349	Cnn1	-0.0231383	0.409224	-0.108741	0.303678	0.142065	0.0560336
ENSMUSG00000001366	Fbxo9	0.11844	0.278069	-0.0586456	0.326141	-0.2132	0.167395
ENSMUSG00000001376	Vps50	0.0729948	0.54661	-0.26281	0.0333704	-0.789398	0.00258601
ENSMUSG00000001380	Hars	0.142681	0.159716	0.0149369	0.390487	-0.165367	0.304475
ENSMUSG00000001383	Zmat2	0.0848616	0.118781	-0.107785	0.290973	-0.235233	0.466743
ENSMUSG00000001403	Ube2c	0.0962537	0.400924	-0.168851	0.117236	-0.76961	0.0273023
ENSMUSG00000001415	Smg5	0.188426	0.0490061	-0.563907	0.0127264	-0.402276	0.0438367
ENSMUSG00000001416	Cct3	0.113155	0.159696	-0.0884447	0.34033	-0.695393	0.0514919
ENSMUSG00000001418	Glmp	0.0961183	0.138272	-0.130071	0.252852	-0.375089	0.0626768
ENSMUSG00000001419	Mef2d	0.189086	0.160287	-0.535532	0.0821141	-0.440339	0.0779192
ENSMUSG00000001420	Tmem79	0.163054	0.26594	-0.118757	0.703928	0.368315	0.126705
ENSMUSG00000001424	Snd1	0.0636203	0.498282	0.0609987	0.54796	-0.423084	0.0314382
ENSMUSG00000001435	Col18a1	0.103075	0.113568	-0.00929811	0.927495	-0.155432	0.183806
ENSMUSG00000001436	Slc19a1	0.155827	0.18434	-0.231927	0.180377	-0.323504	0.0756615
ENSMUSG00000001440	Kpnb1	0.108511	0.203788	-0.133316	0.169408	-0.816369	0.0140746
ENSMUSG00000001441	Npepps	0.15806	0.185955	0.00808714	0.968743	-0.60435	0.0237314
ENSMUSG00000001444	Tbx21	0.15061	0.152052	-0.0540555	0.356273	-0.02692	0.803317
ENSMUSG00000001445	Mrpl10	0.154121	0.00622064	-0.0277463	0.613243	-0.382784	0.057812
ENSMUSG00000001467	Cyp51	0.193879	0.132655	-0.342779	0.0183599	-0.644724	0.00818481
ENSMUSG00000001472	Tcf25	0.102137	0.33552	-0.0787391	0.495914	-0.443977	0.0304398
ENSMUSG00000001473	Tubb6	0.111241	0.375118	-0.120947	0.339973	0.0996969	0.186771
ENSMUSG00000001482	Def8	0.161367	0.114029	-0.57102	0.0637347	-0.506948	0.0448241
ENSMUSG00000001493	Meox1	-0.0304905	0.705942	0.0506789	0.5	-0.0537572	0.305614
ENSMUSG00000001497	Pax9	0.00228713	0.939745	-0.00775567	0.5	-0.0191839	0.210207
ENSMUSG00000001504	Irx2	0.145454	0.474081	-0.161845	0.0207628	0.387079	0.0388531
ENSMUSG00000001506	Col1a1	-0.0219015	0.502188	-0.00265761	0.911906	-0.010526	0.732561
ENSMUSG00000001507	Itga3	0.133236	0.256433	-0.121445	0.352536	-0.366116	0.0316816
ENSMUSG00000001508	Sgca	-0.00934331	0.75189	-0.0911878	0.256298	0.0158284	0.510572
ENSMUSG00000001510	Dlx3	0.0244739	0.579459	0.0103472	0.796503	0.537362	0.115891
ENSMUSG00000001517	Foxm1	-0.017657	0.574092	-0.448727	0.090125	-0.363272	0.0306057
ENSMUSG00000001518	Itfg2	0.127101	0.0956321	-0.555456	0.0131522	-0.842531	0.0084382
ENSMUSG00000001520	Nrip2	0.0458196	0.197482	-0.0980501	0.0108747	0.0187746	0.172841
ENSMUSG00000001521	Tulp3	0.218566	0.183928	-0.227393	0.0981194	-0.079603	0.340617
ENSMUSG00000001524	Gtf2h4	0.130894	0.266876	0.00432667	0.918011	-0.414692	0.0248769
ENSMUSG00000001525	Tubb5	0.122104	0.358378	-0.16449	0.169113	-0.703293	0.0245477
ENSMUSG00000001542	Ell2	0.16478	0.210742	-0.044332	0.682338	-0.140898	0.277793
ENSMUSG00000001552	Jup	0.114626	0.171589	-0.101055	0.188205	-0.459871	0.053942
ENSMUSG00000001555	Fkbp10	0.0061025	0.967552	-0.0730647	0.0513049	-0.0765312	0.34448
ENSMUSG00000001558	Klhl10	0.00841008	0.880102	0.0841712	0.593027	-0.0287576	0.758401
ENSMUSG00000001566	Mnx1	0.157428	0.219322	0.0246663	0.758395	0.00873611	0.874093
ENSMUSG00000001569	Nom1	0.125875	0.183418	-0.368561	0.0543123	-0.263133	0.064938
ENSMUSG00000001576	Ergic1	0.0868953	0.373731	0.0105257	0.975086	-0.0519275	0.486255
ENSMUSG00000001583	Tnk1	-0.12678	0.37858	-0.0222366	0.907035	-0.0870525	0.04255
ENSMUSG00000001588	Acap1	-0.0450581	0.6138	-0.0269097	0.842225	-0.207519	0.13982
ENSMUSG00000001604	Tcea3	0.194542	0.105725	0.23049	0.261542	-0.793792	0.0162368
ENSMUSG00000001627	Ifrd1	0.151283	0.161123	-0.859273	0.0376234	-1.45156	0.000809946
ENSMUSG00000001630	Stk38l	0.130207	0.412209	-0.361138	0.061093	-0.0646189	0.517951
ENSMUSG00000001632	Brpf1	0.14739	0.212857	-0.506837	0.00625952	0.0990208	0.0954761
ENSMUSG00000001642	Akr1b3	0.0720553	0.0361009	-0.0627962	0.225788	-0.20485	0.0951474
ENSMUSG00000001655	Hoxc13	0.159013	0.157228	-0.297658	0.0605526	1.05361	0.0460317
ENSMUSG00000001656	Hoxc11	0.314522	0.0850184	-0.207384	0.229938	0.10666	0.00699614
ENSMUSG00000001657	Hoxc8	0.0568785	0.422162	0.0379348	0.526303	0.03546	0.128594
ENSMUSG00000001661	Hoxc6	0.163173	0.278939	-0.00427585	0.967659	0.667999	0.180046
ENSMUSG00000001663	Gstt1	0.112602	0.387011	-0.0150542	0.923325	-0.0983919	0.166704
ENSMUSG00000001665	Gstt3	-0.0829748	0.624667	-0.0892567	0.361741	-0.276479	0.0646066
ENSMUSG00000001666	Ddt	0.00443591	0.56514	0.452533	0.28722	-0.249569	0.333433
ENSMUSG00000001670	Tat	0.0467211	0.283138	-0.0416447	0.506731	-0.00856442	0.794583
ENSMUSG00000001672	Marveld3	0.00333156	0.868723	-0.0136164	0.464457	-0.06323	0.119744
ENSMUSG00000001674	Ddx18	0.0948315	0.242693	-0.102278	0.326801	-0.726521	0.0160299
ENSMUSG00000001687	Ubl3	0.10779	0.491025	-0.525564	0.0482899	0.0448329	0.342416
ENSMUSG00000001700	Gramd3	0.0812782	0.0527218	-0.0593182	0.130353	-0.0236046	0.288084
ENSMUSG00000001707	Eef1e1	0.219914	0.146328	-0.294099	0.101255	-0.591951	0.0108378
ENSMUSG00000001729	Akt1	0.0685543	0.209242	-0.230069	0.282908	-0.386808	0.122933
ENSMUSG00000001739	Cldn15	0.00876845	0.897166	0.0980689	0.245542	0.190788	0.103627
ENSMUSG00000001741	Il16	-0.0147465	0.136534	0.00976968	0.5	0.00165202	0.699969
ENSMUSG00000001750	Tcirg1	-0.0145798	0.891541	-0.106396	0.530966	-0.142938	0.0713654
ENSMUSG00000001751	Naglu	0.124164	0.34072	-0.0404895	0.393609	0.128461	0.31205
ENSMUSG00000001755	Coasy	0.100729	0.06151	-0.0829422	0.496974	-0.433687	0.109516
ENSMUSG00000001761	Smo	0.0338246	0.745011	-0.290167	0.109881	-0.266529	0.0348894
ENSMUSG00000001763	Tspan33	0.084915	0.17225	-0.185866	0.146989	-0.0879112	0.245481
ENSMUSG00000001767	Crnkl1	0.163615	0.0615856	-0.0468063	0.361507	-0.630611	0.111276
ENSMUSG00000001768	Rin2	-0.0232545	0.238558	-0.0189684	0.343565	-0.0142844	0.53669
ENSMUSG00000001774	Chordc1	0.13432	0.235427	-0.0096728	0.898571	-0.64573	0.0088867
ENSMUSG00000001783	Rtcb	0.132516	0.0251339	-0.171597	0.069804	-0.377162	0.0334021
ENSMUSG00000001785	Pwp1	0.0860156	0.502887	-0.0733088	0.673052	-0.595695	0.0198951
ENSMUSG00000001786	Fbxo7	0.129482	0.0948972	-0.458323	0.0835491	-0.362726	0.106549
ENSMUSG00000001794	Capns1	0.117346	0.358965	-0.0634016	0.375504	-0.146151	0.114653
ENSMUSG00000001802	Lrp3	0.117078	0.0259801	-0.0659756	0.222954	-0.113291	0.0555636
ENSMUSG00000001819	Hoxd13	0.0573175	0.64929	-0.0499598	0.738991	0.208207	0.0183626
ENSMUSG00000001827	Folr1	0.0178	0.782513	-0.308825	0.0519197	-0.756322	0.0153284
ENSMUSG00000001829	Clpb	0.0627166	0.494415	0.00271751	0.933071	-0.461851	0.0242164
ENSMUSG00000001833	Sept7	0.115319	0.332584	0.302689	0.0543047	-0.23526	0.00673792
ENSMUSG00000001844	Zdhhc4	0.0477696	0.71871	-0.18679	0.13723	0.230429	0.310956
ENSMUSG00000001847	Rac1	0.0633846	0.277251	-0.114404	0.400671	-0.622942	0.0327441
ENSMUSG00000001855	Nup214	0.0838726	0.138031	-0.269774	0.0718881	-0.376948	0.0595556
ENSMUSG00000001864	Aif1l	-0.0259538	0.70676	-0.0798816	0.383607	-0.221179	0.0463474
ENSMUSG00000001870	Ltbp1	0.00923889	0.917124	0.0651847	0.488057	-0.0422811	0.0891436
ENSMUSG00000001891	Ugp2	0.20575	0.193998	0.0537939	0.441173	-0.619933	0.0120491
ENSMUSG00000001901	Kcnh6	-0.0691052	0.263691	-0.0360645	0.104779	-0.0172449	0.652605
ENSMUSG00000001909	Trmt1	0.131509	0.113141	-0.199288	0.0850661	-0.225132	0.0841453
ENSMUSG00000001910	Nacc1	0.141502	0.20389	-0.192336	0.225244	-0.291247	0.0923478
ENSMUSG00000001911	Nfix	0.0833593	0.399625	0.00681242	0.948359	-0.00910412	0.752193
ENSMUSG00000001918	Slc1a5	0.131989	0.302079	-0.217302	0.26032	-0.658684	0.0136214
ENSMUSG00000001924	Uba1	0.113248	0.227793	-0.227652	0.371683	-0.322736	0.0287695
ENSMUSG00000001930	Vwf	0.0365844	0.500273	0.0124677	0.500412	-0.0980855	0.000217953
ENSMUSG00000001942	Siae	0.0340559	0.562516	-0.00500022	0.927784	-0.128098	0.0438718
ENSMUSG00000001943	Vsig2	-0.0595693	0.394912	0.022809	0.618544	-0.0768484	0.115983
ENSMUSG00000001946	Esam	0.0149026	0.824527	-0.0918221	0.404565	-0.02456	0.295103
ENSMUSG00000001948	Spa17	0.34984	0.295528	0.554991	0.150567	0.433895	0.350968
ENSMUSG00000001962	Fam50a	0.22452	0.156568	-0.0816105	0.0519784	-0.326921	0.212345
ENSMUSG00000001964	Emd	0.0568483	0.742932	-0.200083	0.496769	-0.517025	0.0132591
ENSMUSG00000001983	Taco1	0.211553	0.344055	-0.124936	0.538232	0.375941	0.110041
ENSMUSG00000001985	Grik3	0.0760909	0.4739	-0.200202	0.30042	-0.237674	0.0283218
ENSMUSG00000001988	Npas1	-0.0441415	0.469637	-0.21628	0.0531327	0.0454984	0.346146
ENSMUSG00000001995	Sipa1l2	0.220148	0.0947876	-0.453664	0.0263828	-0.443267	0.0305371
ENSMUSG00000001998	Ap4e1	-0.114539	0.0798503	-0.24751	0.172154	-0.103096	0.101752
ENSMUSG00000001999	Blvra	0.185358	0.242203	-0.100635	0.21229	-0.416669	0.0462221
ENSMUSG00000002006	Pdzd4	0.135401	0.102262	-0.185397	0.258735	-0.627324	0.00926067
ENSMUSG00000002010	Idh3g	0.00271196	0.974426	-0.10574	0.494731	-0.484294	0.0820085
ENSMUSG00000002012	Pnck	0.0178409	0.88799	0.0690102	0.67126	-0.42884	0.155736
ENSMUSG00000002014	Ssr4	-0.0175284	0.851698	-0.0431351	0.27834	-0.633667	0.0249069
ENSMUSG00000002015	Bcap31	0.0869934	0.311984	-0.176525	0.284791	-0.644356	0.00972347
ENSMUSG00000002017	Fam98a	0.0526533	0.806357	-0.566639	0.0176176	-0.166208	0.222321
ENSMUSG00000002020	Ltbp2	-0.000427177	0.983137	-0.00108736	0.897772	0.0134068	0.117687
ENSMUSG00000002028	Kmt2a	0.157011	0.0563563	-0.19522	0.0931559	0.0109832	0.863606
ENSMUSG00000002031	Ift46	0.0666496	0.596105	-0.0708013	0.232805	-0.609778	0.014529
ENSMUSG00000002032	Tmem25	0.0526657	0.133863	0.071342	0.16913	-0.0370668	0.751248
ENSMUSG00000002033	Cd3g	0.0580036	0.60276	0.248726	0.0721608	-0.154046	0.502978
ENSMUSG00000002043	Trappc6a	0.0751732	0.623059	0.153459	0.383185	-0.0169021	0.802403
ENSMUSG00000002052	Supt6	0.115668	0.419273	-0.231575	0.165112	0.0740265	0.353262
ENSMUSG00000002055	Spag5	0.119548	0.0870407	-0.125859	0.488011	-0.0990496	0.182895
ENSMUSG00000002058	Unc119	0.0207871	0.707293	0.0119557	0.859603	-0.809539	0.025913
ENSMUSG00000002059	Rab34	0.249145	0.0449178	0.074605	0.681422	-0.417885	0.199327
ENSMUSG00000002064	Sdf2	0.0887333	0.278506	-0.584848	0.0122095	-0.744933	0.0646159
ENSMUSG00000002068	Ccne1	0.176389	0.0840524	-0.337621	0.0698272	-0.538547	0.0152325
ENSMUSG00000002076	Hsf2bp	0.147813	0.152428	-0.13511	0.329339	-0.509362	0.0474442
ENSMUSG00000002083	Bbc3	0.0994036	0.250764	-0.811586	0.00198587	0.914273	0.084857
ENSMUSG00000002100	Mybpc3	0.0347921	0.47685	0.00100395	0.985945	-0.00544928	0.501396
ENSMUSG00000002102	Psmc3	0.0631733	0.142565	-0.0692568	0.512952	-0.413978	0.0663369
ENSMUSG00000002103	Acp2	0.0266258	0.7281	-0.256518	0.0463144	-0.220404	0.0925845
ENSMUSG00000002104	Rapsn	0.0534861	0.722792	0.058054	0.580299	-0.332326	0.0416156
ENSMUSG00000002105	Slc39a13	0.0836559	0.328141	0.042528	0.141769	-0.206504	0.0993301
ENSMUSG00000002107	Celf2	0.0258225	0.62514	0.0315455	0.26308	-0.0263896	0.0320886
ENSMUSG00000002108	Nr1h3	0.183941	0.1054	0.0782247	0.696869	-0.0293827	0.696619
ENSMUSG00000002109	Ddb2	0.247662	0.379922	-0.0285153	0.90343	-0.298427	0.0194803
ENSMUSG00000002111	Spi1	0.133606	0.117905	0.345228	0.0934051	-0.182807	0.323235
ENSMUSG00000002129	Sf3a1	0.0986696	0.329082	-0.244609	0.173219	-0.884773	0.0429243
ENSMUSG00000002147	Stat6	0.178307	0.0430751	-0.184536	0.181187	-0.333411	0.0772934
ENSMUSG00000002190	Clgn	0.137823	0.483796	0.120456	0.275112	-0.091691	0.331278
ENSMUSG00000002204	Napsa	0.00749455	0.889918	0.0585785	0.651075	-0.0742358	0.253592
ENSMUSG00000002205	Vrk3	-0.0155241	0.878224	-0.154577	0.144585	-0.58253	0.00330858
ENSMUSG00000002210	Smg9	0.108719	0.355455	-0.311694	0.122895	-0.573102	0.0273764
ENSMUSG00000002221	Paxip1	0.209524	0.147206	-0.0163083	0.905502	-0.347707	0.100244
ENSMUSG00000002222	Rmnd5a	0.157658	0.263806	-0.158905	0.260755	-0.0980154	0.543669
ENSMUSG00000002227	Mov10	0.115853	0.339343	0.0319276	0.806164	-0.0539812	0.26573
ENSMUSG00000002228	Ppm1j	0.206499	0.176778	-0.163133	0.306817	-0.6489	0.00254623
ENSMUSG00000002233	Rhoc	0.175235	0.273744	0.0155712	0.437817	-1.05614	0.00968045
ENSMUSG00000002249	Tead3	0.070561	0.214286	-0.0607754	0.427964	0.114318	0.0943169
ENSMUSG00000002250	Ppard	0.111233	0.22608	-0.179446	0.0719805	0.397164	0.21891
ENSMUSG00000002257	Def6	0.164097	0.0136983	-0.53063	0.0419511	0.253293	0.176298
ENSMUSG00000002265	Peg3	0.0510249	0.320081	-0.0194282	0.627587	-0.10266	0.230345
ENSMUSG00000002266	Zim1	0.022042	0.342844	-0.0114333	0.102296	-0.00444515	0.295103
ENSMUSG00000002274	Metrn	0.0231116	0.0280227	0.0539604	0.738374	-0.267071	0.0930765
ENSMUSG00000002279	Lmf1	0.0437684	0.503785	-0.0306176	0.161293	-0.15991	0.0414373
ENSMUSG00000002280	Ciao3	0.163006	0.157792	-0.446385	0.00951673	-0.416857	0.00528239
ENSMUSG00000002289	Angptl4	0.169181	0.31926	-0.457534	0.0379785	-0.495002	0.0723829
ENSMUSG00000002297	Dbf4	0.165433	0.321812	-0.277837	0.135076	-0.293867	0.0543834
ENSMUSG00000002307	Daxx	0.198129	0.036879	-0.567075	0.00401777	-0.283626	0.0555148
ENSMUSG00000002308	Cd320	0.0862669	0.278884	-0.203076	0.0885078	-0.800434	0.0522514
ENSMUSG00000002319	Ipo4	0.0315973	0.371633	-0.156098	0.219222	-0.203658	0.184118
ENSMUSG00000002320	Tm9sf1	0.064667	0.12911	-0.418379	0.268154	-0.034641	0.760299
ENSMUSG00000002324	Rec8	0.178593	0.15113	0.0129544	0.81691	-0.650248	0.00122015
ENSMUSG00000002325	Irf9	0.308083	0.0477975	-0.321946	0.183327	-0.0989306	0.0214812
ENSMUSG00000002326	Gmpr2	-0.128233	0.268095	-0.121674	0.229185	-0.146507	0.0267887
ENSMUSG00000002329	Mdp1	0.137106	0.362085	-0.144492	0.0792724	-0.485548	0.0568148
ENSMUSG00000002332	Dhrs1	-0.0311357	0.575726	0.0664964	0.499984	-0.276587	0.0176553
ENSMUSG00000002341	Ncan	-0.0521993	0.623568	0.00802111	0.756467	-0.0629053	0.161421
ENSMUSG00000002342	Tmem161a	0.152141	0.175566	-0.160079	0.152161	-0.208257	0.310648
ENSMUSG00000002343	Armc6	0.138858	0.157592	-0.345501	0.00476152	-0.367134	0.0293135
ENSMUSG00000002345	Borcs8	-0.0552961	0.590632	-0.0304718	0.765058	-0.261822	0.0196064
ENSMUSG00000002346	Slc25a42	0.14042	0.309988	-0.214379	0.141495	0.767165	0.134267
ENSMUSG00000002365	Snx9	0.144514	0.254762	0.177774	0.310792	-0.291597	0.147631
ENSMUSG00000002372	Ranbp3	0.14004	0.10502	-0.914154	0.0202663	-0.564368	0.0779778
ENSMUSG00000002379	Ndufa11	-0.0556453	0.117919	0.167793	0.571488	-0.133102	0.242813
ENSMUSG00000002384	Bmp8b	0.0673292	0.0930124	-0.0827009	0.146484	-0.0170412	0.0862127
ENSMUSG00000002393	Nr2f6	0.0406272	0.763756	-0.0968645	0.475707	-0.46777	0.0227079
ENSMUSG00000002395	Use1	0.0624893	0.203997	0.168082	0.436472	-0.596043	0.0561333
ENSMUSG00000002396	Ocel1	0.00762103	0.883481	-0.110193	0.408829	-0.289134	0.151465
ENSMUSG00000002409	Dyrk1b	0.135894	0.203608	-0.4627	0.0202949	0.246002	0.478679
ENSMUSG00000002413	Braf	0.0287071	0.727881	-0.169933	0.107459	-0.168111	0.0961091
ENSMUSG00000002416	Ndufb2	-0.0359971	0.775274	0.022106	0.870238	-0.0622961	0.338378
ENSMUSG00000002428	Hltf	0.0630944	0.609486	-0.306699	0.0812892	-0.446994	0.00998193
ENSMUSG00000002455	Prpf6	0.128815	0.146567	-0.0840756	0.347243	-0.529397	0.0336417
ENSMUSG00000002458	Rgs19	0.106604	0.538612	-0.0507153	0.257924	-0.701969	0.0341497
ENSMUSG00000002459	Rgs20	0.0573291	0.260526	0.0013519	0.975673	-0.0311973	0.14041
ENSMUSG00000002475	Abhd3	0.149005	0.250264	-0.10393	0.35523	-0.143707	0.10519
ENSMUSG00000002477	Snrpd1	0.068306	0.398838	0.0751068	0.560991	-1.05309	0.00906462
ENSMUSG00000002486	Tchp	0.0322614	0.391789	-0.443163	0.0707068	0.0566863	0.616028
ENSMUSG00000002489	Tiam1	0.0867635	0.141907	0.139466	0.221292	-0.458605	0.0212896
ENSMUSG00000002496	Tsc2	-0.00170607	0.987792	-0.131901	0.514374	-0.0791844	0.387301
ENSMUSG00000002500	Rpl3l	0.0231479	0.827578	0.000225472	0.997545	-0.284984	0.102961
ENSMUSG00000002504	Slc9a3r2	0.0219855	0.690228	-0.00375489	0.956582	-0.933963	0.0012562
ENSMUSG00000002524	Puf60	0.156083	0.0169577	-0.447925	0.0426919	-1.36429	0.0185408
ENSMUSG00000002546	Golga2	0.179876	0.115148	-0.54789	0.0456072	-0.111819	0.32951
ENSMUSG00000002550	Uck1	0.208829	0.241457	-0.595498	0.0869432	-0.0471284	0.599934
ENSMUSG00000002578	Ikzf4	-0.00767345	0.909088	-0.0492162	0.569815	0.00304919	0.898037
ENSMUSG00000002580	Mien1	-0.0633956	0.653209	-0.00568328	0.966195	-0.284936	0.184185
ENSMUSG00000002602	Axl	-0.0118435	0.893976	-0.0302413	0.458017	-0.0480567	0.232856
ENSMUSG00000002603	Tgfb1	0.182678	0.243993	0.00371232	0.973769	-0.366579	0.0820284
ENSMUSG00000002608	Ccdc97	0.138383	0.398836	-0.412681	0.0320409	0.0664499	0.269733
ENSMUSG00000002617	Zfp40	0.0551114	0.364541	-0.160757	0.025926	-0.103459	0.0298959
ENSMUSG00000002625	Akap8l	0.187891	0.113694	-0.00259459	0.96822	-0.112545	0.220779
ENSMUSG00000002633	Shh	0.00270409	0.974592	-0.0421412	0.29528	0.0585866	0.227401
ENSMUSG00000002635	Pdcd2l	0.151553	0.0855973	-0.0834358	0.0461549	-0.652469	0.0379534
ENSMUSG00000002658	Gtf2f1	0.0700915	0.194052	-0.253692	0.192328	-0.0395617	0.846725
ENSMUSG00000002660	Clpp	0.00379503	0.834438	-0.0827233	0.597275	-0.919839	0.0184735
ENSMUSG00000002661	Alkbh7	0.113899	0.319173	-0.0808283	0.523138	-1.21016	0.0855571
ENSMUSG00000002664	Pspn	-0.163807	0.356495	-0.215489	0.508098	-0.0963231	0.587648
ENSMUSG00000002668	Dennd1c	-0.00987014	0.900341	-0.0148146	0.85571	-0.116565	0.0475213
ENSMUSG00000002679	Med6	0.13747	0.317547	-0.348423	0.102487	-0.713125	0.0813978
ENSMUSG00000002688	Prkd1	-0.0296067	0.59229	-0.00135592	0.984435	-0.0482479	0.532884
ENSMUSG00000002718	Cse1l	0.0837296	0.425946	0.0979108	0.15748	-0.87694	0.0287176
ENSMUSG00000002728	Naa20	0.230646	0.165984	-0.552648	0.0917475	-0.550557	0.0265956
ENSMUSG00000002731	Prkra	0.0886141	0.593618	0.282355	0.212213	-0.741935	0.0106773
ENSMUSG00000002732	Fkbp7	-0.0619709	0.0604059	-0.0150476	0.925576	-0.183172	0.135469
ENSMUSG00000002733	Plekha3	0.261906	0.206777	-0.294748	0.141887	0.071735	0.22059
ENSMUSG00000002741	Ykt6	0.0873188	0.0396665	-0.261483	0.0135129	-0.312659	0.0566941
ENSMUSG00000002748	Baz1b	0.138032	0.291789	-0.607061	0.0563187	-0.30075	0.0594864
ENSMUSG00000002763	Pex6	0.125512	0.139196	0.126746	0.299111	0.451694	0.038955
ENSMUSG00000002767	Mrpl2	0.126131	0.0478131	0.086301	0.59187	-0.545998	0.0424442
ENSMUSG00000002768	Mea1	0.048409	0.409343	0.165463	0.413205	-0.840557	0.0669506
ENSMUSG00000002769	Gnmt	-0.165532	0.147501	0.230994	0.314561	-0.285875	0.237787
ENSMUSG00000002771	Grin2d	0.0204501	0.878463	-0.0680139	0.280963	-0.0377298	0.0418397
ENSMUSG00000002778	Kdelr1	0.0655608	0.393133	-0.0654459	0.667804	-0.34285	0.0335638
ENSMUSG00000002781	Tmem143	0.0690894	0.359232	-0.0542936	0.664538	-0.177537	0.0134228
ENSMUSG00000002791	Pdxk-ps	-0.022554	0.5	0.0239196	0.627898	0.00402998	0.91299
ENSMUSG00000002797	Ggct	0.136691	0.320677	0.0523579	0.644078	-0.399287	0.119342
ENSMUSG00000002799	Jag2	0.0374771	0.662744	-0.132476	0.0689263	-0.0937187	0.0353661
ENSMUSG00000002803	Btbd6	0.198113	0.244087	-0.297889	0.0986287	0.0542191	0.34039
ENSMUSG00000002804	Nudt14	-0.168734	0.0507168	-0.0713204	0.665452	-0.886607	0.0179147
ENSMUSG00000002808	Epdr1	0.140358	0.172921	-0.181229	0.358616	-0.159543	0.17761
ENSMUSG00000002812	Flii	0.0303398	0.763414	-0.0917093	0.552364	-0.355073	0.0192616
ENSMUSG00000002814	Top3a	0.292368	0.207591	-0.416129	0.184973	-0.11319	0.251351
ENSMUSG00000002820	Atg4d	0.262672	0.0104814	-0.355143	0.0436379	-0.418078	0.0035807
ENSMUSG00000002825	Qtrt1	0.0846168	0.112131	-0.0818017	0.627474	-0.806748	0.0222662
ENSMUSG00000002833	Hdgfl2	0.156958	0.00189322	-0.0935453	0.216741	-0.178321	0.443658
ENSMUSG00000002835	Chaf1a	0.238232	0.0310567	-0.781501	0.00711864	-0.300259	0.00949007
ENSMUSG00000002844	Adprh	0.052123	0.325221	-0.00242882	0.984979	-0.622586	0.0107227
ENSMUSG00000002845	Tmem39a	0.26541	0.123167	-1.07325	0.0107441	-0.570589	0.0456179
ENSMUSG00000002846	Timmdc1	0.0808371	0.468099	-0.0359266	0.69815	-0.290908	0.0515691
ENSMUSG00000002847	Pla1a	-0.0447481	0.668847	-0.0822473	0.0274501	-0.408471	0.044937
ENSMUSG00000002870	Mcm2	0.111341	0.264441	-0.224968	0.171671	-0.659831	0.0155234
ENSMUSG00000002871	Tpra1	0.200587	0.0464548	-0.259737	0.0162012	-0.0610905	0.200087
ENSMUSG00000002881	Nab1	0.237091	0.0670322	0.0801057	0.35968	-0.244565	0.00584693
ENSMUSG00000002885	Adgre5	0.177675	0.118358	-0.318231	0.0394226	-0.440521	0.12227
ENSMUSG00000002897	Il17ra	0.0707016	0.147867	-0.222151	0.169595	0.0697958	0.662735
ENSMUSG00000002900	Lamb1	-0.00519898	0.9032	-0.0340215	0.174396	-0.0755565	0.217645
ENSMUSG00000002908	Kcnn1	0.0243619	0.854423	-0.0270994	0.46553	-0.325797	0.000632931
ENSMUSG00000002910	Arrdc2	0.197498	0.222054	-0.246102	0.2534	-0.312587	0.00863246
ENSMUSG00000002948	Map2k7	0.192406	0.0818554	-0.669078	0.00233046	-0.700036	0.0261598
ENSMUSG00000002949	Timm44	0.107403	0.395117	-0.301156	0.00882227	-0.386786	0.0131403
ENSMUSG00000002957	Ap2a2	0.0885428	0.174942	-0.130016	0.0965209	-0.341723	0.0878599
ENSMUSG00000002963	Pnkp	-0.00897884	0.911607	-0.028234	0.699695	-0.749525	0.0496534
ENSMUSG00000002968	Med25	0.103295	0.298532	0.00756957	0.961964	0.205079	0.328804
ENSMUSG00000002980	Bcam	0.107282	0.204234	-0.000949142	0.993869	0.0557162	0.153671
ENSMUSG00000002981	Clptm1	0.205213	0.197231	-0.418485	0.0518929	-0.253086	0.0892429
ENSMUSG00000002983	Relb	0.197751	0.25524	-0.236861	0.00894306	-0.690684	0.00293813
ENSMUSG00000002984	Tomm40	0.197909	0.0501626	0.0781077	0.490495	-0.431966	0.0275034
ENSMUSG00000002985	Apoe	0.0630709	0.576251	0.0367792	0.698218	-0.533723	0.0433849
ENSMUSG00000002996	Hbp1	0.106944	0.524964	-0.160729	0.361051	-0.339298	0.0281531
ENSMUSG00000002997	Prkar2b	0.0901782	0.0945257	0.0250465	0.691474	0.0601185	0.188364
ENSMUSG00000003031	Cdkn1b	0.351638	0.198489	-0.300112	0.122154	0.0421171	0.733955
ENSMUSG00000003032	Klf4	0.226197	0.147875	-0.48486	0.0283778	-0.451144	0.0746815
ENSMUSG00000003033	Ap1m1	0.216746	0.184044	-0.103015	0.517746	-0.337437	0.0823209
ENSMUSG00000003037	Rab8a	0.0617345	0.459349	-0.276705	0.0596815	-0.760449	0.00570063
ENSMUSG00000003038	Hmgn2	0.0978229	0.173556	0.0501801	0.506909	-0.446471	0.0942537
ENSMUSG00000003039	Fam32a	0.104759	0.207736	-0.30207	0.0786217	-0.166172	0.297024
ENSMUSG00000003051	Elf3	0.337782	0.0736227	0.0123925	0.390694	-0.273227	0.101642
ENSMUSG00000003062	Stard3nl	0.180864	0.167816	0.152547	0.202645	-0.484468	0.0532974
ENSMUSG00000003068	Stk11	0.202109	0.142317	-0.367271	0.0687236	0.0230851	0.404927
ENSMUSG00000003070	Efna2	0.237008	0.0084144	-0.186341	0.31298	-0.0886972	0.212235
ENSMUSG00000003072	Atp5d	0.046508	0.161421	0.0502295	0.732764	-0.410097	0.0563457
ENSMUSG00000003099	Ppp5c	0.140014	0.22603	-0.392862	0.206895	-0.295126	0.136212
ENSMUSG00000003119	Cdk12	0.161536	0.321239	-0.789646	0.0234254	-0.396683	0.0506005
ENSMUSG00000003123	Lipe	0.0636422	0.526964	-0.0546916	0.461737	0.198948	0.0725398
ENSMUSG00000003131	Pafah1b2	0.186903	0.321169	-0.716444	0.0287212	-0.783523	0.0017571
ENSMUSG00000003134	Tbc1d8	-0.0102708	0.778071	-0.0712492	0.574565	0.321277	0.0533639
ENSMUSG00000003135	Cnot11	0.177124	0.0885054	-0.232511	0.148824	-0.0208597	0.794366
ENSMUSG00000003153	Slc2a3	0.116494	0.233726	-0.119782	0.628662	-0.648653	0.0548379
ENSMUSG00000003154	Foxj2	0.147792	0.529562	-0.590443	0.0100094	-0.187691	0.247798
ENSMUSG00000003161	Sri	0.042734	0.583682	-0.103125	0.120025	-0.44016	0.0178004
ENSMUSG00000003166	Dgcr2	0.157643	0.079885	-0.566374	0.0666046	-0.126706	0.158783
ENSMUSG00000003184	Irf3	0.0790573	0.300584	-0.323797	0.0527613	-0.430887	0.035998
ENSMUSG00000003190	Bcl2l12	0.064601	0.279819	-0.044181	0.758273	-0.420506	0.0410401
ENSMUSG00000003198	Zfp959	-0.0624779	0.739579	-0.286015	0.0455322	-0.164795	0.478274
ENSMUSG00000003199	Mpnd	0.0486878	0.485042	0.0977164	0.183241	-0.419085	0.0318619
ENSMUSG00000003200	Sh3gl1	0.218371	0.229748	-0.337726	0.258288	0.38494	0.0739727
ENSMUSG00000003208	Yju2	0.178057	0.11296	-0.548583	0.0732226	-0.333579	0.0123604
ENSMUSG00000003226	Ranbp2	0.107505	0.281622	-0.204684	0.179405	-0.518886	0.0410529
ENSMUSG00000003228	Grk5	0.101113	0.00560113	-0.0229581	0.541391	-0.134313	0.0863926
ENSMUSG00000003233	Dvl3	0.123716	0.0218662	-0.223075	0.347193	-0.0817691	0.386857
ENSMUSG00000003234	Abcf3	0.052529	0.0580918	-0.320839	0.131872	-0.709665	0.00378094
ENSMUSG00000003235	Eif2b5	0.0829451	0.286169	-0.060129	0.268197	-0.352517	0.0942917
ENSMUSG00000003269	Cyth2	0.226972	0.0541531	-0.342157	0.0457638	-0.70783	0.0196644
ENSMUSG00000003271	Sult2b1	-0.0507512	0.48211	-0.0414865	0.693339	-0.363028	0.0579442
ENSMUSG00000003273	Car11	-0.00668778	0.955988	-0.0117588	0.925031	-0.260265	0.163216
ENSMUSG00000003279	Dlgap1	0.103771	0.151461	0.0427765	0.240999	-0.0231092	0.253883
ENSMUSG00000003282	Plag1	-0.0236071	0.70367	-0.223792	0.137343	0.004419	0.507958
ENSMUSG00000003283	Hck	0.0815273	0.693076	0.0091294	0.694592	-0.287248	0.169805
ENSMUSG00000003299	Mrpl4	0.0695093	0.442659	-0.101775	0.0196534	-0.3597	0.123621
ENSMUSG00000003308	Keap1	0.351917	0.133339	-0.349694	0.0537638	0.0446789	0.793777
ENSMUSG00000003309	Ap1m2	0.00198432	0.952503	-0.071684	0.365655	-0.328997	0.011065
ENSMUSG00000003316	Glg1	0.11409	0.358156	-0.0617403	0.524269	-0.37522	0.0115565
ENSMUSG00000003341	Atp8b3	0.00569247	0.863847	-0.0144027	0.865984	-0.0662817	0.192128
ENSMUSG00000003344	Btbd2	0.1027	0.179342	-0.162316	0.333028	-0.247383	0.158757
ENSMUSG00000003345	Csnk1g2	0.171451	0.185056	-0.0867894	0.392768	-0.281352	0.0877726
ENSMUSG00000003346	Abhd17a	0.158454	0.0582682	0.0956885	0.107805	-0.0764057	0.488782
ENSMUSG00000003348	Mob3a	0.191801	0.206738	-0.638688	0.104426	-0.152911	0.302097
ENSMUSG00000003352	Cacnb3	0.0602971	0.548637	-0.21335	0.299836	-0.42833	0.0466278
ENSMUSG00000003354	Ccdc65	0.0313183	0.82567	0.0277616	0.835673	-0.191347	0.154263
ENSMUSG00000003355	Fkbp11	0.0568101	0.376904	0.168914	0.194155	-0.545247	0.0607059
ENSMUSG00000003360	Ddx23	0.00883686	0.805283	-0.2671	0.0695256	-0.333646	0.0543005
ENSMUSG00000003363	Pld3	0.060236	0.209795	-0.101411	0.463271	-0.323155	0.0672139
ENSMUSG00000003378	Grik5	0.21463	0.231676	-0.083244	0.141475	0.0126652	0.820888
ENSMUSG00000003379	Cd79a	-0.00479635	0.917687	0.176098	0.501409	-0.236347	0.108558
ENSMUSG00000003380	Rabac1	0.0232702	0.717591	0.0920542	0.382505	-0.448915	0.117571
ENSMUSG00000003382	Etv3	0.0946091	0.450142	-0.415359	0.158395	0.137284	0.283963
ENSMUSG00000003402	Prkcsh	0.0819877	0.0325198	-0.039511	0.44116	-0.253908	0.0383151
ENSMUSG00000003410	Elavl3	0.0266397	0.605222	0.119927	0.058376	0.0777569	0.117515
ENSMUSG00000003411	Rab3b	0.0475367	0.646622	-0.0865785	0.387282	-0.0422772	0.453591
ENSMUSG00000003418	St8sia6	0.0768059	0.122476	0.000244366	0.996467	0.0125714	0.243752
ENSMUSG00000003420	Fcgrt	0.0758106	0.312858	0.126753	0.493972	-0.761327	0.000671026
ENSMUSG00000003421	Nosip	0.122078	0.121011	-0.0542588	0.470338	-0.528322	0.0256402
ENSMUSG00000003423	Pih1d1	0.052392	0.409294	0.107783	0.55521	-0.491283	0.0168788
ENSMUSG00000003429	Rps11	0.0971238	0.418098	0.0344706	0.787819	-0.568827	0.0796082
ENSMUSG00000003435	Supt5	0.0846402	0.305483	-0.304174	0.3372	-0.174987	0.0611483
ENSMUSG00000003436	Dll3	0.094778	0.189196	0.0504335	0.054738	-0.073133	0.539383
ENSMUSG00000003437	Paf1	0.209274	0.133072	-0.221951	0.193201	-0.283799	0.308822
ENSMUSG00000003438	Timm50	0.0614081	0.556913	-0.109425	0.105554	-0.733479	0.0171257
ENSMUSG00000003444	Med29	0.167634	0.33428	-0.023448	0.911771	-0.22648	0.129729
ENSMUSG00000003452	Bicd1	0.0299601	0.504172	-0.240984	0.00839826	-0.0584326	0.0418693
ENSMUSG00000003458	Ncstn	0.0916793	0.53391	-0.125065	0.585056	0.152054	0.235257
ENSMUSG00000003464	Pex19	0.117481	0.148559	-0.213762	0.317659	-0.343765	0.0221867
ENSMUSG00000003469	Phyhip	0.245796	0.166246	-0.234573	0.260193	-0.321188	0.0841138
ENSMUSG00000003476	Crhr2	-0.029362	0.242444	-0.0199427	0.170602	0.156986	0.0882548
ENSMUSG00000003500	Impdh1	0.105252	0.242739	-0.117008	0.430788	-0.0612966	0.492537
ENSMUSG00000003518	Dusp3	-0.0383776	0.660662	-0.0786655	0.411393	-0.244515	0.0265992
ENSMUSG00000003526	Prodh	0.0710075	0.195072	-0.104423	0.178925	-0.0782603	0.293404
ENSMUSG00000003527	Ess2	0.1919	0.0930343	-0.629976	0.0529797	0.0440701	0.766502
ENSMUSG00000003528	Slc25a1	0.0430139	0.351411	0.00966359	0.951557	-0.629578	0.0672002
ENSMUSG00000003531	Dgcr6	0.15937	0.248957	-0.0263271	0.879538	-0.339267	0.131424
ENSMUSG00000003534	Ddr1	0.182988	0.161565	-0.540234	0.0471764	-0.295715	0.00509658
ENSMUSG00000003541	Ier3	0.176896	0.256096	-0.652839	0.0895193	-0.191793	0.424007
ENSMUSG00000003545	Fosb	0.0329332	0.179198	-0.0142075	0.837904	0.0786453	0.0571464
ENSMUSG00000003546	Klc4	-0.00749297	0.946249	-0.214937	0.0708922	-0.346039	0.0310371
ENSMUSG00000003549	Ercc1	0.0680257	0.481055	0.0291667	0.572454	-0.667547	0.0115545
ENSMUSG00000003559	As3mt	0.074579	0.0533186	-0.0253265	0.877873	-0.413919	0.0195049
ENSMUSG00000003573	Homer3	0.192	0.0659406	-0.296573	0.0646152	-0.278182	0.175844
ENSMUSG00000003575	Crtc1	0.0611192	0.236008	-0.163641	0.183652	-0.134325	0.0161342
ENSMUSG00000003581	Rnf215	0.210412	0.148392	-0.341132	0.0843985	-0.0926542	0.173891
ENSMUSG00000003585	Sec14l2	0.0208587	0.653987	-0.0657006	0.0294908	0.0541541	0.462388
ENSMUSG00000003604	Aven	0.0592767	0.422828	-0.0846759	0.435071	-0.604255	0.054034
ENSMUSG00000003617	Cp	-0.0254962	0.448107	-0.0753721	0.134973	-0.000724425	0.848465
ENSMUSG00000003623	Crot	0.16651	0.313233	0.179987	0.233016	0.0612314	0.371525
ENSMUSG00000003644	Rps6ka1	0.130094	0.229783	-0.14778	0.306697	-0.255067	0.0899823
ENSMUSG00000003657	Calb2	0.0197665	0.938931	0.0964104	0.62417	0.0141267	0.88381
ENSMUSG00000003660	Snrnp200	0.100883	0.291603	-0.198561	0.0633563	-0.272699	0.0207097
ENSMUSG00000003662	Ciao1	0.135578	0.0685042	-0.275529	0.0824571	0.0233776	0.678042
ENSMUSG00000003680	Taf6l	0.0674971	0.444151	-0.166693	0.389534	-0.415336	0.0106733
ENSMUSG00000003721	Insig2	0.105892	0.218235	-0.573208	0.0079821	-0.176389	0.0820364
ENSMUSG00000003731	Kpna6	0.184691	0.169475	-0.19282	0.398223	-0.548027	0.0268193
ENSMUSG00000003746	Man1a	0.0035649	0.851291	0.00178148	0.966243	0.0566991	0.182605
ENSMUSG00000003752	Itpkc	0.0661737	0.587883	-0.249529	0.188269	-0.0380395	0.294576
ENSMUSG00000003762	Coq8b	0.103539	0.0602859	-0.120282	0.209395	-0.268121	0.148485
ENSMUSG00000003778	Brd8	0.121587	0.28979	-0.7248	0.0314975	-0.672482	0.0156959
ENSMUSG00000003779	Kif20a	0.294229	0.0526827	-0.57229	0.218046	-0.109654	0.106048
ENSMUSG00000003808	Farsa	0.0364509	0.443119	-0.23934	0.275447	-0.632493	0.0133446
ENSMUSG00000003809	Gcdh	0.171965	0.188158	0.0473635	0.429902	-0.26025	0.0720205
ENSMUSG00000003810	Mast2	0.175663	0.112035	-0.185767	0.0635178	-0.240194	0.0670889
ENSMUSG00000003812	Dnase2a	0.240899	0.0563246	-0.229667	0.0249067	0.0292425	0.733947
ENSMUSG00000003813	Rad23a	0.20258	0.292045	-0.2863	0.304606	-0.845781	0.00254932
ENSMUSG00000003814	Calr	0.135749	0.209086	0.0897322	0.154854	-0.23522	0.187572
ENSMUSG00000003824	Syce2	0.121473	0.156152	0.124614	0.361618	-0.419962	0.0751454
ENSMUSG00000003847	Nfat5	0.10207	0.48502	-0.357192	0.147132	-0.01278	0.5001
ENSMUSG00000003848	Nob1	0.178057	0.200525	-0.539346	0.010139	-0.969334	0.0330752
ENSMUSG00000003849	Nqo1	0.125002	0.472057	0.0909785	0.553906	-0.431021	0.0804509
ENSMUSG00000003863	Ppfia3	0.0934676	0.287064	0.166621	0.1225	-0.17081	0.222355
ENSMUSG00000003865	Gys1	0.114826	0.162679	-0.0597439	0.483791	-0.336804	0.111835
ENSMUSG00000003868	Ruvbl2	0.0851619	0.336762	-0.0429441	0.453622	-0.42761	0.0427475
ENSMUSG00000003872	Lin7b	0.0517373	0.642228	0.0184771	0.844368	-0.0031375	0.956513
ENSMUSG00000003873	Bax	0.0904416	0.0482493	-0.106339	0.379915	-0.561506	0.0137826
ENSMUSG00000003923	Tfam	0.0880653	0.322328	-0.485471	0.0366404	-1.0102	0.00118963
ENSMUSG00000003929	Zfp81	0.0947458	0.341096	-0.582193	0.0270407	-0.184301	0.0522155
ENSMUSG00000003934	Efnb3	0.0953297	0.353156	0.206629	0.246419	0.102348	0.325292
ENSMUSG00000003948	Mmd	0.133814	0.42059	0.0837895	0.572783	0.101612	0.11118
ENSMUSG00000003949	Hlf	-0.0457217	0.112197	-0.0163085	0.785531	0.0617467	0.0512373
ENSMUSG00000003955	Fam162a	0.128905	0.163977	0.300683	0.361864	0.10755	0.589595
ENSMUSG00000003970	Rpl8	0.0211782	0.507607	0.125602	0.541986	-0.410277	0.0751721
ENSMUSG00000003992	Ssbp2	0.0573124	0.250193	0.0644474	0.301393	-0.133006	0.0638488
ENSMUSG00000004018	Fancl	0.114878	0.216425	-0.0845517	0.383808	-0.771887	0.0193135
ENSMUSG00000004032	Gstm5	-0.139041	0.361396	-0.153434	0.569055	-0.340987	0.219849
ENSMUSG00000004035	Gstm7	0.0289482	0.777685	-0.0873826	0.166888	0.0503065	0.763901
ENSMUSG00000004038	Gstm3	0.0519309	0.629174	-0.155177	0.53551	0.00905347	0.860561
ENSMUSG00000004040	Stat3	0.113847	0.213045	-0.251914	0.0744449	0.0580093	0.532343
ENSMUSG00000004043	Stat5a	0.118658	0.174385	-0.291	0.008971	-0.277383	0.0701116
ENSMUSG00000004044	Cavin1	0.0208791	0.67402	0.0922553	0.253548	-0.358646	0.158545
ENSMUSG00000004054	Map3k11	0.300207	0.226183	-0.378539	0.0696233	0.243952	0.149839
ENSMUSG00000004056	Akt2	0.152801	0.292907	-0.144897	0.261204	-0.735545	0.0431147
ENSMUSG00000004069	Dnaja3	0.184021	0.115398	-0.393427	0.00323634	-0.401969	0.102118
ENSMUSG00000004070	Hmox2	0.140455	0.343012	-0.213538	0.222668	-0.454431	0.0329859
ENSMUSG00000004071	Cdip1	0.117979	0.0660149	-0.372147	0.076992	-0.213256	0.0847762
ENSMUSG00000004085	Map3k20	0.073582	0.337177	-0.138925	0.262712	0.57997	0.149069
ENSMUSG00000004096	Cwc15	0.123639	0.21575	0.225405	0.0539407	-0.189957	0.352184
ENSMUSG00000004098	Col5a3	0.0272309	0.640743	-0.0339158	0.0867678	0.0173563	0.532879
ENSMUSG00000004099	Dnmt1	0.117345	0.223857	0.0649695	0.737271	-0.539849	0.00696173
ENSMUSG00000004100	Ppan	0.21892	0.0933122	-0.561773	0.0448429	-0.874745	0.0104982
ENSMUSG00000004105	Angptl2	0.0416025	0.329263	0.039718	0.235987	0.263198	0.10016
ENSMUSG00000004113	Cacna1b	0.00110965	0.868723	0.0162144	0.301398	0.00200885	0.5
ENSMUSG00000004127	Trmt10a	-0.00787001	0.844077	-0.426133	0.0632859	-0.546728	0.0662813
ENSMUSG00000004151	Etv1	0.0255011	0.859043	-0.274406	0.0131454	-0.244993	0.00426545
ENSMUSG00000004187	Kifc2	-0.00171709	0.964737	-0.0976374	0.474058	-0.259696	0.111598
ENSMUSG00000004207	Psap	0.0849583	0.20381	-0.146126	0.442568	-0.00112785	0.994153
ENSMUSG00000004221	Ikbkg	-0.016881	0.88782	-0.225695	0.228814	-0.186359	0.00839298
ENSMUSG00000004233	Wars2	-0.0249816	0.828775	-0.150061	0.218805	-0.174475	0.00772432
ENSMUSG00000004263	Atn1	0.176294	0.301671	0.278338	0.0444986	-0.400841	0.229226
ENSMUSG00000004264	Phb2	0.0920751	0.140865	0.0768013	0.265881	-0.47453	0.0379697
ENSMUSG00000004266	Ptpn6	-0.056209	0.103237	-0.190499	0.245915	-0.638472	0.0413074
ENSMUSG00000004267	Eno2	0.116371	0.374766	-0.176483	0.269446	-0.372542	0.0509226
ENSMUSG00000004268	Emg1	0.0945593	0.37269	-0.0671341	0.386734	-0.642185	0.00678322
ENSMUSG00000004270	Lpcat3	0.139829	0.22993	-0.131975	0.614045	-0.485961	0.0406695
ENSMUSG00000004285	Atp6v1f	0.0911816	0.402874	-0.070705	0.269635	-0.697462	0.0311323
ENSMUSG00000004317	Clcn5	0.00842837	0.87269	-0.181519	0.0423965	-0.145376	0.0445405
ENSMUSG00000004319	Clcn3	0.157367	0.322997	-0.250386	0.16917	0.0192974	0.60687
ENSMUSG00000004328	Hif3a	0.00698446	0.802855	-0.0630604	0.18753	-0.182446	0.0039585
ENSMUSG00000004341	Gpx6	-0.0723363	0.342566	0.0643706	0.629054	-0.102125	0.0607954
ENSMUSG00000004356	Utp20	0.122037	0.183721	-0.427811	0.0106797	-0.694499	0.00309784
ENSMUSG00000004359	Spic	0.229332	0.273971	0.0470982	0.549168	-0.152165	0.287149
ENSMUSG00000004360	9330159F19Rik	0.0204144	0.531394	-0.0289105	0.511579	-0.00329455	0.895771
ENSMUSG00000004364	Cul3	0.17782	0.2891	-0.362682	0.133822	-0.747891	0.0249066
ENSMUSG00000004371	Il11	0.0956695	0.124371	0.044103	0.629054	0.0848889	0.333424
ENSMUSG00000004383	Large1	0.0418958	0.492025	-0.179067	0.0765362	-0.257761	0.0292688
ENSMUSG00000004393	Ddx56	0.147283	0.0291217	-0.0876405	0.0425397	-0.466238	0.00549341
ENSMUSG00000004394	Tmed4	0.284948	0.0929824	-0.390011	0.0806627	0.172858	0.0737559
ENSMUSG00000004415	Col26a1	-0.0134137	0.737616	0.0190095	0.673102	-0.274353	0.131372
ENSMUSG00000004446	Bid	0.239994	0.190298	-0.605005	0.016717	-0.571658	0.078388
ENSMUSG00000004451	Ralb	0.132634	0.0488532	0.0781164	0.186869	-0.495325	0.0854438
ENSMUSG00000004455	Ppp1cc	0.152346	0.202987	-0.424288	0.116435	-1.42686	0.00981162
ENSMUSG00000004460	Dnajb11	0.150339	0.114059	-0.182289	0.0782412	-0.540095	0.110981
ENSMUSG00000004462	Tbccd1	0.111138	0.334878	-0.314665	0.146918	0.00826874	0.919618
ENSMUSG00000004473	Clec11a	-0.00192739	0.990073	0.0943322	0.333667	0.1239	0.265394
ENSMUSG00000004500	Zfp324	0.0709229	0.772257	-0.274967	0.16869	-0.128155	0.0728806
ENSMUSG00000004508	Gab2	-0.00375252	0.843896	0.0210373	0.40455	-0.0467551	0.175316
ENSMUSG00000004530	Coro1c	0.0927735	0.0963504	-0.385994	0.274324	-0.322421	0.0503215
ENSMUSG00000004535	Tax1bp1	0.0612792	0.520436	-0.030835	0.668114	-0.640915	0.036034
ENSMUSG00000004540	Psg17	-0.0167975	0.5	0.0373588	0.0216724	0.00884519	0.5
ENSMUSG00000004558	Ndrg2	0.145086	0.27451	0.000627729	0.991892	-0.640073	0.013495
ENSMUSG00000004561	Mettl17	0.0220826	0.828739	-0.15814	0.276757	-0.400826	0.0461321
ENSMUSG00000004562	Arhgef40	-0.0122063	0.400881	0.00188894	0.956891	0.0212566	0.452769
ENSMUSG00000004565	Pnpla6	0.124294	0.052215	-0.114685	0.295021	-0.196847	0.0823305
ENSMUSG00000004567	Mcoln1	0.135883	0.215068	-0.122287	0.31668	-0.192291	0.0587629
ENSMUSG00000004568	Arhgef18	0.245513	0.165583	-0.390419	0.0712441	-0.574185	0.0193372
ENSMUSG00000004591	Pkn2	0.0523524	0.634052	-0.0834779	0.57911	-0.142384	0.0232169
ENSMUSG00000004609	Cd33	0.0151529	0.58014	-9.69998e-05	0.990286	0.00256935	0.5
ENSMUSG00000004610	Etfb	0.0366546	0.851364	0.30449	0.468416	0.0115728	0.893869
ENSMUSG00000004626	Stxbp2	0.150604	0.0312633	-0.147101	0.311298	-0.597573	0.0153905
ENSMUSG00000004631	Sgce	0.0522665	0.142638	0.00254593	0.857763	-0.0535656	0.361321
ENSMUSG00000004633	Chn2	-0.00355022	0.637964	0.0134677	0.673574	-0.0911545	0.0538717
ENSMUSG00000004637	Wwox	0.0651131	0.577699	-0.0969021	0.373623	-0.268243	0.0462379
ENSMUSG00000004642	Slbp	0.246695	0.0954781	-0.236702	0.235801	-0.0941079	0.232915
ENSMUSG00000004661	Arid3b	0.0938282	0.376328	-0.162163	0.28195	0.0554165	0.411163
ENSMUSG00000004665	Cnn2	0.00964209	0.940514	-0.318532	0.0116727	-0.482162	0.0799321
ENSMUSG00000004667	Polr2e	0.0725954	0.304463	0.16325	0.265074	-0.528403	0.0185155
ENSMUSG00000004677	Myo9b	0.177497	0.0287619	-0.0299994	0.497938	0.107623	0.22071
ENSMUSG00000004698	Hdac9	-0.00235031	0.59192	-0.00646435	0.5	-0.00570647	0.23665
ENSMUSG00000004748	Mtfp1	0.214664	0.16537	-0.567694	0.0454559	-0.039469	0.683993
ENSMUSG00000004768	Rab23	0.164753	0.19486	-0.564079	0.0742462	0.165129	0.0133232
ENSMUSG00000004771	Rab11a	0.13934	0.397848	-0.148322	0.17489	-0.803257	0.00647529
ENSMUSG00000004788	Eif2b2	0.216456	0.0769228	-0.0608325	0.543158	-0.0540197	0.505643
ENSMUSG00000004789	Dlst	0.241671	0.000511377	-0.253235	0.176303	-0.280464	0.0309099
ENSMUSG00000004791	Pgf	0.080955	0.366905	-0.0266632	0.62185	0.00508392	0.892113
ENSMUSG00000004798	Ulk2	-0.00907056	0.932255	0.218268	0.145039	0.112499	0.276501
ENSMUSG00000004815	Dgkq	0.0303924	0.555035	-0.166622	0.0906217	-0.00805799	0.873339
ENSMUSG00000004843	Chmp2b	0.12982	0.402577	-0.148019	0.0793907	-0.182554	0.244936
ENSMUSG00000004846	Plod3	0.172932	0.0862467	-0.112754	0.452882	-0.262772	0.00230254
ENSMUSG00000004849	Ap1s1	0.076168	0.555708	0.0139691	0.650035	-0.0651399	0.321699
ENSMUSG00000004864	Mapk13	-0.0805198	0.296443	0.110063	0.182828	-0.252864	0.113222
ENSMUSG00000004865	Srpk1	0.0886049	0.248061	-0.191361	0.169148	-0.565583	0.0211226
ENSMUSG00000004880	Lbr	0.0721269	0.440459	-0.155222	0.582767	-0.532872	0.020667
ENSMUSG00000004885	Crabp2	0.0305326	0.803494	0.36398	0.0777062	-0.697456	0.00534733
ENSMUSG00000004891	Nes	0.0151626	0.799103	-0.200267	0.0742279	0.0423462	0.741092
ENSMUSG00000004892	Bcan	0.072518	0.340767	-0.0678971	0.280458	-0.0729225	0.263064
ENSMUSG00000004895	Prcc	0.194162	0.0689154	-0.350005	0.0173809	-0.3263	0.0158708
ENSMUSG00000004896	Rrnad1	0.124778	0.137091	-0.315821	0.115375	-0.0981784	0.0913634
ENSMUSG00000004897	Hdgf	0.0815865	0.138811	-0.00687531	0.893291	-0.430558	0.0415803
ENSMUSG00000004902	Slc25a18	0.147475	0.41057	-0.0309395	0.494626	0.0207382	0.22249
ENSMUSG00000004929	Thop1	0.0578245	0.582347	-0.00171006	0.978641	-0.295779	0.0684004
ENSMUSG00000004931	Apba3	0.191292	0.432298	-0.193648	0.11226	-0.271033	0.0348368
ENSMUSG00000004933	Matk	-0.00362884	0.958269	0.0198303	0.288238	-0.0376689	0.22056
ENSMUSG00000004934	Pias4	0.318607	0.055655	-0.398455	0.0295258	-0.183883	0.189424
ENSMUSG00000004936	Map2k1	0.118468	0.25156	-0.175303	0.395563	-0.782244	0.0241762
ENSMUSG00000004937	Sgta	0.110749	0.22478	-0.307167	0.111875	-0.269278	0.219459
ENSMUSG00000004945	Tmem242	0.0102743	0.906122	-0.0427163	0.305462	-0.264947	0.189014
ENSMUSG00000004947	Dtx2	0.187178	0.0940276	-0.398579	0.0527825	-0.217149	0.157955
ENSMUSG00000004948	Zp3	-0.157817	0.445255	-0.0551316	0.692969	-0.532026	0.19441
ENSMUSG00000004951	Hspb1	0.0312997	0.60699	0.0501835	0.521879	-0.360715	0.0361899
ENSMUSG00000004952	Rasa4	0.130475	0.192112	-0.0718047	0.674951	-0.345512	0.018106
ENSMUSG00000004961	Syt5	0.0163445	0.893345	-0.0380578	0.436833	-0.215461	0.0668438
ENSMUSG00000004980	Hnrnpa2b1	0.0435239	0.602911	-0.19916	0.131134	-0.483931	0.137272
ENSMUSG00000004988	Fxyd4	-0.0991159	0.425936	-0.0741992	0.614876	-0.0683816	0.393564
ENSMUSG00000004994	Ccdc130	0.191642	0.184244	-0.402288	0.0576052	-0.597003	0.0152168
ENSMUSG00000004996	Mri1	0.129368	0.105823	-0.102765	0.430127	-0.807605	0.0168114
ENSMUSG00000005034	Prkacb	0.0946318	0.402857	-0.106714	0.467268	-0.202641	0.0323707
ENSMUSG00000005043	Sgsh	-0.0732892	0.390774	-0.0146693	0.758298	-0.0878866	0.272841
ENSMUSG00000005045	Chd5	-0.00404419	0.956516	-0.0351503	0.624782	-0.0500994	0.258716
ENSMUSG00000005054	Cstb	0.0383372	0.73211	0.159729	0.278997	-0.231144	0.195267
ENSMUSG00000005057	Sh2b2	0.0213526	0.744629	-0.0574093	0.469198	0.00238061	0.955089
ENSMUSG00000005069	Pex5	0.140787	0.0757021	-0.263267	0.121185	-0.187086	0.266061
ENSMUSG00000005078	Jkamp	0.185404	0.259209	-0.0492701	0.52455	-0.296664	0.18807
ENSMUSG00000005087	Cd44	-0.0100285	0.59192	-0.00101773	0.546303	0.00139336	0.79975
ENSMUSG00000005102	Eif2ak4	0.0806512	0.627	-0.0461463	0.292115	-0.207635	0.172137
ENSMUSG00000005103	Wdr1	0.0465934	0.610274	-0.40403	0.0278251	-0.400377	0.0196349
ENSMUSG00000005124	Ccn4	-0.00637187	0.5	0.00691361	0.5	-0.00187933	0.794583
ENSMUSG00000005125	Ndrg1	-0.0221239	0.836129	-0.0132917	0.579252	-0.21274	0.00659793
ENSMUSG00000005131	4930550C14Rik	0.113185	0.240531	0.0350772	0.416966	0.0826646	0.12162
ENSMUSG00000005142	Man2b1	0.131374	0.134504	-0.116968	0.490076	0.175982	0.0432526
ENSMUSG00000005148	Klf5	0.212327	0.213999	-0.703355	0.0573002	-0.393146	0.00952951
ENSMUSG00000005150	Wdr83	0.110486	0.178713	-0.182325	0.0942702	-0.130943	0.217469
ENSMUSG00000005161	Prdx2	-0.00214595	0.967214	0.0556676	0.233476	-0.328476	0.0188421
ENSMUSG00000005198	Polr2a	0.159054	0.390197	0.0330059	0.868878	0.708754	0.13529
ENSMUSG00000005204	Senp3	0.18106	0.244897	-0.0823244	0.61822	-0.398329	0.0321125
ENSMUSG00000005220	Corin	-0.00842651	0.5	0.00743134	0.489858	0.00737719	0.5
ENSMUSG00000005225	Plekha8	0.0814547	0.198685	-0.0380651	0.695231	-0.329159	0.00417686
ENSMUSG00000005233	Spc25	0.187065	0.0789606	-0.431088	0.113437	-0.951683	0.0116596
ENSMUSG00000005237	Dnah2	-0.00177976	0.901395	-0.0376241	0.470415	-0.022882	0.0792818
ENSMUSG00000005251	Ripk4	0.121943	0.316875	-0.435239	0.088275	0.221348	0.0596083
ENSMUSG00000005262	Ufd1	0.144955	0.090328	-0.259618	0.086705	-0.234212	0.133298
ENSMUSG00000005267	Zfp287	0.0457655	0.402809	-0.0966831	0.030391	0.0142812	0.180159
ENSMUSG00000005268	Prlr	0.00406769	0.324332	0.00269081	0.5	-0.00522572	0.17044
ENSMUSG00000005299	Letm1	0.078767	0.185024	-0.184493	0.0821254	-0.0406903	0.194281
ENSMUSG00000005312	Ubqln1	0.108361	0.121815	-0.0629391	0.415463	-0.697041	0.0157028
ENSMUSG00000005320	Fgfr4	-0.00948435	0.933623	0.00142943	0.975841	0.2835	0.00653569
ENSMUSG00000005338	Cadm3	0.0239302	0.50445	0.00343508	0.72779	-0.0110785	0.228107
ENSMUSG00000005354	Txn2	0.119565	0.218919	-0.0538357	0.465123	-0.0447392	0.53314
ENSMUSG00000005357	Slc1a6	0.0257149	0.650384	-0.0193333	0.692835	-0.0507115	0.354989
ENSMUSG00000005360	Slc1a3	0.0348434	0.563065	0.00753851	0.719292	-0.074752	0.0302423
ENSMUSG00000005362	Crbn	-0.0092322	0.815517	-0.159916	0.14678	-0.431499	0.0659231
ENSMUSG00000005370	Msh6	0.121417	0.14839	-0.300748	0.021665	-0.897241	0.0102539
ENSMUSG00000005371	Fbxo11	0.249722	0.120127	-0.180044	0.248669	-0.209443	0.0724519
ENSMUSG00000005373	Mlxipl	0.04088	0.755176	-0.0179228	0.706639	-0.0170189	0.656523
ENSMUSG00000005374	Tbl2	0.191468	0.0345582	-0.394882	0.0637657	0.0212135	0.443979
ENSMUSG00000005378	Bud23	0.0955253	0.305368	0.0837614	0.129319	-0.159768	0.22271
ENSMUSG00000005397	Nid1	0.13514	0.139234	0.0862043	0.72213	0.0590885	0.577217
ENSMUSG00000005410	Mcm5	0.0797782	0.307588	-0.25541	0.190054	-0.590707	0.0361593
ENSMUSG00000005413	Hmox1	0.173518	0.124184	-0.398114	0.161092	-0.140262	0.114744
ENSMUSG00000005417	Mprip	0.0968226	0.163449	-0.0473944	0.576211	-0.0601669	0.231493
ENSMUSG00000005442	Cic	0.233056	0.0804237	-0.399928	0.173184	-0.00130816	0.990282
ENSMUSG00000005447	Pafah1b3	-0.00519057	0.834858	0.0451295	0.555931	-0.622028	0.0121044
ENSMUSG00000005465	Il27ra	0.00987228	0.755011	-0.0195529	0.668059	-0.101923	0.269199
ENSMUSG00000005469	Prkaca	0.0877266	0.282689	0.104068	0.465309	0.472812	0.0456192
ENSMUSG00000005470	Asf1b	0.221963	0.154787	-0.549545	0.0936358	0.135529	0.0367703
ENSMUSG00000005481	Ddx39	0.0923191	0.147245	-0.113777	0.161019	-0.675582	0.00427296
ENSMUSG00000005483	Dnajb1	0.180415	0.110834	-0.650818	0.0185025	0.0259789	0.623047
ENSMUSG00000005493	Msh4	0.0143777	0.644657	-0.0157728	0.37059	-0.021164	0.19855
ENSMUSG00000005501	Usp40	0.111923	0.165875	-0.151804	0.196749	-0.0149332	0.542346
ENSMUSG00000005503	Evx1	-0.0338064	0.351098	-0.0456809	0.250168	-0.0320975	0.214202
ENSMUSG00000005505	Kbtbd4	0.157836	0.102013	-0.319967	0.183491	-0.0218809	0.72368
ENSMUSG00000005506	Celf1	0.13082	0.291898	0.133018	0.188004	-0.464114	0.0409072
ENSMUSG00000005510	Ndufs3	0.0175584	0.192999	0.0607626	0.731113	-0.399701	0.072504
ENSMUSG00000005514	Por	0.0937529	0.345572	-0.188989	0.186454	0.0219079	0.832782
ENSMUSG00000005533	Igf1r	0.120061	0.235653	0.0140987	0.883253	-0.136275	0.0348909
ENSMUSG00000005534	Insr	0.144483	0.150821	-0.103068	0.309714	-0.0598162	0.394794
ENSMUSG00000005553	Atp4a	-0.00613675	0.862851	-0.0242008	0.320936	-0.00316659	0.685426
ENSMUSG00000005566	Trim28	0.0906042	0.289678	-0.112145	0.321169	-0.515448	0.0121421
ENSMUSG00000005575	Ube2m	0.0663936	0.347106	-0.0249039	0.677291	-0.513307	0.058113
ENSMUSG00000005580	Adcy9	0.116483	0.498139	-0.121155	0.280015	-0.0318857	0.535157
ENSMUSG00000005609	Ctr9	0.0859667	0.421632	-0.136755	0.147543	-0.142918	0.211059
ENSMUSG00000005610	Eif4g2	0.0539662	0.621959	-0.00518594	0.95786	-0.542896	0.0371545
ENSMUSG00000005615	Pcyt1a	-0.00561368	0.942584	-0.338798	0.148418	0.0139606	0.770945
ENSMUSG00000005621	Zfp592	0.200239	0.0956442	-0.607118	0.0265083	-0.298101	0.00664569
ENSMUSG00000005625	Psmd4	0.0608159	0.133564	0.130802	0.472365	-0.395631	0.0822531
ENSMUSG00000005628	Tmod4	-0.0888538	0.523125	0.21067	0.10689	0.103295	0.517461
ENSMUSG00000005656	Snx6	0.119098	0.159667	0.0319642	0.769713	-0.441338	0.000514896
ENSMUSG00000005667	Mthfd2	0.143847	0.278334	-0.336167	0.061698	-1.57822	0.00177177
ENSMUSG00000005672	Kit	0.244178	0.122558	0.0896873	0.700004	0.0332499	0.33937
ENSMUSG00000005674	Tomm40l	-0.0988307	0.296972	-0.117615	0.202305	-0.180392	0.258453
ENSMUSG00000005681	Apoa2	0.0462965	0.78745	0.0745906	0.80221	-0.672697	0.260956
ENSMUSG00000005682	Pan2	0.0730925	0.31936	-0.161995	0.256101	-0.345018	0.0194569
ENSMUSG00000005683	Cs	0.133803	0.256302	-0.214684	0.26673	-0.723425	0.0712146
ENSMUSG00000005686	Ampd3	-0.083448	0.617845	0.0442048	0.69309	-0.215545	0.0255269
ENSMUSG00000005687	Bcas2	0.092865	0.37795	0.138471	0.243389	-0.475256	0.0794073
ENSMUSG00000005698	Ctcf	0.214618	0.199996	-0.545309	0.0456884	-0.833923	0.0419096
ENSMUSG00000005699	Pard6a	0.15357	0.243676	-0.3811	0.104683	-0.659254	0.0200277
ENSMUSG00000005705	Agrp	0.019562	0.927686	0.18036	0.424052	-0.0931697	0.400463
ENSMUSG00000005716	Pvalb	0.158428	0.401483	0.0766696	0.643675	-0.540425	0.0755289
ENSMUSG00000005718	Tfap4	0.326136	0.127791	-0.799909	0.100142	-0.261405	0.141419
ENSMUSG00000005732	Ranbp1	0.135807	0.219116	0.384957	0.194955	-0.381241	0.098059
ENSMUSG00000005774	Rfx5	0.155506	0.404497	-0.126202	0.484803	-0.0048397	0.94492
ENSMUSG00000005779	Psmb4	0.0275935	0.272552	0.074732	0.666918	-0.351986	0.01217
ENSMUSG00000005802	Slc30a4	0.0189883	0.864446	-0.149124	0.181203	-0.271518	0.0905835
ENSMUSG00000005804	Bloc1s6	0.176515	0.127847	-0.257766	0.198261	-0.727319	0.00757836
ENSMUSG00000005813	Metap1	0.0178878	0.829818	-0.340855	0.03172	-0.929663	0.037871
ENSMUSG00000005823	Gpr108	0.120528	0.285501	-0.199408	0.275686	-0.419736	0.056362
ENSMUSG00000005836	Gata6	0.0289489	0.373698	0.00408748	0.663621	0.000902762	0.967084
ENSMUSG00000005846	Rsl1d1	0.13399	0.304721	-0.0818707	0.409235	-0.937855	0.0121846
ENSMUSG00000005871	Apc	0.140934	0.306339	-0.204093	0.0797416	-0.250883	0.0755623
ENSMUSG00000005873	Reep5	0.10422	0.314756	-0.0374832	0.778227	-0.469738	0.0443304
ENSMUSG00000005881	Ergic3	0.0525836	0.352284	-0.062018	0.587365	-0.420639	0.112438
ENSMUSG00000005882	Uqcc1	0.256459	0.021134	-0.358277	0.0277566	-0.6448	0.0208833
ENSMUSG00000005886	Ncoa2	0.151449	0.0573418	-0.0473774	0.641182	-0.1604	0.0639135
ENSMUSG00000005892	Trh	0.0457237	0.672635	-0.0187638	0.900883	-1.00814	0.0245613
ENSMUSG00000005893	Nr2c2	0.0346034	0.379451	-0.168911	0.0945652	0.0256045	0.281956
ENSMUSG00000005897	Nr2c1	0.168611	0.149288	-0.236799	0.0883029	0.00136449	0.984461
ENSMUSG00000005899	Smpd4	0.0725586	0.493276	-0.219921	0.305858	-0.131037	0.150486
ENSMUSG00000005907	Pex1	0.0213952	0.797462	-0.127936	0.143936	-0.228076	0.0523693
ENSMUSG00000005917	Otx1	0.0464244	0.474192	-0.0998352	0.0636266	-0.041155	0.393109
ENSMUSG00000005936	Kctd20	0.185053	0.0164498	-0.328511	0.0569161	-0.154771	0.224101
ENSMUSG00000005947	Itgae	-0.0349826	0.662446	0.278599	0.287958	-0.0950586	0.165189
ENSMUSG00000005949	Ctns	0.159772	0.293924	-0.179286	0.552723	0.63784	0.00813335
ENSMUSG00000005950	P2rx5	0.198832	0.0993943	-0.231305	0.35402	-0.191884	0.246487
ENSMUSG00000005951	Shpk	0.0377323	0.706157	-0.0813499	0.104779	0.267314	0.166914
ENSMUSG00000005958	Ephb3	0.257569	0.0541759	-0.455061	0.0162704	0.198404	0.115049
ENSMUSG00000005968	Tuft1	0.146928	0.0694512	-0.634835	0.111547	-0.145953	0.102445
ENSMUSG00000005973	Rcn1	0.141758	0.232472	0.331809	0.0945334	-0.384102	0.0538489
ENSMUSG00000005980	Dnase1	0.0663726	0.332515	-0.0667336	0.093023	0.00304426	0.79975
ENSMUSG00000005981	Trap1	0.0761776	0.442606	-0.0328017	0.623728	-0.292549	0.0194799
ENSMUSG00000005982	Naa60	0.132394	0.232416	-0.550132	0.0945733	-0.365815	0.11109
ENSMUSG00000005983	1700037C18Rik	-0.0319273	0.554587	-0.0250234	0.771809	0.0106021	0.777305
ENSMUSG00000005986	Ankrd13d	-0.0721585	0.392279	-0.101615	0.231013	-0.465417	0.0654615
ENSMUSG00000006005	Tpr	0.0390264	0.485333	-0.143211	0.418169	-0.552314	0.00333895
ENSMUSG00000006007	Pdc	0.0534604	0.0525794	-0.00520689	0.897772	0.00319787	0.848824
ENSMUSG00000006010	Odr4	-0.0308816	0.914486	-0.243479	0.0338205	-0.215247	0.0736122
ENSMUSG00000006014	Prg4	0.092725	0.278856	-0.281567	0.0540362	0.00382307	0.93363
ENSMUSG00000006019	Dhx34	0.0683285	0.589726	-0.17233	0.21758	-0.258098	0.0316707
ENSMUSG00000006021	Kptn	-0.011379	0.917511	0.0190369	0.720537	-0.399144	0.00194975
ENSMUSG00000006024	Napa	0.0537735	0.572874	-0.0533921	0.131155	-0.210557	0.077259
ENSMUSG00000006050	Sra1	0.0768532	0.292438	-0.0094192	0.832176	-0.816778	0.0427089
ENSMUSG00000006056	Calcoco2	0.104193	0.095526	-0.107181	0.0513547	-0.238847	0.091725
ENSMUSG00000006057	Atp5g1	0.0404155	0.368433	0.135915	0.33088	-0.207921	0.0644883
ENSMUSG00000006058	Snf8	0.0768369	0.428043	0.0819107	0.7254	-0.159438	0.193863
ENSMUSG00000006095	Tbcb	-0.039159	0.636493	0.016315	0.908147	-0.48785	0.025303
ENSMUSG00000006127	Inpp5k	0.16663	0.0755075	-0.0715446	0.77706	-0.317823	0.0431662
ENSMUSG00000006134	Crkl	0.194978	0.188005	-0.582695	0.0261206	0.193684	0.129192
ENSMUSG00000006143	Upk3bl	0.0677306	0.238173	-0.0553181	0.783655	0.00359385	0.907668
ENSMUSG00000006154	Eps8l1	-0.0205044	0.415959	0.00032335	0.975673	-0.0295026	0.380332
ENSMUSG00000006169	Clint1	0.147563	0.208575	-0.237278	0.172368	-0.332619	0.0677816
ENSMUSG00000006179	Prss16	0.0526099	0.645837	-0.0488987	0.263322	-0.340289	0.0738776
ENSMUSG00000006191	Cdkal1	0.166029	0.324882	-0.0318184	0.735493	-0.50141	0.021843
ENSMUSG00000006200	Rhox6	0.0139607	0.957584	-0.0685411	0.846014	-0.0782614	0.419858
ENSMUSG00000006205	Htra1	0.196663	0.201442	-0.176382	0.31236	-0.643537	0.0622238
ENSMUSG00000006215	Zbtb17	0.213679	0.187555	-0.475979	0.0602256	-0.158731	0.236293
ENSMUSG00000006216	Clcnkb	0.122813	0.442447	0.00104673	0.997032	0.145801	0.120164
ENSMUSG00000006218	Fam131c	0.155332	0.522738	-0.170083	0.187127	-0.746383	0.0918439
ENSMUSG00000006219	Fblim1	0.186539	0.344	-0.166644	0.512757	-0.410601	0.0643225
ENSMUSG00000006221	Hspb7	-0.00901651	0.892961	-0.095061	0.400218	0.0569039	0.346488
ENSMUSG00000006235	Epor	0.0300685	0.38341	-0.075137	0.567036	-0.18154	0.0524251
ENSMUSG00000006241	Ccdc159	-0.10357	0.488759	0.178254	0.35333	-0.220952	0.0393567
ENSMUSG00000006262	Mob1b	0.119692	0.321289	-0.278862	0.22102	0.280602	0.0598695
ENSMUSG00000006273	Atp6v1b2	0.110586	0.265654	-0.156609	0.26056	-0.114462	0.338436
ENSMUSG00000006276	Eps15l1	0.144041	0.0375838	-0.216985	0.295199	-0.227049	0.0823695
ENSMUSG00000006281	Tep1	0.0832255	0.293059	-0.099144	0.054705	-0.129299	0.0682932
ENSMUSG00000006288	Ttc5	0.0337584	0.747014	-0.222489	0.0934948	-0.641721	0.0279352
ENSMUSG00000006289	Osgep	0.0837877	0.394466	0.00987532	0.867933	-0.372446	0.0643589
ENSMUSG00000006299	Aamp	0.0558401	0.412373	0.0899187	0.504876	-0.341586	0.101412
ENSMUSG00000006301	Tmbim1	0.0909812	0.308244	-0.277658	0.0632425	-0.0817224	0.243187
ENSMUSG00000006304	Arpc2	0.10115	0.415125	0.00238323	0.984927	-0.380592	0.0128096
ENSMUSG00000006307	Kmt2b	0.278927	0.0924999	-0.545099	0.0666604	-0.263002	0.0630725
ENSMUSG00000006310	Zbtb32	0.0992051	0.0252916	-0.28325	0.28787	-0.523882	0.0160711
ENSMUSG00000006311	Etv2	0.0824071	0.816666	0.138125	0.639692	-0.245523	0.211025
ENSMUSG00000006313	Upk1a	0.199206	0.399396	0.0433588	0.328328	-0.271087	0.257361
ENSMUSG00000006315	Tmem147	0.041779	0.696335	0.0637668	0.40907	-0.399824	0.0581923
ENSMUSG00000006333	Rps9	0.0634222	0.242638	-0.00952089	0.953936	-0.482867	0.0200185
ENSMUSG00000006335	Tfpt	0.116677	0.30354	-0.110927	0.405692	-0.445361	0.226981
ENSMUSG00000006342	Susd2	0.0861013	0.488023	-0.0902273	0.386081	-0.402313	0.0588508
ENSMUSG00000006345	Ggt1	0.0160521	0.861432	-0.0788408	0.170434	-0.106942	0.388681
ENSMUSG00000006356	Crip2	-0.163681	0.351883	-0.071509	0.296726	-0.25373	0.0984732
ENSMUSG00000006360	Crip1	0.0458666	0.770158	0.340884	0.185168	-0.116887	0.104916
ENSMUSG00000006369	Fbln1	0.124518	0.318067	-0.0683709	0.417642	-0.271479	0.136993
ENSMUSG00000006373	Pgrmc1	0.138266	0.237442	0.22847	0.0697562	-0.15096	0.132169
ENSMUSG00000006378	Gcat	-0.0773682	0.398347	0.228147	0.443771	-0.294165	0.181163
ENSMUSG00000006386	Tek	-0.0785785	0.263498	0.0984173	0.228664	-0.012079	0.83672
ENSMUSG00000006390	Elovl1	0.0303424	0.733432	-0.100963	0.675621	-0.730307	0.0377726
ENSMUSG00000006392	Med8	0.145892	0.0253328	-0.203157	0.222644	-0.81071	0.00383319
ENSMUSG00000006395	Hyi	0.0470535	0.421456	-0.00520289	0.711498	-0.247788	0.143461
ENSMUSG00000006398	Cdc20	0.0840282	0.175443	-0.256368	0.05772	-0.621133	0.00850752
ENSMUSG00000006403	Adamts4	0.086992	0.4293	-0.204516	0.14421	-0.134589	0.0514618
ENSMUSG00000006411	Nectin4	-0.0368743	0.669135	-0.13135	0.33719	0.220546	0.150741
ENSMUSG00000006412	Pfdn2	0.134441	0.190026	0.272866	0.0704562	-0.342594	0.466649
ENSMUSG00000006418	Rnf114	0.257256	0.0777469	-0.661184	0.0255741	-0.0536234	0.689636
ENSMUSG00000006423	C330007P06Rik	0.0334199	0.761994	-0.0683294	0.521146	0.0462891	0.420511
ENSMUSG00000006435	Neurl1a	0.0122788	0.63728	0.038147	0.6678	0.100929	0.364929
ENSMUSG00000006442	Srm	0.0669385	0.465849	-0.393211	0.0481326	-1.22612	0.0266206
ENSMUSG00000006445	Epha2	0.123711	0.236245	-0.255124	0.351321	0.43395	0.0304871
ENSMUSG00000006456	Rbm14	0.136232	0.248124	0.250351	0.249637	0.797799	0.0816759
ENSMUSG00000006457	Actn3	-0.0242433	0.878821	0.0563446	0.258383	-0.00227542	0.945504
ENSMUSG00000006463	Zdhhc24	0.20676	0.0305576	0.105468	0.281636	0.483965	0.165872
ENSMUSG00000006464	Bbs1	0.0151877	0.862109	-0.0244694	0.540715	-0.0895774	0.255573
ENSMUSG00000006469	Slc34a3	0.021868	0.815307	-0.0894845	0.321	-0.126574	0.329323
ENSMUSG00000006471	Ndor1	0.0579112	0.232274	0.0165626	0.877669	-0.109358	0.12326
ENSMUSG00000006476	Nsmf	0.0196935	0.630302	-0.0148555	0.633432	-0.0749203	0.103647
ENSMUSG00000006494	Pdk1	0.039664	0.489287	-0.0465211	0.600965	-0.747201	0.0234455
ENSMUSG00000006498	Ptbp1	0.210766	0.13829	-0.407514	0.434478	-0.687846	0.00785627
ENSMUSG00000006517	Mvd	0.187187	0.0496929	-0.084209	0.439165	-0.342654	0.146238
ENSMUSG00000006519	Cyba	0.0924298	0.197805	0.167881	0.225457	-0.570903	0.0608004
ENSMUSG00000006526	Stimate	0.137206	0.0423802	-0.284526	0.0991019	-0.198792	0.0525769
ENSMUSG00000006527	Sfmbt1	0.0628587	0.324678	-0.390271	0.0490718	-0.0813648	0.160601
ENSMUSG00000006538	Ihh	0.0317221	0.0319735	-0.0147081	0.375496	0.0423754	0.387492
ENSMUSG00000006567	Atp7b	0.0242758	0.673261	0.00817067	0.808961	0.0160875	0.37963
ENSMUSG00000006574	Slc4a1	-0.0361132	0.345839	0.00468969	0.849013	0.000160985	0.981253
ENSMUSG00000006575	Rundc3a	0.142224	0.352755	-0.152	0.0144698	-0.233604	0.000461664
ENSMUSG00000006576	Slc4a3	0.0314078	0.413315	-0.0412655	0.170879	-0.0321694	0.313954
ENSMUSG00000006585	Cdt1	0.281734	0.151334	-0.847742	0.0133801	-0.782111	0.0363852
ENSMUSG00000006586	Runx1t1	-0.0419867	0.614193	0.0235583	0.624993	-0.0287156	0.0472848
ENSMUSG00000006587	Snai3	0.0189766	0.868723	-0.0056743	0.920512	-0.0150794	0.883671
ENSMUSG00000006589	Aprt	0.0198335	0.641653	0.0993847	0.56419	-0.307423	0.0785334
ENSMUSG00000006599	Gtf2h1	0.0688634	0.614089	0.104298	0.276996	-0.568839	0.0318327
ENSMUSG00000006611	Hfe	-0.0405969	0.189839	-0.0707506	0.0757335	0.00452075	0.855042
ENSMUSG00000006641	Slc5a6	0.209019	0.25919	-0.348917	0.306386	-0.145047	0.176157
ENSMUSG00000006649	Nphs1	0.0450008	0.415289	0.0116104	0.811939	-0.0817847	0.229519
ENSMUSG00000006651	Aplp1	0.209071	0.226113	-0.188579	0.271916	-0.795841	0.0144116
ENSMUSG00000006673	Qrich1	0.216744	0.254168	-0.397749	0.0510004	-0.300834	0.223116
ENSMUSG00000006675	P4htm	0.268287	0.0389682	-0.113113	0.29796	0.107757	0.255273
ENSMUSG00000006676	Usp19	0.165904	0.152285	-0.293775	0.218462	-0.235529	0.0858595
ENSMUSG00000006678	Pola1	0.126241	0.42041	-0.0377045	0.76391	-0.642437	0.0623253
ENSMUSG00000006699	Cdc42	0.0803755	0.445229	0.0504519	0.746367	-0.267512	0.132883
ENSMUSG00000006705	Pknox1	0.149648	0.292011	-0.548629	0.00706659	-0.0915346	0.267191
ENSMUSG00000006711	D130043K22Rik	-0.0109745	0.667303	-0.0405881	0.307927	-0.00198181	0.794583
ENSMUSG00000006715	Gmnn	0.180597	0.0936313	-0.190713	0.133005	-1.21558	0.0138441
ENSMUSG00000006717	Acot13	0.0955333	0.545833	0.270938	0.120876	0.263457	0.185933
ENSMUSG00000006720	Zfp184	0.209374	0.0298029	-0.359532	0.272544	-0.202909	0.071742
ENSMUSG00000006724	Cyp27b1	0.0161355	0.856695	-0.0380772	0.586995	-0.00652469	0.789424
ENSMUSG00000006728	Cdk4	0.0597877	0.418142	0.0146905	0.822557	-0.22637	0.104843
ENSMUSG00000006731	B4galnt1	-0.00556551	0.967391	-0.115846	0.564551	-0.335485	0.00373083
ENSMUSG00000006732	Mettl1	0.118147	0.197238	0.162004	0.544142	-0.735635	0.0311862
ENSMUSG00000006736	Tspan31	0.0915059	0.333332	-0.346818	0.355543	-0.296605	0.00882139
ENSMUSG00000006740	Kif5b	0.1214	0.32534	-0.0967353	0.23601	-0.677311	0.0191384
ENSMUSG00000006763	Saal1	0.059292	0.358149	-0.227136	0.132369	-0.668734	0.0217851
ENSMUSG00000006764	Tph2	-0.00388185	0.966941	0.0352319	0.425407	0.0465152	0.0106817
ENSMUSG00000006782	Cnp	0.0846139	0.508594	-0.0737713	0.0280024	-0.51884	0.00556398
ENSMUSG00000006784	Ttc25	0.0183476	0.853284	-0.0284491	0.676698	-0.156408	0.0099881
ENSMUSG00000006800	Sulf2	0.0893197	0.349779	-0.129433	0.535826	-0.449541	0.0754053
ENSMUSG00000006818	Sod2	0.117285	0.118016	0.148649	0.224409	0.0785872	0.308694
ENSMUSG00000006850	Tmco6	-0.0212434	0.793732	0.0888461	0.414143	-0.357548	0.0789565
ENSMUSG00000006906	Stambp	-0.00299875	0.929486	-0.126661	0.144516	-0.15141	0.0177533
ENSMUSG00000006920	Ezh1	0.0280517	0.776762	-0.27504	0.215806	-0.37286	0.0393943
ENSMUSG00000006930	Hap1	0.143277	0.0423847	-0.234331	0.209597	-0.340044	0.0720102
ENSMUSG00000006931	P3h4	0.061257	0.503708	-0.14816	0.0252094	-0.530663	0.121205
ENSMUSG00000006932	Ctnnb1	0.109359	0.232471	-0.387515	0.367438	-0.733857	0.00682355
ENSMUSG00000006941	Eif1b	0.139117	0.277794	-0.202902	0.149023	-0.172902	0.164765
ENSMUSG00000006958	Chrd	-0.0113464	0.703816	-0.0413598	0.107793	0.00257478	0.909084
ENSMUSG00000006998	Psmd2	0.0988812	0.12589	-0.133256	0.0704468	-0.303498	0.0296103
ENSMUSG00000007021	Syngr3	-0.135482	0.511186	0.0547034	0.745892	-0.595109	0.00969662
ENSMUSG00000007029	Vars	0.0927083	0.0260611	-0.0917035	0.209335	-0.566932	0.0377988
ENSMUSG00000007030	Vwa7	0.0302984	0.325279	-0.120586	0.139672	0.00695534	0.585753
ENSMUSG00000007033	Hspa1l	-0.0323466	0.0788912	-0.0190541	0.5	-0.0157997	0.618624
ENSMUSG00000007034	Slc44a4	0.10231	0.0698918	-0.152487	0.234825	-0.544101	0.0902207
ENSMUSG00000007035	Msh5	0.0321048	0.0454934	0.0287173	0.635773	0.00621271	0.892176
ENSMUSG00000007036	Abhd16a	0.252214	0.261818	-0.277766	0.0908159	-0.607522	0.0468719
ENSMUSG00000007038	Neu1	0.186776	0.176802	-0.273482	0.0538932	-0.120336	0.218516
ENSMUSG00000007039	Ddah2	0.155335	0.0957912	0.0146978	0.584731	-1.20658	0.000321798
ENSMUSG00000007041	Clic1	0.139688	0.0313681	-0.0367665	0.669724	-0.659823	0.026513
ENSMUSG00000007050	Lsm2	0.148676	0.168643	-0.014835	0.849411	-0.505162	0.0778031
ENSMUSG00000007080	Pole	0.077422	0.524383	-0.151822	0.166463	-0.475246	0.00169643
ENSMUSG00000007097	Atp1a2	0.00824342	0.739745	0.00181833	0.955041	0.000608879	0.962694
ENSMUSG00000007122	Casq1	-0.0134264	0.588417	0.0522675	0.428838	-0.0825242	0.357477
ENSMUSG00000007207	Stx1a	-0.00557017	0.970381	-0.262932	0.0932486	-0.0177345	0.880929
ENSMUSG00000007216	Zfp775	0.213617	0.283786	-0.33986	0.035715	-0.28537	0.00976061
ENSMUSG00000007279	Scube2	-0.00909637	0.824219	-0.0399728	0.220092	0.00123797	0.944834
ENSMUSG00000007338	Mrpl49	0.19986	0.137936	-0.292725	0.0558216	-0.463151	0.0996869
ENSMUSG00000007379	Dennd2c	0.190062	0.133263	-0.537247	0.0558965	-0.267238	0.0448394
ENSMUSG00000007411	Mark3	0.119787	0.15774	-0.126802	0.166429	-0.877641	0.0177227
ENSMUSG00000007415	Gatad1	0.169728	0.156492	-0.265938	0.138997	-0.40677	0.0405507
ENSMUSG00000007458	M6pr	0.0813812	0.448708	-0.259702	0.0281621	-0.629058	0.0134362
ENSMUSG00000007476	Lrrc8a	0.238977	0.131894	-0.543717	0.0146554	0.312603	0.127342
ENSMUSG00000007480	Mc5r	0.00907201	0.825049	0.0873988	0.0846236	0.00414993	0.855042
ENSMUSG00000007564	Ppp2r1a	0.102099	0.186398	-0.0653759	0.494815	-0.238886	0.0876144
ENSMUSG00000007570	Fance	0.176764	0.0440902	-0.0296345	0.554429	-0.463237	0.100135
ENSMUSG00000007589	Tinf2	0.166373	0.080214	-0.124812	0.0495739	-0.648599	0.00894222
ENSMUSG00000007594	Hapln4	0.0265186	0.469264	-0.0427905	0.556531	-0.102888	0.113196
ENSMUSG00000007603	Dus3l	0.164078	0.15119	-0.32792	0.0546423	-0.371554	0.00687489
ENSMUSG00000007610	Gtpbp3	0.222866	0.127047	-0.459306	0.0654684	-0.203893	0.112828
ENSMUSG00000007613	Tgfbr1	0.170984	0.317429	-0.056772	0.662969	0.582343	0.0260957
ENSMUSG00000007617	Homer1	0.180647	0.192163	-0.397898	0.081189	0.0629863	0.26172
ENSMUSG00000007646	Rad51c	0.189962	0.207255	-0.0272928	0.725114	-0.497026	0.000209263
ENSMUSG00000007653	Gabrb2	0.010515	0.630216	-0.014085	0.245045	-0.00543534	0.325322
ENSMUSG00000007656	Arpp19	0.106039	0.320006	0.259582	0.268728	0.00103727	0.996806
ENSMUSG00000007659	Bcl2l1	0.207428	0.118508	-0.901327	0.00855133	-0.598271	0.00909362
ENSMUSG00000007670	Khsrp	0.226992	0.108685	0.0961218	0.624643	0.133532	0.0292968
ENSMUSG00000007721	Ccdc124	0.00554049	0.940534	0.162232	0.627412	-0.124381	0.542079
ENSMUSG00000007739	Cct4	0.0958067	0.394304	-0.0567209	0.364264	-0.867881	0.0185243
ENSMUSG00000007777	0610009B22Rik	0.123457	0.529192	-0.478878	0.156274	-0.595104	0.00782677
ENSMUSG00000007783	Cpt1c	0.228578	0.0928077	-0.371939	0.118679	-0.0428345	0.462403
ENSMUSG00000007812	Zfp655	0.115649	0.417414	-0.703288	0.0553345	-0.81065	0.0230496
ENSMUSG00000007815	Rhoa	0.121575	0.283855	-0.0294875	0.893188	-0.82345	0.010054
ENSMUSG00000007817	Zmiz1	0.126474	0.375464	0.131059	0.498453	0.116931	0.0214182
ENSMUSG00000007827	Ankrd26	0.0972556	0.470058	-0.391693	0.133078	-0.0203638	0.167746
ENSMUSG00000007833	Aldh16a1	0.116904	0.00179834	0.0288897	0.688576	-0.351462	0.06826
ENSMUSG00000007836	Hnrnpa0	0.137152	0.0755757	0.0105099	0.883135	-0.00658064	0.957991
ENSMUSG00000007837	Prrg2	0.186377	0.0499007	-0.0539604	0.27404	0.133914	0.292532
ENSMUSG00000007850	Hnrnph1	0.046644	0.709291	-0.205562	0.143723	-0.408813	0.0584678
ENSMUSG00000007867	Ift43	0.0975071	0.34985	0.331633	0.0341116	-0.382504	0.0694805
ENSMUSG00000007872	Id3	-0.224853	0.206432	-1.8923	0.00673606	-1.11113	0.0176829
ENSMUSG00000007880	Arid1a	0.193007	0.108208	-0.409131	0.0369549	-0.235179	0.114415
ENSMUSG00000007888	Crlf1	0.0668209	0.669577	-0.044006	0.711579	-0.262205	0.0374399
ENSMUSG00000007891	Ctsd	0.0639811	0.096734	-0.0290553	0.816673	-0.0134152	0.881446
ENSMUSG00000007892	Rplp1	0.0254229	0.814544	0.105602	0.590309	-0.410612	0.0774124
ENSMUSG00000007907	Cabs1	0.0590222	0.701783	0.00951718	0.933857	0.00354644	0.954603
ENSMUSG00000007908	Hmgcll1	-0.0259026	0.123308	-0.0646428	0.270329	-0.0127955	0.167083
ENSMUSG00000007944	Ttc9b	-0.111741	0.579771	0.140998	0.30478	-0.0286368	0.871904
ENSMUSG00000007946	Phox2a	0.0681166	0.644985	-0.00535692	0.962703	0.110224	0.535646
ENSMUSG00000007950	Abhd8	0.0875852	0.145287	-0.109938	0.425278	-0.155937	0.209475
ENSMUSG00000007987	Ift22	-0.0909678	0.515025	0.0272047	0.904476	-0.391517	0.118767
ENSMUSG00000007989	Fzd3	-0.0387235	0.439243	-0.207347	0.0615056	-0.0868951	0.152867
ENSMUSG00000008028	1700008O03Rik	0.047075	0.367072	0.127143	0.320132	0.16335	0.00182811
ENSMUSG00000008035	Mid1ip1	-0.00346302	0.950148	-0.201646	0.0844176	-0.83232	0.0486843
ENSMUSG00000008036	Ap2s1	-0.058668	0.302497	0.237563	0.477032	0.0102534	0.937616
ENSMUSG00000008090	Fgfrl1	0.257625	0.0843424	-0.439781	0.07419	-0.272266	0.104385
ENSMUSG00000008129	4930432K21Rik	-0.0873924	0.3079	-0.130381	0.377147	0.0526345	0.483343
ENSMUSG00000008136	Fhl2	-0.00927986	0.596837	-0.0666302	0.00597294	0.00491411	0.79975
ENSMUSG00000008140	Emc10	0.061676	0.617948	-0.0889563	0.381833	-0.272017	0.0956492
ENSMUSG00000008153	Clstn3	0.14566	0.30425	-0.234225	0.265655	-0.472798	0.0673365
ENSMUSG00000008167	Fbxw9	0.0147615	0.782502	-0.176276	0.27219	0.0516674	0.436629
ENSMUSG00000008193	Spib	0.00740117	0.866911	-0.0137095	0.706267	0.0533844	0.308002
ENSMUSG00000008200	Fnbp4	0.146217	0.262037	-0.380944	0.124484	-0.493337	0.0423006
ENSMUSG00000008206	Cers4	0.0411356	0.706543	-0.0895715	0.208282	-0.249355	0.111357
ENSMUSG00000008226	Scrn3	0.120881	0.0572136	-0.306024	0.0335635	-0.542999	0.0542446
ENSMUSG00000008301	Phax	0.173174	0.12138	-0.617128	0.0148603	-0.347567	0.162802
ENSMUSG00000008305	Tle1	0.160602	0.239286	-0.29644	0.125083	-0.272837	0.0235727
ENSMUSG00000008307	1700109H08Rik	0.0132956	0.897939	0.359612	0.0449228	0.183123	0.161981
ENSMUSG00000008318	Relt	0.28277	0.228958	-0.48527	0.114107	0.0757891	0.0906567
ENSMUSG00000008333	Snrpb2	0.110747	0.224501	0.236384	0.0404225	-0.470485	0.0973867
ENSMUSG00000008348	Ubc	-0.248866	0.378498	-0.796296	0.0391682	-0.345216	0.559069
ENSMUSG00000008373	Prpf31	0.0868826	0.244735	-0.0759482	0.131155	-0.264303	0.0725543
ENSMUSG00000008384	Sertad1	0.269221	0.0847629	-0.133266	0.483348	0.52229	0.0168587
ENSMUSG00000008393	Carhsp1	0.104394	0.252512	-0.331371	0.085474	-0.0931521	0.357916
ENSMUSG00000008398	Elk3	0.178768	0.108847	-0.0937676	0.177654	-0.427786	0.0108277
ENSMUSG00000008429	Herpud2	0.205426	0.0373426	-0.0126066	0.592327	0.361489	0.0164261
ENSMUSG00000008435	Rdh13	0.155994	0.130632	-0.615066	0.00267833	-0.110342	0.352545
ENSMUSG00000008438	Adam21	0.111148	0.174349	-0.109792	0.159789	-0.0215781	0.262313
ENSMUSG00000008450	Nutf2	0.18167	0.167415	0.0143237	0.923772	-0.203419	0.0584065
ENSMUSG00000008461	Fut1	-0.0162687	0.5	-0.0140307	0.5	-0.0314102	0.109477
ENSMUSG00000008475	Arpc5	0.134161	0.338794	-0.023934	0.795571	-0.0848805	0.0370376
ENSMUSG00000008489	Elavl2	0.144096	0.223443	-0.146982	0.165883	0.0773541	0.442793
ENSMUSG00000008496	Pou2f2	0.00584573	0.925484	-0.0346275	0.51924	-0.00263005	0.922225
ENSMUSG00000008575	Nfib	0.129873	0.278692	-0.118809	0.289515	0.011203	0.785706
ENSMUSG00000008601	Rab25	-0.14677	0.139543	0.125562	0.447966	-0.238074	0.232056
ENSMUSG00000008604	Ubqln4	0.115181	0.0753575	-0.191406	0.247125	-0.595745	0.0141369
ENSMUSG00000008658	Rbfox1	-0.00664505	0.667303	0.0173967	0.5	-0.00580204	0.5
ENSMUSG00000008668	Rps18	0.0444635	0.668269	-0.0404593	0.718976	-0.378495	0.0322452
ENSMUSG00000008682	Rpl10	0.0502603	0.600001	-0.0401084	0.574564	-0.399769	0.0769965
ENSMUSG00000008683	Rps15a	0.0684413	0.617835	0.129498	0.494073	-0.277836	0.0775554
ENSMUSG00000008690	Ncaph2	0.02651	0.713329	-0.120971	0.0923611	-0.507223	0.0813979
ENSMUSG00000008730	Hipk1	0.0644046	0.649624	-0.337701	0.0894383	0.0535863	0.404901
ENSMUSG00000008734	Gprc5b	0.133081	0.190336	-0.118818	0.352689	-0.0967887	0.149509
ENSMUSG00000008763	Man1a2	0.140468	0.207878	-0.149253	0.293272	0.0399951	0.488307
ENSMUSG00000008822	Acyp1	0.0787162	0.427724	0.312126	0.135779	-0.499848	0.109098
ENSMUSG00000008855	Hdac5	0.0818067	0.39931	-0.0864884	0.399153	-0.174746	0.085047
ENSMUSG00000008859	Rala	0.150971	0.135938	-0.0492217	0.394711	-0.609867	0.0436749
ENSMUSG00000008892	Vdac3	0.0334258	0.752179	-0.129151	0.173725	-1.19799	0.0390586
ENSMUSG00000008932	Slc1a7	0.0152371	0.5	0.0122255	0.5	-0.00736846	0.593007
ENSMUSG00000008958	Vps72	0.147351	0.157955	-0.166282	0.278637	-0.627685	0.0342931
ENSMUSG00000008976	Gabpa	0.151502	0.284808	-0.242337	0.183182	-0.44909	0.029507
ENSMUSG00000008999	Bmp7	0.0740896	0.0775432	0.0488029	0.73953	-0.311371	0.0106384
ENSMUSG00000009013	Dynll1	0.167424	0.256167	0.257816	0.0930791	0.212916	0.216436
ENSMUSG00000009030	Pdcl	0.152484	0.43478	-0.576158	0.0232012	-0.364331	0.0298492
ENSMUSG00000009035	Tmem184b	0.171608	0.219015	-0.772491	0.0683661	-0.0307825	0.21954
ENSMUSG00000009073	Nf2	0.192398	0.147188	-0.159068	0.317151	-0.293588	0.0332572
ENSMUSG00000009075	Cabp7	0.14591	0.351425	-0.24527	0.241605	-0.0857831	0.381397
ENSMUSG00000009076	Zmat5	0.183115	0.198001	0.229075	0.184679	-0.0987752	0.149902
ENSMUSG00000009079	Ewsr1	0.141071	0.250648	0.0121506	0.891964	0.0992833	0.523196
ENSMUSG00000009090	Ap1b1	0.172819	0.111068	-0.135463	0.0933615	-0.29382	0.00506608
ENSMUSG00000009092	Derl3	0.0884135	0.346508	0.167911	0.386707	-0.0959253	0.289994
ENSMUSG00000009108	Gnat2	-0.0125011	0.890723	-0.00992138	0.830946	0.0570676	0.216561
ENSMUSG00000009112	Bcl2l13	0.121753	0.0480859	-0.428395	0.0768828	-0.370998	0.00359792
ENSMUSG00000009145	Dqx1	-0.019029	0.877068	0.0861976	0.71476	0.0704664	0.391241
ENSMUSG00000009207	Lnpk	0.17611	0.322616	-0.295064	0.0691116	-0.0500374	0.326755
ENSMUSG00000009246	Trpm5	0.0570535	0.267216	0.0161846	0.317201	0.0238586	0.198528
ENSMUSG00000009248	Ascl2	-0.121019	0.478534	-0.0834687	0.410416	0.106208	0.233178
ENSMUSG00000009291	Pttg1ip	0.148264	0.159144	-0.359477	0.122493	-0.0056269	0.964403
ENSMUSG00000009292	Trpm2	0.0013524	0.313376	-0.00433977	0.506731	0.00936947	0.22206
ENSMUSG00000009293	Ube2g2	0.121129	0.205219	-0.560971	0.0464034	-0.154215	0.408988
ENSMUSG00000009376	Met	0.0515447	0.0555539	0.0125827	0.318797	-0.0315135	0.135768
ENSMUSG00000009394	Syn2	0.00661305	0.5	-0.00674062	0.5	0.00448268	0.425389
ENSMUSG00000009406	Elk1	0.201713	0.0505737	-0.749092	0.151941	-0.132759	0.0998544
ENSMUSG00000009418	Nav1	0.0463677	0.459564	0.0187019	0.329949	-0.141757	0.0202706
ENSMUSG00000009470	Tnpo1	0.0704421	0.577208	0.017257	0.917927	-0.42552	0.0237455
ENSMUSG00000009535	Rnmt	0.153092	0.282292	0.170724	0.191706	-0.221804	0.0800851
ENSMUSG00000009545	Kcnq1	0.000230729	0.98966	0.0285514	0.187131	0.0031949	0.77239
ENSMUSG00000009549	Srp14	0.0271426	0.668985	0.0560138	0.529542	-0.40974	0.151666
ENSMUSG00000009555	Cdk9	0.186441	0.0250987	-0.504092	0.00241226	-0.196191	0.0438021
ENSMUSG00000009563	Tor2a	0.191396	0.193275	-0.278321	0.0673512	-0.68038	0.00842257
ENSMUSG00000009566	Fpgs	0.113931	0.231972	-0.120062	0.427701	-0.220639	0.201975
ENSMUSG00000009569	Mrtfb	0.205864	0.251747	-0.0378356	0.714014	-0.100447	0.196166
ENSMUSG00000009575	Cbx5	0.0101647	0.891031	-0.294258	0.166129	-0.890083	0.0205602
ENSMUSG00000009585	Apobec3	0.0904224	0.355867	0.0641756	0.651176	-0.751895	0.0555433
ENSMUSG00000009596	Taf7l	0.064298	0.358638	0.252478	0.0323287	0.0765207	0.245966
ENSMUSG00000009621	Vav2	0.208097	0.0527858	0.0292746	0.750594	-0.714814	0.0559476
ENSMUSG00000009628	Tex15	0.0914886	0.089427	-0.175378	0.0761993	-0.0381698	0.109025
ENSMUSG00000009630	Ppp2cb	0.150815	0.185537	-0.31794	0.262363	-0.861084	0.0501718
ENSMUSG00000009633	G0s2	0.0673588	0.815188	-0.248714	0.404565	-1.06146	0.112592
ENSMUSG00000009640	Dmap1	0.137683	0.099022	-0.149859	0.37918	-0.597786	0.0157299
ENSMUSG00000009646	Pla2g12b	-0.0515447	0.409224	0.0343686	0.5	-0.0159876	0.7929
ENSMUSG00000009647	Mcu	0.210736	0.00259886	0.135009	0.180484	-0.338276	0.0717827
ENSMUSG00000009670	Tex11	0.0577774	0.52019	0.227205	0.0129204	-0.350094	0.0792699
ENSMUSG00000009681	Bcr	0.173758	0.0866595	-0.304783	0.109581	-0.279122	0.0155912
ENSMUSG00000009687	Fxyd5	-0.0201144	0.810472	0.0637504	0.218257	-0.0317406	0.075766
ENSMUSG00000009731	Kcnd1	0.00300729	0.9818	-0.0897193	0.340382	0.024097	0.679682
ENSMUSG00000009733	Tfcp2	0.041017	0.706009	-0.0988179	0.073592	-0.338249	0.00884023
ENSMUSG00000009739	Pou6f1	0.177454	0.153387	-0.407733	0.0160464	-0.272862	0.111302
ENSMUSG00000009741	Ubp1	0.18496	0.188901	-0.22769	0.427973	0.218118	0.121907
ENSMUSG00000009772	Nuak2	0.174877	0.263675	-0.808983	0.038355	0.00958054	0.917003
ENSMUSG00000009828	Ick	0.0589174	0.527129	-0.175172	0.290482	-0.199354	0.101006
ENSMUSG00000009863	Sdhb	0.0185876	0.575155	0.00250833	0.956823	-0.443978	0.0907157
ENSMUSG00000009876	Cox4i2	0.0947865	0.556131	-0.143121	0.653033	-0.213615	0.0832094
ENSMUSG00000009894	Snap47	0.00475055	0.95871	-0.0771774	0.546252	-0.618083	0.0636627
ENSMUSG00000009900	Wnt3a	-0.0185395	0.795487	-0.0648771	0.234869	-0.187979	0.161436
ENSMUSG00000009905	Kdsr	0.186261	0.00516592	-0.0655008	0.461063	-0.0500802	0.527071
ENSMUSG00000009907	Vps4b	0.0921461	0.404601	-0.349855	0.0120461	-0.839441	0.0211142
ENSMUSG00000009927	Rps25	0.0672629	0.594895	0.0328481	0.813941	-0.30725	0.168018
ENSMUSG00000009995	Taz	0.0230428	0.749844	-0.0356351	0.790294	0.00231541	0.930091
ENSMUSG00000010021	Kif19a	0.0223571	0.462599	-0.0315109	0.234375	-0.0219287	0.272306
ENSMUSG00000010025	Aldh3a2	0.120422	0.317282	-0.0875694	0.541857	-0.0193868	0.911898
ENSMUSG00000010044	Zmynd10	-0.00939149	0.936709	-0.0120125	0.897275	0.00640633	0.795363
ENSMUSG00000010045	Tmem115	0.4167	0.17606	-0.632892	0.0690119	0.283831	0.199102
ENSMUSG00000010047	Hyal2	0.287522	0.0331606	-0.773865	0.00760328	-0.00493639	0.790812
ENSMUSG00000010048	Ifrd2	0.1223	0.0700487	-0.186514	0.426241	-0.270892	0.159193
ENSMUSG00000010051	Hyal1	0.0227762	0.82125	-0.150238	0.141686	0.194509	0.117098
ENSMUSG00000010054	Tusc2	0.177667	0.154239	-0.640075	0.0639739	0.247849	0.112834
ENSMUSG00000010057	Nprl2	0.0288233	0.562093	-0.069	0.629995	-0.300011	0.070514
ENSMUSG00000010064	Slc38a3	0.0429754	0.388935	-0.0435826	0.231868	-0.0695756	0.120387
ENSMUSG00000010066	Cacna2d2	0.0442633	0.531367	0.0742211	0.485564	0.0281461	0.654983
ENSMUSG00000010067	Rassf1	0.0251214	0.634254	-0.346746	0.126758	-0.0809047	0.0370629
ENSMUSG00000010086	Rnf112	-0.0112076	0.717697	-0.0431281	0.0828131	0.0117729	0.422468
ENSMUSG00000010095	Slc3a2	0.166378	0.102547	-0.432554	0.0205371	-0.605114	0.0404452
ENSMUSG00000010097	Nxf1	0.118155	0.329327	-0.128934	0.391605	-0.329394	0.0534137
ENSMUSG00000010110	Stx5a	0.187944	0.192561	-0.202847	0.264166	-0.0756701	0.0907759
ENSMUSG00000010122	Slc47a1	0.0275062	0.597583	-0.208622	0.32242	-0.277112	0.100506
ENSMUSG00000010136	Pifo	0.0499474	0.654117	-0.0581033	0.699565	-0.0260092	0.700864
ENSMUSG00000010142	Tnfrsf13b	0.0218732	0.565143	-0.0538066	0.472798	0.0396752	0.616155
ENSMUSG00000010154	Spire2	0.296363	0.00331166	-0.124214	0.26261	-0.784352	0.0154637
ENSMUSG00000010175	Prox1	-0.002771	0.843896	-0.0315522	0.250168	-0.0101714	0.294363
ENSMUSG00000010277	2610507B11Rik	0.152242	0.0860596	-0.226449	0.152765	-0.539945	0.0185339
ENSMUSG00000010290	AI597479	0.137177	0.136021	-0.409345	0.160479	-0.128325	0.0216271
ENSMUSG00000010307	Tmem86a	0.128942	0.190324	-0.212795	0.245992	0.107052	0.281974
ENSMUSG00000010342	Tex14	0.0264167	0.836834	-0.0252116	0.637742	-0.356586	0.0472046
ENSMUSG00000010358	Ifi35	-0.0475412	0.247843	0.0927631	0.753236	-0.616479	0.0352235
ENSMUSG00000010362	Rdm1	0.0116214	0.844411	0.047602	0.647445	-0.475391	0.0440441
ENSMUSG00000010376	Nedd8	0.0601348	0.445438	0.147218	0.28129	-0.0370946	0.847251
ENSMUSG00000010392	Gosr1	0.16735	0.097386	-0.378098	0.175808	-0.0876314	0.427435
ENSMUSG00000010406	Mrpl52	-0.0410133	0.658171	0.348089	0.476209	-0.348567	0.0195511
ENSMUSG00000010435	Spaca7	0.0108595	0.868723	0.038678	0.5	0.0555979	0.5
ENSMUSG00000010453	Kansl3	0.0121679	0.918867	-0.698298	0.0193667	0.00916296	0.913247
ENSMUSG00000010492	Uckl1os	0.00261698	0.952401	0.00275512	0.968561	0.0186933	0.34491
ENSMUSG00000010517	Faf1	0.076992	0.508259	0.0449387	0.478703	-1.04467	0.00657705
ENSMUSG00000010529	Gm266	-0.0309412	0.749275	0.0177322	0.849013	0.0278398	0.764034
ENSMUSG00000010538	Tsacc	0.0389288	0.467551	0.206579	0.343893	-0.0195304	0.84748
ENSMUSG00000010554	Mettl16	0.14356	0.181729	-0.412779	0.0515548	-0.440497	0.041286
ENSMUSG00000010592	Dazl	0.0654149	0.463031	0.288334	0.159271	-0.128125	0.156821
ENSMUSG00000010601	Apol7a	0.00360828	0.868723	0.0126654	0.5	-0.00841716	0.5
ENSMUSG00000010607	Pigyl	0.0593944	0.595239	-0.0310329	0.898995	-0.923147	0.0124733
ENSMUSG00000010608	Rbm25	0.0850105	0.444171	-0.511018	0.0661638	-0.627175	0.0443705
ENSMUSG00000010609	Psen2	0.0339888	0.519724	0.0382707	0.835415	-0.356472	0.0774035
ENSMUSG00000010651	Acaa1b	0.177776	0.139196	-0.101651	0.169677	-0.0396922	0.820147
ENSMUSG00000010660	Plcd1	0.0851005	0.40738	-0.0517014	0.634798	-0.561577	0.0810851
ENSMUSG00000010663	Fads1	0.127925	0.295806	-0.33294	0.187704	-0.715658	0.0056117
ENSMUSG00000010721	Lmbr1	0.0486565	0.665247	-0.160286	0.261389	-0.189107	0.156253
ENSMUSG00000010751	Tnfrsf22	0.100708	0.186808	-0.247593	0.0194401	-0.195559	0.0170145
ENSMUSG00000010755	Cars	0.0998715	0.13285	-0.206724	0.157452	-0.616881	0.0883777
ENSMUSG00000010760	Phlda2	0.0613319	0.665316	0.0351542	0.776424	-0.57925	0.0107971
ENSMUSG00000010796	Asz1	0.140346	0.144962	0.0821431	0.267346	-0.0665247	0.4428
ENSMUSG00000010803	Gabra1	0.0264987	0.55095	-0.0192882	0.423033	0.00430319	0.425389
ENSMUSG00000010825	Grid2ip	-0.00695	0.546355	-0.043838	0.00472808	-0.00988622	0.579614
ENSMUSG00000010830	Kdelr3	0.151923	0.175156	-0.0785438	0.54913	-1.11264	0.0431105
ENSMUSG00000010911	Apip	0.0159496	0.910089	0.172496	0.142885	-0.417409	0.0416818
ENSMUSG00000010914	Pdhx	0.166146	0.0291049	-0.290925	0.0196213	-0.126655	0.0205171
ENSMUSG00000010936	Vac14	0.132081	0.176317	0.0192291	0.84128	-0.302461	0.0193307
ENSMUSG00000011034	Slc5a1	0.0994739	0.431531	-0.513767	0.108638	-0.168654	0.17512
ENSMUSG00000011096	Akt1s1	0.133855	0.134999	-0.441537	0.0909622	-0.509261	0.0046709
ENSMUSG00000011114	Tbrg1	0.145582	0.0153977	-0.154889	0.232806	-0.942461	0.0424659
ENSMUSG00000011148	Adssl1	0.265862	0.0716475	-0.0686175	0.344123	-0.140752	0.135391
ENSMUSG00000011154	Cfap161	-0.0091198	0.667303	0.0242378	0.27651	0.0182273	0.22206
ENSMUSG00000011158	Brf1	0.155442	0.0964574	-0.157353	0.225659	-0.191121	0.0725109
ENSMUSG00000011179	Odc1	0.0987716	0.173774	-0.186823	0.180941	-0.438149	0.0157948
ENSMUSG00000011254	Thg1l	0.0943986	0.252574	-0.217007	0.265138	-0.881083	0.0058253
ENSMUSG00000011256	Adam19	0.18808	0.234567	0.0883287	0.750196	-0.168321	0.0513066
ENSMUSG00000011257	Pabpc4	0.108419	0.285406	0.0516454	0.561931	-0.071991	0.358521
ENSMUSG00000011263	Exoc3l2	0.0143733	0.773236	-0.0331591	0.142259	-0.00486496	0.938275
ENSMUSG00000011267	Zfp296	0.257776	0.0327361	-0.533173	0.0979295	-0.425958	0.0410472
ENSMUSG00000011305	Plin5	0.0566271	0.492702	-0.0171941	0.862525	-0.331627	0.0279173
ENSMUSG00000011306	Sugp1	0.14141	0.256249	-0.0886149	0.208038	-0.1346	0.216073
ENSMUSG00000011349	Dmrtc2	-0.125967	0.499312	-0.0395573	0.550903	-0.53748	0.0394778
ENSMUSG00000011382	Dhdh	0.110993	0.205208	0.346256	0.0704356	0.125913	0.657381
ENSMUSG00000011427	Zfp790	0.118131	0.56021	-0.364779	0.0801552	0.0192434	0.821253
ENSMUSG00000011486	Slc25a41	0.245585	0.467141	0.0178838	0.755548	-0.211916	0.223176
ENSMUSG00000011589	Fsd1	0.115324	0.505459	-0.014546	0.932576	-0.519893	0.00802629
ENSMUSG00000011632	Pinlyp	-0.3054	0.222532	0.162597	0.0334853	0.103107	0.427201
ENSMUSG00000011658	Fuz	0.0691535	0.475949	-0.105153	0.102893	-0.015008	0.736059
ENSMUSG00000011751	Sptbn4	0.106502	0.314707	-0.120209	0.412383	-0.102312	0.0837156
ENSMUSG00000011752	Pgam1	0.11633	0.351025	-0.265496	0.453501	-0.121338	0.268434
ENSMUSG00000011831	Evi5	0.100821	0.453317	-0.240137	0.161929	-0.274817	0.0474338
ENSMUSG00000011832	Evi5l	0.0633946	0.0636233	-0.116231	0.121554	-0.0544476	0.376683
ENSMUSG00000011837	Snapc2	0.231943	0.00746223	-0.696693	0.0556282	-0.578795	0.0774072
ENSMUSG00000011877	Git1	0.234205	0.0619668	-0.150947	0.383662	-0.436089	0.107448
ENSMUSG00000011884	Gltp	0.163016	0.313796	0.109667	0.685411	0.461267	0.0392583
ENSMUSG00000011958	Bnip2	0.212908	0.188054	-0.399002	0.0353772	-0.237375	0.253577
ENSMUSG00000011960	Ccnt1	0.0963507	0.476889	-0.384889	0.084239	0.159555	0.190411
ENSMUSG00000012017	Scarf2	0.123395	0.314179	0.0018997	0.953626	0.0219356	0.731733
ENSMUSG00000012076	Brms1l	0.173874	0.370408	-0.499888	0.00913136	-0.242701	0.0478365
ENSMUSG00000012114	Med15	0.171622	0.132515	-0.190156	0.390617	-0.141582	0.17613
ENSMUSG00000012117	Dhdds	0.133956	0.370333	-0.389445	0.100341	-0.0801286	0.559806
ENSMUSG00000012123	Crybg2	0.0634805	0.460137	-0.0510622	0.351389	-0.309317	0.0723914
ENSMUSG00000012126	Ubxn11	0.0439534	0.372658	0.168032	0.21957	-0.29591	0.0571728
ENSMUSG00000012282	Wnt8a	0.0666977	0.324332	0.0185665	0.576798	0.00264813	0.955664
ENSMUSG00000012296	Tjap1	0.210961	0.168102	-0.796995	0.0194934	-0.134148	0.346927
ENSMUSG00000012350	Ehf	0.0139335	0.70663	-0.034628	0.450902	-0.0188264	0.269008
ENSMUSG00000012396	Nanog	0.223087	0.188761	-0.331101	0.216229	-0.431166	0.0580754
ENSMUSG00000012405	Rpl15	0.096339	0.308394	-0.101203	0.176057	-0.43509	0.0469926
ENSMUSG00000012422	Tmem167	0.16264	0.274358	0.115142	0.200145	-0.429262	0.0185358
ENSMUSG00000012429	Mplkip	0.159955	0.303516	-0.159192	0.162489	-0.858939	0.0333211
ENSMUSG00000012443	Kif11	0.188707	0.21971	-0.241994	0.113711	-0.202534	0.180054
ENSMUSG00000012483	Rpa3	0.0780297	0.49882	0.0902718	0.268385	-0.377084	0.0501051
ENSMUSG00000012519	Mlkl	0.00928876	0.868723	-0.0370466	0.0597971	0.0100729	0.666387
ENSMUSG00000012535	Tnpo3	0.143971	0.215198	-0.242407	0.129333	-0.018216	0.862849
ENSMUSG00000012609	Ttll5	0.0853151	0.220997	-0.103794	0.0284053	-0.115512	0.0260436
ENSMUSG00000012640	Zfp715	0.163844	0.279172	-0.754233	0.0163747	-0.119964	0.06366
ENSMUSG00000012819	Cdh23	0.021092	0.0541813	-0.00841198	0.380391	-0.00100503	0.829174
ENSMUSG00000012848	Rps5	0.047778	0.526751	-0.00114385	0.993346	-0.477778	0.0148295
ENSMUSG00000013033	Adgrl1	0.170679	0.150519	0.0079194	0.941164	-0.208333	0.168254
ENSMUSG00000013076	Amotl1	0.0990782	0.480431	-0.156648	0.116496	-0.210071	0.140525
ENSMUSG00000013089	Etv5	0.151213	0.26213	-0.460487	0.0167104	-0.499519	0.0470522
ENSMUSG00000013150	Gfod2	0.114498	0.134169	-0.37129	0.119744	0.206989	0.208928
ENSMUSG00000013155	Enkd1	0.0789177	0.256525	-0.21946	0.186047	-0.600653	0.00907526
ENSMUSG00000013158	4933405L10Rik	0.177855	0.258962	0.153916	0.199112	-0.138964	0.0209756
ENSMUSG00000013160	Atp6v0d1	0.0426117	0.590782	0.026292	0.63233	-0.155388	0.211596
ENSMUSG00000013236	Ptprs	0.0607773	0.621218	0.126624	0.0824627	-0.0145701	0.838528
ENSMUSG00000013275	Slc41a1	0.164099	0.0189681	-0.407641	0.0627805	0.36028	0.00684055
ENSMUSG00000013338	Fer1l4	0.00410061	0.798878	0.00465306	0.619273	0.0224074	0.346051
ENSMUSG00000013367	Iglon5	0.0211409	0.295606	-0.0208545	0.100207	-0.0846286	0.129203
ENSMUSG00000013415	Igf2bp1	0.134399	0.112083	-0.398282	0.0495994	-0.969898	0.0373928
ENSMUSG00000013418	B4galnt2	0.226667	0.115689	-0.11193	0.336137	-0.490077	0.0192866
ENSMUSG00000013419	Zfp651	0.00748407	0.835081	-0.0444717	0.120224	0.0255358	0.0809258
ENSMUSG00000013465	Nelfb	0.138653	0.0525393	0.0209434	0.556656	-0.113714	0.211224
ENSMUSG00000013495	Tmem175	0.0875287	0.33836	0.0694037	0.414426	-0.0512005	0.51931
ENSMUSG00000013523	Bcas1	0.0244166	0.743363	-0.170388	0.166105	-0.178282	0.315988
ENSMUSG00000013539	Tango2	0.105581	0.190223	-0.0540184	0.694503	-0.0308806	0.603982
ENSMUSG00000013562	4833413E03Rik	-0.112955	0.636792	-0.279865	0.010364	-0.0670824	0.557799
ENSMUSG00000013584	Aldh1a2	-0.0597815	0.395577	-0.00957301	0.917967	0.00661752	0.904336
ENSMUSG00000013593	Ndufs2	0.0263619	0.547293	-0.145816	0.245395	-0.39314	0.0792369
ENSMUSG00000013611	Snx31	0.0666277	0.621721	-0.0544513	0.353594	-0.0262708	0.408694
ENSMUSG00000013622	Atraid	0.140343	0.214501	-0.0986817	0.399189	-0.402855	0.105181
ENSMUSG00000013629	Cad	0.0982033	0.277582	-0.298553	0.206233	-0.258397	0.116549
ENSMUSG00000013646	Sh3bp5l	0.226534	0.274389	-0.760417	0.00236504	-0.548568	0.0119805
ENSMUSG00000013662	Atad1	0.229361	0.163906	-0.588692	0.0675902	-0.785995	0.00740699
ENSMUSG00000013663	Pten	0.0577586	0.396277	-0.755652	0.0363348	-0.327035	0.0659562
ENSMUSG00000013698	Pea15a	0.0163893	0.770237	0.0233442	0.595581	-0.45494	0.00509876
ENSMUSG00000013701	Timm23	0.119414	0.192857	-0.35863	0.18902	-1.05719	0.00404961
ENSMUSG00000013707	Tnfaip8l2	0.0389791	0.835889	-0.0477874	0.563767	-0.304942	0.0805813
ENSMUSG00000013736	Trnt1	0.146956	0.312239	-0.436055	0.0156141	-0.856415	0.0101042
ENSMUSG00000013766	Ly6g6e	0.0919103	0.511327	-0.238628	0.399905	-0.804657	0.020014
ENSMUSG00000013787	Ehmt2	0.108416	0.175168	-0.127168	0.151966	-0.375718	0.0430126
ENSMUSG00000013822	Elof1	0.074629	0.534592	-0.125371	0.179987	-0.280883	0.168485
ENSMUSG00000013833	Med16	0.202164	0.0118577	-0.185631	0.079083	-0.166464	0.186881
ENSMUSG00000013846	St3gal1	0.0156911	0.607555	-0.00179354	0.930477	-0.00741801	0.681405
ENSMUSG00000013858	Tmem259	0.0843861	0.390418	-0.191767	0.00683501	-0.344955	0.233362
ENSMUSG00000013878	Rnf170	0.0124574	0.900162	-0.0376879	0.511515	-0.071874	0.0941005
ENSMUSG00000013921	Clip3	0.0488305	0.755454	-0.0166155	0.939456	-0.351001	0.245339
ENSMUSG00000013928	Thap8	-0.03287	0.0788912	-0.0193655	0.423033	-0.0104726	0.5
ENSMUSG00000013936	Myl2	-0.0800274	0.449859	-0.0434289	0.245045	0.0246895	0.440848
ENSMUSG00000013973	Dedd	0.0445153	0.375155	-0.405637	0.0304475	-0.00254661	0.930407
ENSMUSG00000013997	Nit1	0.0666025	0.0681799	-0.0331998	0.633175	-0.397821	0.0251049
ENSMUSG00000014030	Pax5	0.00189773	0.313376	-0.0185381	0.256298	0.0169368	0.368331
ENSMUSG00000014039	Prdm15	0.0788389	0.385576	-0.43915	0.0138689	-0.107142	0.156426
ENSMUSG00000014074	Rnf168	0.1164	0.249893	-0.286283	0.102284	-0.461602	0.0724213
ENSMUSG00000014075	Tctex1d2	0.101374	0.343312	0.391219	0.00145633	-0.754498	0.022417
ENSMUSG00000014077	Chp1	0.0976499	0.431452	-0.0793319	0.71938	-0.346087	0.0784554
ENSMUSG00000014158	Trpv4	0.0734684	0.406964	0.0513391	0.280236	-0.0997167	0.279326
ENSMUSG00000014164	Klhl3	0.106861	0.0689926	0.023528	0.589069	0.00863736	0.53736
ENSMUSG00000014177	Tvp23b	0.238922	0.199996	-0.376927	0.0887104	-0.422022	0.0508904
ENSMUSG00000014195	Dnajc7	0.157291	0.103985	-0.157357	0.131883	-0.605268	0.159256
ENSMUSG00000014198	Zfp385c	0.0381646	0.292062	-0.000706256	0.990286	-0.0545719	0.546385
ENSMUSG00000014226	Cacybp	0.142428	0.326888	0.0662052	0.382109	-0.77244	0.0298722
ENSMUSG00000014232	Cluap1	0.134959	0.279985	-0.113378	0.095152	-0.382466	0.10297
ENSMUSG00000014243	Zswim7	0.00128837	0.988351	0.0578664	0.0503043	-0.441694	0.137359
ENSMUSG00000014245	Pigl	0.039324	0.574354	-0.131011	0.561589	-0.466182	0.106846
ENSMUSG00000014294	Ndufa2	-0.00217161	0.937027	0.271708	0.557702	-0.643356	0.012545
ENSMUSG00000014301	Pam16	0.027975	0.709174	0.119448	0.380261	-0.395144	0.0645893
ENSMUSG00000014303	Glis2	0.153473	0.189828	-0.420934	0.203992	-0.3213	0.00361922
ENSMUSG00000014313	Cox6c	0.100217	0.468987	0.290138	0.177945	-0.143356	0.542684
ENSMUSG00000014329	Bicc1	0.00256323	0.824292	-0.0240196	0.566666	-0.0313044	0.398548
ENSMUSG00000014349	Ube2z	0.142491	0.143905	-0.351594	0.0722841	-0.690697	0.0100706
ENSMUSG00000014353	Tmem87b	0.174744	0.176853	-0.596723	0.0871241	-0.367691	0.0202322
ENSMUSG00000014355	Anapc1	0.0347236	0.805334	-0.229869	0.177835	-0.466661	0.0409535
ENSMUSG00000014361	Mertk	0.0230696	0.74042	0.00893382	0.61577	-0.0092505	0.920942
ENSMUSG00000014402	Tsg101	0.132302	0.194783	0.122296	0.314273	-0.532622	0.0566819
ENSMUSG00000014418	Hps5	-0.00534995	0.924914	-0.188897	0.266441	-0.343216	0.068627
ENSMUSG00000014426	Map3k4	0.100797	0.0774692	-0.125017	0.435596	-0.247156	0.049217
ENSMUSG00000014444	Piezo1	0.139899	0.291882	-0.468433	0.211489	0.0180847	0.740312
ENSMUSG00000014470	Rnf166	0.258146	0.206347	0.122071	0.0467261	0.479774	0.0792786
ENSMUSG00000014496	Ankrd28	0.148125	0.162479	-0.192244	0.227994	-0.600562	0.0259105
ENSMUSG00000014498	Ankrd52	0.126761	0.104196	-0.42623	0.0361269	-0.0802114	0.0712884
ENSMUSG00000014503	Pkd2l2	0.0641055	0.544453	-0.340861	0.118386	-0.107192	0.0347883
ENSMUSG00000014504	Srp19	0.101695	0.35041	0.0227209	0.713788	-0.628497	0.0288284
ENSMUSG00000014547	Wdfy2	-0.00934338	0.941912	-0.123537	0.244521	-0.000653541	0.990066
ENSMUSG00000014550	Rbsn	0.122147	0.228025	-0.492526	0.0804761	-0.280662	0.0217091
ENSMUSG00000014551	Mrps25	0.0637763	0.377952	-0.0580516	0.708746	-0.532069	0.0687036
ENSMUSG00000014554	Dguok	0.046477	0.660895	0.136989	0.531012	-0.534101	0.00831382
ENSMUSG00000014592	Camta1	0.150349	0.291848	0.212076	0.0991195	-0.309109	0.212474
ENSMUSG00000014599	Csf1	0.00889745	0.70592	-0.0163473	0.224826	0.0143596	0.55539
ENSMUSG00000014601	Strip1	0.104672	0.460949	-0.155099	0.279206	-0.181548	0.0890616
ENSMUSG00000014602	Kif1a	0.000445108	0.957841	-0.0198886	0.420737	-0.0215218	0.147185
ENSMUSG00000014606	Slc25a11	0.133421	0.0833611	-0.0964657	0.0611701	-0.480488	0.0638428
ENSMUSG00000014609	Chrne	-0.116666	0.247078	0.0515923	0.507136	0.0116397	0.373917
ENSMUSG00000014633	Cmc2	0.00383831	0.972843	0.151582	0.564507	-0.271175	0.0287353
ENSMUSG00000014668	Chfr	0.0818435	0.176232	0.298161	0.0290067	0.0728877	0.313199
ENSMUSG00000014686	Ceacam16	-0.0675391	0.364553	0.11022	0.206763	0.000873722	0.985223
ENSMUSG00000014704	Hoxa2	-0.0502061	0.5	-0.0542878	0.605121	0.0870477	0.0981541
ENSMUSG00000014747	Ankrd53	0.0340222	0.609555	-0.049095	0.432299	0.110563	0.0580936
ENSMUSG00000014748	Tex261	0.12818	0.206735	-0.286514	0.097308	0.0594666	0.625489
ENSMUSG00000014763	Fam120b	0.0286267	0.580428	-0.250728	0.0378217	0.030366	0.519873
ENSMUSG00000014767	Tbp	0.184952	0.255332	-0.355936	0.159349	-0.0596262	0.0902775
ENSMUSG00000014769	Psmb1	0.0959978	0.117886	0.012343	0.87145	-0.469421	0.0478575
ENSMUSG00000014773	Dll1	-0.0113271	0.728995	0.000551535	0.99024	0.500723	0.0530955
ENSMUSG00000014776	Nol3	-0.0106019	0.931144	0.0751481	0.184974	-0.211268	0.0127915
ENSMUSG00000014778	Fhod1	0.0507478	0.360422	0.0134507	0.589769	-0.21991	0.0588356
ENSMUSG00000014782	Plekhg4	0.0423279	0.0266464	-0.000798345	0.980537	-0.00511826	0.735543
ENSMUSG00000014786	Slc9a5	0.116169	0.216902	-0.0120046	0.827787	-0.129706	0.145451
ENSMUSG00000014791	Elmo3	0.09974	0.586858	0.11721	0.135876	-0.221619	0.013141
ENSMUSG00000014837	4931428F04Rik	0.163931	0.098011	-0.143755	0.0553523	-0.084349	0.0910974
ENSMUSG00000014846	Tppp3	0.066193	0.507537	0.122978	0.154692	-0.418317	0.00292658
ENSMUSG00000014850	Msh3	0.0103629	0.912732	-0.333961	0.0911514	-0.142549	0.060641
ENSMUSG00000014856	Tmem208	0.0332257	0.434877	-0.130228	0.114542	-0.360137	0.0308507
ENSMUSG00000014859	E2f4	0.114453	0.277232	-0.202682	0.196172	-0.662457	0.0476416
ENSMUSG00000014867	Surf4	0.112245	0.0997969	-0.0557708	0.487857	-0.145591	0.0902419
ENSMUSG00000014873	Surf2	0.0249135	0.618014	-0.38538	0.13376	-0.675492	0.101406
ENSMUSG00000014905	Dnajb9	0.108775	0.513857	-0.0974329	0.561729	0.710743	0.00448361
ENSMUSG00000014907	Naf1	0.237412	0.164457	-0.242553	0.206864	-0.362541	0.009249
ENSMUSG00000014932	Yes1	0.189357	0.244751	-0.235531	0.254795	-0.713303	0.0455361
ENSMUSG00000014956	Ppp1cb	0.113883	0.418743	0.146831	0.190587	-0.641421	0.0596992
ENSMUSG00000014959	Gorasp2	0.137521	0.227477	-0.17704	0.275173	-0.277564	0.0869424
ENSMUSG00000014980	Tsen15	0.128464	0.120255	-0.169799	0.210493	-0.172074	0.130343
ENSMUSG00000015001	Oc90	0.0358188	0.674625	-0.0229326	0.62958	0.00739462	0.794901
ENSMUSG00000015002	Efr3a	0.0079138	0.934801	0.165735	0.0680691	-0.0668047	0.491355
ENSMUSG00000015013	Trappc2l	-0.0353571	0.206352	0.0819566	0.506494	-0.334759	0.0895569
ENSMUSG00000015016	Acsf3	0.0319321	0.557875	-0.00973439	0.948014	-0.415206	0.133115
ENSMUSG00000015023	Ddx19a	0.140426	0.15509	-0.0469517	0.742531	-0.185222	0.180756
ENSMUSG00000015027	Galns	0.0420198	0.61801	-0.0224678	0.779158	-0.0564774	0.0319314
ENSMUSG00000015053	Gata2	0.00236803	0.953809	0.0176292	0.45308	-0.125192	0.0548014
ENSMUSG00000015083	C8g	0.0471369	0.462319	-0.138861	0.48951	-0.353043	0.204083
ENSMUSG00000015087	Rabl6	0.134087	0.11033	-0.0644745	0.327097	-0.465316	0.10444
ENSMUSG00000015090	Ptgds	0.124642	0.385589	0.161668	0.406415	0.0370615	0.486858
ENSMUSG00000015092	Edf1	0.0770736	0.356587	0.200251	0.500823	-0.248391	0.191276
ENSMUSG00000015094	Npdc1	-0.0844376	0.61543	0.0887345	0.242114	-0.478619	0.0277319
ENSMUSG00000015095	Fbxw5	-0.059518	0.244637	-0.0784522	0.549779	0.0242534	0.896709
ENSMUSG00000015112	Slc25a13	0.0870744	0.24402	0.0392602	0.454177	-0.918781	0.0512642
ENSMUSG00000015120	Ube2i	0.101855	0.222346	-0.0424943	0.745938	-0.66124	0.0265607
ENSMUSG00000015126	Tsr3	0.167049	0.299869	0.0488228	0.140566	-0.117257	0.434881
ENSMUSG00000015127	Unkl	-0.0738456	0.0221122	-0.125722	0.401427	0.0506175	0.018371
ENSMUSG00000015133	Lrrk1	0.0492672	0.0447534	-0.00877728	0.245045	-0.0245019	0.137044
ENSMUSG00000015134	Aldh1a3	-0.0102149	0.767046	-0.055179	0.187563	-0.0590111	0.0785094
ENSMUSG00000015143	Actn1	0.13348	0.226989	0.205199	0.171748	0.0338327	0.706339
ENSMUSG00000015149	Sirt2	0.00534821	0.966259	-0.147725	0.514961	-0.306373	0.0805097
ENSMUSG00000015165	Hnrnpl	0.130601	0.208072	0.00739768	0.937027	-0.550715	0.0528828
ENSMUSG00000015176	Nolc1	0.173252	0.0872821	-0.151907	0.18061	-0.47209	0.0754776
ENSMUSG00000015189	Casd1	0.116982	0.582582	0.11482	0.208534	-0.190051	0.0986136
ENSMUSG00000015202	Cnksr3	0.269647	0.0111336	-0.341932	0.127667	-0.200772	0.252584
ENSMUSG00000015214	Mtmr1	0.00155264	0.985228	-0.0262252	0.809465	-0.142121	0.172349
ENSMUSG00000015217	Hmgb3	0.108363	0.038575	0.0535997	0.544518	-0.224462	0.569075
ENSMUSG00000015222	Map2	0.00731778	0.639995	0.0138353	0.312773	-0.00946459	0.404634
ENSMUSG00000015243	Abca1	0.0253688	0.668409	-0.00465931	0.889329	-0.0284459	0.422453
ENSMUSG00000015247	Nipsnap3b	0.178811	0.298325	0.14757	0.622391	-0.818129	0.00709495
ENSMUSG00000015289	Lage3	0.0179033	0.60178	0.0278658	0.400777	-0.422919	0.0738889
ENSMUSG00000015290	Ubl4a	0.0990554	0.122919	-0.298807	0.143447	-0.218588	0.146804
ENSMUSG00000015291	Gdi1	0.0658026	0.368874	0.0574405	0.665655	-0.33711	0.0647017
ENSMUSG00000015305	Sash1	0.233141	0.199361	-0.261207	0.185124	0.170462	0.158636
ENSMUSG00000015312	Gadd45b	0.296043	0.127181	-0.485087	0.0205353	-0.0826579	0.329082
ENSMUSG00000015314	Slamf6	0.00248186	0.768392	-0.000889073	0.920512	0.00087325	0.79975
ENSMUSG00000015335	Zdhhc12	0.163703	0.183467	-0.223065	0.0313143	-0.131462	0.573228
ENSMUSG00000015337	Endog	0.234488	0.0789244	0.120736	0.150326	-0.0402603	0.594383
ENSMUSG00000015340	Cybb	0.00371326	0.866911	-0.0144522	0.438165	-0.000962323	0.87958
ENSMUSG00000015341	Golga7	0.0502076	0.519526	-0.129561	0.456404	-0.474167	0.030062
ENSMUSG00000015342	Xk	0.116723	0.294814	-0.168685	0.0224922	-0.102351	0.195536
ENSMUSG00000015354	Pcolce2	0.110583	0.279827	0.196999	0.0763034	-0.245857	0.240239
ENSMUSG00000015357	Clpx	0.155613	0.40873	-0.152736	0.306371	-0.908056	0.0367698
ENSMUSG00000015363	Trabd	0.0395367	0.599595	-0.121154	0.288187	-0.404774	0.0591186
ENSMUSG00000015365	Mov10l1	0.00263875	0.961418	-0.0207113	0.834663	-0.0358237	0.276729
ENSMUSG00000015377	Dennd6b	0.152798	0.233016	-0.339527	0.0868528	-0.0587646	0.394546
ENSMUSG00000015451	C4a	-0.0215296	0.546355	-0.0338606	0.400666	0.0257736	0.195073
ENSMUSG00000015452	Ager	-0.0782429	0.207107	0.176284	0.137893	0.0685529	0.198528
ENSMUSG00000015461	Atf6b	0.107392	0.197638	-0.257634	0.214656	-0.805796	0.0240587
ENSMUSG00000015467	Egfl8	-0.000337131	0.990022	-0.037965	0.768054	0.0168552	0.687937
ENSMUSG00000015468	Notch4	0.0745927	0.126852	-0.00165002	0.977772	-0.0645275	0.33221
ENSMUSG00000015474	Ppt2	0.0235172	0.815763	-0.273915	0.257811	-0.0511676	0.782865
ENSMUSG00000015478	Rnf5	0.171025	0.105314	-0.18027	0.469301	-0.130376	0.5642
ENSMUSG00000015488	Cacfd1	0.0445451	0.33579	-0.739443	0.061649	-0.0438597	0.487098
ENSMUSG00000015501	Hivep2	0.00198448	0.873121	0.0110367	0.267081	-0.00233077	0.776983
ENSMUSG00000015522	Arnt	0.173698	0.185086	-0.0836391	0.630299	-0.680193	0.111716
ENSMUSG00000015533	Itga2	-0.00638577	0.5	0.000273901	0.975673	-0.00146759	0.794583
ENSMUSG00000015536	Mocs2	0.0573781	0.568632	-0.178356	0.340536	-0.379109	0.0569003
ENSMUSG00000015542	Nat9	0.0240078	0.8539	-0.0808372	0.664699	-0.252321	0.0803969
ENSMUSG00000015568	Lpl	0.121717	0.0882776	0.0198125	0.834367	-0.127461	0.26408
ENSMUSG00000015575	Atp6v0e	0.0160089	0.837089	-0.125472	0.381638	-0.659554	0.019227
ENSMUSG00000015579	Nkx2-5	-0.0157563	0.894544	-0.0137124	0.48395	-0.0952448	0.442868
ENSMUSG00000015597	Zfp318	0.156803	0.139734	-0.0603204	0.385498	-0.0779321	0.0935438
ENSMUSG00000015599	Ttbk1	-0.00165749	0.843896	0.00546246	0.5	0.00995255	0.233159
ENSMUSG00000015605	Srf	0.186483	0.0626614	-0.635711	0.0688901	0.350285	0.325518
ENSMUSG00000015619	Gata3	0.201959	0.036398	-0.365378	0.00664305	-0.200894	0.220998
ENSMUSG00000015647	Lama5	0.193688	0.223702	-0.360288	0.201186	0.013949	0.815733
ENSMUSG00000015652	Steap1	-0.165186	0.358203	-0.333193	0.20559	-1.08388	0.140852
ENSMUSG00000015653	Steap2	0.0164827	0.689115	-0.0122429	0.846393	-0.263765	0.179356
ENSMUSG00000015656	Hspa8	0.158628	0.216737	-0.518277	0.08662	-1.35598	0.0218645
ENSMUSG00000015659	Serac1	0.0923695	0.439527	-0.279079	0.108647	-0.16935	0.0560053
ENSMUSG00000015668	Pdzd11	0.01877	0.83051	0.0187213	0.582427	-0.419204	0.0562495
ENSMUSG00000015671	Psma2	0.0604627	0.456486	0.100451	0.263866	-0.457086	0.0248859
ENSMUSG00000015672	Mrpl32	0.105007	0.352959	-0.290479	0.0548291	-0.505827	0.0919975
ENSMUSG00000015697	Setdb1	0.141364	0.26965	-0.172752	0.423118	-0.467057	0.0540147
ENSMUSG00000015702	Anxa9	0.0252799	0.545656	0.0757498	0.298761	-0.0330144	0.0560103
ENSMUSG00000015709	Arnt2	0.0272314	0.362379	-0.0287168	0.47464	-0.0323484	0.388112
ENSMUSG00000015711	Prune1	0.0863329	0.370622	-0.378983	0.181966	-0.742339	0.00199107
ENSMUSG00000015714	Cers2	0.200831	0.275831	-0.457124	0.149717	-0.602469	0.0209829
ENSMUSG00000015733	Capza2	0.145215	0.383725	-0.0254473	0.723715	-0.445913	0.0293018
ENSMUSG00000015745	Plekho1	0.0663099	0.622986	-0.370155	0.133014	-0.225815	0.153321
ENSMUSG00000015747	Vps45	0.0215875	0.39315	0.00237569	0.986921	-0.26271	0.146734
ENSMUSG00000015748	Prpf3	0.0904757	0.10198	-0.368388	0.0545953	-0.779551	0.0065226
ENSMUSG00000015749	Anp32e	0.040827	0.670181	-0.125478	0.193532	-0.865997	0.0436609
ENSMUSG00000015750	Aph1a	0.146665	0.150487	-0.307508	0.181853	-0.245851	0.130137
ENSMUSG00000015755	Tab2	0.113475	0.451504	-0.489546	0.0394479	0.255446	0.202387
ENSMUSG00000015757	Ppil4	0.143407	0.126003	-0.612818	0.0623911	-0.629506	0.0629813
ENSMUSG00000015759	Cnih1	0.0823853	0.20326	-0.0794358	0.442809	-0.707287	0.00283509
ENSMUSG00000015766	Eps8	0.126501	0.0671275	0.00641143	0.908055	-0.464397	0.0164005
ENSMUSG00000015776	Med22	0.0541151	0.460991	-0.801194	0.0325272	-0.13811	0.332371
ENSMUSG00000015787	Abo	0.0303778	0.766981	-0.0442753	0.0597971	-0.0268114	0.593982
ENSMUSG00000015790	Surf1	-0.0352782	0.637293	-0.0995228	0.397197	-0.927448	0.00377165
ENSMUSG00000015804	Med28	0.0805815	0.0468062	-0.215983	0.130984	-0.65489	0.0195074
ENSMUSG00000015806	Qdpr	0.0312576	0.642412	0.0775225	0.440156	-0.795224	0.0186236
ENSMUSG00000015812	Gnrh1	-0.0952874	0.658208	0.694195	0.0669171	0.218363	0.203463
ENSMUSG00000015837	Sqstm1	0.133155	0.031761	-0.211621	0.125611	-0.652111	0.0223935
ENSMUSG00000015839	Nfe2l2	0.220937	0.245443	-0.348523	0.116699	-0.131661	0.212994
ENSMUSG00000015846	Rxra	0.0568965	0.407574	-0.187823	0.2749	-0.316409	0.0317046
ENSMUSG00000015850	Adamtsl4	-0.0317676	0.723637	0.0471946	0.365983	0.0227168	0.803687
ENSMUSG00000015852	Fcrls	0.000401243	0.98966	0.0123778	0.780076	0.0085291	0.5
ENSMUSG00000015869	Prpsap1	0.0768863	0.395338	0.00901388	0.816214	-0.549774	0.000452453
ENSMUSG00000015879	Fam184b	-0.0257108	0.487956	-0.00762011	0.592979	-0.0187333	0.277466
ENSMUSG00000015880	Ncapg	-0.0164161	0.90579	-0.404598	0.168507	-0.494589	0.0236043
ENSMUSG00000015882	Lcorl	0.0101274	0.689553	-0.155234	0.294154	-0.0373465	0.0159119
ENSMUSG00000015889	Lta4h	0.0589315	0.585412	0.0512321	0.621125	-0.18034	0.140011
ENSMUSG00000015932	Dstn	0.0464184	0.575956	-0.265045	0.184256	-0.500045	0.0528556
ENSMUSG00000015937	H2afy	0.114271	0.214751	0.232861	0.0311149	0.0170902	0.696377
ENSMUSG00000015942	Gtf2ird2	0.0320965	0.489259	-0.0616191	0.00819356	-0.0219559	0.643451
ENSMUSG00000015943	Bola1	0.0500999	0.457987	0.209346	0.4094	-0.221159	0.124941
ENSMUSG00000015944	Castor2	0.131008	0.347524	-0.0419154	0.487989	0.12742	0.227726
ENSMUSG00000015950	Ncf1	0.0315844	0.465368	0.0520634	0.333524	0.011283	0.634664
ENSMUSG00000015957	Wnt11	-0.00698006	0.909534	0.00989416	0.421077	-0.0894898	0.0721096
ENSMUSG00000015961	Adss	0.107316	0.377473	0.149109	0.166189	-0.42983	0.104749
ENSMUSG00000015966	Il17rb	-0.0780023	0.223459	-0.0135793	0.661352	-0.0467609	0.301569
ENSMUSG00000015968	Cacna1d	-0.00227046	0.59192	-0.00556461	0.251672	0.00131587	0.5
ENSMUSG00000015971	Actr8	0.0961362	0.447952	-0.435476	0.0299339	-0.634427	0.0559976
ENSMUSG00000015980	Lrrc27	-0.0661838	0.230465	0.100117	0.393534	-0.0893081	0.0665206
ENSMUSG00000015994	Fnta	0.113506	0.23042	-0.371436	0.0785209	-1.24826	0.0367255
ENSMUSG00000016018	Mtrex	0.111706	0.329904	-0.190104	0.321452	-0.838933	0.0454609
ENSMUSG00000016024	Lbp	-0.00331784	0.894544	0.000245853	0.99024	-0.0165112	0.228107
ENSMUSG00000016028	Celsr1	0.0660988	0.228499	0.00546676	0.884896	0.0851321	0.185764
ENSMUSG00000016150	Tenm1	-0.00734185	0.782406	-0.0102645	0.353831	-0.000705769	0.846915
ENSMUSG00000016181	Utp25	0.166953	0.0976983	-0.700511	0.0618412	-0.276845	0.0159544
ENSMUSG00000016200	Syt14	-0.0101119	0.920473	-0.160512	0.116426	-0.105691	0.0659481
ENSMUSG00000016206	H2-M3	-0.0457879	0.589718	0.0725431	0.611762	-0.383188	0.0147715
ENSMUSG00000016239	Lonrf3	0.0743566	0.122473	-0.0174626	0.388856	-0.179467	0.0300156
ENSMUSG00000016252	Atp5e	-0.124975	0.15229	0.192711	0.643326	-0.499769	0.114743
ENSMUSG00000016253	Nelfcd	0.0824117	0.175061	0.0933256	0.217071	-0.501077	0.0832261
ENSMUSG00000016256	Ctsz	0.101519	0.0704672	-0.0665352	0.278763	-0.803407	0.0608498
ENSMUSG00000016257	Prelid3b	0.217289	0.110522	-0.0506232	0.358435	-0.650456	0.00518782
ENSMUSG00000016262	Sertad4	0.0421172	0.116093	-0.0625895	0.245912	-0.121891	0.0358802
ENSMUSG00000016308	Ube2a	0.107266	0.305803	0.0225473	0.788678	0.0197058	0.201784
ENSMUSG00000016319	Slc25a5	0.124671	0.159354	-0.077447	0.529562	-0.874268	0.00356128
ENSMUSG00000016327	Atp1b4	-0.00843201	0.5	0.042418	0.570525	0.013549	0.186877
ENSMUSG00000016344	Ppdpf	0.0735332	0.551036	0.168119	0.393764	-0.242416	0.232871
ENSMUSG00000016346	Kcnq2	-0.00298745	0.94652	-0.0246932	0.581194	-0.047744	0.0297123
ENSMUSG00000016349	Eef1a2	0.0104461	0.89619	-0.00350733	0.885902	0.0315882	0.616751
ENSMUSG00000016356	Col20a1	-0.00123086	0.952933	0.112989	0.297889	0.0424479	0.0770188
ENSMUSG00000016382	Pls3	0.0698527	0.631452	0.201638	0.105975	0.00436425	0.939903
ENSMUSG00000016386	Mpped2	0.128742	0.254283	-0.507557	0.065664	-0.475533	0.0194197
ENSMUSG00000016409	Nkap	0.157241	0.12366	-0.476072	0.131689	-0.388318	0.000997362
ENSMUSG00000016427	Ndufa1	-0.0530058	0.568267	0.247522	0.00605959	-0.710493	0.208715
ENSMUSG00000016458	Wt1	-0.00355877	0.898368	0.0126206	0.27651	-5.67798e-06	0.999757
ENSMUSG00000016477	E2f3	0.163114	0.313916	-0.328792	0.276034	0.143281	0.544888
ENSMUSG00000016481	Cr1l	0.131609	0.25713	0.154279	0.138281	-0.506024	0.0213997
ENSMUSG00000016487	Ppfibp1	0.00651701	0.949739	0.0558616	0.265271	-0.299056	0.0276772
ENSMUSG00000016494	Cd34	0.0134254	0.642728	-0.0224684	0.256298	-0.00699964	0.5
ENSMUSG00000016495	Plgrkt	0.0817572	0.589769	0.3807	0.161664	-0.0773191	0.377342
ENSMUSG00000016496	Cd274	0.0330689	0.359091	0.0279419	0.674459	0.0887127	0.0856477
ENSMUSG00000016503	Gtf3a	0.138482	0.479185	-0.17524	0.384231	-0.649205	0.0672831
ENSMUSG00000016510	Mtif3	0.150639	0.192272	-0.384655	0.0257582	-0.177361	0.0692309
ENSMUSG00000016520	Lnx2	0.19279	0.297907	-0.363533	0.134954	0.281247	0.0956664
ENSMUSG00000016526	Dyrk3	0.248184	0.156465	-0.728929	0.0157169	-0.0491777	0.74187
ENSMUSG00000016528	Mapkapk2	0.0678039	0.465083	-0.233631	0.213016	-0.0325231	0.516914
ENSMUSG00000016529	Il10	0.0349916	0.5	-0.0583627	0.5	0.103956	0.172005
ENSMUSG00000016534	Lamp2	0.207044	0.19786	-0.379183	0.0582911	-0.643382	0.00083107
ENSMUSG00000016541	Atxn10	0.122558	0.229819	0.0612709	0.432177	-0.358663	0.0212135
ENSMUSG00000016552	Foxred2	0.0631454	0.677267	-0.192156	0.368941	-0.194841	0.166599
ENSMUSG00000016554	Eif3d	0.123683	0.124441	0.0536903	0.616816	-0.779994	0.0399468
ENSMUSG00000016559	H3f3b	0.11293	0.349586	0.0774714	0.3858	-0.451993	0.0546518
ENSMUSG00000016619	Nup50	0.130641	0.180993	-0.543191	0.00963808	-0.0573896	0.300453
ENSMUSG00000016624	Phf21b	0.15752	0.231984	-0.190569	0.268932	0.209809	0.0422654
ENSMUSG00000016626	Nlrp14	-0.0251718	0.623814	-0.064578	0.436724	0.00563635	0.5
ENSMUSG00000016637	Ift27	0.0987562	0.547974	0.141517	0.474868	-0.117291	0.438414
ENSMUSG00000016664	Pacsin2	0.195189	0.275955	-0.19642	0.167061	-0.633466	0.00192801
ENSMUSG00000016757	Ttll12	0.0792611	0.314603	-0.119774	0.356163	-0.235165	0.165521
ENSMUSG00000016758	Bik	0.194623	0.290868	0.015381	0.755548	0.0827771	0.399824
ENSMUSG00000016763	Scube1	-0.00197735	0.846299	-0.000152936	0.990286	-0.00471303	0.44822
ENSMUSG00000016831	Tox4	0.0808279	0.396927	-0.295368	0.0187516	-0.21058	0.0514955
ENSMUSG00000016833	Mrps18c	0.0808608	0.422947	0.199702	0.362516	-0.465463	0.00803583
ENSMUSG00000016918	Sulf1	0.0458304	0.604436	0.0627951	0.491709	-0.225329	0.0529751
ENSMUSG00000016921	Srsf6	0.146696	0.213622	-0.287471	0.0631717	-0.114385	0.0945846
ENSMUSG00000016933	Plcg1	0.0584083	0.521979	-0.141512	0.0434028	-0.449389	0.0963657
ENSMUSG00000016940	Kctd2	0.155391	0.0944051	-0.327269	0.161802	-0.136649	0.0917085
ENSMUSG00000016942	Tmprss6	0.0182924	0.324332	-0.024677	0.251672	0.0118333	0.5
ENSMUSG00000016946	Kctd5	0.11856	0.411869	-0.25349	0.361436	0.0259171	0.792161
ENSMUSG00000016984	Etaa1	0.0859348	0.474625	-0.522721	0.0135708	-0.363495	0.0833318
ENSMUSG00000016995	Matn4	-0.0114401	0.676947	-0.0109075	0.704338	0.000241041	0.991422
ENSMUSG00000017009	Sdc4	0.133815	0.0910084	-0.454862	0.0135245	0.999703	0.0517006
ENSMUSG00000017057	Il13ra1	0.0999059	0.342281	0.0100752	0.939074	-0.0815546	0.108481
ENSMUSG00000017119	Nbr1	0.151276	0.0746128	-0.0353126	0.775016	-0.303684	0.209331
ENSMUSG00000017132	Cyth1	0.126713	0.419302	-0.137997	0.160118	-0.128371	0.309797
ENSMUSG00000017144	Rnd3	0.256879	0.225504	-0.363906	0.0724302	-0.279199	0.124258
ENSMUSG00000017146	Brca1	0.140207	0.256555	-0.304272	0.21026	-0.646812	0.0198459
ENSMUSG00000017167	Cntnap1	-0.0109499	0.409224	0.00655	0.5	0.0130714	0.0219772
ENSMUSG00000017176	Nt5c3b	0.163543	0.13681	-0.0369917	0.689293	-0.420842	0.032932
ENSMUSG00000017188	Coa3	0.0523112	0.525281	0.085682	0.498526	-0.936766	0.0518546
ENSMUSG00000017204	Gsdma	0.0141609	0.904331	-0.0204921	0.819104	-0.0404716	0.0953493
ENSMUSG00000017210	Med24	0.148412	0.24935	-0.0337085	0.862962	-0.36345	0.00482721
ENSMUSG00000017221	Psmd3	0.0567885	0.304219	-0.0415662	0.282399	-0.787876	0.00527434
ENSMUSG00000017264	Exosc10	0.173539	0.196214	-0.231461	0.189421	-0.485647	0.109447
ENSMUSG00000017286	Glod4	0.0301487	0.536978	0.028265	0.731579	-0.755471	0.0603608
ENSMUSG00000017288	Vps53	0.0966115	0.423446	0.0909318	0.302734	-0.170046	0.233099
ENSMUSG00000017291	Taok1	0.139941	0.410292	-0.505212	0.110669	-0.377002	0.00304424
ENSMUSG00000017299	Dnttip1	0.115715	0.375295	-0.161828	0.0140743	-0.321907	0.228628
ENSMUSG00000017307	Acot8	0.0711397	0.712194	-0.0968151	0.480432	-0.226844	0.0726616
ENSMUSG00000017314	Mpp2	0.0735178	0.161373	-0.104082	0.257617	-0.23882	0.0140184
ENSMUSG00000017376	Nlk	0.151913	0.228105	-0.360861	0.0741732	-0.351874	0.0962963
ENSMUSG00000017386	Traf4	0.317816	0.0922524	-1.09812	0.0116642	0.119617	0.0349186
ENSMUSG00000017390	Aldoc	-0.123701	0.35429	-0.0149641	0.861095	-0.324211	0.0317857
ENSMUSG00000017400	Stac2	0.0671384	0.649753	-0.097496	0.393487	-0.186339	0.0564247
ENSMUSG00000017404	Rpl19	0.0655111	0.172702	0.0622453	0.683807	-0.432242	0.0371681
ENSMUSG00000017405	Nek8	0.103266	0.527333	-0.131024	0.0232713	-0.239289	0.0128138
ENSMUSG00000017412	Cacnb4	-0.00495354	0.717697	0.108021	0.291055	0.0382251	0.409505
ENSMUSG00000017417	Plxdc1	0.187679	0.111148	-0.0572775	0.0355476	-0.264543	0.0695622
ENSMUSG00000017418	Arl5b	0.106435	0.472836	-0.51654	0.105833	0.19974	0.171498
ENSMUSG00000017421	Zfp207	0.16841	0.265253	-0.521592	0.0328752	-0.808173	0.0121182
ENSMUSG00000017428	Psmd11	0.121462	0.252336	-0.0635794	0.515539	-0.483652	0.0374843
ENSMUSG00000017453	Pipox	0.16754	0.317049	0.0566321	0.799294	-0.245512	0.166811
ENSMUSG00000017466	Timp2	0.0924658	0.399825	0.0219511	0.347324	-0.0270414	0.637764
ENSMUSG00000017478	Zc3h18	0.210567	0.0517315	-0.370515	0.171223	-0.149173	0.113816
ENSMUSG00000017485	Top2b	0.0533442	0.542233	0.117585	0.117596	-0.295148	0.0380835
ENSMUSG00000017493	Igfbp4	0.0261228	0.606124	0.0733798	0.432955	-0.239142	0.00503542
ENSMUSG00000017499	Cdc6	0.147748	0.226003	-0.793172	0.0137864	-0.42392	0.0862368
ENSMUSG00000017548	Suz12	0.201008	0.189104	-0.386681	0.0814781	-0.875157	0.0034067
ENSMUSG00000017550	Atad5	0.176297	0.21585	-0.492882	0.0881407	-0.224306	0.020365
ENSMUSG00000017561	Crlf3	0.254757	0.162808	-0.195856	0.384847	-0.223873	0.0290008
ENSMUSG00000017615	Tnfaip1	0.200272	0.0621293	-0.65483	0.0858228	-0.185298	0.180941
ENSMUSG00000017631	Abr	0.130414	0.0731661	-0.118015	0.420585	-0.3303	0.0506716
ENSMUSG00000017639	Rab11fip4	0.145181	0.331749	-0.304495	0.0904205	-0.482843	0.0629548
ENSMUSG00000017652	Cd40	0.0209826	0.549498	0.00855207	0.780076	0.0346408	0.380967
ENSMUSG00000017664	Slc35c2	0.105559	0.102067	-0.254316	0.162495	-0.497408	0.0159153
ENSMUSG00000017667	Zfp334	0.0239102	0.389783	-0.183906	0.102486	0.0305136	0.534372
ENSMUSG00000017670	Elmo2	0.262893	0.103218	-0.27233	0.252967	0.0558062	0.340756
ENSMUSG00000017677	Wsb1	0.14015	0.392373	-0.602862	0.0217455	-0.050769	0.616759
ENSMUSG00000017679	Ttpal	0.144823	0.112284	-0.14789	0.0798117	0.249471	0.0339638
ENSMUSG00000017686	Rhot1	0.08599	0.472191	-0.285524	0.204345	-0.724904	0.00414517
ENSMUSG00000017692	Rhbdl3	-0.0199035	0.854434	-0.030643	0.707902	0.00455866	0.965177
ENSMUSG00000017697	Ada	-0.143052	0.250353	-0.0311812	0.767978	-0.160253	0.29785
ENSMUSG00000017707	Serinc3	0.102831	0.489135	0.0595397	0.516837	-0.162656	0.0743414
ENSMUSG00000017713	Tha1	0.111979	0.245877	0.053527	0.426243	-0.058746	0.539614
ENSMUSG00000017715	Pgs1	0.120781	0.103963	-0.222851	0.0831759	-0.449236	0.0480997
ENSMUSG00000017716	Birc5	0.0161484	0.74602	0.131211	0.229847	-0.629476	0.0678332
ENSMUSG00000017718	Afmid	0.0130933	0.759076	-0.12152	0.142965	0.0208861	0.664034
ENSMUSG00000017721	Pigt	0.0677122	0.132411	0.0116771	0.919919	-0.00581984	0.964303
ENSMUSG00000017723	Wfdc2	0.0307742	0.792283	0.0747824	0.717121	-0.483069	0.0840948
ENSMUSG00000017724	Etv4	0.143307	0.359733	-0.410213	0.217267	-0.583247	0.061146
ENSMUSG00000017734	Dbndd2	0.0287075	0.246911	0.00813732	0.931444	0.131308	0.227017
ENSMUSG00000017737	Mmp9	0.0751256	0.257711	-0.0906938	0.114422	-0.0596947	0.199677
ENSMUSG00000017740	Slc12a5	0.0236867	0.436755	-0.0239843	0.144592	0.0143271	0.662667
ENSMUSG00000017747	Ghdc	0.260059	0.201946	-0.0456461	0.65222	-0.132306	0.120472
ENSMUSG00000017754	Pltp	0.109653	0.244287	-0.16573	0.421256	-0.417889	0.0473576
ENSMUSG00000017756	Slc12a7	0.285015	0.0614984	-0.468119	0.0341998	-0.170191	0.089577
ENSMUSG00000017760	Ctsa	0.0477054	0.408904	0.0572427	0.14831	-0.128583	0.002413
ENSMUSG00000017764	Zswim1	0.221387	0.105777	-0.622863	0.0356826	-0.272462	0.0725578
ENSMUSG00000017765	Slc12a4	0.212976	0.255344	-0.362061	0.0444662	-0.0291928	0.820061
ENSMUSG00000017774	Myo1c	0.130393	0.27206	-0.263807	0.153035	-0.627673	0.0671469
ENSMUSG00000017776	Crk	0.239446	0.22799	-0.392168	0.0289842	-0.408893	0.104269
ENSMUSG00000017778	Cox7c	0.0374707	0.74434	0.0167937	0.876655	-0.377855	0.199346
ENSMUSG00000017781	Pitpna	0.149994	0.196338	-0.0913643	0.327674	-0.478456	0.0400749
ENSMUSG00000017801	Mlx	0.136969	0.270783	-0.586292	0.0578345	-0.559656	0.0361798
ENSMUSG00000017802	Retreg3	0.262535	0.120474	-0.604498	0.0101053	0.346959	0.285238
ENSMUSG00000017817	Jph2	0.010904	0.5	0.0263873	0.387529	0.0248032	0.497538
ENSMUSG00000017830	Dhx58	0.103664	0.399059	0.0089936	0.827461	-0.259459	0.00904623
ENSMUSG00000017831	Rab5a	0.219079	0.140005	-0.633693	0.085023	-0.264558	0.0709678
ENSMUSG00000017837	Nkiras2	0.288632	0.012638	-0.334521	0.101445	0.0176978	0.779485
ENSMUSG00000017843	Ppp2r5c	0.0513276	0.398538	0.0329376	0.320249	-0.498419	0.03517
ENSMUSG00000017858	Ift52	0.0544938	0.357972	-0.0591233	0.540793	-0.810836	0.000891021
ENSMUSG00000017861	Mybl2	0.177572	0.0537912	-0.339184	0.249946	-0.607767	0.0197273
ENSMUSG00000017868	Sgk2	0.124273	0.253629	0.0172722	0.846499	-0.254702	0.13716
ENSMUSG00000017897	Eya2	-0.0114366	0.59192	-0.00229155	0.546303	0.00680983	0.885021
ENSMUSG00000017929	B4galt5	0.342871	0.103276	-0.459477	0.253916	-0.178643	0.193121
ENSMUSG00000017950	Hnf4a	0.0363037	0.342844	-0.00142139	0.546303	-0.0707546	0.0502254
ENSMUSG00000017969	Ptgis	0.0967047	0.287698	0.0638424	0.477737	-0.686886	0.0360315
ENSMUSG00000017978	Cadps2	-0.00576239	0.840178	-0.00133655	0.952325	-0.0122745	0.486551
ENSMUSG00000017999	Ddx27	0.135972	0.241955	-0.21941	0.119237	-0.208488	0.333469
ENSMUSG00000018001	Cyth3	0.185121	0.0389794	-0.31544	0.0964413	-0.147554	0.0383782
ENSMUSG00000018008	Cyth4	0.000337707	0.988517	0.00294638	0.831714	-0.0287898	0.0927446
ENSMUSG00000018012	Rac3	0.0830214	0.651007	0.0702841	0.171714	-0.316753	0.0786611
ENSMUSG00000018040	Rrp7a	0.130386	0.345965	-0.308893	0.173068	-0.596019	0.0131337
ENSMUSG00000018042	Cyb5r3	0.0182633	0.600944	-0.0519889	0.252636	0.0629141	0.123513
ENSMUSG00000018068	Ints2	0.0656979	0.416929	-0.138248	0.490244	-0.0471948	0.228915
ENSMUSG00000018076	Med13l	0.108749	0.298123	-0.189873	0.182178	-0.0863489	0.4765
ENSMUSG00000018102	Hist1h2bc	0.220665	0.168807	-0.0548749	0.624887	1.48558	0.0916031
ENSMUSG00000018126	Baiap2l2	-0.0287773	0.612795	0.118736	0.233676	-0.24926	0.10028
ENSMUSG00000018143	Mafk	0.0925927	0.330711	-0.300398	0.00576504	0.465187	0.179268
ENSMUSG00000018160	Med1	0.130274	0.354485	-0.470338	0.0771793	-0.537901	0.0131824
ENSMUSG00000018166	Erbb3	0.246782	0.100528	-0.427661	0.0287895	0.0933019	0.225476
ENSMUSG00000018167	Stard3	0.12748	0.181378	-0.548736	0.0638602	-0.207868	0.132214
ENSMUSG00000018168	Ikzf3	0.00379939	0.313376	0.00440058	0.5	-0.0246691	0.187092
ENSMUSG00000018169	Mfng	0.0911437	0.127408	-0.153911	0.131257	-0.412096	0.0884967
ENSMUSG00000018171	Vmp1	0.0647354	0.546407	-0.0935469	0.167389	-0.451742	0.00752351
ENSMUSG00000018189	Uchl5	0.133673	0.156128	0.0530699	0.641131	-0.573415	0.0746465
ENSMUSG00000018196	Glrx2	0.0620675	0.658597	-0.0593456	0.355522	-0.379195	0.0429984
ENSMUSG00000018199	Ro60	0.0825723	0.53708	-0.156587	0.217146	-0.269973	0.123623
ENSMUSG00000018209	Stk4	0.193401	0.252544	-0.314122	0.0909386	-0.00938442	0.885192
ENSMUSG00000018217	Pmp22	0.0215907	0.865513	-0.00575024	0.753974	-0.130485	0.347705
ENSMUSG00000018238	Gdf9	-0.0269577	0.827679	-0.162488	0.575467	0.0376571	0.369846
ENSMUSG00000018239	Zcchc10	0.2335	0.0811993	-0.295911	0.0800517	0.112949	0.483949
ENSMUSG00000018263	Tbx5	-0.0508363	0.0788912	0.00661959	0.536909	-0.0266188	0.299671
ENSMUSG00000018286	Psmb6	0.0206257	0.604209	0.137567	0.494977	-0.35669	0.0371047
ENSMUSG00000018287	Spag7	0.2044	0.0118725	0.183745	0.146348	-1.15313	0.00714969
ENSMUSG00000018293	Pfn1	0.0493184	0.600884	0.210312	0.0520892	-0.384341	0.0702996
ENSMUSG00000018322	Tomm34	0.07436	0.20962	0.0870861	0.0934254	-0.0601418	0.209799
ENSMUSG00000018326	Ywhab	0.0713469	0.454507	0.191132	0.120044	-0.130002	0.258925
ENSMUSG00000018334	Ksr1	0.204666	0.0217166	0.00363914	0.964343	0.154742	0.0923413
ENSMUSG00000018339	Gpx3	0.195003	0.103594	0.0744178	0.453227	0.624513	0.0504571
ENSMUSG00000018340	Anxa6	0.0855499	0.304144	-0.128178	0.403897	-0.431229	0.0358272
ENSMUSG00000018341	Il12rb2	0.0542889	0.290014	0.257839	0.139769	0.0626293	0.377505
ENSMUSG00000018347	Zkscan6	0.138209	0.412242	-0.921712	0.000460354	-0.282938	0.0171348
ENSMUSG00000018362	Kpna2	0.165866	0.198138	-0.649729	0.00916066	-1.11069	0.0216068
ENSMUSG00000018363	Smurf2	0.202062	0.0978427	-0.405338	0.0931159	0.0617464	0.205117
ENSMUSG00000018372	Cep95	0.0182566	0.848236	-0.0592376	0.486768	-0.00979862	0.400902
ENSMUSG00000018377	Vezf1	0.116212	0.534589	-0.453871	0.00939785	-0.19659	0.179793
ENSMUSG00000018378	Cuedc1	-0.00686648	0.850802	0.056116	0.580953	-0.268723	0.149447
ENSMUSG00000018379	Srsf1	0.0868608	0.40551	-0.286107	0.0840194	-1.19365	0.00191089
ENSMUSG00000018387	Shroom1	0.00398965	0.924435	-0.00977438	0.464457	-0.0684805	0.326102
ENSMUSG00000018395	Kif3a	0.294196	0.10247	-0.0934851	0.301484	-0.204126	0.0910198
ENSMUSG00000018398	Sept8	0.0843046	0.579379	-0.100282	0.696515	-0.272641	0.0375261
ENSMUSG00000018401	Mtmr4	0.199265	0.0820476	-0.366352	0.0822684	-0.196762	0.156687
ENSMUSG00000018405	Mrm1	0.182584	0.208333	-0.288623	0.0398719	-0.0343499	0.674982
ENSMUSG00000018411	Mapt	0.161084	0.0299915	0.178316	0.0423959	-0.0998448	0.269101
ENSMUSG00000018412	Kansl1	0.0974169	0.49276	-0.642424	0.0225792	0.0436254	0.450073
ENSMUSG00000018415	Gid4	0.105584	0.354302	-0.269502	0.0478432	-0.728204	0.020432
ENSMUSG00000018417	Myo1b	0.0495483	0.481233	0.0616381	0.613237	-0.797084	0.00885511
ENSMUSG00000018425	Dhx40	0.0613376	0.574903	-0.126487	0.422847	-0.747059	0.014349
ENSMUSG00000018427	Ypel2	0.130107	0.189574	-0.326654	0.179623	-0.536509	0.0195922
ENSMUSG00000018428	Akap1	0.25135	0.183612	-0.507313	0.0439739	-0.0843611	0.444074
ENSMUSG00000018433	Nol11	0.128157	0.154772	0.00667597	0.954131	-0.314002	0.0345815
ENSMUSG00000018442	Derl2	0.166421	0.0936735	-0.20514	0.227971	-0.234672	0.0744878
ENSMUSG00000018446	C1qbp	0.129739	0.177896	-0.147946	0.231912	-0.931943	0.00390465
ENSMUSG00000018449	Rpain	0.145868	0.202162	0.142306	0.139187	-0.650231	0.0363394
ENSMUSG00000018451	6330403K07Rik	0.00852427	0.973879	-0.0345168	0.859593	-0.191835	0.0555742
ENSMUSG00000018470	Kcnab3	0.228957	0.128326	-0.0253683	0.799938	-0.25569	0.0348314
ENSMUSG00000018474	Chd3	0.0702962	0.292136	-0.167934	0.305767	0.00679102	0.841472
ENSMUSG00000018476	Kdm6b	0.231394	0.188571	-0.317395	0.174217	-0.00111882	0.981921
ENSMUSG00000018479	1700125H20Rik	0.0289008	0.313376	-0.0313923	0.918637	-0.036952	0.800801
ENSMUSG00000018481	Appbp2	0.172887	0.3781	-0.365144	0.106267	-0.091194	0.227743
ENSMUSG00000018500	Adora2b	0.0299897	0.769702	-0.201111	0.285549	0.0202765	0.794149
ENSMUSG00000018501	Ncor1	0.145729	0.338799	-0.276466	0.0911694	-0.650577	0.00366571
ENSMUSG00000018507	Trpv2	0.0972404	0.286745	-0.112158	0.0644925	-0.287078	0.0696773
ENSMUSG00000018509	Cenpv	0.1703	0.0726984	0.099713	0.459832	0.0856467	0.338236
ENSMUSG00000018537	Pcgf2	0.210902	0.295058	-0.303105	0.116234	-0.657398	0.0223868
ENSMUSG00000018541	Cwc25	0.214675	0.244001	-0.370941	0.203064	0.0871172	0.139027
ENSMUSG00000018543	1700001P01Rik	-0.0274957	0.893348	0.248948	0.48378	-0.19453	0.13546
ENSMUSG00000018547	Pip4k2b	0.221103	0.0383221	-0.523785	0.199089	0.177542	0.0762528
ENSMUSG00000018548	Trim37	0.0843297	0.487424	-0.1636	0.20575	-0.507471	0.0556706
ENSMUSG00000018554	Ybx2	0.149506	0.240495	-0.180056	0.284801	-0.0525211	0.562689
ENSMUSG00000018559	Ctdnep1	0.180335	0.0941058	-0.288618	0.0816441	-0.430768	0.0159269
ENSMUSG00000018565	Elp5	0.134788	0.243959	-0.015805	0.845626	-0.110225	0.29371
ENSMUSG00000018566	Slc2a4	0.11077	0.38749	-0.0835562	0.153246	-0.088867	0.113346
ENSMUSG00000018567	Gabarap	0.0381038	0.51349	0.0533834	0.0636424	-0.425481	0.0257528
ENSMUSG00000018569	Cldn7	0.110247	0.285961	0.106224	0.394015	-0.772417	0.00486747
ENSMUSG00000018570	2810408A11Rik	0.307698	0.159708	0.153612	0.551886	-0.254154	0.0184247
ENSMUSG00000018572	Phf23	0.332093	0.0556155	-0.885966	0.0375676	-0.28581	0.101081
ENSMUSG00000018574	Acadvl	0.105862	0.641904	-0.149193	0.182177	-0.0760003	0.255362
ENSMUSG00000018581	Dnah11	0.00356182	0.5	-0.00328367	0.5	0.00138181	0.5
ENSMUSG00000018583	G3bp1	0.134284	0.203729	-0.0727915	0.29083	-0.861192	0.00793372
ENSMUSG00000018585	Atox1	-0.00419832	0.957992	0.203727	0.371138	-0.137034	0.0629441
ENSMUSG00000018593	Sparc	0.107239	0.294302	-0.0513719	0.739336	-0.260112	0.101418
ENSMUSG00000018599	Mief2	0.0965983	0.22385	-0.641222	0.0163591	-0.637214	0.0624966
ENSMUSG00000018604	Tbx3	0.163183	0.103418	-0.693212	0.0234604	-0.251424	0.296553
ENSMUSG00000018648	Dusp14	0.263282	0.0769904	-0.0296605	0.784843	0.371544	0.0238689
ENSMUSG00000018651	Tada2a	0.197572	0.149168	-0.150492	0.445174	-0.658753	0.0204615
ENSMUSG00000018654	Ikzf1	0.0351642	0.328011	0.0496737	0.114005	0.0380896	0.296527
ENSMUSG00000018659	Pnpo	0.124032	0.0922979	-0.138864	0.236646	-0.245785	0.014335
ENSMUSG00000018661	Cog1	0.0503962	0.532787	-0.223639	0.325165	-0.503639	0.0103526
ENSMUSG00000018666	Cbx1	0.168715	0.236593	0.22876	0.0561322	-0.128226	0.267968
ENSMUSG00000018669	Cdk5rap3	0.127557	0.164073	-0.169054	0.240999	-0.408308	0.000645449
ENSMUSG00000018672	Copz2	0.0280965	0.928888	0.0684946	0.352452	-0.384207	0.102253
ENSMUSG00000018677	Slc25a39	0.0630094	0.0890863	0.100843	0.0258916	-0.425609	0.0471342
ENSMUSG00000018678	Sp2	0.238547	0.321586	-0.799893	0.122943	0.145316	0.0364669
ENSMUSG00000018697	Aatf	0.167069	0.317844	-0.10728	0.467071	-0.6069	0.0120782
ENSMUSG00000018707	Dync1h1	0.0962969	0.225366	-0.0797121	0.0761944	-0.132216	0.177096
ENSMUSG00000018727	Cpsf4l	-0.105006	0.347966	-0.275921	0.167736	-0.261657	0.0152537
ENSMUSG00000018733	Pex12	-0.0398119	0.254819	-0.099126	0.55374	0.231867	0.0233134
ENSMUSG00000018736	Ndel1	0.199267	0.227182	-0.263421	0.243232	0.253413	0.0274012
ENSMUSG00000018740	Slc25a35	0.135547	0.345492	-0.18904	0.443511	-0.401439	0.105964
ENSMUSG00000018750	Zbtb4	0.0050927	0.881531	-0.0572249	0.166244	-0.00177649	0.894097
ENSMUSG00000018752	Tnfsfm13	0.048542	0.0147626	0.0269964	0.624251	0.0206501	0.67804
ENSMUSG00000018761	Mpdu1	0.109427	0.134926	-0.106657	0.0175586	-0.381255	0.0530053
ENSMUSG00000018765	Fxr2	0.33079	0.0207602	-0.710011	0.066928	-0.189292	0.18476
ENSMUSG00000018770	Atp5g3	0.0665997	0.485485	0.159164	0.0989453	-0.14437	0.162569
ENSMUSG00000018774	Cd68	0.09511	0.558449	-0.107573	0.656675	-0.511367	0.108465
ENSMUSG00000018776	Slc35g3	0.223566	0.371506	-0.00933543	0.92919	0.0977706	0.0884846
ENSMUSG00000018796	Acsl1	0.0942617	0.231299	-0.147484	0.0695805	-0.238781	0.0755892
ENSMUSG00000018800	Abca5	-0.0246842	0.406079	-0.0501616	0.0555958	-0.0502517	0.336906
ENSMUSG00000018809	Smyd4	0.255246	0.1562	-0.0246581	0.148226	-0.02622	0.720165
ENSMUSG00000018819	Lsp1	-0.00685174	0.5	-0.00766776	0.706267	-0.00562019	0.5
ENSMUSG00000018820	Zfyve27	0.167678	0.0240298	-0.414812	0.0444561	-0.0295808	0.380944
ENSMUSG00000018821	Avpi1	0.138945	0.392501	-0.235732	0.25942	-0.410163	0.0582457
ENSMUSG00000018822	Sfrp5	1.83249e-05	0.999777	-0.089349	0.339802	-0.144751	0.294375
ENSMUSG00000018830	Myh11	-0.00831858	0.177839	-0.0175633	0.347657	0.00283815	0.845825
ENSMUSG00000018841	Rad51d	0.146996	0.141956	-0.289348	0.0729927	-0.659644	0.00208798
ENSMUSG00000018846	Pank3	0.0454428	0.700382	-0.656605	0.104737	0.120594	0.205245
ENSMUSG00000018848	Rars	0.128287	0.200505	-0.113525	0.373188	-0.334565	0.00971761
ENSMUSG00000018849	Wwc1	0.296856	0.0554485	-0.151087	0.0884449	-0.401166	0.0374997
ENSMUSG00000018858	Mrpl58	0.0877617	0.286108	0.0688614	0.762323	-0.552505	0.00863473
ENSMUSG00000018861	Fdxr	0.0776011	0.508656	-0.0644324	0.71832	-0.246797	0.0510985
ENSMUSG00000018865	Sult4a1	0.104022	0.461865	-0.00420944	0.978333	-0.574887	0.0338626
ENSMUSG00000018882	Mrpl45	0.176795	0.164653	-0.106202	0.212123	-0.598221	0.0342754
ENSMUSG00000018893	Mb	-0.104429	0.0903262	0.0423466	0.623978	0.120679	0.0837498
ENSMUSG00000018899	Irf1	0.239365	0.272156	-0.410027	0.0284484	0.208501	0.03988
ENSMUSG00000018900	Slc22a5	0.209591	0.10398	-0.255324	0.254989	-0.277115	0.0741221
ENSMUSG00000018906	P4ha2	0.101522	0.232671	-0.018833	0.625064	-0.163172	0.0254765
ENSMUSG00000018907	Alox12e	0.00033251	0.98966	-0.0847387	0.211843	0.00856793	0.73443
ENSMUSG00000018909	Arrb1	-0.00685122	0.570525	-0.0166454	0.729522	-0.0690788	0.314061
ENSMUSG00000018919	Tm4sf5	0.0514393	0.285491	0.24541	0.227238	-0.613329	0.0184175
ENSMUSG00000018920	Cxcl16	0.086805	0.4001	-0.0557854	0.19826	-0.0572673	0.104319
ENSMUSG00000018921	Pelp1	0.0914617	0.176623	0.131365	0.45168	-0.52638	0.0665775
ENSMUSG00000018923	Med11	0.101821	0.510693	-0.589581	0.0232103	-0.890706	0.0202155
ENSMUSG00000018924	Alox15	-0.0210041	0.537288	0.222218	0.0960747	0.0635112	0.409738
ENSMUSG00000018925	Heatr9	0.165549	0.192365	0.730485	0.0564933	0.122627	0.163803
ENSMUSG00000018931	Natd1	0.188533	0.0769798	-0.595843	0.121106	0.241517	0.163189
ENSMUSG00000018932	Map2k3	0.282002	0.0329947	-0.452427	0.078015	0.217256	0.0451976
ENSMUSG00000018965	Ywhah	0.15404	0.187665	-0.174673	0.164227	-0.542995	0.0266855
ENSMUSG00000018974	Sart3	0.146515	0.0303229	-0.525977	0.0266068	-0.598503	0.0244136
ENSMUSG00000018983	E2f2	0.202729	0.194022	-0.372647	0.0710256	-0.0505726	0.389044
ENSMUSG00000018995	Nars2	0.112975	0.0829043	0.0675427	0.175405	-0.0945547	0.260199
ENSMUSG00000018999	Slc35b4	0.0765949	0.170415	-0.398659	0.0157041	-0.0394403	0.351911
ENSMUSG00000019027	Dnah1	0.0246104	0.167921	0.00470335	0.671737	0.000116138	0.985223
ENSMUSG00000019039	Dalrd3	0.168557	0.178978	-0.221278	0.321263	-0.235341	0.231578
ENSMUSG00000019054	Fis1	0.114464	0.0890053	-0.0369905	0.833193	-0.69179	0.00872868
ENSMUSG00000019055	Plod1	0.0621332	0.433591	-0.10156	0.464544	-0.345876	0.0184915
ENSMUSG00000019066	Rab3d	-0.069865	0.255216	-0.0919757	0.142903	-0.211616	0.101163
ENSMUSG00000019080	Mfsd3	0.140074	0.586565	-0.118766	0.204343	-0.362726	0.0184881
ENSMUSG00000019082	Slc25a22	0.0658056	0.515574	-0.0979081	0.409104	0.00259231	0.985075
ENSMUSG00000019087	Atp6ap1	0.108969	0.182411	-0.0874908	0.663908	-0.0803276	0.288106
ENSMUSG00000019088	Dnase1l1	0.100775	0.627103	0.115217	0.232824	0.238044	0.129934
ENSMUSG00000019102	Aldh3a1	-0.145963	0.0458231	0.10051	0.55587	-0.136581	0.0676114
ENSMUSG00000019124	Scrn1	0.0540422	0.107046	-0.0948857	0.258147	-0.253577	0.0134733
ENSMUSG00000019132	BC005537	0.173924	0.102244	-0.301538	0.0326143	0.0348462	0.623963
ENSMUSG00000019139	Isyna1	0.0156196	0.871235	-0.0246748	0.882239	-0.487895	0.10817
ENSMUSG00000019143	Hars2	0.0420848	0.507925	-0.581138	0.0272421	-0.750091	0.030179
ENSMUSG00000019158	Tmem160	0.00148384	0.992417	0.0793831	0.82973	-0.665927	0.070694
ENSMUSG00000019173	Rab5c	0.131104	0.224002	-0.129675	0.521528	-0.0524115	0.557658
ENSMUSG00000019179	Mdh2	0.0653022	0.315364	0.146532	0.181739	-0.191771	0.0143593
ENSMUSG00000019188	H13	0.0447702	0.548765	-0.0401997	0.137536	0.18017	0.123183
ENSMUSG00000019189	Rnf145	0.200701	0.168691	-0.752486	0.00920136	-0.558046	0.0451124
ENSMUSG00000019194	Scn1b	-0.0809508	0.645628	-0.114342	0.281411	0.323036	0.140894
ENSMUSG00000019210	Atp6v1e1	0.133202	0.202271	-0.199811	0.143164	-0.74204	0.0336077
ENSMUSG00000019214	Chtf18	0.104365	0.399328	-0.160558	0.282289	-0.572087	0.0539814
ENSMUSG00000019232	Etnppl	-0.00429633	0.5	-0.00573917	0.5	0.00241684	0.5
ENSMUSG00000019235	Rps6kl1	0.0899668	0.106302	0.164647	0.324056	0.113443	0.0352456
ENSMUSG00000019254	Ppp1r12c	0.19041	0.0724942	-0.0658183	0.209142	0.119236	0.238757
ENSMUSG00000019256	Ahr	-0.0141611	0.907062	-0.210791	0.0792785	0.0741059	0.204782
ENSMUSG00000019261	Map1s	0.250013	0.0173316	-0.624763	0.032607	-0.0936007	0.640169
ENSMUSG00000019278	Dpep1	-0.069333	0.570101	-0.022092	0.613982	0.0527304	0.0690299
ENSMUSG00000019295	Tmem129	0.0550026	0.650529	-0.50574	0.0781843	0.20363	0.0248455
ENSMUSG00000019297	Nop9	0.132874	0.00356901	-0.196755	0.334412	-0.294876	0.0949782
ENSMUSG00000019301	Hsd17b1	-0.166575	0.250598	0.107305	0.501165	-0.440906	0.131338
ENSMUSG00000019302	Atp6v0a1	0.00542182	0.93169	-0.0407931	0.252727	-0.14579	0.328578
ENSMUSG00000019303	Psmc3ip	0.248074	0.0594019	-0.099133	0.296683	-0.0423575	0.780159
ENSMUSG00000019312	Grb7	0.119096	0.210363	-0.215341	0.0549535	-0.694978	0.0104947
ENSMUSG00000019320	Noxo1	0.0547867	0.05692	0.131278	0.0383689	0.029586	0.0915381
ENSMUSG00000019326	Aoc3	0.00237614	0.868723	0.0171508	0.0216724	0.00753973	0.346516
ENSMUSG00000019338	Zfp687	0.280181	0.135352	-0.51618	0.0989723	-0.540216	0.0534696
ENSMUSG00000019362	D8Ertd738e	-0.000517336	0.989666	0.125511	0.572856	-0.309334	0.219505
ENSMUSG00000019368	Sec14l4	-0.00391119	0.944254	0.0883202	0.284721	-0.0579683	0.194401
ENSMUSG00000019370	Calm3	0.0793332	0.379893	-0.0424664	0.502957	-0.26469	0.0541995
ENSMUSG00000019373	Cops3	0.166271	0.20138	-0.248065	0.349946	-0.577658	0.0476058
ENSMUSG00000019428	Fkbp8	0.0443927	0.594567	0.0233722	0.473714	-0.315068	0.057108
ENSMUSG00000019429	Ffar3	0.135856	0.137283	-0.285493	0.202888	-0.161167	0.288005
ENSMUSG00000019432	Ddx39b	0.074947	0.289737	-0.147632	0.130601	-0.56852	0.024947
ENSMUSG00000019433	Gipc1	0.111883	0.128841	0.10464	0.402603	-0.158585	0.228364
ENSMUSG00000019437	Tlcd1	0.106661	0.437631	-0.462471	0.0456373	-0.303603	0.0930618
ENSMUSG00000019461	Plscr3	0.0966262	0.0894916	-0.178397	0.516784	-0.582069	0.0298528
ENSMUSG00000019467	Arhgef25	0.135512	0.427701	-0.0439889	0.733764	-0.435356	0.0307108
ENSMUSG00000019470	Xab2	0.178595	0.0170146	-0.144419	0.197687	-0.406709	0.0371109
ENSMUSG00000019471	Cdc37	0.0503721	0.302975	-0.0281148	0.795065	-0.305101	0.0640223
ENSMUSG00000019478	Rab4a	0.0743136	0.279924	-0.153068	0.0483543	-0.412132	0.00383731
ENSMUSG00000019487	Trip10	0.199084	0.0718519	-0.245478	0.0883151	-0.656416	0.0333879
ENSMUSG00000019494	Cops6	0.0925227	0.0763486	0.0639771	0.211156	-0.38605	0.157247
ENSMUSG00000019505	Ubb	0.0850959	0.496374	-0.269331	0.206564	-1.05969	0.00458949
ENSMUSG00000019518	Ap4m1	0.254793	0.0139508	-0.377763	0.118321	-0.307153	0.0416732
ENSMUSG00000019528	Gyg	-0.00166986	0.988913	-0.257372	0.191142	-0.496565	0.0226036
ENSMUSG00000019539	Rcn3	0.0556838	0.475452	0.0284368	0.7833	-0.299348	0.132539
ENSMUSG00000019558	Slc6a8	0.10725	0.251123	-0.112195	0.419486	-0.360349	0.0185435
ENSMUSG00000019564	Arid3a	0.17297	0.104939	-0.125145	0.0974833	0.152518	0.426247
ENSMUSG00000019577	Pdk4	0.152951	0.261002	-0.539702	0.0573819	0.24488	0.123665
ENSMUSG00000019578	Ubxn6	0.172653	0.0885198	-0.0323563	0.804923	-0.00158473	0.97939
ENSMUSG00000019579	Mydgf	0.153734	0.299864	-0.0670409	0.152283	-0.230433	0.134284
ENSMUSG00000019590	Cyb561	0.0959688	0.455662	-0.27092	0.197612	-0.605129	0.0541316
ENSMUSG00000019647	Sema6a	-0.0202588	0.400428	-0.056154	0.359511	0.0727666	0.0846977
ENSMUSG00000019659	Ccdc12	0.00894704	0.823318	0.103148	0.620245	-1.01534	0.0303801
ENSMUSG00000019689	Fmc1	-0.0648281	0.682144	0.168168	0.572215	-0.501989	0.0117222
ENSMUSG00000019699	Akt3	0.0279837	0.566087	-0.0788257	0.394972	-0.327341	0.0508965
ENSMUSG00000019710	Mrpl24	0.0418934	0.233976	-0.169005	0.0194718	-0.998246	1.27733e-05
ENSMUSG00000019715	Gle1	0.0948924	0.0684093	-0.202283	0.143426	-0.548849	0.0466216
ENSMUSG00000019718	L3hypdh	0.227885	0.138026	0.201816	0.00374152	0.208463	0.10979
ENSMUSG00000019726	Lyst	0.0258369	0.51929	-0.197236	0.0656684	-0.0424916	0.150243
ENSMUSG00000019731	Slc35e1	0.259165	0.0180404	-0.583456	0.0437916	-0.0100538	0.772687
ENSMUSG00000019732	Calr3	0.134818	0.533381	-0.0560793	0.236466	0.0621426	0.590925
ENSMUSG00000019734	Tmc4	0.0564758	0.780051	0.102905	0.411313	-0.133485	0.0740568
ENSMUSG00000019737	Syne4	0.131732	0.154006	-0.26298	0.121437	-0.360719	0.0911362
ENSMUSG00000019738	Polr2i	-0.011525	0.80216	0.0881759	0.540649	-0.888051	0.0795685
ENSMUSG00000019761	Krt10	0.00330571	0.962319	-0.275134	0.137865	-0.0202243	0.818085
ENSMUSG00000019763	Rmnd1	-0.00375646	0.901028	-0.101505	0.102258	-0.202676	0.0338323
ENSMUSG00000019767	Ccdc170	0.0237003	0.712398	0.00563423	0.912171	-0.0325125	0.33033
ENSMUSG00000019773	Fbxo5	0.309704	0.0727168	-0.377368	0.0515752	-0.586283	0.0332741
ENSMUSG00000019774	Mtrf1l	0.156635	0.333961	-0.134096	0.0933052	-0.228565	0.0100741
ENSMUSG00000019775	Rgs17	0.0191241	0.118195	5.34262e-05	0.997609	-0.0177799	0.243912
ENSMUSG00000019777	Hdac2	0.116808	0.383058	0.0666581	0.528519	-0.629502	0.0799321
ENSMUSG00000019779	Frk	-0.00347589	0.928556	-0.0159354	0.438165	-0.0464875	0.125365
ENSMUSG00000019782	Rwdd1	0.167013	0.0944246	0.035378	0.732526	-0.782216	0.0174043
ENSMUSG00000019785	Clvs2	0.0305071	0.32603	-0.0283312	0.441216	-0.00729228	0.79846
ENSMUSG00000019789	Hey2	-0.0119498	0.857134	-0.130268	0.0187033	0.091171	0.0477679
ENSMUSG00000019790	Stxbp5	-0.0134867	0.233925	-0.0768648	0.0516117	-0.0170859	0.395067
ENSMUSG00000019791	Hint3	0.0081347	0.916844	0.00419221	0.97915	-0.2855	0.0907193
ENSMUSG00000019792	Trmt11	0.151578	0.177762	-0.0267226	0.718183	-0.181354	0.221422
ENSMUSG00000019794	Katna1	-0.0194395	0.722821	-0.0126061	0.928956	-1.18476	0.00969079
ENSMUSG00000019795	Pcmt1	0.134046	0.246403	-0.359596	0.0797592	-1.05863	0.0497734
ENSMUSG00000019796	Lrp11	0.19246	0.186879	-0.212882	0.396371	-0.528171	0.00340994
ENSMUSG00000019797	1700021F05Rik	0.188913	0.184573	-0.0802408	0.631591	-0.688565	0.0213917
ENSMUSG00000019802	Sec63	0.0695327	0.578616	-0.249941	0.131707	-0.162711	0.0395501
ENSMUSG00000019803	Nr2e1	-0.0216629	0.0788912	0.0107601	0.489858	0.0349352	0.387492
ENSMUSG00000019804	Snx3	0.0811144	0.483232	0.13617	0.1088	-0.087464	0.0965615
ENSMUSG00000019806	Aig1	0.0807842	0.180478	-0.00673076	0.88643	-0.34102	0.046055
ENSMUSG00000019808	Adat2	0.187188	0.141046	-0.125506	0.37929	-1.18119	0.0732637
ENSMUSG00000019809	Pex3	0.27747	0.200692	0.0586074	0.725995	-0.315328	0.121931
ENSMUSG00000019810	Fuca2	-0.0635101	0.288447	-0.105885	0.145253	-0.451996	0.0114499
ENSMUSG00000019813	Cep57l1	0.127982	0.297566	-0.11427	0.27722	-0.586042	0.010993
ENSMUSG00000019814	Ltv1	0.169171	0.331397	-0.0145731	0.867658	-0.986755	0.0334845
ENSMUSG00000019817	Plagl1	0.0177775	0.897618	-0.035678	0.828896	-0.00547866	0.87141
ENSMUSG00000019818	Cd164	0.133942	0.310323	-0.0721742	0.632196	0.0150864	0.514943
ENSMUSG00000019820	Utrn	0.123735	0.263231	-0.0156623	0.242305	-0.492072	0.00774099
ENSMUSG00000019822	Smpd2	0.0960795	0.280746	-0.171637	0.0838515	-0.599443	0.0209148
ENSMUSG00000019823	Mical1	0.128501	0.0194958	-0.132246	0.417603	-0.0716302	0.331838
ENSMUSG00000019826	Zbtb24	0.122104	0.476788	-0.520314	0.0557216	-0.0216088	0.846753
ENSMUSG00000019831	Wasf1	0.267111	0.0410583	0.280435	0.265457	0.385791	0.0295671
ENSMUSG00000019832	Rab32	0.140878	0.166134	-0.285546	0.268831	-0.0911976	0.458167
ENSMUSG00000019834	Slc22a16	0.00450847	0.868723	0.0130596	0.619273	0.00769273	0.5
ENSMUSG00000019836	Amd-ps4	-0.0212448	0.843896	-0.051648	0.613982	0.0555627	0.186877
ENSMUSG00000019837	Gtf3c6	0.179892	0.0331936	0.0429643	0.75823	-0.210731	0.31402
ENSMUSG00000019838	Slc16a10	0.090164	0.0938913	-0.0314675	0.73073	0.47411	0.114031
ENSMUSG00000019841	Rev3l	0.0868875	0.495993	-0.200941	0.0573594	-0.152374	0.0491226
ENSMUSG00000019842	Traf3ip2	0.109709	0.182235	-0.28298	0.062758	-0.0407329	0.285111
ENSMUSG00000019843	Fyn	0.0227428	0.677647	0.010131	0.931406	-0.580334	0.0378609
ENSMUSG00000019845	Tube1	0.0907681	0.303263	-0.158074	0.221644	-0.0994434	0.268681
ENSMUSG00000019846	Lama4	0.0110653	0.388339	-0.0107009	0.648781	-0.00406952	0.373788
ENSMUSG00000019848	Popdc3	0.0444082	0.764494	-0.115997	0.144122	-0.143217	0.0772078
ENSMUSG00000019849	Prep	0.18038	0.0680148	-0.288309	0.388553	-0.120939	0.135942
ENSMUSG00000019851	Perp	0.0887657	0.617159	-0.269652	0.294114	-0.240182	0.170171
ENSMUSG00000019852	Arfgef3	0.0109509	0.66891	-0.00178208	0.664861	-0.0120563	0.299128
ENSMUSG00000019853	Hebp2	0.0208538	0.840422	0.0950434	0.371583	-0.218944	0.0880225
ENSMUSG00000019854	Reps1	0.192389	0.162143	-0.186991	0.208841	-0.496742	0.0249201
ENSMUSG00000019856	Fam184a	0.0529352	0.110577	-0.0171378	0.592497	-0.0034919	0.483793
ENSMUSG00000019857	Asf1a	0.262938	0.154175	-0.151923	0.130661	-0.0554946	0.392165
ENSMUSG00000019861	Gopc	0.12246	0.3195	-0.227492	0.209692	0.0115946	0.854904
ENSMUSG00000019863	Qrsl1	0.0943477	0.379252	-0.239905	0.0536807	-0.562781	0.0276695
ENSMUSG00000019864	Rtn4ip1	0.110551	0.489711	-0.207744	0.262491	-0.534688	0.0250568
ENSMUSG00000019866	Crybg1	0.0119436	0.621661	-0.00475891	0.726068	0.0209301	0.440282
ENSMUSG00000019868	Vta1	0.0330518	0.59515	-0.211189	0.2253	-0.859752	0.0019045
ENSMUSG00000019872	Smpdl3a	0.0464764	0.0319735	-0.0593572	0.154087	-0.00438781	0.822379
ENSMUSG00000019873	Reep3	0.0784853	0.433383	-0.417847	0.0142652	-0.17961	0.1245
ENSMUSG00000019876	Pkib	-0.00686352	0.0788912	-0.00531204	0.649355	-0.00216741	0.5
ENSMUSG00000019877	Serinc1	0.183144	0.368336	-0.206305	0.145949	-0.292298	0.0251047
ENSMUSG00000019878	Hsf2	0.0856044	0.329561	-0.488311	0.00473348	-0.769986	0.0092695
ENSMUSG00000019883	Echdc1	-0.0481335	0.593272	-0.0395805	0.69487	-0.035681	0.0607954
ENSMUSG00000019888	Mgat4c	0.00118789	0.97456	-0.0284901	0.5059	-0.00311245	0.51912
ENSMUSG00000019889	Ptprk	0.0525881	0.392336	0.00942003	0.827284	-0.485755	0.0171366
ENSMUSG00000019891	Dcbld1	0.184339	0.0746918	-0.386763	0.0705105	-0.248826	0.153342
ENSMUSG00000019892	Lrriq1	-0.0107478	0.348508	-0.00699952	0.464457	-0.0108659	0.0560103
ENSMUSG00000019894	Slc6a15	0.06833	0.462079	-0.279822	0.00102996	-0.420869	0.0876003
ENSMUSG00000019897	Ccdc59	0.101052	0.362211	-0.408999	0.0197639	-0.568453	0.00431912
ENSMUSG00000019899	Lama2	0.0405517	0.461682	-0.0893502	0.245561	-0.132751	0.157495
ENSMUSG00000019907	Ppp1r12a	0.194533	0.253404	-0.325952	0.0898674	-0.569393	0.00330231
ENSMUSG00000019916	P4ha1	0.115718	0.272999	-0.0397439	0.743146	-0.183756	0.131542
ENSMUSG00000019917	Sept10	0.119429	0.532146	0.342533	0.0937822	-0.874316	0.0177583
ENSMUSG00000019920	Lims1	0.0702831	0.40673	-0.338539	0.177215	-0.945474	0.0210958
ENSMUSG00000019923	Zwint	0.114008	0.246999	-0.14394	0.0527004	-0.187021	0.108664
ENSMUSG00000019927	Ube2d1	0.0852985	0.458219	-0.0275754	0.871466	0.0218273	0.806649
ENSMUSG00000019942	Cdk1	0.14517	0.207048	-0.348395	0.0545384	-0.605868	0.041733
ENSMUSG00000019943	Atp2b1	0.0805369	0.440577	-0.0397521	0.207011	-0.197875	0.0728961
ENSMUSG00000019944	Rhobtb1	-0.00693334	0.826283	-0.0142719	0.487455	-0.0208228	0.302086
ENSMUSG00000019947	Arid5b	0.0469548	0.779314	-0.613458	0.0531516	-0.502924	0.00376788
ENSMUSG00000019948	Actr6	0.291912	0.0700177	-0.0604376	0.561784	-0.0462143	0.72156
ENSMUSG00000019951	Uhrf1bp1l	0.148056	0.238667	-0.154132	0.050763	-0.336884	0.0118946
ENSMUSG00000019952	Poc1b	0.021178	0.839827	0.194357	0.16888	-0.41442	0.0824233
ENSMUSG00000019960	Dusp6	-0.264382	0.206262	-1.67795	0.020037	-0.393387	0.0606047
ENSMUSG00000019961	Tmpo	0.0536711	0.688663	-0.388236	0.0922253	-1.08173	0.00118197
ENSMUSG00000019966	Kitl	-0.026068	0.498545	-0.0594802	0.273978	0.0249481	0.159338
ENSMUSG00000019969	Psen1	0.19747	0.0395532	-0.548387	0.0840101	-0.34361	0.0367688
ENSMUSG00000019970	Sgk1	0.118948	0.364654	-1.16453	0.00701499	-1.09655	0.0379224
ENSMUSG00000019971	Cep290	0.0555453	0.348683	-0.0741184	0.130253	-0.0129509	0.436794
ENSMUSG00000019975	Ikbip	0.194063	0.193277	-0.08037	0.530811	0.21833	0.178907
ENSMUSG00000019977	Hbs1l	0.0660474	0.248581	-0.0163953	0.90825	-0.385878	0.0921514
ENSMUSG00000019978	Epb41l2	0.0631637	0.486479	0.00777918	0.964754	-0.569452	0.00779984
ENSMUSG00000019979	Apaf1	0.100048	0.360234	-0.444629	0.141381	-0.047128	0.463508
ENSMUSG00000019982	Myb	0.055425	0.428588	-0.0784449	0.318844	-0.17439	0.108753
ENSMUSG00000019984	Med23	0.174075	0.153669	-0.490834	0.139725	-0.403236	0.0525345
ENSMUSG00000019986	Ahi1	-0.00717088	0.685474	-0.0511245	0.0661053	-0.0887652	0.206454
ENSMUSG00000019987	Arg1	-0.0565918	0.2261	-0.0533343	0.29528	0.00893308	0.5
ENSMUSG00000019988	Nedd1	0.122726	0.423176	-0.233151	0.206896	-0.605806	0.0437786
ENSMUSG00000019989	Enpp3	0.0422981	0.418473	-0.0413805	0.396481	-0.144647	0.15953
ENSMUSG00000019992	Mtfr2	0.235652	0.0226406	-0.544041	0.0676329	0.0543022	0.572884
ENSMUSG00000019996	Map7	0.185401	0.179872	-0.0390938	0.843516	-0.55538	0.120399
ENSMUSG00000019997	Ccn2	-0.0483193	0.677796	-0.516843	0.013055	-0.0279645	0.382328
ENSMUSG00000019998	Stx7	0.208891	0.0482727	0.00787165	0.969796	-0.266862	0.047022
ENSMUSG00000020003	Pex7	0.105066	0.38439	-0.0293428	0.658472	-1.02131	0.0253727
ENSMUSG00000020009	Ifngr1	0.067339	0.622426	-0.380128	0.084386	-0.0689827	0.598055
ENSMUSG00000020014	Cfap54	-0.00599819	0.667303	0.00549602	0.489858	-0.00888699	0.046377
ENSMUSG00000020015	Cdk17	0.21837	0.226456	-0.565181	0.0805888	-0.365475	0.0736517
ENSMUSG00000020017	Hal	0.244356	0.21835	0.0876901	0.059288	-0.192931	0.188036
ENSMUSG00000020018	Snrpf	0.286322	0.269842	0.246193	0.258953	-0.312264	0.451517
ENSMUSG00000020020	Usp44	-0.0482835	0.423832	-0.207599	0.0808571	0.0167532	0.192037
ENSMUSG00000020021	Fgd6	0.071733	0.34605	-0.0242257	0.61129	-0.062389	0.49587
ENSMUSG00000020022	Ndufa12	0.0165815	0.792748	0.190682	0.246373	-0.404646	0.197057
ENSMUSG00000020023	Tmcc3	0.00185908	0.925091	-0.134538	0.108811	-0.195248	0.216524
ENSMUSG00000020024	Cep83	0.102023	0.164171	-0.201442	0.24767	-0.292926	0.111852
ENSMUSG00000020027	Socs2	0.13847	0.252313	-0.199889	0.0220129	-0.00297258	0.847089
ENSMUSG00000020029	Nudt4	0.204323	0.24965	-0.338167	0.0504314	-0.571107	0.0244446
ENSMUSG00000020032	Nuak1	0.0905539	0.246353	-0.078609	0.125083	-0.511084	0.00774305
ENSMUSG00000020034	Tcp11l2	0.201378	0.0256028	-0.144001	0.117347	0.626352	0.00945294
ENSMUSG00000020037	Rfx4	0.0343788	0.087988	0.0219987	0.622851	0.0161535	0.280117
ENSMUSG00000020038	Cry1	0.240382	0.0946402	-0.356171	0.0198874	-0.262218	0.0570175
ENSMUSG00000020042	Btbd11	0.157621	0.209776	-0.0430011	0.420693	-0.231467	0.0382359
ENSMUSG00000020044	Timp3	-0.0160912	0.637293	0.0138163	0.574743	-0.0166702	0.18029
ENSMUSG00000020048	Hsp90b1	0.0766287	0.265295	0.279299	0.267679	-0.724659	0.122782
ENSMUSG00000020056	Washc3	0.0997274	0.393125	0.0886882	0.470951	-0.307568	0.0340661
ENSMUSG00000020057	Dram1	0.0559563	0.370466	0.0178	0.844368	-0.112972	0.0686456
ENSMUSG00000020059	Sycp3	0.0310137	0.631001	-0.0258705	0.877285	0.00723149	0.929539
ENSMUSG00000020061	Mybpc1	0.00805708	0.855824	0.00421691	0.94183	-0.0206021	0.355534
ENSMUSG00000020062	Slc5a8	0.00500282	0.768392	0.024067	0.261661	0.0419829	0.124578
ENSMUSG00000020063	Sirt1	0.209644	0.237869	-0.341072	0.117688	0.0256917	0.832218
ENSMUSG00000020064	Herc4	0.0956227	0.415753	-0.239278	0.204401	-0.82215	0.00701124
ENSMUSG00000020067	Mypn	0.186348	0.0759761	-0.0835921	0.429792	-0.237913	0.0724005
ENSMUSG00000020069	Hnrnph3	0.0606264	0.564032	-0.359816	0.0147796	-0.929519	0.107886
ENSMUSG00000020070	Rufy2	0.0168346	0.860714	-0.228395	0.250871	-0.342732	0.0140202
ENSMUSG00000020072	Pbld2	-0.064549	0.403695	-0.0331451	0.56973	0.134476	0.0917629
ENSMUSG00000020074	Ccar1	0.0417838	0.623524	-0.0222119	0.838052	-0.00236	0.936102
ENSMUSG00000020075	Ddx21	0.178487	0.222034	-0.195849	0.119298	-0.688893	0.0382583
ENSMUSG00000020076	Ddx50	0.0590939	0.451076	-0.168998	0.00514037	-0.695133	0.00980299
ENSMUSG00000020077	Srgn	0.0615384	0.828628	-0.0319303	0.563783	-0.0560123	0.370685
ENSMUSG00000020078	Vps26a	0.219331	0.249155	-0.169485	0.329838	-0.643985	0.0412084
ENSMUSG00000020079	Supv3l1	0.117916	0.270155	-0.218317	0.178073	-0.600795	0.0329525
ENSMUSG00000020080	Hkdc1	-0.00690762	0.5	0.0297942	0.383099	0.0135484	0.16889
ENSMUSG00000020083	Fam241b	0.1754	0.410284	-0.253603	0.14522	-0.913556	0.0151503
ENSMUSG00000020085	Aifm2	0.106681	0.109688	-0.0306456	0.801061	-0.388069	0.0326718
ENSMUSG00000020086	H2afy2	0.166669	0.285035	0.0535829	0.491194	-0.36276	0.113018
ENSMUSG00000020087	Tysnd1	0.160405	0.139259	0.194544	0.0768899	0.567281	0.138583
ENSMUSG00000020088	Sar1a	0.100017	0.377981	-0.293601	0.00104984	-0.567822	0.0119359
ENSMUSG00000020089	Ppa1	0.0820512	0.261449	-0.0197051	0.665249	-0.425023	0.00588491
ENSMUSG00000020090	Npffr1	-0.0484367	0.338368	-0.0487592	0.0597971	0.0185945	0.380534
ENSMUSG00000020091	Eif4ebp2	0.156748	0.121907	-0.107298	0.383289	-0.122126	0.130611
ENSMUSG00000020092	Pald1	0.0715093	0.273469	-0.0570017	0.5742	-0.484689	0.0758957
ENSMUSG00000020097	Sgpl1	0.112	0.465937	-0.342965	0.172125	-0.825617	0.0135024
ENSMUSG00000020098	Pcbd1	0.0818825	0.666975	-0.0163019	0.796255	-0.399613	0.00892406
ENSMUSG00000020099	Unc5b	0.152672	0.239787	-0.378088	0.13526	-0.372968	0.0410082
ENSMUSG00000020100	Slc29a3	0.0423637	0.569386	-0.56035	0.0681369	-0.213135	0.145133
ENSMUSG00000020101	Vsir	0.00259374	0.969442	0.00748104	0.860401	-0.101147	0.152884
ENSMUSG00000020105	Lrig3	0.0676094	0.351259	-0.373113	0.0898753	0.0230218	0.443635
ENSMUSG00000020107	Anapc16	0.145594	0.209081	-0.243474	0.00940952	-0.130582	0.256414
ENSMUSG00000020108	Ddit4	0.0663797	0.4137	-0.928555	0.0333901	0.475295	0.427035
ENSMUSG00000020109	Dnajb12	0.158077	0.204429	-0.451255	0.121635	-0.596354	0.0245635
ENSMUSG00000020111	Micu1	0.000109758	0.998899	-0.0301265	0.708944	-0.514569	0.0526518
ENSMUSG00000020114	Cand1	0.0856609	0.255344	-0.207216	0.0708974	-0.72175	0.0195643
ENSMUSG00000020115	Tbk1	0.187865	0.396953	-0.195459	0.297634	-0.223284	0.168536
ENSMUSG00000020116	Pno1	0.21895	0.201625	0.10933	0.426511	-0.290402	0.121825
ENSMUSG00000020121	Srgap1	0.0257157	0.348063	-0.0267295	0.467376	-0.136822	0.104287
ENSMUSG00000020122	Egfr	-0.0178613	0.405269	0.00222783	0.851306	-0.00621988	0.326576
ENSMUSG00000020124	Usp15	0.130267	0.330327	-0.11922	0.214307	-0.289679	0.01453
ENSMUSG00000020128	Vps54	0.129713	0.441254	-0.322233	0.0794186	-0.669947	0.0118468
ENSMUSG00000020130	Tbc1d15	0.091926	0.445041	-0.220005	0.0710723	-0.57528	0.00305024
ENSMUSG00000020132	Rab21	0.0880822	0.510889	-0.0313996	0.753806	-0.0551413	0.240376
ENSMUSG00000020133	2310011J03Rik	0.202026	0.0695257	-0.493716	0.0287481	-0.379395	0.0151993
ENSMUSG00000020134	Peli1	0.18273	0.193305	-0.353735	0.0374573	0.0391604	0.0127717
ENSMUSG00000020135	Apc2	0.0159664	0.370466	0.00771893	0.794704	0.0182052	0.408777
ENSMUSG00000020137	Thap2	-0.0269897	0.728216	0.219117	0.0966697	0.579805	0.0127935
ENSMUSG00000020142	Slc1a4	0.16953	0.136908	-0.107129	0.412283	-0.914253	0.0604626
ENSMUSG00000020143	Dock2	-0.00195096	0.898368	-0.0105763	0.473638	-0.00339455	0.252699
ENSMUSG00000020149	Rab1a	0.124953	0.328298	-0.166191	0.349744	-0.57868	0.0886546
ENSMUSG00000020150	Gamt	0.088336	0.737915	0.0713928	0.326546	-0.232196	0.28761
ENSMUSG00000020152	Actr2	0.112041	0.259625	0.31559	0.0868622	-0.265833	0.116304
ENSMUSG00000020153	Ndufs7	-0.0116802	0.710961	0.180556	0.458671	-0.734775	0.0679834
ENSMUSG00000020154	Ptprb	-0.00342138	0.5	-0.00649789	0.0597971	0.00107595	0.794901
ENSMUSG00000020156	Pwwp3a	0.189572	0.0753744	-0.2278	0.0331769	-0.39989	0.0888693
ENSMUSG00000020159	Gabrp	0.101939	0.366522	0.556627	0.17501	0.264113	0.037632
ENSMUSG00000020160	Meis1	-0.0186847	0.557928	-0.0258789	0.306261	0.00189473	0.914184
ENSMUSG00000020163	Uqcr11	-0.0501263	0.599879	0.327972	0.406674	-0.456336	0.270021
ENSMUSG00000020166	Cnot2	0.172346	0.249252	-0.423455	0.0422351	-0.949688	0.00824422
ENSMUSG00000020167	Tcf3	0.143909	0.177529	0.16181	0.178553	-0.602458	0.0188264
ENSMUSG00000020169	Best3	-0.0126799	0.596837	-0.0329978	0.102296	0.0124461	0.671489
ENSMUSG00000020170	Frs2	0.0577493	0.615015	-0.174941	0.39566	0.144377	0.0501143
ENSMUSG00000020171	Yeats4	0.115353	0.0580691	-0.397196	0.00229962	-1.69477	0.0167466
ENSMUSG00000020173	Cobl	0.137636	0.363756	-0.142027	0.102545	-0.730744	0.0355681
ENSMUSG00000020175	Rab36	0.0411143	0.0822163	0.0182316	0.499295	0.00803578	0.674843
ENSMUSG00000020176	Grb10	0.0818302	0.304007	0.161428	0.073613	-0.0457021	0.225127
ENSMUSG00000020177	9530003J23Rik	0.0588298	0.590018	0.0191782	0.576798	0.015502	0.72377
ENSMUSG00000020178	Adora2a	0.0119854	0.780656	0.0839141	0.0963468	0.0175305	0.23112
[truncated: 17,791 more rows]
