# Supplementary material for: Increased transcriptional elongation and RNA stability of GPCR ligand binding genes unveiled via RNA polymerase II degradation
Source: Nucleic Acids Res. 2024 Jun 6;52(14):8165–83. doi: 10.1093/nar/gkae478 (PMC11317166; doi:10.1093/nar/gkae478)
Supplement: gkae478_Supplemental_Files [file gkae478_supplemental_files.zip › Table S7 Oligos used in this study.xlsx]

## Sheet: Sheet1
Table S7. Oligos used in this study
Name	Sequence (5'-3')	Usage
Nlrp3-F	ATCAACAGGCGAGACCTCTG	RT-qPCR, ChAR-RT-qPCR, 4sU labeling pulse-chase RNA-RT-qPCR and Cytoplasmic and nuclear RNA-RT-qPCR
Nlrp3-R	TGTCCTCCTGGCATACCATAGA
Arrdc3_F	TAATGTCCCCGTGTATTCTAGCG
Arrdc3_R	TTACTCTGATCTCCCCGGTAAC
Plk2_F	AGCCAGAAGTCCGATACTACC
Plk2_R	TCCCTAGCTTGAGATCCCTGT
Shisa2_F	CATCGTTGGCTCAGTGTTCG
Shisa2_R	GACGTAGACATCGGCAACAG
Kctd12_F	GACAGCACCCGAGGATTACC
Kctd12_R	TCCCACGTTCAGCTCTACGA
Trmt12_F	CGGCATGGTGACCTAATGCT
Trmt12_R	GGCAACAGTCTCCCAGAGTTC
Snail1_F	CACACGCTGCCTTGTGTCT
Snail1_R	GGTCAGCAAAAGCACGGTT
Jun_F	TTCCTCCAGTCCGAGAGC
Jun_R	TGAGAAGGTCCGAGTTCTTGG
Irs2_F	ACCGACTTGGTCAGCGAAG
Irs2_R	CACGAGCCCGTAGTTGTCAT
Fos_F	CGGCATCATCTAGGCCCAG
Fos_R	TCTGCTGCATAGAAGGAACCG
Gapdh_F	TGGCCTTCCGTGTTCCTAC
Gapdh_R	GAGTTGCTGTTGAAGTCGCA
Bcat1_F	TCGGGGAGTTGATAACAAGATCC
Bcat1_R	GGTCCTCACAGCAGATCGG
Nrarp_F	AATGGGGAGCACTTGAGGACA
Nrarp_R	CCACACTGGTTCATAAAAGCGCAG
β-actin_F	GGCTGTATTCCCCTCCATCG	RT-qPCR normalization
β-actin_R	CCAGTTGGTAACAATGCCATGT
Drosophila_CG10433_F	GACGGCAATGGATGTGAT	ChAR-RT-qPCR, 4sU labeling pulse-chase RNA-RT-qPCR and Cytoplasmic and nuclear RNA-RT-qPCR normalization
Drosophila_CG10433_R	AATTCGCTGTAGGATGGC
Intergenic-F	CTAACGCCTCTGCCAGTATTT	RPB1, RPB2 and RPB1 pSer5 ChIP-qPCR
Intergenic-R	TTGTGGGATGAGCAGGATTTAG
Dhx9_F	TCTTACCCTCCTCCGCTTT
Dhx9_R	CGGGTGAGGTGTGTTCTTT
Nlrp3-F	ACTGTCCCATCAATGCTGCTTC
Nlrp3-R	CCACACACAGCAATCTGATTCC
Arrdc3_F	GCTCCACACCTACTGTACCG
Arrdc3_R	CAACCCTAGTGCGCAGG
Plk2_F	CACAAGCGAAGCAGGACG
Plk2_R	GACACTGCCTACTTGCCACCT
Shisa2-F	CAGTCGGAGCTGGCTCG
Shisa2-R	AGTGCGCTCCGGTGG
Snail1_F	CTCGCGAGCGGAGTTG
Snail1_R	GTCGGACGGCTTCCTGAC
Kctd12_F	CCAGCGGCTCTTATCGG
Kctd12_R	CCACTCGCCTGGAGCG
Trmt12_F	CTTCCGGTTGTAGTGGAAGATTTGC
Trmt12_R	CACTCTCTCTCCATGTCGCTAG
Irs2_F	GTCTGCGTCCGGACACTC
Irs2_R	GATGTGTTACTCACTGTGCGG
Jun_F	GTGAGCTTCTTCTCCGTGGAAGG
Jun_R	CGGACTCCGGACTGTTCATCC
Fos_F	GTTCCGCGAACGAGCAGTGAC
Fos_R	CCTCGTAGTCGGCGTTGAAACC
Bcat1_F	GATTGCATCAGCAGCGACTGG
Bcat1_R	CCCCTCCTGCGATACAAATCAC
Cnn1_F	TCATCTGCACCTCTGCTTTGCCA
Cnn1_R	CAGCCTTACCTTGTTCTTTACTTCAGC
Gpr35_F	GGTAGTGGGTAAAAGCTTCCCTAGG
Gpr35_R	CTTCCAAATCGACTGAGCTCAGG
Crr4_F	ACAGCACTGTGGATCAGGATAACGT
Crr4_R	AGTTGTGAAGCAAAGACTGAAGTTCGT
Popdc2_F	CTTATCTTGTCCTCTGGAGGTATGCTAAG
Popdc2_R	CCAGAGGGATACCATGTTTGGAAT
Intergenic_pSer2_F	ATGTATTCGAGGGCTATTATAATGCTGGGAA	RPB1 pSer2 ChIP-qPCR
Intergenic_pSer2_R	TGGGACAGTCCAGCTGATAATTCCAATGTATAA
Shisa2_pSer2_F	AAGATGCACCTTGGGCACTTC
Shisa2_pSer2_R	ACTGCAGAGAGAACACAGCATTAGG
Crr4_pSer2_F	TTTCTGTAGCCTGGATGGCGTAGTCTA
Crr4_pSer2_R	GTCCTCTTCCTCGGCTTCTGGAC
Bcat1_pSer2_F	GATTGCCCGCAGAACACCAC
Bcat1_pSer2_R	GAAGCACAGTTAAGTATGGAAAGTGGC
Cnn1_pSer2_F	TGATCCCAAACTGGGTACAGATCAG
Cnn1_pSer2_R	CCAGGTGTCCCACTGACTACACA
Gpr35_pSer2_F	TAAGGATGGAAACCTGGTCCAGTACC
Gpr35_pSer2_R	CACAGCTGATGTGGTTGACTACCTTTC
Jun_pSer2_F	CCTGCTACTGAGGCCACCG
Jun_pSer2_R	GAACTGCATAGCCAGAACACGCTTC
Dhx9_pSer2_F	TAGTCTCCACTGGACCCTCTGTAGTC
Dhx9_pSer2_R	GGGAAGGTTATAGTATAAGCCCCAACTCTTA
Popdc2_pSer2_F	GATGCTTCCCAGATGTCAGGAGACA
Popdc2_pSer2_R	TTTCTAATGCTGTCACAGCGAATATTCTGTC
